# Supplementary material for: Loss of U11/U12 spliceosome gene ZCRB1 leads to aberrant ciliogenesis and WNT signaling
Source: Life Sci Alliance. 2026 May 27;9(8):e202503607. doi: 10.26508/lsa.202503607 (PMC13216214; doi:10.26508/lsa.202503607)
Supplement: Supplementary file 1 [file LSA-2025-03607_TableS1.xlsx]

## Sheet: Table S1 Contents
Table S1
HEK-ZCRB1-Heterozygous Vs WT RNA Seq Analysis
Sheet 1	All differentially expressed genes unadjusted (14985 genes)
Sheet 2	All differentially expressed genes with cut of Log FC +-0.58, adjP ≤ 0.05 (4746 genes)
Sheet 3	Protein coding differentially expressed genes (4218) Log FC +-0.58, adjP ≤ 0.05 (2245 Upregulated, 1973 downregulated)
Sheet 4	Non-CodingRNAs differentially expressed genes (389) Log FC +-0.58, adjP ≤ 0.05 (162 Upregulated, 227 downregulated)
Sheet 5	snRNP differentially expressed genes (10) Log FC +-0.58, adjP ≤ 0.05 (1 Upregulated, 9 downregulated)
Sheet 6	Spliceosome related differentially expressed genes (63) Log FC +-0.58, adjP ≤ 0.05 (17 Upregulated, 46 downregulated)
Sheet 7	Gene Set Enrichment analysis (GSEA) of differentially expressed genes Log FC +-0.58, adjP ≤ 0.05 (Upregulated, downregulated)
Sheet 8	All minor (U12) intron genes differentially expressed genes (165) Log FC +-0.58, adjP ≤ 0.05 (43 Upregulated, 122 downregulated)
Sheet 9	Gene ontology of all differentially expressed minor intron genes (165)
Sheet 10	Differentially expressed all Cilia/Centrosome genes (116) Log FC +-0.58, adjP ≤ 0.05 (39 Upregulated, 77 downregulated)
Sheet 11	Differentially expressed Cilia/Centrosome genes with minor introns (16) Log FC +-0.58, adjP ≤ 0.05 (1 Upregulated, 15 downregulated)
Sheet 12	Differentially expressed WNT pathway related genes (38) Log FC +-0.58, adjP ≤ 0.05 (25 Upregulated, 13 downregulated)
Abbreviations
CI.L	Confidence interval left
CI.R	Confidence interval right
t	t-statistics for validating the differential expression of gene
B	B-statistics or Log-odds for validating the differential expression of gene

## Sheet: 1. All_Unadjusted
Feature_ID	entrezgene	external_gene_name	gene_biotype	external_gene_source	transcript_count	description	logFC	CI.L	CI.R	AveExpr	t	P.Value	adj.P.Val	B	linearFC	sample.33	sample.63	sample.54	sample.pl3c7	sample.wt_hek	sample.hek_2	sample.hek_1
transgenic_gfp_cycle3	NA	transgenic_gfp_cycle3	transgenic_protein_coding	transgenic	1	Transgenic GFP cycle3	4.9	4.35	5.45	7.31	18.8	5.95e-13	1.04e-08	19.4	29.8377	8.94078	9.30829	9.82032	9.59247	4.63715	4.40502	4.49841
ENSG00000261409	NA	AL035425.3	lncRNA	Clone-based (Ensembl) gene	1	novel transcript,	-4.14	-4.74	-3.53	7.12	-14.4	4.33e-11	3.79e-07	15.5	-17.5988	5.84231	5.45506	5.42851	5.18469	8.59149	9.99345	9.34734
ENSG00000130203	348	APOE	protein_coding	HGNC Symbol	5	apolipoprotein E [Source:HGNC Symbol;Acc:HGNC:613]	3.71	3.05	4.36	5.5	12	8.35e-10	4.88e-06	12.7	13.0508	6.62214	7.41918	7.13671	7.0173	4.47468	3.09739	2.72341
ENSG00000133124	8471	IRS4	protein_coding	HGNC Symbol	1	insulin receptor substrate 4 [Source:HGNC Symbol;Acc:HGNC:6128]	-3.11	-3.68	-2.54	8.06	-11.5	1.53e-09	6.69e-06	12.2	-8.65789	7.22195	6.86165	6.7175	6.60485	10.1146	10.187	8.68605
ENSG00000270069	NA	MIR222HG	lncRNA	HGNC Symbol	2	miR222/221 cluster host gene [Source:HGNC Symbol;Acc:HGNC:49555]	-4.22	-5.01	-3.42	0.899	-11.2	2.38e-09	8.35e-06	11.1	-18.6284	-0.729636	-0.977149	-0.999767	-0.708036	3.05397	3.46198	3.18983
ENSG00000158258	64084	CLSTN2	protein_coding	HGNC Symbol	2	calsyntenin 2 [Source:HGNC Symbol;Acc:HGNC:17448]	2.66	2.15	3.17	4.75	11	3.17e-09	9.27e-06	11.4	6.32387	5.94717	5.86348	5.98619	6.09175	3.23957	3.37473	2.77391
ENSG00000009694	10178	TENM1	protein_coding	HGNC Symbol	3	teneurin transmembrane protein 1 [Source:HGNC Symbol;Acc:HGNC:8117]	-4.18	-5	-3.37	2.46	-10.8	3.85e-09	9.65e-06	11.1	-18.1801	0.982239	1.66111	0.464902	0.161903	4.03104	5.29414	4.61776
ENSG00000113140	6678	SPARC	protein_coding	HGNC Symbol	9	secreted protein acidic and cysteine rich [Source:HGNC Symbol;Acc:HGNC:11219]	-6.4	-7.66	-5.14	-0.555	-10.7	4.59e-09	9.68e-06	10.2	-84.4857	-1.50015	-3.60942	-3.32169	-5.56602	3.46566	3.15671	3.49089
ENSG00000198910	3897	L1CAM	protein_coding	HGNC Symbol	16	L1 cell adhesion molecule [Source:HGNC Symbol;Acc:HGNC:6470]	3.24	2.6	3.89	4.4	10.7	4.97e-09	9.68e-06	11	9.47885	5.82124	6.39873	5.79673	5.8439	2.94273	2.79911	1.18184
ENSG00000088899	9762	LZTS3	protein_coding	HGNC Symbol	4	leucine zipper tumor suppressor family member 3 [Source:HGNC Symbol;Acc:HGNC:30139]	2.97	2.38	3.56	6.09	10.6	5.72e-09	1e-05	10.9	7.83538	7.35288	7.59381	7.25743	7.21964	5.69879	4.22827	3.31204
ENSG00000167680	10501	SEMA6B	protein_coding	HGNC Symbol	3	semaphorin 6B [Source:HGNC Symbol;Acc:HGNC:10739]	3.26	2.59	3.92	5.95	10.3	7.75e-09	1.23e-05	10.6	9.55573	7.34847	7.5965	7.43769	7.78202	5.24369	4.29711	1.93157
ENSG00000131409	94030	LRRC4B	protein_coding	HGNC Symbol	4	leucine rich repeat containing 4B [Source:HGNC Symbol;Acc:HGNC:25042]	3.1	2.45	3.76	5.2	9.99	1.3e-08	1.9e-05	10.1	8.58513	6.40497	7.01245	6.58249	6.92508	4.2384	3.64711	1.55623
ENSG00000132205	84034	EMILIN2	protein_coding	HGNC Symbol	3	elastin microfibril interfacer 2 [Source:HGNC Symbol;Acc:HGNC:19881]	2.86	2.24	3.47	3.9	9.78	1.79e-08	2.35e-05	9.73	7.23896	5.10151	5.08337	5.09024	5.43609	2.89571	2.28587	1.39964
ENSG00000187479	387763	C11orf96	protein_coding	HGNC Symbol	2	chromosome 11 open reading frame 96 [Source:HGNC Symbol;Acc:HGNC:38675]	3.63	2.84	4.41	5.07	9.75	1.87e-08	2.35e-05	9.74	12.34	7.089	6.82124	5.84773	7.12812	3.83314	3.15671	1.62072
ENSG00000101210	1917	EEF1A2	protein_coding	HGNC Symbol	8	eukaryotic translation elongation factor 1 alpha 2 [Source:HGNC Symbol;Acc:HGNC:3192]	2.79	2.18	3.41	8.04	9.6	2.36e-08	2.75e-05	9.52	6.93411	9.21687	9.8294	9.06379	9.59547	7.05681	6.70377	4.83549
ENSG00000280322	NA	AL035425.4	TEC	Clone-based (Ensembl) gene	1	TEC	-4.04	-4.93	-3.15	4.19	-9.56	2.51e-08	2.75e-05	9.45	-16.4632	3.22295	3.1428	1.993	2.40553	5.14536	7.30229	6.12427
ENSG00000130176	1264	CNN1	protein_coding	HGNC Symbol	10	calponin 1 [Source:HGNC Symbol;Acc:HGNC:2155]	3.92	3.03	4.8	1.78	9.34	3.53e-08	3.63e-05	8.74	15.0946	3.44856	3.04879	3.87405	3.62628	-0.405461	-0.389551	-0.765694
ENSG00000074181	4854	NOTCH3	protein_coding	HGNC Symbol	6	notch receptor 3 [Source:HGNC Symbol;Acc:HGNC:7883]	2.5	1.93	3.08	6.71	9.14	4.85e-08	4.48e-05	8.81	5.66445	7.8142	8.08014	7.72202	8.22687	5.93148	5.52664	3.68434
ENSG00000076706	4162	MCAM	protein_coding	HGNC Symbol	17	melanoma cell adhesion molecule [Source:HGNC Symbol;Acc:HGNC:6934]	2.28	1.76	2.81	6.69	9.17	4.62e-08	4.48e-05	8.85	4.86571	7.7103	7.8955	7.77172	7.86535	5.96816	5.58665	4.02835
ENSG00000099625	255057	CBARP	protein_coding	HGNC Symbol	7	CACN subunit beta associated regulatory protein [Source:HGNC Symbol;Acc:HGNC:28617]	3.05	2.33	3.77	4.79	8.91	6.99e-08	5.26e-05	8.46	8.25995	6.29694	6.06124	5.51436	6.32994	4.53154	2.8539	1.95677
ENSG00000133863	56154	TEX15	protein_coding	HGNC Symbol	4	testis expressed 15, meiosis and synapsis associated [Source:HGNC Symbol;Acc:HGNC:11738]	-2.27	-2.81	-1.74	4.53	-8.94	6.61e-08	5.26e-05	8.52	-4.82885	3.7047	3.90943	3.22366	3.51347	5.38337	5.9711	6.00778
ENSG00000134333	3939	LDHA	protein_coding	HGNC Symbol	25	lactate dehydrogenase A [Source:HGNC Symbol;Acc:HGNC:6535]	-2.09	-2.58	-1.59	8.22	-8.84	7.8e-08	5.26e-05	8.34	-4.24519	6.98105	7.40697	7.5516	7.19616	9.21902	9.27338	9.8861
ENSG00000145911	23138	N4BP3	protein_coding	HGNC Symbol	1	NEDD4 binding protein 3 [Source:HGNC Symbol;Acc:HGNC:29852]	2.93	2.23	3.63	4.26	8.84	7.77e-08	5.26e-05	8.35	7.63484	5.57666	5.85941	5.31855	6.12354	3.28133	2.8539	0.791524
ENSG00000157617	25966	C2CD2	protein_coding	HGNC Symbol	8	C2 calcium dependent domain containing 2 [Source:HGNC Symbol;Acc:HGNC:1266]	-4.19	-5.18	-3.2	0.402	-8.93	6.81e-08	5.26e-05	8.11	-18.2957	-1.88718	-0.645943	-0.286071	-2.39609	2.73137	2.8928	2.40423
ENSG00000187135	342865	VSTM2B	protein_coding	HGNC Symbol	1	V-set and transmembrane domain containing 2B [Source:HGNC Symbol;Acc:HGNC:33595]	3.38	2.58	4.19	4.89	8.85	7.74e-08	5.26e-05	8.36	10.4279	6.63004	6.62348	5.74386	7.30454	3.35269	3.35207	1.20306
ENSG00000197530	142678	MIB2	protein_coding	HGNC Symbol	32	mindbomb E3 ubiquitin protein ligase 2 [Source:HGNC Symbol;Acc:HGNC:30577]	3.09	2.36	3.82	6.56	8.94	6.69e-08	5.26e-05	8.49	8.51719	8.08071	7.50784	8.10823	8.03541	6.5466	4.74554	2.87651
ENSG00000180448	23526	ARHGAP45	protein_coding	HGNC Symbol	16	Rho GTPase activating protein 45 [Source:HGNC Symbol;Acc:HGNC:17102]	2.68	2.04	3.32	4.56	8.81	8.22e-08	5.33e-05	8.3	6.39303	5.65853	5.89322	5.51056	5.89802	4.271	2.94084	1.75607
ENSG00000200997	NA	RNVU1-34	snRNA	HGNC Symbol	1	RNA, variant U1 small nuclear 34 [Source:HGNC Symbol;Acc:HGNC:48427]	-5.85	-7.26	-4.43	-0.657	-8.71	9.7e-08	6.07e-05	7.64	-57.4964	-5.58762	-2.23091	-1.73673	-2.75866	1.75462	2.37848	3.57873
ENSG00000172216	1051	CEBPB	protein_coding	HGNC Symbol	1	CCAAT enhancer binding protein beta [Source:HGNC Symbol;Acc:HGNC:1834]	2.39	1.81	2.98	5.39	8.68	1.01e-07	6.11e-05	8.09	5.25828	6.5452	6.2857	6.04856	6.50645	5.13148	3.813	3.37882
ENSG00000196177	36	ACADSB	protein_coding	HGNC Symbol	4	acyl-CoA dehydrogenase short/branched chain [Source:HGNC Symbol;Acc:HGNC:91]	-1.93	-2.4	-1.46	5.1	-8.64	1.08e-07	6.31e-05	8.03	-3.81207	4.40249	4.30108	4.2252	4.10464	5.9949	6.23878	6.40108
ENSG00000187775	8632	DNAH17	protein_coding	HGNC Symbol	10	dynein axonemal heavy chain 17 [Source:HGNC Symbol;Acc:HGNC:2946]	4.13	3.11	5.14	5.69	8.58	1.19e-07	6.74e-05	7.94	17.4775	8.79278	6.59491	7.17516	7.76812	3.78879	3.80376	1.93157
ENSG00000087074	23645	PPP1R15A	protein_coding	HGNC Symbol	2	protein phosphatase 1 regulatory subunit 15A [Source:HGNC Symbol;Acc:HGNC:14375]	2.57	1.93	3.21	6.36	8.48	1.41e-07	7.46e-05	7.75	5.9489	7.82826	7.27796	7.75338	7.65663	5.86514	5.17798	2.93475
ENSG00000088881	57593	EBF4	protein_coding	HGNC Symbol	7	EBF family member 4 [Source:HGNC Symbol;Acc:HGNC:29278]	2.83	2.12	3.54	5.85	8.42	1.56e-07	7.46e-05	7.66	7.12268	7.48032	7.30422	7.19814	7.84324	4.07126	5.02004	2.04166
ENSG00000105696	25789	TMEM59L	protein_coding	HGNC Symbol	5	transmembrane protein 59 like [Source:HGNC Symbol;Acc:HGNC:13237]	2.48	1.86	3.1	5.58	8.44	1.52e-07	7.46e-05	7.69	5.57725	6.63789	7.52693	6.22713	6.59165	4.17827	4.31415	3.55417
ENSG00000132535	1742	DLG4	protein_coding	HGNC Symbol	24	discs large MAGUK scaffold protein 4 [Source:HGNC Symbol;Acc:HGNC:2903]	2.53	1.89	3.16	5.92	8.42	1.58e-07	7.46e-05	7.64	5.76324	7.18077	7.51638	6.5879	7.6381	4.49651	4.89062	3.11345
ENSG00000173442	254102	EHBP1L1	protein_coding	HGNC Symbol	11	EH domain binding protein 1 like 1 [Source:HGNC Symbol;Acc:HGNC:30682]	3.27	2.45	4.08	3	8.46	1.46e-07	7.46e-05	7.69	9.61912	4.60591	4.67506	3.8936	4.57481	2.40189	1.10192	-0.280267
ENSG00000274210	NA	RNVU1-27	snRNA	HGNC Symbol	1	RNA, variant U1 small nuclear 27 [Source:HGNC Symbol;Acc:HGNC:54431]	-4.12	-5.15	-3.09	0.516	-8.44	1.51e-07	7.46e-05	7.39	-17.3579	-2.41769	-0.802062	-1.3957	-0.611821	2.4515	2.552	3.83804
ENSG00000130522	3727	JUND	protein_coding	HGNC Symbol	2	JunD proto-oncogene, AP-1 transcription factor subunit [Source:HGNC Symbol;Acc:HGNC:6206]	3	2.24	3.75	7.94	8.37	1.71e-07	7.9e-05	7.55	7.99484	8.54625	9.48324	9.40226	9.28685	7.8383	5.76925	5.2285
ENSG00000142235	114783	LMTK3	protein_coding	HGNC Symbol	8	lemur tyrosine kinase 3 [Source:HGNC Symbol;Acc:HGNC:19295]	2.89	2.15	3.63	4.52	8.28	1.98e-07	8.92e-05	7.44	7.41455	5.32452	6.46017	5.62726	5.83433	3.84556	2.74988	1.81238
ENSG00000169067	345651	ACTBL2	protein_coding	HGNC Symbol	1	actin beta like 2 [Source:HGNC Symbol;Acc:HGNC:17780]	4.19	3.12	5.26	0.666	8.25	2.09e-07	9.14e-05	6.94	18.2962	2.87591	2.29266	3.03937	2.27319	-2.31973	-1.30709	-2.19454
ENSG00000006327	51330	TNFRSF12A	protein_coding	HGNC Symbol	7	TNF receptor superfamily member 12A [Source:HGNC Symbol;Acc:HGNC:18152]	2.36	1.75	2.97	5.3	8.15	2.48e-07	9.62e-05	7.21	5.13263	6.74022	6.19955	5.64004	6.48553	3.91794	3.9651	4.11765
ENSG00000138622	10021	HCN4	protein_coding	HGNC Symbol	1	hyperpolarization activated cyclic nucleotide gated potassium channel 4 [Source:HGNC Symbol;Acc:HGNC:16882]	3.08	2.29	3.87	3.32	8.19	2.32e-07	9.62e-05	7.27	8.4653	4.41379	5.07638	4.61494	5.29119	2.26985	1.7747	-0.167056
ENSG00000153902	163175	LGI4	protein_coding	HGNC Symbol	9	leucine rich repeat LGI family member 4 [Source:HGNC Symbol;Acc:HGNC:18712]	3.54	2.62	4.45	2.31	8.14	2.52e-07	9.62e-05	7.14	11.6006	4.48519	3.97705	3.80139	4.61265	0.0459186	1.0898	-1.80751
ENSG00000167244	3481	IGF2	protein_coding	HGNC Symbol	7	insulin like growth factor 2 [Source:HGNC Symbol;Acc:HGNC:5466]	3.61	2.68	4.54	3.44	8.15	2.45e-07	9.62e-05	7.22	12.1958	5.23336	6.13844	4.62433	5.3356	1.55726	1.97913	-0.765694
ENSG00000197380	147906	DACT3	protein_coding	HGNC Symbol	3	dishevelled binding antagonist of beta catenin 3 [Source:HGNC Symbol;Acc:HGNC:30745]	3.4	2.52	4.27	2.95	8.15	2.47e-07	9.62e-05	7.19	10.5326	4.12491	4.92118	4.36621	4.77049	2.47568	1.02761	-1.037
ENSG00000205143	138715	ARID3C	protein_coding	HGNC Symbol	1	AT-rich interaction domain 3C [Source:HGNC Symbol;Acc:HGNC:21209]	3.43	2.55	4.31	1.94	8.19	2.3e-07	9.62e-05	7.18	10.7733	4.0901	3.65924	3.65787	3.57097	-0.662619	0.747952	-1.50266
ENSG00000103494	23322	RPGRIP1L	protein_coding	HGNC Symbol	12	RPGRIP1 like [Source:HGNC Symbol;Acc:HGNC:29168]	-2.04	-2.57	-1.51	4.28	-8.11	2.63e-07	9.8e-05	7.16	-4.1124	3.5025	3.82187	3.29007	3.00763	5.30119	5.49021	5.54121
ENSG00000141505	432	ASGR1	protein_coding	HGNC Symbol	9	asialoglycoprotein receptor 1 [Source:HGNC Symbol;Acc:HGNC:742]	2.61	1.93	3.29	2.86	8.07	2.85e-07	0.000102	7.06	6.1101	4.23416	4.16537	3.70289	4.14307	1.41446	1.54535	0.84649
ENSG00000174951	2523	FUT1	protein_coding	HGNC Symbol	7	fucosyltransferase 1 (H blood group) [Source:HGNC Symbol;Acc:HGNC:4012]	2.3	1.7	2.9	5.15	8.07	2.85e-07	0.000102	7.07	4.93285	6.47274	6.04915	6.75378	6.16742	3.27215	4.36282	2.9723
ENSG00000125726	970	CD70	protein_coding	HGNC Symbol	3	CD70 molecule [Source:HGNC Symbol;Acc:HGNC:11937]	2.52	1.86	3.19	3.24	8	3.22e-07	0.000113	6.96	5.74346	4.16225	4.79913	4.21901	4.1872	1.86857	1.79725	1.62072
ENSG00000077009	27231	NMRK2	protein_coding	HGNC Symbol	5	nicotinamide riboside kinase 2 [Source:HGNC Symbol;Acc:HGNC:17871]	3.75	2.76	4.74	1.39	7.98	3.31e-07	0.000114	6.7	13.4331	2.93986	3.44152	2.38428	3.00004	0.208648	-0.966052	-1.25112
ENSG00000187867	342979	PALM3	protein_coding	HGNC Symbol	4	paralemmin 3 [Source:HGNC Symbol;Acc:HGNC:33274]	3.81	2.8	4.81	2.83	7.97	3.37e-07	0.000114	6.86	14.0002	4.02893	5.19213	3.89747	4.42692	2.39346	0.25634	-0.403124
ENSG00000170454	9119	KRT75	protein_coding	HGNC Symbol	1	keratin 75 [Source:HGNC Symbol;Acc:HGNC:24431]	7.3	5.36	9.24	1.77	7.94	3.56e-07	0.000118	6.51	157.673	6.67124	4.55146	5.21202	5.30666	-2.31973	-1.12652	-5.89498
ENSG00000130513	9518	GDF15	protein_coding	HGNC Symbol	5	growth differentiation factor 15 [Source:HGNC Symbol;Acc:HGNC:30142]	4.2	3.08	5.32	2.66	7.9	3.79e-07	0.000123	6.74	18.3554	5.14625	3.30467	4.48179	4.31203	0.922344	0.0958753	0.37181
ENSG00000095370	10044	SH2D3C	protein_coding	HGNC Symbol	13	SH2 domain containing 3C [Source:HGNC Symbol;Acc:HGNC:16884]	3.17	2.32	4.02	4.2	7.84	4.18e-07	0.000123	6.72	9.01635	5.85377	6.38748	4.85323	6.15037	2.37643	2.84672	0.925202
ENSG00000130635	1289	COL5A1	protein_coding	HGNC Symbol	8	collagen type V alpha 1 chain [Source:HGNC Symbol;Acc:HGNC:2209]	2.06	1.5	2.61	5.89	7.84	4.21e-07	0.000123	6.66	4.16327	6.78443	6.95454	6.92314	6.6649	5.70221	4.71725	3.45154
ENSG00000140682	7041	TGFB1I1	protein_coding	HGNC Symbol	17	transforming growth factor beta 1 induced transcript 1 [Source:HGNC Symbol;Acc:HGNC:11767]	2.04	1.49	2.58	4.67	7.85	4.15e-07	0.000123	6.71	4.10096	5.57917	5.61217	5.15161	5.91629	3.5816	3.53309	3.29732
ENSG00000168477	7148	TNXB	protein_coding	HGNC Symbol	11	tenascin XB [Source:HGNC Symbol;Acc:HGNC:11976]	2.69	1.97	3.42	4.36	7.86	4.06e-07	0.000123	6.74	6.47201	6.05398	5.14881	5.564	6.03436	3.52479	3.17404	1.04754
ENSG00000197406	1735	DIO3	protein_coding	HGNC Symbol	1	iodothyronine deiodinase 3 [Source:HGNC Symbol;Acc:HGNC:2885]	3.34	2.44	4.24	2.35	7.84	4.2e-07	0.000123	6.67	10.1392	4.2149	3.94671	3.56827	4.70894	0.208648	1.07757	-1.25112
ENSG00000275832	57636	ARHGAP23	protein_coding	HGNC Symbol	12	Rho GTPase activating protein 23 [Source:HGNC Symbol;Acc:HGNC:29293]	2.27	1.67	2.88	4.67	7.89	3.88e-07	0.000123	6.78	4.83411	5.86308	5.77299	5.56522	5.84602	4.33848	3.51281	1.7845
ENSG00000244242	402778	IFITM10	protein_coding	HGNC Symbol	4	interferon induced transmembrane protein 10 [Source:HGNC Symbol;Acc:HGNC:40022]	4.99	3.64	6.33	-0.67	7.82	4.36e-07	0.000125	5.9	31.6747	1.76111	1.66111	1.27524	2.16869	-2.56074	-3.0985	-5.89498
ENSG00000075461	27092	CACNG4	protein_coding	HGNC Symbol	1	calcium voltage-gated channel auxiliary subunit gamma 4 [Source:HGNC Symbol;Acc:HGNC:1408]	3.36	2.45	4.27	2.91	7.8	4.51e-07	0.000128	6.62	10.2619	4.02156	5.16339	3.8819	4.92684	1.03511	1.14942	0.171112
ENSG00000264515	284395	AC011474.1	lncRNA	Clone-based (Ensembl) gene	4	novel transcript	5.24	3.82	6.65	0.936	7.79	4.62e-07	0.000128	6.23	37.7144	3.56467	3.40628	2.33937	4.28104	-0.975776	-1.75455	-4.31001
ENSG00000104044	4948	OCA2	protein_coding	HGNC Symbol	4	OCA2 melanosomal transmembrane protein [Source:HGNC Symbol;Acc:HGNC:8101]	2.6	1.89	3.3	3.24	7.76	4.82e-07	0.00013	6.57	6.05402	3.86153	4.59124	4.43186	4.28729	2.13465	1.5094	1.87981
ENSG00000122733	23349	PHF24	protein_coding	HGNC Symbol	4	PHD finger protein 24 [Source:HGNC Symbol;Acc:HGNC:29180]	3.2	2.33	4.07	1.84	7.77	4.8e-07	0.00013	6.51	9.19777	3.74554	3.4502	3.39804	3.68428	-0.662619	0.778486	-1.50266
ENSG00000102144	5230	PGK1	protein_coding	HGNC Symbol	6	phosphoglycerate kinase 1 [Source:HGNC Symbol;Acc:HGNC:8896]	-1.78	-2.26	-1.29	8.2	-7.73	5.11e-07	0.000136	6.47	-3.43087	7.37003	7.74362	7.46996	7.24234	8.73048	9.29507	9.55549
ENSG00000106031	3209	HOXA13	protein_coding	HGNC Symbol	2	homeobox A13 [Source:HGNC Symbol;Acc:HGNC:5102]	-2.32	-2.96	-1.69	5.62	-7.71	5.33e-07	0.000139	6.44	-5.00781	4.5196	5.35116	3.80139	4.79702	6.39953	6.96334	7.48805
ENSG00000146112	170954	PPP1R18	protein_coding	HGNC Symbol	6	protein phosphatase 1 regulatory subunit 18 [Source:HGNC Symbol;Acc:HGNC:29413]	2.32	1.69	2.96	5.46	7.7	5.42e-07	0.000139	6.43	4.99762	6.45096	6.56975	6.2163	7.22046	4.84324	4.31285	2.6403
ENSG00000146112	107987457	PPP1R18	protein_coding	HGNC Symbol	6	protein phosphatase 1 regulatory subunit 18 [Source:HGNC Symbol;Acc:HGNC:29413]	2.32	1.69	2.96	5.46	7.7	5.42e-07	0.000139	6.43	4.99762	6.45096	6.56975	6.2163	7.22046	4.84324	4.31285	2.6403
ENSG00000184545	1850	DUSP8	protein_coding	HGNC Symbol	3	dual specificity phosphatase 8 [Source:HGNC Symbol;Acc:HGNC:3074]	2.54	1.85	3.24	5.82	7.69	5.46e-07	0.000139	6.41	5.82194	7.0524	7.21411	6.26665	7.55049	5.33793	4.46726	2.8227
ENSG00000157766	176	ACAN	protein_coding	HGNC Symbol	9	aggrecan [Source:HGNC Symbol;Acc:HGNC:319]	3.19	2.31	4.07	1.5	7.68	5.61e-07	0.000141	6.31	9.12604	3.03077	2.83353	2.77844	3.48111	-0.0428907	-0.0574754	-1.50266
ENSG00000005379	9256	TSPOAP1	protein_coding	HGNC Symbol	11	TSPO associated protein 1 [Source:HGNC Symbol;Acc:HGNC:16831]	3.35	2.42	4.27	3.48	7.62	6.24e-07	0.000148	6.33	10.1856	5.74945	5.67182	4.62199	5.09487	1.84402	2.33291	-0.940781
ENSG00000104325	1666	DECR1	protein_coding	HGNC Symbol	19	2,4-dienoyl-CoA reductase 1 [Source:HGNC Symbol;Acc:HGNC:2753]	-5.64	-7.2	-4.09	-0.581	-7.63	6.1e-07	0.000148	6.07	-50.0069	-5.58762	-0.573793	-1.55616	-3.98105	2.20383	2.21508	3.21616
ENSG00000126016	154796	AMOT	protein_coding	HGNC Symbol	6	angiomotin [Source:HGNC Symbol;Acc:HGNC:17810]	-1.58	-2.02	-1.14	7.17	-7.62	6.24e-07	0.000148	6.26	-2.99444	6.57509	6.45586	6.58309	6.54544	7.98992	8.20752	7.8183
ENSG00000212195	NA	U3	snoRNA	RFAM	1	Small nucleolar RNA U3 [Source:RFAM;Acc:RF00012]	-3.88	-4.95	-2.81	0.238	-7.64	6.05e-07	0.000148	6.17	-14.7219	-1.1953	-0.573793	-0.785642	-3.24409	1.91647	2.56081	2.99072
ENSG00000072954	79041	TMEM38A	protein_coding	HGNC Symbol	3	transmembrane protein 38A [Source:HGNC Symbol;Acc:HGNC:28462]	1.88	1.36	2.4	4.19	7.6	6.43e-07	0.00015	6.29	3.67036	4.99076	4.97329	5.09193	5.0311	3.12703	3.1654	2.94107
ENSG00000142173	1292	COL6A2	protein_coding	HGNC Symbol	8	collagen type VI alpha 2 chain [Source:HGNC Symbol;Acc:HGNC:2212]	2.55	1.84	3.26	6.72	7.58	6.69e-07	0.000154	6.19	5.85248	8.14995	8.71516	7.45227	7.73848	6.0307	5.59364	3.37415
ENSG00000167749	9622	KLK4	protein_coding	HGNC Symbol	8	kallikrein related peptidase 4 [Source:HGNC Symbol;Acc:HGNC:6365]	4.39	3.17	5.62	0.554	7.57	6.84e-07	0.000156	5.8	21.0261	2.44029	2.84014	1.6325	1.85184	-1.62785	-2.40663	-0.850583
ENSG00000099860	4616	GADD45B	protein_coding	HGNC Symbol	7	growth arrest and DNA damage inducible beta [Source:HGNC Symbol;Acc:HGNC:4096]	2.27	1.63	2.9	6.03	7.52	7.39e-07	0.000164	6.1	4.81117	7.50167	6.57223	6.65473	7.50259	5.40032	4.87746	3.68434
ENSG00000171425	51545	ZNF581	protein_coding	HGNC Symbol	4	zinc finger protein 581 [Source:HGNC Symbol;Acc:HGNC:25017]	1.96	1.41	2.5	6.59	7.52	7.38e-07	0.000164	6.09	3.87875	7.0934	7.40697	7.07127	8.07298	5.55962	5.33645	5.60238
ENSG00000206828	NA	RNVU1-30	snRNA	HGNC Symbol	1	RNA, variant U1 small nuclear 30 [Source:HGNC Symbol;Acc:HGNC:54434]	-4.94	-6.33	-3.56	-1.94	-7.52	7.46e-07	0.000164	5.8	-30.7138	-3.26569	-5.93135	-2.4737	-5.56602	0.549685	0.7633	2.31934
ENSG00000124194	78997	GDAP1L1	protein_coding	HGNC Symbol	8	ganglioside induced differentiation associated protein 1 like 1 [Source:HGNC Symbol;Acc:HGNC:4213]	3.31	2.38	4.24	1.56	7.51	7.57e-07	0.000164	6.04	9.93126	3.32826	2.49911	3.58279	2.96146	-0.890888	-0.00452656	-0.537425
ENSG00000090932	10683	DLL3	protein_coding	HGNC Symbol	5	delta like canonical Notch ligand 3 [Source:HGNC Symbol;Acc:HGNC:2909]	1.74	1.25	2.23	5.57	7.47	8.06e-07	0.000172	6.02	3.33871	6.06657	6.58559	6.10415	6.27673	4.79761	4.38531	4.79589
ENSG00000071282	29995	LMCD1	protein_coding	HGNC Symbol	7	LIM and cysteine rich domains 1 [Source:HGNC Symbol;Acc:HGNC:6633]	1.86	1.33	2.38	5.07	7.44	8.65e-07	0.000177	5.97	3.62164	5.62488	6.10242	5.67209	6.24013	4.06331	4.01564	3.75428
ENSG00000161682	284069	FAM171A2	protein_coding	HGNC Symbol	4	family with sequence similarity 171 member A2 [Source:HGNC Symbol;Acc:HGNC:30480]	2.12	1.52	2.71	5.29	7.44	8.55e-07	0.000177	5.98	4.33267	5.98366	6.23513	6.18966	6.27122	5.38763	3.84942	3.12461
ENSG00000188037	1180	CLCN1	protein_coding	HGNC Symbol	5	chloride voltage-gated channel 1 [Source:HGNC Symbol;Acc:HGNC:2019]	6.05	4.33	7.76	-1.64	7.44	8.56e-07	0.000177	5.28	66.0841	-0.63342	0.698012	0.378745	1.0339	-3.69824	-6.79894	-2.43555
ENSG00000188290	57801	HES4	protein_coding	HGNC Symbol	4	hes family bHLH transcription factor 4 [Source:HGNC Symbol;Acc:HGNC:24149]	2.37	1.7	3.05	7.86	7.43	8.67e-07	0.000177	5.93	5.17908	8.81599	8.80416	8.65866	8.65806	8.16385	6.00216	5.90309
ENSG00000159593	8883	NAE1	protein_coding	HGNC Symbol	22	NEDD8 activating enzyme E1 subunit 1 [Source:HGNC Symbol;Acc:HGNC:621]	-1.65	-2.12	-1.18	6.35	-7.4	9.19e-07	0.000185	5.88	-3.13315	5.48719	5.6141	5.86961	5.4994	6.95012	7.24878	7.80687
ENSG00000141582	8535	CBX4	protein_coding	HGNC Symbol	4	chromobox 4 [Source:HGNC Symbol;Acc:HGNC:1554]	2.17	1.55	2.79	5.93	7.39	9.37e-07	0.000187	5.87	4.49337	6.67065	6.79381	6.9727	7.06675	6.06031	4.53141	3.39274
ENSG00000166341	8642	DCHS1	protein_coding	HGNC Symbol	1	dachsous cadherin-related 1 [Source:HGNC Symbol;Acc:HGNC:13681]	2.7	1.93	3.47	3.06	7.37	9.69e-07	0.000191	5.9	6.49265	4.07949	4.94287	4.56705	4.21042	1.84402	1.85569	-0.0620869
ENSG00000116254	26038	CHD5	protein_coding	HGNC Symbol	6	chromodomain helicase DNA binding protein 5 [Source:HGNC Symbol;Acc:HGNC:16816]	2.52	1.8	3.24	3.98	7.36	9.88e-07	0.000192	5.88	5.74092	5.23814	5.71026	5.11876	5.37283	3.14222	3.01323	0.25477
ENSG00000181444	168544	ZNF467	protein_coding	HGNC Symbol	2	zinc finger protein 467 [Source:HGNC Symbol;Acc:HGNC:23154]	2.76	1.97	3.55	4.16	7.36	1e-06	0.000193	5.87	6.76471	5.01508	6.14981	5.18848	5.95214	2.97135	2.84672	1.02389
ENSG00000114686	11222	MRPL3	protein_coding	HGNC Symbol	10	mitochondrial ribosomal protein L3 [Source:HGNC Symbol;Acc:HGNC:10379]	-1.68	-2.16	-1.2	6.05	-7.34	1.02e-06	0.000194	5.78	-3.20374	5.29426	5.20501	5.32288	5.07513	6.8263	6.81588	7.8409
ENSG00000176046	26471	NUPR1	protein_coding	HGNC Symbol	3	nuclear protein 1, transcriptional regulator [Source:HGNC Symbol;Acc:HGNC:29990]	3.13	2.23	4.03	3.84	7.34	1.03e-06	0.000194	5.84	8.77015	5.60529	4.21713	6.00788	5.2724	2.21345	2.30697	1.24457
ENSG00000116032	116444	GRIN3B	protein_coding	HGNC Symbol	2	glutamate ionotropic receptor NMDA type subunit 3B [Source:HGNC Symbol;Acc:HGNC:16768]	2.95	2.1	3.8	4.28	7.33	1.06e-06	0.000197	5.81	7.73157	5.53715	6.4564	5.59538	5.32044	4.12831	2.73439	0.213548
ENSG00000125798	3170	FOXA2	protein_coding	HGNC Symbol	2	forkhead box A2 [Source:HGNC Symbol;Acc:HGNC:5022]	2.11	1.5	2.72	4.21	7.32	1.08e-06	0.000198	5.79	4.31434	4.97367	5.11918	4.94228	5.64769	3.54779	3.00034	2.26993
ENSG00000112511	5252	PHF1	protein_coding	HGNC Symbol	11	PHD finger protein 1 [Source:HGNC Symbol;Acc:HGNC:8919]	1.76	1.25	2.27	5.41	7.25	1.21e-06	0.000221	5.62	3.39238	6.19415	6.12224	6.10163	6.6703	4.63536	4.56355	3.58682
ENSG00000136274	23148	NACAD	protein_coding	HGNC Symbol	2	NAC alpha domain containing [Source:HGNC Symbol;Acc:HGNC:22196]	3.04	2.16	3.93	3.52	7.24	1.24e-06	0.000224	5.67	8.22998	4.64959	5.84056	4.55236	5.05878	2.75132	1.97913	-0.222552
ENSG00000032742	8100	IFT88	protein_coding	HGNC Symbol	7	intraflagellar transport 88 [Source:HGNC Symbol;Acc:HGNC:20606]	-2.39	-3.08	-1.69	1.99	-7.23	1.26e-06	0.000226	5.64	-5.2314	0.821774	0.698012	1.57555	0.737763	3.13211	3.34699	3.60686
ENSG00000172037	3913	LAMB2	protein_coding	HGNC Symbol	19	laminin subunit beta 2 [Source:HGNC Symbol;Acc:HGNC:6487]	1.95	1.38	2.51	6.84	7.21	1.3e-06	0.000231	5.52	3.85249	7.87884	7.92128	8.04386	7.74644	6.06364	6.16196	4.09229
ENSG00000125730	718	C3	protein_coding	HGNC Symbol	18	complement C3 [Source:HGNC Symbol;Acc:HGNC:1318]	3.62	2.56	4.67	1.72	7.2	1.32e-06	0.000232	5.53	12.254	2.98603	4.47698	3.46229	3.21206	-0.662619	0.0714223	-1.50266
ENSG00000142227	2014	EMP3	protein_coding	HGNC Symbol	9	epithelial membrane protein 3 [Source:HGNC Symbol;Acc:HGNC:3335]	1.59	1.13	2.06	5.45	7.18	1.37e-06	0.000235	5.49	3.01865	6.28928	6.02249	6.09405	6.18511	4.13591	4.64037	4.81669
ENSG00000188620	340784	HMX3	protein_coding	HGNC Symbol	1	H6 family homeobox 3 [Source:HGNC Symbol;Acc:HGNC:5019]	2.71	1.92	3.51	3.1	7.19	1.36e-06	0.000235	5.57	6.56227	3.65317	4.62994	4.26477	4.664	2.08312	1.42506	0.975388
ENSG00000068831	10235	RASGRP2	protein_coding	HGNC Symbol	23	RAS guanyl releasing protein 2 [Source:HGNC Symbol;Acc:HGNC:9879]	3.09	2.18	3.99	2.3	7.16	1.43e-06	0.000236	5.51	8.49588	3.32826	4.65268	3.48823	3.63611	0.487624	0.732439	-0.222552
ENSG00000114270	1294	COL7A1	protein_coding	HGNC Symbol	10	collagen type VII alpha 1 chain [Source:HGNC Symbol;Acc:HGNC:2214]	3.23	2.28	4.18	4.05	7.17	1.41e-06	0.000236	5.53	9.3849	6.13391	5.10826	4.68168	6.23529	3.03782	2.42747	0.73438
ENSG00000165804	51222	ZNF219	protein_coding	HGNC Symbol	13	zinc finger protein 219 [Source:HGNC Symbol;Acc:HGNC:13011]	2.26	1.59	2.92	5.33	7.15	1.45e-06	0.000236	5.45	4.7783	6.11585	6.31806	6.52223	6.14694	5.66151	3.80004	2.75248
ENSG00000187957	92737	DNER	protein_coding	HGNC Symbol	2	delta/notch like EGF repeat containing [Source:HGNC Symbol;Acc:HGNC:24456]	4.11	2.9	5.32	1.08	7.16	1.44e-06	0.000236	5.32	17.224	2.03444	3.67043	2.70067	3.00004	-1.06597	-1.44139	-1.37141
ENSG00000204060	100132074	FOXO6	protein_coding	HGNC Symbol	2	forkhead box O6 [Source:HGNC Symbol;Acc:HGNC:24814]	2.63	1.86	3.4	3.65	7.18	1.39e-06	0.000236	5.56	6.19178	4.4932	5.11237	4.56461	5.08414	3.61101	1.98569	0.704936
ENSG00000261221	100507290	ZNF865	protein_coding	HGNC Symbol	2	zinc finger protein 865 [Source:HGNC Symbol;Acc:HGNC:38705]	2.38	1.68	3.08	5.04	7.15	1.44e-06	0.000236	5.47	5.19525	5.96841	6.1458	5.77686	6.07649	5.50682	3.35714	2.44041
ENSG00000087085	43	ACHE	protein_coding	HGNC Symbol	14	acetylcholinesterase (Cartwright blood group) [Source:HGNC Symbol;Acc:HGNC:108]	2.13	1.5	2.76	3.87	7.13	1.51e-06	0.00024	5.46	4.36772	5.15974	5.14213	4.58158	4.79483	2.90167	2.94084	1.53965
ENSG00000139163	55500	ETNK1	protein_coding	HGNC Symbol	12	ethanolamine kinase 1 [Source:HGNC Symbol;Acc:HGNC:24649]	-1.75	-2.26	-1.23	5.92	-7.12	1.53e-06	0.00024	5.37	-3.35542	5.26179	5.31004	5.21047	4.95852	6.12034	7.0769	7.47639
ENSG00000204291	1306	COL15A1	protein_coding	HGNC Symbol	5	collagen type XV alpha 1 chain [Source:HGNC Symbol;Acc:HGNC:2192]	3.73	2.63	4.83	0.899	7.13	1.5e-06	0.00024	5.32	13.2318	2.39538	3.08825	2.37319	3.28261	-0.405461	-0.868205	-3.57305
ENSG00000264063	NA	CR392039.1	miRNA	Clone-based (Ensembl) gene	1		6.79	4.78	8.8	-0.36	7.12	1.53e-06	0.00024	4.93	110.487	3.39823	1.1876	2.17016	2.07061	-0.238811	-5.21398	-5.89498
ENSG00000070404	10272	FSTL3	protein_coding	HGNC Symbol	7	follistatin like 3 [Source:HGNC Symbol;Acc:HGNC:3973]	2.99	2.1	3.89	3.81	7.07	1.68e-06	0.000261	5.37	7.96749	5.53327	5.58288	4.31493	5.67298	3.03782	2.38345	0.127391
ENSG00000102893	5257	PHKB	protein_coding	HGNC Symbol	17	phosphorylase kinase regulatory subunit beta [Source:HGNC Symbol;Acc:HGNC:8927]	-1.64	-2.13	-1.15	5.73	-7.04	1.78e-06	0.000266	5.23	-3.10893	4.96985	5.13676	5.22597	4.59763	6.40583	6.60394	7.17464
ENSG00000105048	7138	TNNT1	protein_coding	HGNC Symbol	17	troponin T1, slow skeletal type [Source:HGNC Symbol;Acc:HGNC:11948]	1.95	1.36	2.53	5.08	7.04	1.79e-06	0.000266	5.24	3.85066	6.02755	6.57223	5.69009	5.87433	4.39663	4.15015	2.86325
ENSG00000182759	389692	MAFA	protein_coding	HGNC Symbol	2	MAF bZIP transcription factor A [Source:HGNC Symbol;Acc:HGNC:23145]	2.44	1.71	3.17	3.18	7.05	1.74e-06	0.000266	5.34	5.42147	4.06523	4.68244	4.3994	4.57991	2.38497	2.03711	0.127391
ENSG00000197483	89887	ZNF628	protein_coding	HGNC Symbol	3	zinc finger protein 628 [Source:HGNC Symbol;Acc:HGNC:28054]	2.5	1.75	3.25	4.64	7.05	1.75e-06	0.000266	5.3	5.6541	5.45473	5.69482	5.62141	6.07739	5.0412	2.96427	1.65192
ENSG00000277610	101954264	RNVU1-4	snRNA	HGNC Symbol	1	RNA, variant U1 small nuclear 4 [Source:HGNC Symbol;Acc:HGNC:48312]	-5.04	-6.54	-3.53	-1.75	-7.04	1.78e-06	0.000266	5.05	-32.802	-5.58762	-1.28749	-3.32169	-5.56602	0.800008	0.700903	1.98154
ENSG00000277610	101954268	RNVU1-4	snRNA	HGNC Symbol	1	RNA, variant U1 small nuclear 4 [Source:HGNC Symbol;Acc:HGNC:48312]	-5.04	-6.54	-3.53	-1.75	-7.04	1.78e-06	0.000266	5.05	-32.802	-5.58762	-1.28749	-3.32169	-5.56602	0.800008	0.700903	1.98154
ENSG00000101311	55612	FERMT1	protein_coding	HGNC Symbol	4	fermitin family member 1 [Source:HGNC Symbol;Acc:HGNC:15889]	-2.55	-3.32	-1.79	2.32	-7.03	1.81e-06	0.000266	5.3	-5.86708	1.15385	0.443694	2.19558	0.700769	3.84865	3.61151	4.26111
ENSG00000233016	84973	SNHG7	lncRNA	HGNC Symbol	7	small nucleolar RNA host gene 7 [Source:HGNC Symbol;Acc:HGNC:28254]	1.76	1.23	2.29	7.17	7.03	1.83e-06	0.000267	5.18	3.39367	7.78321	7.61157	7.8108	8.63649	6.20534	6.19098	5.94777
ENSG00000286172	101447996	RNVU1-8	snRNA	HGNC Symbol	1	RNA, variant U1 small nuclear 8 [Source:HGNC Symbol;Acc:HGNC:48315]	-4.34	-5.64	-3.03	-1.2	-7.02	1.87e-06	0.00027	5.04	-20.2077	-2.41769	-2.76142	-2.4737	-5.56602	1.1795	1.04026	2.6325
ENSG00000226887	100288413	ERVMER34-1	protein_coding	HGNC Symbol	3	endogenous retrovirus group MER34 member 1, envelope [Source:HGNC Symbol;Acc:HGNC:42970]	-5.35	-6.96	-3.74	-1.45	-6.99	1.95e-06	0.00028	5.01	-40.6657	-5.58762	-2.47191	-0.785642	-5.56602	0.945614	1.53645	1.7845
ENSG00000092096	51310	SLC22A17	protein_coding	HGNC Symbol	10	solute carrier family 22 member 17 [Source:HGNC Symbol;Acc:HGNC:23095]	2.43	1.7	3.17	4.62	6.99	1.98e-06	0.000281	5.18	5.39977	5.06612	6.25508	6.15606	5.54055	3.73305	3.20528	2.40423
ENSG00000160712	3570	IL6R	protein_coding	HGNC Symbol	8	interleukin 6 receptor [Source:HGNC Symbol;Acc:HGNC:6019]	2.14	1.5	2.79	5.01	6.97	2.03e-06	0.000285	5.13	4.4223	6.36039	6.1168	5.35567	6.41019	4.15849	4.04262	2.6403
ENSG00000207205	101954267	RNVU1-15	snRNA	HGNC Symbol	1	RNA, variant U1 small nuclear 15 [Source:HGNC Symbol;Acc:HGNC:48320]	-3.04	-3.95	-2.12	0.567	-6.97	2.05e-06	0.000285	5.11	-8.19858	-0.543223	-0.645943	-0.358221	-1.86558	2.04053	2.19258	3.15215
ENSG00000222724	NA	RNU2-63P	snRNA	HGNC Symbol	1	RNA, U2 small nuclear 63, pseudogene [Source:HGNC Symbol;Acc:HGNC:48556]	-4.7	-6.13	-3.28	-2.11	-6.97	2.04e-06	0.000285	4.89	-26.0536	-5.58762	-3.60942	-2.4737	-5.56602	0.422773	-0.00452656	2.05339
ENSG00000105357	79784	MYH14	protein_coding	HGNC Symbol	12	myosin heavy chain 14 [Source:HGNC Symbol;Acc:HGNC:23212]	2.22	1.55	2.89	6.2	6.95	2.1e-06	0.00029	5.05	4.66222	7.20781	7.17995	6.87084	6.99169	6.67179	4.58638	3.87155
ENSG00000105550	26291	FGF21	protein_coding	HGNC Symbol	2	fibroblast growth factor 21 [Source:HGNC Symbol;Acc:HGNC:3678]	3.19	2.22	4.16	1.49	6.94	2.14e-06	0.00029	5.09	9.13906	3.19046	2.4306	3.65787	2.92984	-1.26528	0.166842	-0.685524
ENSG00000218891	163033	ZNF579	protein_coding	HGNC Symbol	2	zinc finger protein 579 [Source:HGNC Symbol;Acc:HGNC:26646]	2.49	1.73	3.24	5.22	6.94	2.14e-06	0.00029	5.08	5.6108	6.356	6.25012	5.72979	6.49569	5.74512	3.46901	2.49304
ENSG00000106028	6742	SSBP1	protein_coding	HGNC Symbol	15	single stranded DNA binding protein 1 [Source:HGNC Symbol;Acc:HGNC:11317]	-1.66	-2.16	-1.15	5.6	-6.94	2.16e-06	0.000291	5.04	-3.15253	5.03535	4.59515	4.6613	4.72745	6.57858	6.31301	7.27886
ENSG00000135424	3679	ITGA7	protein_coding	HGNC Symbol	20	integrin subunit alpha 7 [Source:HGNC Symbol;Acc:HGNC:6143]	1.92	1.33	2.5	5.44	6.93	2.18e-06	0.000292	5.03	3.77791	6.52645	6.65526	6.22944	6.65285	4.53729	4.8107	2.70121
ENSG00000130222	10912	GADD45G	protein_coding	HGNC Symbol	3	growth arrest and DNA damage inducible gamma [Source:HGNC Symbol;Acc:HGNC:4097]	2.79	1.94	3.64	2.4	6.91	2.29e-06	0.000303	5.07	6.91949	4.06523	3.41073	3.12787	3.68428	2.00774	0.732439	-0.222552
ENSG00000196218	6261	RYR1	protein_coding	HGNC Symbol	10	ryanodine receptor 1 [Source:HGNC Symbol;Acc:HGNC:10483]	2.67	1.85	3.48	2.14	6.89	2.35e-06	0.00031	5.04	6.35038	3.5025	3.49702	2.77844	3.84972	0.579742	0.852109	-0.0620869
ENSG00000162772	467	ATF3	protein_coding	HGNC Symbol	11	activating transcription factor 3 [Source:HGNC Symbol;Acc:HGNC:785]	1.65	1.14	2.15	6.46	6.88	2.4e-06	0.00031	4.91	3.13121	6.83681	7.50159	7.43903	7.30723	5.53106	5.63177	4.9777
ENSG00000166780	89927	BMERB1	protein_coding	HGNC Symbol	11	bMERB domain containing 1 [Source:HGNC Symbol;Acc:HGNC:19213]	2.49	1.73	3.25	2.84	6.88	2.4e-06	0.00031	5.03	5.62057	3.54937	4.52501	3.83008	4.18385	1.68719	1.50027	0.612818
ENSG00000188483	389792	IER5L	protein_coding	HGNC Symbol	1	immediate early response 5 like [Source:HGNC Symbol;Acc:HGNC:23679]	2.54	1.76	3.32	2.73	6.88	2.41e-06	0.00031	5.03	5.82919	3.58481	3.5178	3.61141	3.91174	2.60554	0.808388	1.09371
ENSG00000137094	25822	DNAJB5	protein_coding	HGNC Symbol	10	DnaJ heat shock protein family (Hsp40) member B5 [Source:HGNC Symbol;Acc:HGNC:14887]	2.24	1.55	2.93	3.43	6.86	2.5e-06	0.000317	4.99	4.71697	4.35049	4.78032	3.87798	4.75929	2.41862	2.19258	1.60487
ENSG00000242265	23089	PEG10	protein_coding	HGNC Symbol	9	paternally expressed 10 [Source:HGNC Symbol;Acc:HGNC:14005]	-1.86	-2.43	-1.29	8.1	-6.86	2.51e-06	0.000317	4.88	-3.63078	6.8305	7.91385	7.32594	7.04108	9.13619	8.98147	9.48917
ENSG00000261175	NA	LINC02188	lncRNA	HGNC Symbol	10	long intergenic non-protein coding RNA 2188 [Source:HGNC Symbol;Acc:HGNC:53050]	4.91	3.4	6.42	-1.33	6.86	2.49e-06	0.000317	4.49	30.1162	1.09888	1.58435	1.77423	0.876926	-6.02017	-2.71148	-5.89498
ENSG00000111799	1303	COL12A1	protein_coding	HGNC Symbol	11	collagen type XII alpha 1 chain [Source:HGNC Symbol;Acc:HGNC:2188]	2.52	1.75	3.3	4.37	6.85	2.53e-06	0.000317	4.94	5.74834	6.19743	4.96423	5.87257	5.62072	1.86857	3.56847	2.46697
ENSG00000156381	122416	ANKRD9	protein_coding	HGNC Symbol	5	ankyrin repeat domain 9 [Source:HGNC Symbol;Acc:HGNC:20096]	1.86	1.29	2.43	6.21	6.84	2.58e-06	0.000319	4.84	3.62773	7.28986	7.27613	6.79335	7.19865	5.91536	5.35366	3.65769
ENSG00000213218	1443	CSH2	protein_coding	HGNC Symbol	7	chorionic somatomammotropin hormone 2 [Source:HGNC Symbol;Acc:HGNC:2441]	4.49	3.11	5.88	1.15	6.84	2.57e-06	0.000319	4.81	22.5327	2.57729	2.49072	4.25271	3.69843	-2.85025	-1.07102	-1.037
ENSG00000153531	113622	ADPRHL1	protein_coding	HGNC Symbol	4	ADP-ribosylhydrolase like 1 [Source:HGNC Symbol;Acc:HGNC:21303]	2.33	1.61	3.05	3.36	6.83	2.62e-06	0.00032	4.94	5.02234	4.74666	4.53931	3.72924	4.1972	2.31522	1.97913	2.02984
ENSG00000188487	387755	INSC	protein_coding	HGNC Symbol	8	INSC spindle orientation adaptor protein [Source:HGNC Symbol;Acc:HGNC:33116]	2.51	1.74	3.29	1.9	6.83	2.63e-06	0.00032	4.93	5.71279	3.09538	3.11578	2.79517	3.45357	0.319679	0.716757	-0.167056
ENSG00000261557	NA	EEF1A1P38	processed_pseudogene	HGNC Symbol	1	eukaryotic translation elongation factor 1 alpha 1 pseudogene 38 [Source:HGNC Symbol;Acc:HGNC:37916]	2.05	1.42	2.68	4.33	6.83	2.66e-06	0.000321	4.9	4.14423	4.73769	5.10689	5.10876	5.35359	4.03104	2.74215	3.24201
ENSG00000115541	3336	HSPE1	protein_coding	HGNC Symbol	7	heat shock protein family E (Hsp10) member 1 [Source:HGNC Symbol;Acc:HGNC:5269]	-2.08	-2.73	-1.44	3.27	-6.81	2.74e-06	0.000325	4.88	-4.23739	2.01971	2.01702	2.63715	2.51613	3.90909	4.30893	5.4708
ENSG00000115596	7475	WNT6	protein_coding	HGNC Symbol	2	Wnt family member 6 [Source:HGNC Symbol;Acc:HGNC:12785]	3.46	2.39	4.53	1.75	6.81	2.75e-06	0.000325	4.86	10.9855	2.78307	3.60975	3.47272	3.95165	1.29271	-0.112442	-2.72505
ENSG00000185453	374920	ZSWIM9	protein_coding	HGNC Symbol	3	zinc finger SWIM-type containing 9 [Source:HGNC Symbol;Acc:HGNC:34495]	2.22	1.53	2.91	3.78	6.81	2.74e-06	0.000325	4.89	4.65945	4.63518	4.82937	4.31493	4.52806	3.74304	2.0989	2.29978
ENSG00000187608	9636	ISG15	protein_coding	HGNC Symbol	3	ISG15 ubiquitin like modifier [Source:HGNC Symbol;Acc:HGNC:4053]	1.93	1.33	2.53	4.31	6.8	2.81e-06	0.00033	4.83	3.80549	5.4724	4.6049	5.21979	5.33862	3.404	3.29777	2.85657
ENSG00000104320	4683	NBN	protein_coding	HGNC Symbol	11	nibrin [Source:HGNC Symbol;Acc:HGNC:7652]	-1.65	-2.16	-1.13	5.05	-6.78	2.91e-06	0.000334	4.76	-3.12777	4.32378	4.27689	4.68617	3.91174	5.70987	5.95197	6.46175
ENSG00000105289	27134	TJP3	protein_coding	HGNC Symbol	9	tight junction protein 3 [Source:HGNC Symbol;Acc:HGNC:11829]	3.17	2.19	4.16	2.35	6.78	2.9e-06	0.000334	4.84	9.01737	3.32228	4.86388	3.71613	3.62628	1.15974	0.684873	-0.940781
ENSG00000171794	8433	UTF1	protein_coding	HGNC Symbol	1	undifferentiated embryonic cell transcription factor 1 [Source:HGNC Symbol;Acc:HGNC:12634]	4.19	2.89	5.49	1.71	6.79	2.87e-06	0.000334	4.79	18.2035	3.74106	4.61458	2.50104	3.46465	1.03511	-0.690418	-2.72505
ENSG00000182575	11248	NXPH3	protein_coding	HGNC Symbol	3	neurexophilin 3 [Source:HGNC Symbol;Acc:HGNC:8077]	2.99	2.06	3.92	2.83	6.78	2.89e-06	0.000334	4.85	7.92945	3.80685	4.79743	4.56461	4.82092	1.49553	1.67273	-1.37141
ENSG00000103876	2184	FAH	protein_coding	HGNC Symbol	14	fumarylacetoacetate hydrolase [Source:HGNC Symbol;Acc:HGNC:3579]	-1.8	-2.36	-1.24	3.97	-6.77	2.95e-06	0.000336	4.78	-3.4764	3.6484	3.0545	3.17974	2.73319	4.97064	5.02721	5.16234
ENSG00000160469	84446	BRSK1	protein_coding	HGNC Symbol	8	BR serine/threonine kinase 1 [Source:HGNC Symbol;Acc:HGNC:18994]	1.93	1.33	2.53	5.7	6.75	3.06e-06	0.000342	4.68	3.81244	6.73909	7.07059	6.34613	6.87459	4.99315	4.98774	2.90915
ENSG00000198931	353	APRT	protein_coding	HGNC Symbol	11	adenine phosphoribosyltransferase [Source:HGNC Symbol;Acc:HGNC:626]	-1.73	-2.27	-1.19	7.37	-6.75	3.05e-06	0.000342	4.68	-3.32077	6.32938	6.92683	6.59627	6.15123	8.27581	8.03834	9.26911
ENSG00000260428	642658	SCX	protein_coding	HGNC Symbol	1	scleraxis bHLH transcription factor [Source:HGNC Symbol;Acc:HGNC:32322]	6.53	4.49	8.57	-1.37	6.76	3.03e-06	0.000342	4.32	92.4077	1.55193	1.6309	-0.15177	0.411263	-0.347745	-6.79894	-5.89498
ENSG00000089820	393	ARHGAP4	protein_coding	HGNC Symbol	24	Rho GTPase activating protein 4 [Source:HGNC Symbol;Acc:HGNC:674]	2.78	1.91	3.65	3.28	6.74	3.11e-06	0.000345	4.78	6.87969	5.38033	4.35521	4.37458	4.1805	2.49158	1.97913	0.171112
ENSG00000105464	2906	GRIN2D	protein_coding	HGNC Symbol	1	glutamate ionotropic receptor NMDA type subunit 2D [Source:HGNC Symbol;Acc:HGNC:4588]	2.5	1.71	3.28	2.56	6.73	3.17e-06	0.00035	4.76	5.63876	3.87386	4.14146	3.48823	3.59133	2.02968	1.33548	-0.537425
ENSG00000115266	10297	APC2	protein_coding	HGNC Symbol	8	APC regulator of WNT signaling pathway 2 [Source:HGNC Symbol;Acc:HGNC:24036]	2.12	1.46	2.79	4.73	6.72	3.25e-06	0.000355	4.67	4.35547	6.07994	6.09691	5.12539	5.50209	4.25479	3.62627	2.43145
ENSG00000123213	57486	NLN	protein_coding	HGNC Symbol	10	neurolysin [Source:HGNC Symbol;Acc:HGNC:16058]	-1.48	-1.95	-1.02	5.69	-6.7	3.35e-06	0.000355	4.59	-2.79464	5.07505	4.98677	5.37666	4.79043	6.43644	6.56888	6.61307
ENSG00000132423	51805	COQ3	protein_coding	HGNC Symbol	3	coenzyme Q3, methyltransferase [Source:HGNC Symbol;Acc:HGNC:18175]	-2.4	-3.15	-1.64	2.71	-6.71	3.32e-06	0.000355	4.71	-5.26336	1.61206	1.28782	2.4805	0.737763	4.05263	3.83314	4.99605
ENSG00000142549	402665	IGLON5	protein_coding	HGNC Symbol	1	IgLON family member 5 [Source:HGNC Symbol;Acc:HGNC:34550]	3.33	2.29	4.38	1.6	6.71	3.29e-06	0.000355	4.67	10.0754	2.71159	3.89679	2.37319	2.90566	0.638041	-0.570124	-0.765694
ENSG00000198680	286319	TUSC1	protein_coding	HGNC Symbol	1	tumor suppressor candidate 1 [Source:HGNC Symbol;Acc:HGNC:31010]	2.23	1.53	2.93	3.29	6.72	3.28e-06	0.000355	4.73	4.70188	4.24685	3.7604	4.31493	4.49062	2.98826	1.83405	1.39964
ENSG00000213722	23564	DDAH2	protein_coding	HGNC Symbol	10	dimethylarginine dimethylaminohydrolase 2 [Source:HGNC Symbol;Acc:HGNC:2716]	1.99	1.36	2.61	3.96	6.71	3.34e-06	0.000355	4.68	3.96772	5.05353	4.53524	4.90038	5.07513	3.5816	2.93068	1.6364
ENSG00000257704	255783	INAFM1	protein_coding	HGNC Symbol	1	InaF motif containing 1 [Source:HGNC Symbol;Acc:HGNC:27406]	2.48	1.7	3.26	3.86	6.7	3.36e-06	0.000355	4.69	5.57482	4.81646	5.47858	4.12952	4.70661	3.41654	2.0745	2.36712
ENSG00000101935	9949	AMMECR1	protein_coding	HGNC Symbol	5	AMMECR nuclear protein 1 [Source:HGNC Symbol;Acc:HGNC:467]	-2.02	-2.66	-1.39	4.74	-6.7	3.39e-06	0.000356	4.62	-4.06289	3.86976	2.97855	4.37736	4.12573	5.30794	5.90301	6.62294
ENSG00000116717	1647	GADD45A	protein_coding	HGNC Symbol	7	growth arrest and DNA damage inducible alpha [Source:HGNC Symbol;Acc:HGNC:4095]	1.74	1.19	2.28	5.69	6.68	3.51e-06	0.000362	4.54	3.32894	6.43302	6.84118	6.45802	6.76238	5.08508	4.97955	3.28742
ENSG00000127528	10365	KLF2	protein_coding	HGNC Symbol	2	Kruppel like factor 2 [Source:HGNC Symbol;Acc:HGNC:6347]	2.4	1.64	3.16	2.48	6.68	3.49e-06	0.000362	4.67	5.27788	3.59974	3.61748	3.05334	3.64587	2.01875	0.975845	0.444873
ENSG00000247796	257396	AC008966.1	lncRNA	Clone-based (Ensembl) gene	10	novel transcript, antisense to MOCS2	-3.04	-4	-2.08	0.943	-6.69	3.47e-06	0.000362	4.65	-8.23286	-0.230065	-0.50508	0.731417	-1.86558	2.59821	2.5826	3.28742
ENSG00000275708	100500862	MIR3648-1	miRNA	HGNC Symbol	1	microRNA 3648-1 [Source:HGNC Symbol;Acc:HGNC:38941]	7.74	5.29	10.2	-0.404	6.67	3.58e-06	0.000367	4.24	213.171	3.6194	1.69071	1.29889	2.22189	1.03511	-6.79894	-5.89498
ENSG00000006704	9569	GTF2IRD1	protein_coding	HGNC Symbol	7	GTF2I repeat domain containing 1 [Source:HGNC Symbol;Acc:HGNC:4661]	1.67	1.14	2.2	6.25	6.66	3.67e-06	0.000372	4.48	3.18231	6.98721	7.01355	6.72461	7.53317	5.68676	5.42837	4.35651
ENSG00000049769	89801	PPP1R3F	protein_coding	HGNC Symbol	6	protein phosphatase 1 regulatory subunit 3F [Source:HGNC Symbol;Acc:HGNC:14944]	2.04	1.39	2.68	3.73	6.65	3.71e-06	0.000372	4.59	4.10411	4.86462	4.7098	4.29742	4.92082	3.22538	2.70289	1.39964
ENSG00000148826	84504	NKX6-2	protein_coding	HGNC Symbol	2	NK6 homeobox 2 [Source:HGNC Symbol;Acc:HGNC:19321]	3.28	2.24	4.32	1.39	6.65	3.7e-06	0.000372	4.57	9.7381	3.1437	3.59809	2.14428	2.96146	0.28361	-0.229087	-2.19454
ENSG00000273472	NA	AC096733.2	lncRNA	Clone-based (Ensembl) gene	1	novel transcript	2.68	1.83	3.53	2.38	6.66	3.68e-06	0.000372	4.62	6.40972	3.47038	3.49702	2.8117	3.83273	2.00774	0.495678	0.514414
ENSG00000130758	4294	MAP3K10	protein_coding	HGNC Symbol	8	mitogen-activated protein kinase kinase kinase 10 [Source:HGNC Symbol;Acc:HGNC:6849]	2.14	1.46	2.83	7.02	6.64	3.76e-06	0.000375	4.46	4.42278	8.00985	8.39178	7.87047	8.16456	7.04103	5.96365	3.71789
ENSG00000167393	28227	PPP2R3B	protein_coding	HGNC Symbol	10	protein phosphatase 2 regulatory subunit Bprimeprimebeta [Source:HGNC Symbol;Acc:HGNC:13417]	1.48	1.01	1.96	5.93	6.63	3.85e-06	0.000381	4.44	2.79717	6.70327	6.76323	6.55758	6.44696	5.49405	5.16142	4.35176
ENSG00000008300	1951	CELSR3	protein_coding	HGNC Symbol	4	cadherin EGF LAG seven-pass G-type receptor 3 [Source:HGNC Symbol;Acc:HGNC:3230]	1.92	1.31	2.53	5.47	6.62	3.91e-06	0.000381	4.45	3.78047	6.6264	6.47406	5.82449	6.5118	5.28075	4.45431	3.1022
ENSG00000064300	4804	NGFR	protein_coding	HGNC Symbol	3	nerve growth factor receptor [Source:HGNC Symbol;Acc:HGNC:7809]	2.83	1.93	3.72	3.4	6.62	3.92e-06	0.000381	4.55	7.08827	4.09362	5.62564	4.8311	4.91881	2.09357	2.0745	0.171112
ENSG00000110697	9600	PITPNM1	protein_coding	HGNC Symbol	16	phosphatidylinositol transfer protein membrane associated 1 [Source:HGNC Symbol;Acc:HGNC:9003]	1.96	1.34	2.58	5.93	6.63	3.9e-06	0.000381	4.43	3.88541	6.7735	7.03894	6.88995	7.21473	5.66326	5.08485	2.84312
ENSG00000101204	1137	CHRNA4	protein_coding	HGNC Symbol	20	cholinergic receptor nicotinic alpha 4 subunit [Source:HGNC Symbol;Acc:HGNC:1958]	2.92	1.99	3.86	2.65	6.61	3.99e-06	0.000382	4.55	7.59119	4.32378	4.81601	3.21125	3.89136	1.47968	1.27252	-0.468712
ENSG00000107954	9148	NEURL1	protein_coding	HGNC Symbol	4	neuralized E3 ubiquitin protein ligase 1 [Source:HGNC Symbol;Acc:HGNC:7761]	2.14	1.46	2.82	3.65	6.61	3.99e-06	0.000382	4.52	4.40425	4.31777	4.92586	4.46359	4.84443	3.33518	2.39335	1.28493
ENSG00000146221	202500	TCTE1	protein_coding	HGNC Symbol	2	t-complex-associated-testis-expressed 1 [Source:HGNC Symbol;Acc:HGNC:11693]	3.07	2.09	4.05	1.11	6.61	3.99e-06	0.000382	4.48	8.42298	2.51567	1.88244	3.02526	2.5888	0.129577	-0.570124	-1.80751
ENSG00000158859	9507	ADAMTS4	protein_coding	HGNC Symbol	3	ADAM metallopeptidase with thrombospondin type 1 motif 4 [Source:HGNC Symbol;Acc:HGNC:220]	2.32	1.58	3.06	2.13	6.61	4.03e-06	0.000384	4.53	4.99105	3.37528	3.41517	3.0877	3.24455	0.991057	1.10192	-0.340388
ENSG00000065717	7089	TLE2	protein_coding	HGNC Symbol	22	TLE family member 2, transcriptional corepressor [Source:HGNC Symbol;Acc:HGNC:11838]	1.78	1.21	2.34	5.65	6.59	4.14e-06	0.000385	4.38	3.42391	6.36257	6.96442	6.5897	6.67328	4.78638	5.01203	3.19514
ENSG00000105251	56961	SHD	protein_coding	HGNC Symbol	5	Src homology 2 domain containing transforming protein D [Source:HGNC Symbol;Acc:HGNC:30633]	3.59	2.44	4.73	2.06	6.59	4.2e-06	0.000385	4.48	12.0115	3.11629	5.01337	3.27822	3.81985	-0.29225	0.277873	-0.765694
ENSG00000105327	27113	BBC3	protein_coding	HGNC Symbol	6	BCL2 binding component 3 [Source:HGNC Symbol;Acc:HGNC:17868]	2.11	1.43	2.78	5.28	6.58	4.22e-06	0.000385	4.38	4.30417	6.24012	6.65479	5.87945	6.71678	5.03985	4.29051	2.16572
ENSG00000130584	140685	ZBTB46	protein_coding	HGNC Symbol	6	zinc finger and BTB domain containing 46 [Source:HGNC Symbol;Acc:HGNC:16094]	1.83	1.24	2.41	4.56	6.59	4.2e-06	0.000385	4.43	3.55315	5.12749	5.57991	4.97751	5.73947	3.99524	3.42627	3.06792
ENSG00000130720	84929	FIBCD1	protein_coding	HGNC Symbol	7	fibrinogen C domain containing 1 [Source:HGNC Symbol;Acc:HGNC:25922]	2.49	1.69	3.28	2.57	6.6	4.07e-06	0.000385	4.53	5.609	3.74554	4.47911	3.51372	3.6652	1.36353	1.5094	-0.280267
ENSG00000135346	1081	CGA	protein_coding	HGNC Symbol	6	glycoprotein hormones, alpha polypeptide [Source:HGNC Symbol;Acc:HGNC:1885]	3.28	2.23	4.33	2.77	6.59	4.2e-06	0.000385	4.5	9.71625	4.11456	5.41017	3.44119	4.26212	-0.405461	1.21787	1.36241
ENSG00000177380	8541	PPFIA3	protein_coding	HGNC Symbol	13	PTPRF interacting protein alpha 3 [Source:HGNC Symbol;Acc:HGNC:9247]	1.79	1.22	2.36	5.48	6.59	4.18e-06	0.000385	4.38	3.45319	6.18923	6.62684	5.8316	6.43504	5.29555	4.38407	3.5665
ENSG00000237512	728978	UNC5B-AS1	lncRNA	HGNC Symbol	2	UNC5B antisense RNA 1 [Source:HGNC Symbol;Acc:HGNC:45096]	3.1	2.11	4.09	2.45	6.6	4.12e-06	0.000385	4.51	8.5845	4.27192	4.70256	2.93002	3.91981	0.246616	1.10192	-0.0123339
ENSG00000118160	6543	SLC8A2	protein_coding	HGNC Symbol	7	solute carrier family 8 member A2 [Source:HGNC Symbol;Acc:HGNC:11069]	3.48	2.36	4.59	0.949	6.57	4.3e-06	0.000389	4.37	11.1251	1.79609	3.24607	2.4908	2.34687	-0.405461	-1.18423	-1.64705
ENSG00000129951	79948	PLPPR3	protein_coding	HGNC Symbol	4	phospholipid phosphatase related 3 [Source:HGNC Symbol;Acc:HGNC:23497]	2.53	1.72	3.35	2.99	6.57	4.33e-06	0.000389	4.46	5.79291	4.06881	4.56551	3.76364	4.46603	2.8032	1.63151	-0.340388
ENSG00000241697	8577	TMEFF1	protein_coding	HGNC Symbol	1	transmembrane protein with EGF like and two follistatin like domains 1 [Source:HGNC Symbol;Acc:HGNC:11866]	3.83	2.6	5.06	1.4	6.57	4.32e-06	0.000389	4.38	14.2363	2.99358	2.60393	2.47012	2.78713	2.39346	-1.66966	-1.80751
ENSG00000248837	NA	AC097512.1	lncRNA	Clone-based (Ensembl) gene	30	novel transcript	-4.89	-6.46	-3.31	-1.66	-6.55	4.51e-06	0.000403	4.27	-29.5515	-1.88718	-1.84388	-5.64362	-5.56602	0.169654	1.61469	1.53965
ENSG00000131188	80758	PRR7	protein_coding	HGNC Symbol	4	proline rich 7, synaptic [Source:HGNC Symbol;Acc:HGNC:28130]	1.8	1.22	2.38	5.06	6.54	4.57e-06	0.000405	4.32	3.48681	5.72243	6.12428	5.3683	5.88262	4.94056	3.79632	3.61875
ENSG00000164687	2171	FABP5	protein_coding	HGNC Symbol	4	fatty acid binding protein 5 [Source:HGNC Symbol;Acc:HGNC:3560]	-2.2	-2.9	-1.49	2.94	-6.54	4.58e-06	0.000405	4.39	-4.58613	1.66977	1.28782	2.67379	1.83486	3.98966	3.94168	5.14873
ENSG00000111087	2735	GLI1	protein_coding	HGNC Symbol	8	GLI family zinc finger 1 [Source:HGNC Symbol;Acc:HGNC:4317]	2.67	1.81	3.52	3.17	6.54	4.61e-06	0.000406	4.4	6.34246	4.00297	4.07568	4.74762	5.34463	1.21823	2.01163	0.763235
ENSG00000129235	84817	TXNDC17	protein_coding	HGNC Symbol	10	thioredoxin domain containing 17 [Source:HGNC Symbol;Acc:HGNC:28218]	-1.86	-2.46	-1.26	3.94	-6.53	4.67e-06	0.000409	4.33	-3.62393	3.01601	3.25601	3.32504	2.60891	4.52383	4.87127	6.00249
ENSG00000107833	10360	NPM3	protein_coding	HGNC Symbol	4	nucleophosmin/nucleoplasmin 3 [Source:HGNC Symbol;Acc:HGNC:7931]	-1.52	-2.02	-1.03	5.77	-6.52	4.73e-06	0.000413	4.25	-2.87542	4.96793	5.10552	5.21669	4.96439	6.14944	6.56506	7.44195
ENSG00000038002	175	AGA	protein_coding	HGNC Symbol	6	aspartylglucosaminidase [Source:HGNC Symbol;Acc:HGNC:318]	-2.07	-2.75	-1.4	2.49	-6.51	4.85e-06	0.000413	4.35	-4.21041	1.65079	1.61555	1.87208	0.973142	3.26754	3.62207	4.40994
ENSG00000104825	4793	NFKBIB	protein_coding	HGNC Symbol	6	NFKB inhibitor beta [Source:HGNC Symbol;Acc:HGNC:7798]	1.8	1.22	2.38	6.56	6.51	4.84e-06	0.000413	4.21	3.47624	7.27134	7.08006	6.99549	7.4534	6.74449	5.12995	5.25032
ENSG00000142409	126208	ZNF787	protein_coding	HGNC Symbol	3	zinc finger protein 787 [Source:HGNC Symbol;Acc:HGNC:26998]	2.12	1.44	2.81	5.55	6.51	4.85e-06	0.000413	4.24	4.35646	6.27696	6.18012	6.39632	6.52443	6.14881	3.911	3.39274
ENSG00000142700	63950	DMRTA2	protein_coding	HGNC Symbol	2	DMRT like family A2 [Source:HGNC Symbol;Acc:HGNC:13908]	2.49	1.68	3.29	3.05	6.51	4.84e-06	0.000413	4.35	5.6086	3.82389	4.45344	4.27673	3.94376	3.17705	1.42506	0.25477
ENSG00000274997	85235	H2AC12	protein_coding	HGNC Symbol	1	H2A clustered histone 12 [Source:HGNC Symbol;Acc:HGNC:13671]	-3.07	-4.07	-2.08	6.04	-6.52	4.79e-06	0.000413	4.26	-8.41041	3.66268	4.53116	5.53691	3.71707	8.09251	6.81611	9.94548
ENSG00000139269	83729	INHBE	protein_coding	HGNC Symbol	4	inhibin subunit beta E [Source:HGNC Symbol;Acc:HGNC:24029]	2.99	2.02	3.95	3.36	6.5	4.91e-06	0.000416	4.34	7.91948	4.61818	3.89043	5.91336	4.6201	1.52672	1.89803	1.02389
ENSG00000184117	8508	NIPSNAP1	protein_coding	HGNC Symbol	6	nipsnap homolog 1 [Source:HGNC Symbol;Acc:HGNC:7827]	-1.81	-2.39	-1.22	5.6	-6.5	4.93e-06	0.000416	4.21	-3.49491	4.88507	5.60733	4.96463	4.26845	6.50608	6.88153	6.06176
ENSG00000116750	51377	UCHL5	protein_coding	HGNC Symbol	13	ubiquitin C-terminal hydrolase L5 [Source:HGNC Symbol;Acc:HGNC:19678]	-1.42	-1.88	-0.96	5.4	-6.48	5.18e-06	0.000433	4.16	-2.6801	4.87693	4.75077	5.03322	4.72745	6.01428	6.37552	6.01304
ENSG00000168079	286133	SCARA5	protein_coding	HGNC Symbol	4	scavenger receptor class A member 5 [Source:HGNC Symbol;Acc:HGNC:28701]	2.61	1.76	3.46	5.38	6.48	5.18e-06	0.000433	4.18	6.10277	6.80228	7.42194	5.82449	7.30723	4.15849	4.47427	1.6364
ENSG00000065154	4942	OAT	protein_coding	HGNC Symbol	8	ornithine aminotransferase [Source:HGNC Symbol;Acc:HGNC:8091]	-1.54	-2.04	-1.04	7.2	-6.47	5.27e-06	0.000437	4.13	-2.91115	6.23615	6.81831	6.31963	6.58087	7.70232	7.94458	8.78258
ENSG00000117593	55157	DARS2	protein_coding	HGNC Symbol	13	aspartyl-tRNA synthetase 2, mitochondrial [Source:HGNC Symbol;Acc:HGNC:25538]	-1.55	-2.06	-1.05	6.72	-6.46	5.31e-06	0.000437	4.12	-2.92883	6.14328	5.80632	6.18014	5.59196	7.58589	7.39065	8.34946
ENSG00000127561	9143	SYNGR3	protein_coding	HGNC Symbol	6	synaptogyrin 3 [Source:HGNC Symbol;Acc:HGNC:11501]	2.71	1.83	3.59	4.54	6.47	5.29e-06	0.000437	4.21	6.53687	5.88457	6.75974	4.6613	5.74403	3.37429	3.06059	2.31934
ENSG00000135736	92922	CCDC102A	protein_coding	HGNC Symbol	2	coiled-coil domain containing 102A [Source:HGNC Symbol;Acc:HGNC:28097]	2.44	1.64	3.23	3.82	6.46	5.35e-06	0.000438	4.24	5.41889	4.55832	4.79232	4.54001	5.01612	4.35161	1.91873	1.57263
ENSG00000205869	387264	KRTAP5-1	protein_coding	HGNC Symbol	1	keratin associated protein 5-1 [Source:HGNC Symbol;Acc:HGNC:23596]	3.32	2.24	4.41	0.748	6.46	5.37e-06	0.000438	4.19	10.0046	2.95542	2.63471	1.7227	2.32273	-1.06597	-0.609118	-2.72505
ENSG00000152256	5163	PDK1	protein_coding	HGNC Symbol	9	pyruvate dehydrogenase kinase 1 [Source:HGNC Symbol;Acc:HGNC:8809]	-1.93	-2.56	-1.3	5.01	-6.45	5.47e-06	0.000444	4.13	-3.80334	4.75779	3.81517	4.14917	4.167	5.16532	6.43632	6.58303
ENSG00000233930	338651	KRTAP5-AS1	lncRNA	HGNC Symbol	5	KRTAP5-1/KRTAP5-2 antisense RNA 1 [Source:HGNC Symbol;Acc:HGNC:27877]	3.99	2.68	5.29	1.02	6.44	5.55e-06	0.000448	4.13	15.8657	3.27966	2.92974	1.88776	2.38235	1.31075	-1.58949	-3.08762
ENSG00000105662	23373	CRTC1	protein_coding	HGNC Symbol	4	CREB regulated transcription coactivator 1 [Source:HGNC Symbol;Acc:HGNC:16062]	1.52	1.02	2.01	5.49	6.43	5.63e-06	0.000448	4.08	2.85845	6.10456	5.84221	6.36586	6.23286	5.18745	4.55476	4.16707
ENSG00000129946	25759	SHC2	protein_coding	HGNC Symbol	6	SHC adaptor protein 2 [Source:HGNC Symbol;Acc:HGNC:29869]	2.12	1.43	2.81	5.24	6.44	5.61e-06	0.000448	4.09	4.34856	6.96577	5.75996	6.12993	6.46775	4.20504	4.51224	2.62466
ENSG00000184163	388581	C1QTNF12	protein_coding	HGNC Symbol	5	C1q and TNF related 12 [Source:HGNC Symbol;Acc:HGNC:32308]	2.76	1.86	3.67	1.49	6.44	5.6e-06	0.000448	4.19	6.78156	2.51567	2.66484	2.35073	3.23811	0.874647	-0.19903	-1.037
ENSG00000264462	103504731	MIR3648-2	miRNA	HGNC Symbol	1	microRNA 3648-2 [Source:HGNC Symbol;Acc:HGNC:50843]	7	4.71	9.3	-0.933	6.43	5.65e-06	0.000448	3.84	128.142	2.75668	0.478046	1.04288	1.30435	0.579742	-6.79894	-5.89498
ENSG00000165312	220213	OTUD1	protein_coding	HGNC Symbol	1	OTU deubiquitinase 1 [Source:HGNC Symbol;Acc:HGNC:27346]	1.64	1.11	2.18	5.7	6.42	5.79e-06	0.000457	4.04	3.1272	6.32115	6.56576	6.07534	6.9519	5.17889	4.80793	4.0074
ENSG00000187140	27022	FOXD3	protein_coding	HGNC Symbol	1	forkhead box D3 [Source:HGNC Symbol;Acc:HGNC:3804]	2.27	1.52	3.01	3.94	6.41	5.84e-06	0.000459	4.14	4.81451	4.67095	5.1151	4.64293	5.46258	3.94706	2.552	1.16031
ENSG00000101901	79868	ALG13	protein_coding	HGNC Symbol	41	ALG13 UDP-N-acetylglucosaminyltransferase subunit [Source:HGNC Symbol;Acc:HGNC:30881]	-1.45	-1.93	-0.976	5.84	-6.41	5.94e-06	0.000461	4.01	-2.73942	5.51502	5.17129	5.3142	5.01424	6.34533	6.86495	6.63274
ENSG00000187240	79659	DYNC2H1	protein_coding	HGNC Symbol	11	dynein cytoplasmic 2 heavy chain 1 [Source:HGNC Symbol;Acc:HGNC:2962]	-1.54	-2.05	-1.03	6.36	-6.41	5.92e-06	0.000461	4.01	-2.90804	5.83076	5.51108	6.04069	5.6694	6.57252	7.49345	7.41493
ENSG00000266964	5348	FXYD1	protein_coding	HGNC Symbol	11	FXYD domain containing ion transport regulator 1 [Source:HGNC Symbol;Acc:HGNC:4025]	4.66	3.13	6.19	-1.67	6.41	5.91e-06	0.000461	3.75	25.2365	0.920178	0.372436	-0.785642	0.737763	-2.56074	-4.47701	-5.89498
ENSG00000172247	114900	C1QTNF4	protein_coding	HGNC Symbol	2	C1q and TNF related 4 [Source:HGNC Symbol;Acc:HGNC:14346]	4.21	2.82	5.6	-0.858	6.39	6.08e-06	0.00047	3.79	18.5422	1.51042	1.01117	0.696227	1.14823	-1.37631	-3.0985	-5.89498
ENSG00000166900	6809	STX3	protein_coding	HGNC Symbol	8	syntaxin 3 [Source:HGNC Symbol;Acc:HGNC:11438]	1.42	0.954	1.89	5.72	6.39	6.13e-06	0.00047	3.98	2.68233	6.52645	6.25198	6.07277	6.57385	4.9039	4.991	4.73347
ENSG00000188158	4810	NHS	protein_coding	HGNC Symbol	7	NHS actin remodeling regulator [Source:HGNC Symbol;Acc:HGNC:7820]	1.6	1.07	2.12	4.79	6.39	6.14e-06	0.00047	4.03	3.02271	5.38177	5.62372	5.24588	5.92734	3.77587	3.97337	3.62662
ENSG00000159199	516	ATP5MC1	protein_coding	HGNC Symbol	10	ATP synthase membrane subunit c locus 1 [Source:HGNC Symbol;Acc:HGNC:841]	-1.86	-2.47	-1.24	5.49	-6.38	6.25e-06	0.000475	3.99	-3.62559	4.41941	4.97178	4.77317	3.91174	6.45986	6.1735	7.73107
ENSG00000271447	79148	MMP28	protein_coding	HGNC Symbol	7	matrix metallopeptidase 28 [Source:HGNC Symbol;Acc:HGNC:14366]	2.94	1.97	3.92	0.532	6.38	6.27e-06	0.000475	4.03	7.69356	1.87999	1.86955	2.33937	1.63366	-0.890888	-0.916299	-2.19454
ENSG00000008394	4257	MGST1	protein_coding	HGNC Symbol	19	microsomal glutathione S-transferase 1 [Source:HGNC Symbol;Acc:HGNC:7061]	-2.06	-2.74	-1.38	3.72	-6.37	6.44e-06	0.000478	4.03	-4.16714	2.2889	2.59613	3.65329	2.59889	4.36892	4.75996	5.77435
ENSG00000099617	1943	EFNA2	protein_coding	HGNC Symbol	1	ephrin A2 [Source:HGNC Symbol;Acc:HGNC:3222]	2.01	1.34	2.67	3.73	6.37	6.4e-06	0.000478	4.06	4.02536	4.16894	4.98975	4.3236	4.8014	2.99385	2.40807	2.41336
ENSG00000175567	7351	UCP2	protein_coding	HGNC Symbol	11	uncoupling protein 2 [Source:HGNC Symbol;Acc:HGNC:12518]	-1.84	-2.45	-1.23	4.51	-6.37	6.41e-06	0.000478	4	-3.5891	3.27966	4.272	3.5876	3.24455	5.60417	5.23551	6.35443
ENSG00000203814	440689	H2BC18	protein_coding	HGNC Symbol	5	H2B clustered histone 18 [Source:HGNC Symbol;Acc:HGNC:24700]	-2.32	-3.08	-1.55	7.65	-6.37	6.38e-06	0.000478	3.94	-4.98189	5.76498	6.97948	6.89626	6.08099	9.09792	8.28075	10.458
ENSG00000239306	10432	RBM14	protein_coding	HGNC Symbol	9	RNA binding motif protein 14 [Source:HGNC Symbol;Acc:HGNC:14219]	-1.6	-2.14	-1.07	6.18	-6.37	6.38e-06	0.000478	3.94	-3.04111	5.41309	6.03047	5.20891	5.02924	7.29936	6.90745	7.35784
ENSG00000100228	9609	RAB36	protein_coding	HGNC Symbol	3	RAB36, member RAS oncogene family [Source:HGNC Symbol;Acc:HGNC:9775]	-2.06	-2.74	-1.38	3.9	-6.35	6.58e-06	0.000483	3.99	-4.1661	3.56973	3.7215	2.83616	2.02644	5.06131	5.25668	4.79589
ENSG00000116871	55700	MAP7D1	protein_coding	HGNC Symbol	13	MAP7 domain containing 1 [Source:HGNC Symbol;Acc:HGNC:25514]	2.15	1.44	2.86	7.31	6.35	6.57e-06	0.000483	3.9	4.43058	8.22265	7.99003	8.10216	8.31538	7.93066	5.71454	4.89048
ENSG00000169957	79724	ZNF768	protein_coding	HGNC Symbol	2	zinc finger protein 768 [Source:HGNC Symbol;Acc:HGNC:26273]	2.01	1.34	2.68	6.8	6.35	6.59e-06	0.000483	3.89	4.03076	7.83668	7.56538	7.18788	8.26519	6.86914	5.62654	4.27119
ENSG00000125650	5623	PSPN	protein_coding	HGNC Symbol	2	persephin [Source:HGNC Symbol;Acc:HGNC:9579]	2	1.34	2.67	3.28	6.35	6.64e-06	0.000485	4.03	4.01082	4.26257	4.05307	4.16212	4.6688	2.53825	2.36345	0.899439
ENSG00000100276	10633	RASL10A	protein_coding	HGNC Symbol	4	RAS like family 10 member A [Source:HGNC Symbol;Acc:HGNC:16954]	2.74	1.83	3.65	2.09	6.35	6.67e-06	0.000485	4.05	6.69062	3.09538	4.22979	3.03233	3.29507	1.27445	0.652269	-0.940781
ENSG00000090006	8425	LTBP4	protein_coding	HGNC Symbol	39	latent transforming growth factor beta binding protein 4 [Source:HGNC Symbol;Acc:HGNC:6717]	2.21	1.47	2.94	8.28	6.33	6.94e-06	0.000497	3.85	4.6196	9.82604	9.36281	9.60553	9.33197	7.45771	7.72615	4.65673
ENSG00000106948	80709	AKNA	protein_coding	HGNC Symbol	9	AT-hook transcription factor [Source:HGNC Symbol;Acc:HGNC:24108]	1.76	1.18	2.35	4.53	6.33	6.93e-06	0.000497	3.91	3.39321	5.63337	5.54995	5.42179	5.45009	3.82689	3.94673	1.90592
ENSG00000162734	8682	PEA15	protein_coding	HGNC Symbol	4	proliferation and apoptosis adaptor protein 15 [Source:HGNC Symbol;Acc:HGNC:8822]	1.39	0.927	1.85	6.88	6.33	6.92e-06	0.000497	3.84	2.62058	7.39911	7.0839	7.445	7.6025	6.26494	5.87856	6.45679
ENSG00000278463	8335	H2AC4	protein_coding	HGNC Symbol	1	H2A clustered histone 4 [Source:HGNC Symbol;Acc:HGNC:4734]	-2.98	-3.97	-1.99	4.71	-6.33	6.91e-06	0.000497	3.94	-7.87401	1.97463	3.67043	4.00922	2.9924	6.24983	5.58988	8.48488
ENSG00000122641	3624	INHBA	protein_coding	HGNC Symbol	5	inhibin subunit beta A [Source:HGNC Symbol;Acc:HGNC:6066]	2.81	1.87	3.75	1.42	6.32	7.05e-06	0.000499	3.99	7.01798	3.35783	2.90471	2.32792	2.38235	-0.187281	0.166842	-1.037
ENSG00000158406	8365	H4C8	protein_coding	HGNC Symbol	3	H4 clustered histone 8 [Source:HGNC Symbol;Acc:HGNC:4788]	-2.27	-3.02	-1.51	6.39	-6.32	7.07e-06	0.000499	3.85	-4.81539	4.63518	5.21395	6.02127	4.90667	7.49047	7.09313	9.40241
ENSG00000164815	5001	ORC5	protein_coding	HGNC Symbol	8	origin recognition complex subunit 5 [Source:HGNC Symbol;Acc:HGNC:8491]	-1.61	-2.15	-1.08	4.6	-6.32	7.07e-06	0.000499	3.89	-3.06199	4.0901	3.73577	3.64409	3.70778	5.25654	5.38003	6.40337
ENSG00000223573	NA	TINCR	protein_coding	HGNC Symbol	5	TINCR ubiquitin domain containing [Source:HGNC Symbol;Acc:HGNC:14607]	2.48	1.65	3.3	2.05	6.32	7.09e-06	0.000499	3.99	5.56341	2.86771	3.62516	2.82805	3.56069	1.01325	0.716757	-0.280267
ENSG00000145198	90113	VWA5B2	protein_coding	HGNC Symbol	6	von Willebrand factor A domain containing 5B2 [Source:HGNC Symbol;Acc:HGNC:25144]	1.89	1.26	2.52	3.27	6.31	7.2e-06	0.000501	3.95	3.71222	4.33868	4.27933	3.95443	4.06152	2.62729	2.32776	1.3047
ENSG00000165194	57526	PCDH19	protein_coding	HGNC Symbol	5	protocadherin 19 [Source:HGNC Symbol;Acc:HGNC:14270]	-1.62	-2.16	-1.08	5.18	-6.31	7.2e-06	0.000501	3.85	-3.06889	4.66387	4.63946	3.78054	4.79263	6.12989	6.08771	6.17145
ENSG00000181982	91050	CCDC149	protein_coding	HGNC Symbol	8	coiled-coil domain containing 149 [Source:HGNC Symbol;Acc:HGNC:25405]	2.22	1.48	2.96	2.34	6.31	7.2e-06	0.000501	3.98	4.64645	3.68618	3.10483	3.17336	3.58627	1.38071	1.28321	0.171112
ENSG00000220008	645191	LINGO3	protein_coding	HGNC Symbol	1	leucine rich repeat and Ig domain containing 3 [Source:HGNC Symbol;Acc:HGNC:21206]	4.93	3.28	6.58	-0.333	6.3	7.32e-06	0.000507	3.62	30.5535	1.25787	2.86632	1.17656	0.909716	-0.975776	-3.99159	-3.57305
ENSG00000197355	91373	UAP1L1	protein_coding	HGNC Symbol	4	UDP-N-acetylglucosamine pyrophosphorylase 1 like 1 [Source:HGNC Symbol;Acc:HGNC:28082]	1.63	1.08	2.18	5.29	6.29	7.52e-06	0.000519	3.79	3.09552	6.3219	6.0879	5.79465	5.96195	5.1033	4.44125	3.30715
ENSG00000090097	57060	PCBP4	protein_coding	HGNC Symbol	18	poly(rC) binding protein 4 [Source:HGNC Symbol;Acc:HGNC:8652]	1.54	1.02	2.05	4.41	6.28	7.61e-06	0.000523	3.84	2.89873	5.2429	5.16075	4.94415	4.9487	3.79201	3.55531	3.20569
ENSG00000136717	274	BIN1	protein_coding	HGNC Symbol	14	bridging integrator 1 [Source:HGNC Symbol;Acc:HGNC:1052]	2.36	1.57	3.16	3.25	6.27	7.81e-06	0.000535	3.88	5.14048	5.0697	4.44478	3.93192	4.22025	2.2606	2.29117	0.547967
ENSG00000112874	83594	NUDT12	protein_coding	HGNC Symbol	4	nudix hydrolase 12 [Source:HGNC Symbol;Acc:HGNC:18826]	-1.72	-2.3	-1.14	4.18	-6.26	7.89e-06	0.000538	3.8	-3.29854	3.35196	3.65174	3.65787	3.04501	4.46062	5.20844	5.88433
ENSG00000187244	4059	BCAM	protein_coding	HGNC Symbol	9	basal cell adhesion molecule (Lutheran blood group) [Source:HGNC Symbol;Acc:HGNC:6722]	1.51	1	2.02	5.55	6.26	7.96e-06	0.000541	3.72	2.85346	6.38931	6.46178	6.44483	6.10154	4.942	4.96634	3.57466
ENSG00000171813	170394	PWWP2B	protein_coding	HGNC Symbol	2	PWWP domain containing 2B [Source:HGNC Symbol;Acc:HGNC:25150]	2.08	1.38	2.79	4.63	6.24	8.2e-06	0.000553	3.76	4.23454	5.45199	5.78419	5.13363	5.87744	4.92454	3.32389	1.93157
ENSG00000203668	1122	CHML	protein_coding	HGNC Symbol	5	CHM like Rab escort protein [Source:HGNC Symbol;Acc:HGNC:1941]	-1.57	-2.1	-1.04	5.86	-6.24	8.2e-06	0.000553	3.69	-2.97398	5.15132	5.31599	5.67661	4.67835	6.32773	6.85826	7.03262
ENSG00000169136	22809	ATF5	protein_coding	HGNC Symbol	6	activating transcription factor 5 [Source:HGNC Symbol;Acc:HGNC:790]	1.41	0.934	1.89	5.53	6.24	8.23e-06	0.000553	3.69	2.65875	6.03489	6.08929	6.43085	6.08009	5.09682	4.7133	4.23817
ENSG00000168398	624	BDKRB2	protein_coding	HGNC Symbol	3	bradykinin receptor B2 [Source:HGNC Symbol;Acc:HGNC:1030]	2.79	1.85	3.73	1.51	6.23	8.35e-06	0.000559	3.82	6.90575	2.11974	3.03155	3.01101	2.6676	0.825319	-0.291148	-0.765694
ENSG00000119705	81892	SLIRP	protein_coding	HGNC Symbol	12	SRA stem-loop interacting RNA binding protein [Source:HGNC Symbol;Acc:HGNC:20495]	-1.61	-2.16	-1.07	4.97	-6.23	8.42e-06	0.000561	3.7	-3.05484	4.16225	4.08686	4.10959	4.05053	5.90575	5.52721	6.94992
ENSG00000105613	22983	MAST1	protein_coding	HGNC Symbol	9	microtubule associated serine/threonine kinase 1 [Source:HGNC Symbol;Acc:HGNC:19034]	1.57	1.04	2.1	5.4	6.22	8.62e-06	0.000572	3.65	2.9665	6.26218	6.26372	5.55421	6.39	4.60827	4.59927	4.10079
ENSG00000169169	126129	CPT1C	protein_coding	HGNC Symbol	24	carnitine palmitoyltransferase 1C [Source:HGNC Symbol;Acc:HGNC:18540]	1.78	1.18	2.39	4.03	6.21	8.74e-06	0.000578	3.73	3.44583	4.87897	5.12732	5.0455	4.26845	3.22062	3.07911	2.5767
ENSG00000075142	6717	SRI	protein_coding	HGNC Symbol	10	sorcin [Source:HGNC Symbol;Acc:HGNC:11292]	-1.6	-2.14	-1.06	4.43	-6.21	8.8e-06	0.000579	3.68	-3.0332	3.59478	3.96801	3.74655	3.39108	4.94778	5.2362	6.14223
ENSG00000089847	170961	ANKRD24	protein_coding	HGNC Symbol	6	ankyrin repeat domain 24 [Source:HGNC Symbol;Acc:HGNC:29424]	2.69	1.77	3.6	1.96	6.2	8.86e-06	0.000579	3.78	6.43956	3.40956	3.81181	3.12125	2.63855	1.54207	0.601937	-1.37141
ENSG00000107614	1787	TRDMT1	protein_coding	HGNC Symbol	12	tRNA aspartic acid methyltransferase 1 [Source:HGNC Symbol;Acc:HGNC:2977]	-1.86	-2.5	-1.23	3.08	-6.2	8.91e-06	0.000579	3.73	-3.63928	2.31325	2.40405	2.42784	1.69137	3.62909	4.09815	4.96844
ENSG00000126895	554	AVPR2	protein_coding	HGNC Symbol	5	arginine vasopressin receptor 2 [Source:HGNC Symbol;Acc:HGNC:897]	4.89	3.23	6.55	-0.73	6.2	8.92e-06	0.000579	3.45	29.5791	2.32527	0.443694	0.546202	1.83486	-2.31973	-3.62902	-4.31001
ENSG00000253161	NA	LINC01605	lncRNA	HGNC Symbol	4	long intergenic non-protein coding RNA 1605 [Source:HGNC Symbol;Acc:HGNC:51654]	1.99	1.32	2.67	2.62	6.2	8.83e-06	0.000579	3.78	3.97735	3.36949	3.69619	3.26026	3.50812	1.23722	1.45372	1.82612
ENSG00000102226	8237	USP11	protein_coding	HGNC Symbol	12	ubiquitin specific peptidase 11 [Source:HGNC Symbol;Acc:HGNC:12609]	1.75	1.15	2.34	8.72	6.18	9.31e-06	0.000587	3.56	3.35975	9.24779	9.24736	10.0597	9.93062	8.03706	7.94426	6.58556
ENSG00000102743	10166	SLC25A15	protein_coding	HGNC Symbol	4	solute carrier family 25 member 15 [Source:HGNC Symbol;Acc:HGNC:10985]	-1.43	-1.92	-0.943	5.29	-6.17	9.5e-06	0.000587	3.56	-2.69841	4.6448	4.93979	4.66813	4.31203	5.83664	6.07123	6.57135
ENSG00000104783	3783	KCNN4	protein_coding	HGNC Symbol	10	potassium calcium-activated channel subfamily N member 4 [Source:HGNC Symbol;Acc:HGNC:6293]	3.2	2.11	4.29	0.147	6.19	9.15e-06	0.000587	3.65	9.18354	2.09186	1.83021	1.61376	1.27947	-2.85025	-1.12652	-1.80751
ENSG00000104881	10848	PPP1R13L	protein_coding	HGNC Symbol	9	protein phosphatase 1 regulatory subunit 13 like [Source:HGNC Symbol;Acc:HGNC:18838]	1.64	1.08	2.2	4.67	6.18	9.25e-06	0.000587	3.62	3.12477	5.48318	5.75559	5.1171	5.45566	4.3141	3.82036	2.71605
ENSG00000134146	89978	DPH6	protein_coding	HGNC Symbol	9	diphthamine biosynthesis 6 [Source:HGNC Symbol;Acc:HGNC:30543]	-2.23	-2.99	-1.47	2.46	-6.17	9.41e-06	0.000587	3.7	-4.68293	1.97463	2.12935	1.55605	0.411263	3.21105	3.92983	3.98919
ENSG00000142544	90353	CTU1	protein_coding	HGNC Symbol	1	cytosolic thiouridylase subunit 1 [Source:HGNC Symbol;Acc:HGNC:29590]	2.47	1.62	3.31	4.22	6.17	9.44e-06	0.000587	3.66	5.52207	5.51895	5.10689	4.74116	5.30512	5.01532	2.44661	1.41791
ENSG00000156398	118980	SFXN2	protein_coding	HGNC Symbol	13	sideroflexin 2 [Source:HGNC Symbol;Acc:HGNC:16086]	-2.09	-2.8	-1.37	4.72	-6.17	9.45e-06	0.000587	3.6	-4.25122	4.47173	3.6328	3.5338	2.76041	6.14881	5.62128	6.83825
ENSG00000166173	55323	LARP6	protein_coding	HGNC Symbol	5	La ribonucleoprotein 6, translational regulator [Source:HGNC Symbol;Acc:HGNC:24012]	1.29	0.851	1.73	5.92	6.18	9.17e-06	0.000587	3.57	2.44765	6.4815	6.49885	6.35884	6.56487	5.44896	5.15416	4.92919
ENSG00000167535	784	CACNB3	protein_coding	HGNC Symbol	24	calcium voltage-gated channel auxiliary subunit beta 3 [Source:HGNC Symbol;Acc:HGNC:1403]	1.64	1.08	2.2	5.19	6.17	9.44e-06	0.000587	3.57	3.11471	5.97128	6.27963	5.63192	6.32615	4.52189	4.50313	3.08516
ENSG00000189043	4697	NDUFA4	protein_coding	HGNC Symbol	6	NDUFA4 mitochondrial complex associated [Source:HGNC Symbol;Acc:HGNC:7687]	-1.91	-2.56	-1.26	4.72	-6.17	9.49e-06	0.000587	3.6	-3.75672	3.79393	3.226	4.59598	3.59133	5.24134	5.68664	6.8972
ENSG00000197903	85236	H2BC12	protein_coding	HGNC Symbol	1	H2B clustered histone 12 [Source:HGNC Symbol;Acc:HGNC:13954]	-2.13	-2.85	-1.4	8.41	-6.17	9.5e-06	0.000587	3.55	-4.3663	6.88888	7.10569	8.22433	7.1084	9.25206	9.21418	11.0632
ENSG00000224032	NA	EPB41L4A-AS1	lncRNA	HGNC Symbol	5	EPB41L4A antisense RNA 1 [Source:HGNC Symbol;Acc:HGNC:30749]	1.79	1.18	2.4	6	6.17	9.35e-06	0.000587	3.56	3.45469	6.58762	6.07883	7.06912	7.42781	4.53346	5.0438	5.27557
ENSG00000260001	100507588	TGFBR3L	protein_coding	HGNC Symbol	3	transforming growth factor beta receptor 3 like [Source:HGNC Symbol;Acc:HGNC:44152]	2.81	1.85	3.77	2.32	6.17	9.37e-06	0.000587	3.73	7.0279	3.46495	4.08963	3.1146	3.0227	2.64161	0.340609	-0.468712
ENSG00000260660	105376731	AC113208.3	transcribed_unitary_pseudogene	Clone-based (Ensembl) gene	3	taste receptor cell protein 1-like [Source:NCBI gene (formerly Entrezgene);Acc:105376731]	4.56	3	6.11	-1.36	6.17	9.43e-06	0.000587	3.39	23.5302	1.42361	0.544388	-0.217358	1.63366	-3.69824	-3.33951	-5.89498
ENSG00000152661	2697	GJA1	protein_coding	HGNC Symbol	4	gap junction protein alpha 1 [Source:HGNC Symbol;Acc:HGNC:4274]	-1.57	-2.11	-1.03	4.87	-6.16	9.55e-06	0.000588	3.58	-2.96757	4.03626	3.98005	4.64985	3.78492	5.79881	5.57962	6.28088
ENSG00000136810	7295	TXN	protein_coding	HGNC Symbol	3	thioredoxin [Source:HGNC Symbol;Acc:HGNC:12435]	-1.64	-2.2	-1.08	6.23	-6.16	9.63e-06	0.00059	3.53	-3.11169	5.32752	5.17653	5.96786	5.36988	6.51826	7.08169	8.17204
ENSG00000198797	57795	BRINP2	protein_coding	HGNC Symbol	3	BMP/retinoic acid inducible neural specific 2 [Source:HGNC Symbol;Acc:HGNC:13746]	2.52	1.66	3.38	2.61	6.16	9.71e-06	0.000593	3.69	5.7347	4.43058	3.8744	3.14754	4.11873	0.66633	1.70488	0.333842
ENSG00000006283	8913	CACNA1G	protein_coding	HGNC Symbol	34	calcium voltage-gated channel subunit alpha1 G [Source:HGNC Symbol;Acc:HGNC:1394]	2.41	1.58	3.23	4.22	6.15	9.8e-06	0.000594	3.61	5.30648	4.92512	6.30557	5.07491	5.79428	3.08049	3.19116	1.13845
ENSG00000179855	126326	GIPC3	protein_coding	HGNC Symbol	2	GIPC PDZ domain containing family member 3 [Source:HGNC Symbol;Acc:HGNC:18183]	3.71	2.44	4.98	1.68	6.15	9.78e-06	0.000594	3.67	13.1047	3.07416	4.89917	2.61847	3.03761	-0.187281	-0.291148	-1.37141
ENSG00000104892	147700	KLC3	protein_coding	HGNC Symbol	7	kinesin light chain 3 [Source:HGNC Symbol;Acc:HGNC:20717]	2.68	1.76	3.6	2.99	6.14	9.94e-06	0.0006	3.65	6.40275	4.22456	5.12326	4.38013	4.1872	2.56854	1.94589	-1.50266
ENSG00000178342	26251	KCNG2	protein_coding	HGNC Symbol	2	potassium voltage-gated channel modifier subfamily G member 2 [Source:HGNC Symbol;Acc:HGNC:6249]	3.3	2.17	4.43	-0.126	6.14	9.97e-06	0.0006	3.49	9.86061	1.28275	1.10208	0.799321	1.30435	-0.975776	-2.40663	-1.98809
ENSG00000197063	4097	MAFG	protein_coding	HGNC Symbol	3	MAF bZIP transcription factor G [Source:HGNC Symbol;Acc:HGNC:6781]	1.64	1.08	2.2	5.62	6.14	1.01e-05	0.000606	3.49	3.11246	6.57446	6.37101	5.87257	6.68576	5.34013	4.75132	3.7362
ENSG00000136826	9314	KLF4	protein_coding	HGNC Symbol	6	Kruppel like factor 4 [Source:HGNC Symbol;Acc:HGNC:6348]	1.7	1.12	2.28	4.53	6.13	1.02e-05	0.000609	3.54	3.24962	5.18964	5.56501	4.825	5.58563	4.10007	3.52636	2.93475
ENSG00000052344	5652	PRSS8	protein_coding	HGNC Symbol	6	serine protease 8 [Source:HGNC Symbol;Acc:HGNC:9491]	3.78	2.48	5.08	2.53	6.13	1.03e-05	0.000611	3.64	13.7426	4.5985	5.29807	2.65559	4.20712	0.455563	0.495678	-0.0123339
ENSG00000104856	5971	RELB	protein_coding	HGNC Symbol	7	RELB proto-oncogene, NF-kB subunit [Source:HGNC Symbol;Acc:HGNC:9956]	1.86	1.22	2.5	4.27	6.12	1.05e-05	0.000622	3.52	3.63174	5.57666	5.28115	4.96463	5.5128	3.05397	3.76425	1.77036
ENSG00000072195	10290	SPEG	protein_coding	HGNC Symbol	22	striated muscle enriched protein kinase [Source:HGNC Symbol;Acc:HGNC:16901]	1.94	1.27	2.61	4.51	6.1	1.08e-05	0.00063	3.48	3.83669	5.71216	5.55599	5.21047	5.46534	4.58808	3.59445	1.47135
ENSG00000082146	55437	STRADB	protein_coding	HGNC Symbol	10	STE20 related adaptor beta [Source:HGNC Symbol;Acc:HGNC:13205]	-1.92	-2.58	-1.25	4.41	-6.1	1.08e-05	0.00063	3.48	-3.77513	3.92216	3.92196	3.80139	2.50545	4.97912	5.57691	6.13466
ENSG00000185262	283991	UBALD2	protein_coding	HGNC Symbol	3	UBA like domain containing 2 [Source:HGNC Symbol;Acc:HGNC:28438]	1.65	1.08	2.22	5.68	6.11	1.07e-05	0.00063	3.44	3.14334	5.995	6.28752	6.17775	6.57001	5.68848	4.30893	4.74074
ENSG00000189001	374897	SBSN	protein_coding	HGNC Symbol	3	suprabasin [Source:HGNC Symbol;Acc:HGNC:24950]	5.54	3.63	7.45	0.00834	6.11	1.07e-05	0.00063	3.34	46.3941	2.97844	1.10208	1.93381	3.17882	0.38922	-3.62902	-5.89498
ENSG00000277437	NA	FP671120.2	miRNA	Clone-based (Ensembl) gene	1		4.56	2.99	6.14	-0.0367	6.1	1.07e-05	0.00063	3.4	23.6198	2.57729	1.9204	1.27524	1.83486	0.922344	-2.89205	-5.89498
ENSG00000185875	79896	THNSL1	protein_coding	HGNC Symbol	2	threonine synthase like 1 [Source:HGNC Symbol;Acc:HGNC:26160]	-1.99	-2.68	-1.3	2.76	-6.1	1.09e-05	0.000633	3.55	-3.97687	2.30113	1.41738	2.4908	1.20217	3.75297	3.93323	4.19116
ENSG00000147400	1069	CETN2	protein_coding	HGNC Symbol	2	centrin 2 [Source:HGNC Symbol;Acc:HGNC:1867]	-1.91	-2.57	-1.25	3.99	-6.1	1.09e-05	0.000633	3.49	-3.76283	3.01601	3.68887	3.36481	2.15508	4.9039	4.88361	5.91519
ENSG00000181588	399664	MEX3D	protein_coding	HGNC Symbol	2	mex-3 RNA binding family member D [Source:HGNC Symbol;Acc:HGNC:16734]	2.07	1.36	2.79	5.56	6.09	1.11e-05	0.000643	3.41	4.20818	6.59447	6.17685	6.17136	6.57321	6.26089	4.08904	3.0209
ENSG00000085719	8895	CPNE3	protein_coding	HGNC Symbol	13	copine 3 [Source:HGNC Symbol;Acc:HGNC:2316]	-1.38	-1.86	-0.903	6.53	-6.06	1.17e-05	0.000664	3.32	-2.60894	5.736	5.89003	6.08217	5.90006	6.8014	7.27595	8.00994
ENSG00000099866	8174	MADCAM1	protein_coding	HGNC Symbol	10	mucosal vascular addressin cell adhesion molecule 1 [Source:HGNC Symbol;Acc:HGNC:6765]	2.86	1.86	3.85	1.47	6.06	1.17e-05	0.000664	3.5	7.24222	2.93202	2.50745	1.88776	2.822	1.27445	-0.532156	-0.609575
ENSG00000116183	60676	PAPPA2	protein_coding	HGNC Symbol	5	pappalysin 2 [Source:HGNC Symbol;Acc:HGNC:14615]	3.95	2.58	5.33	0.242	6.07	1.16e-05	0.000664	3.39	15.4883	2.27657	0.726866	2.72706	1.55292	-1.62785	-2.15509	-1.80751
ENSG00000124225	56937	PMEPA1	protein_coding	HGNC Symbol	8	prostate transmembrane protein, androgen induced 1 [Source:HGNC Symbol;Acc:HGNC:14107]	1.77	1.15	2.38	4.91	6.06	1.17e-05	0.000664	3.38	3.40002	5.82971	5.70301	5.03849	6.28065	4.1104	3.97502	3.41564
ENSG00000135698	10200	MPHOSPH6	protein_coding	HGNC Symbol	8	M-phase phosphoprotein 6 [Source:HGNC Symbol;Acc:HGNC:7214]	-1.62	-2.18	-1.05	3.74	-6.06	1.17e-05	0.000664	3.43	-3.06354	2.74777	3.10483	3.33652	3.00763	4.23368	4.65175	5.10713
ENSG00000139880	64403	CDH24	protein_coding	HGNC Symbol	6	cadherin 24 [Source:HGNC Symbol;Acc:HGNC:14265]	1.46	0.954	1.97	5.02	6.07	1.16e-05	0.000664	3.38	2.75437	5.44924	5.64561	5.92576	5.73947	4.60827	4.17475	3.60287
ENSG00000176438	161176	SYNE3	protein_coding	HGNC Symbol	5	spectrin repeat containing nuclear envelope family member 3 [Source:HGNC Symbol;Acc:HGNC:19861]	1.78	1.16	2.39	5.03	6.07	1.16e-05	0.000664	3.37	3.42296	6.15932	5.90825	5.5882	6.38563	4.31857	4.42807	2.43145
ENSG00000125898	83541	FAM110A	protein_coding	HGNC Symbol	6	family with sequence similarity 110 member A [Source:HGNC Symbol;Acc:HGNC:16188]	2.04	1.33	2.74	3.44	6.05	1.19e-05	0.000668	3.47	4.1018	3.87386	4.76996	4.21901	4.35434	3.08049	2.08675	1.66727
ENSG00000186907	349667	RTN4RL2	protein_coding	HGNC Symbol	3	reticulon 4 receptor like 2 [Source:HGNC Symbol;Acc:HGNC:23053]	1.82	1.19	2.46	4.07	6.05	1.19e-05	0.000668	3.43	3.54294	4.44993	5.22411	4.56948	4.9388	3.64694	2.7766	2.8831
ENSG00000198721	10455	ECI2	protein_coding	HGNC Symbol	11	enoyl-CoA delta isomerase 2 [Source:HGNC Symbol;Acc:HGNC:14601]	-1.64	-2.21	-1.07	4.49	-6.04	1.21e-05	0.000679	3.36	-3.12032	3.49719	3.43716	4.41301	3.57609	5.26234	5.29414	5.96106
ENSG00000147180	7552	ZNF711	protein_coding	HGNC Symbol	4	zinc finger protein 711 [Source:HGNC Symbol;Acc:HGNC:13128]	-2.06	-2.77	-1.34	9.22	-6.04	1.22e-05	0.000679	3.32	-4.15942	8.88983	8.65661	8.36367	8.6325	9.30017	11.2726	9.45703
ENSG00000213638	113179	ADAT3	protein_coding	HGNC Symbol	2	adenosine deaminase tRNA specific 3 [Source:HGNC Symbol;Acc:HGNC:25151]	3.01	1.96	4.06	3.19	6.04	1.22e-05	0.000679	3.47	8.06793	3.86976	4.37813	3.99119	4.13962	4.28247	0.40073	1.26489
ENSG00000074657	55205	ZNF532	protein_coding	HGNC Symbol	26	zinc finger protein 532 [Source:HGNC Symbol;Acc:HGNC:30940]	-3.97	-5.36	-2.59	-1.51	-6.04	1.23e-05	0.000682	3.36	-15.7056	-3.26569	-5.93135	-1.55616	-2.39609	0.721296	0.716757	1.13845
ENSG00000085741	7481	WNT11	protein_coding	HGNC Symbol	4	Wnt family member 11 [Source:HGNC Symbol;Acc:HGNC:12776]	1.97	1.28	2.66	4.36	6.04	1.23e-05	0.000682	3.36	3.91668	5.57415	5.57397	4.94603	5.79208	3.65755	3.7019	1.28493
ENSG00000185950	8660	IRS2	protein_coding	HGNC Symbol	1	insulin receptor substrate 2 [Source:HGNC Symbol;Acc:HGNC:6126]	1.94	1.26	2.62	6.96	6.03	1.24e-05	0.000683	3.26	3.84417	7.84479	8.06027	7.06179	8.43284	6.82904	5.82745	4.62956
ENSG00000136352	7080	NKX2-1	protein_coding	HGNC Symbol	5	NK2 homeobox 1 [Source:HGNC Symbol;Acc:HGNC:11825]	1.77	1.15	2.38	3.8	6.03	1.25e-05	0.000688	3.39	3.4037	4.36221	4.92897	4.45309	4.6996	3.42484	2.76901	1.96921
ENSG00000285793	285074	ANAPC1P2	lncRNA	NCBI gene (formerly Entrezgene)	1	ANAPC1 pseudogene 2 [Source:NCBI gene (formerly Entrezgene);Acc:285074]	3.6	2.34	4.86	1.06	6.02	1.26e-05	0.00069	3.39	12.1184	2.77433	2.23356	1.88776	1.78271	1.55726	-1.94096	-0.850583
ENSG00000154175	25890	ABI3BP	protein_coding	HGNC Symbol	28	ABI family member 3 binding protein [Source:HGNC Symbol;Acc:HGNC:17265]	2.35	1.53	3.17	2.07	6.02	1.27e-05	0.000693	3.44	5.08679	3.05263	3.67783	3.15404	2.91376	-0.465582	1.05281	1.11625
ENSG00000154917	51560	RAB6B	protein_coding	HGNC Symbol	7	RAB6B, member RAS oncogene family [Source:HGNC Symbol;Acc:HGNC:14902]	1.4	0.91	1.89	5.26	6.02	1.28e-05	0.000696	3.27	2.6404	5.68793	6.1202	5.69009	6.14177	4.49454	4.49395	4.18317
ENSG00000215218	134111	UBE2QL1	protein_coding	HGNC Symbol	1	ubiquitin conjugating enzyme E2 Q family like 1 [Source:HGNC Symbol;Acc:HGNC:37269]	1.64	1.07	2.22	4.51	6.01	1.29e-05	0.000701	3.3	3.12205	5.10848	5.47433	5.29816	5.7576	3.21584	3.90583	2.80893
ENSG00000116455	79084	WDR77	protein_coding	HGNC Symbol	4	WD repeat domain 77 [Source:HGNC Symbol;Acc:HGNC:29652]	-1.69	-2.28	-1.1	4.79	-6	1.31e-05	0.000703	3.27	-3.22673	4.11109	3.86145	4.19715	3.33183	6.10104	5.38438	6.52893
ENSG00000170899	2941	GSTA4	protein_coding	HGNC Symbol	6	glutathione S-transferase alpha 4 [Source:HGNC Symbol;Acc:HGNC:4629]	-1.73	-2.33	-1.12	4.41	-6.01	1.31e-05	0.000703	3.28	-3.3105	3.97272	3.37015	4.25875	3.1585	4.81193	5.59257	5.70819
ENSG00000261308	401720	FIGNL2	protein_coding	HGNC Symbol	2	fidgetin like 2 [Source:HGNC Symbol;Acc:HGNC:13287]	2.91	1.89	3.94	0.591	6	1.31e-05	0.000703	3.35	7.53817	1.66977	2.16141	1.27524	2.02644	-0.187281	-1.30709	-1.50266
ENSG00000275714	8350	H3C1	protein_coding	HGNC Symbol	1	H3 clustered histone 1 [Source:HGNC Symbol;Acc:HGNC:4766]	-2.74	-3.7	-1.78	4.23	-6	1.31e-05	0.000703	3.32	-6.6907	2.13348	3.73221	3.61612	1.65315	5.63938	5.13364	7.71847
ENSG00000099864	5064	PALM	protein_coding	HGNC Symbol	11	paralemmin [Source:HGNC Symbol;Acc:HGNC:8594]	1.7	1.1	2.3	5.93	6	1.33e-05	0.000708	3.2	3.2533	6.66534	6.92838	6.58249	6.94944	6.02593	5.04301	3.34104
ENSG00000113387	10923	SUB1	protein_coding	HGNC Symbol	13	SUB1 regulator of transcription [Source:HGNC Symbol;Acc:HGNC:19985]	-1.51	-2.04	-0.979	7.28	-6	1.33e-05	0.000708	3.2	-2.84551	6.468	6.73599	6.81965	6.25296	7.50987	8.0588	9.1257
ENSG00000164855	202915	TMEM184A	protein_coding	HGNC Symbol	11	transmembrane protein 184A [Source:HGNC Symbol;Acc:HGNC:28797]	2.25	1.46	3.04	1.83	6	1.33e-05	0.000708	3.39	4.75246	2.86771	2.52398	2.73576	2.97701	1.43104	0.439462	-0.167056
ENSG00000128050	10606	PAICS	protein_coding	HGNC Symbol	8	phosphoribosylaminoimidazole carboxylase and phosphoribosylaminoimidazolesuccinocarboxamide synthase [Source:HGNC Symbol;Acc:HGNC:8587]	-1.33	-1.8	-0.864	8.1	-5.99	1.35e-05	0.000714	3.19	-2.51971	7.50464	7.21506	7.68771	7.44538	8.73226	8.74997	9.38511
ENSG00000241360	57026	PDXP	protein_coding	HGNC Symbol	2	pyridoxal phosphatase [Source:HGNC Symbol;Acc:HGNC:30259]	3	1.94	4.05	3.31	5.99	1.35e-05	0.000715	3.36	7.98748	4.07594	4.75253	4.07918	4.25894	4.51024	0.668663	0.84649
ENSG00000129194	6665	SOX15	protein_coding	HGNC Symbol	3	SRY-box transcription factor 15 [Source:HGNC Symbol;Acc:HGNC:11196]	2.46	1.6	3.33	1.73	5.99	1.36e-05	0.000716	3.37	5.51341	2.93986	2.87923	2.71832	2.96926	1.74138	0.360929	-1.50266
ENSG00000139182	9746	CLSTN3	protein_coding	HGNC Symbol	16	calsyntenin 3 [Source:HGNC Symbol;Acc:HGNC:18371]	1.38	0.892	1.86	6.26	5.98	1.38e-05	0.000722	3.15	2.59863	6.83681	7.03894	6.82831	7.13983	5.84595	5.62233	4.51759
ENSG00000149313	60496	AASDHPPT	protein_coding	HGNC Symbol	5	aminoadipate-semialdehyde dehydrogenase-phosphopantetheinyl transferase [Source:HGNC Symbol;Acc:HGNC:14235]	-1.6	-2.16	-1.03	5.18	-5.98	1.38e-05	0.000722	3.2	-3.02204	4.40815	4.25229	5.05942	4.09398	5.59224	6.06544	6.82034
ENSG00000183092	57596	BEGAIN	protein_coding	HGNC Symbol	12	brain enriched guanylate kinase associated [Source:HGNC Symbol;Acc:HGNC:24163]	2.1	1.36	2.84	4.05	5.98	1.39e-05	0.000722	3.27	4.28001	5.05714	5.70301	4.66358	5.41484	3.41654	3.2386	0.84649
ENSG00000188779	390598	SKOR1	protein_coding	HGNC Symbol	4	SKI family transcriptional corepressor 1 [Source:HGNC Symbol;Acc:HGNC:21326]	2.02	1.31	2.73	3.27	5.98	1.39e-05	0.000722	3.32	4.05053	4.11456	3.80844	4.12291	4.36324	3.37	1.92557	1.16031
ENSG00000128564	7425	VGF	protein_coding	HGNC Symbol	3	VGF nerve growth factor inducible [Source:HGNC Symbol;Acc:HGNC:12684]	2.49	1.61	3.36	2.78	5.97	1.4e-05	0.000723	3.33	5.60558	4.33571	3.97103	3.29007	3.62628	2.94273	1.22896	0.0357604
ENSG00000167685	55311	ZNF444	protein_coding	HGNC Symbol	12	zinc finger protein 444 [Source:HGNC Symbol;Acc:HGNC:16052]	1.79	1.16	2.43	5.96	5.97	1.4e-05	0.000723	3.16	3.46583	6.60683	6.84076	6.46523	6.96268	6.38417	4.71626	3.74346
ENSG00000107020	55848	PLGRKT	protein_coding	HGNC Symbol	4	plasminogen receptor with a C-terminal lysine [Source:HGNC Symbol;Acc:HGNC:23633]	-2.49	-3.37	-1.61	2.27	-5.97	1.41e-05	0.000728	3.31	-5.63421	1.81326	1.07988	1.94883	-0.436734	3.31745	3.74119	4.39389
ENSG00000105419	56917	MEIS3	protein_coding	HGNC Symbol	14	Meis homeobox 3 [Source:HGNC Symbol;Acc:HGNC:29537]	1.51	0.974	2.04	5.55	5.97	1.42e-05	0.000729	3.15	2.83874	6.2653	6.76931	6.16815	5.89188	5.03714	4.79771	3.9268
ENSG00000161547	6427	SRSF2	protein_coding	HGNC Symbol	11	serine and arginine rich splicing factor 2 [Source:HGNC Symbol;Acc:HGNC:10783]	-1.38	-1.87	-0.89	6.51	-5.95	1.46e-05	0.000746	3.1	-2.59981	5.97891	5.65409	6.11668	5.65376	6.94688	7.22974	8.01313
ENSG00000166924	222950	NYAP1	protein_coding	HGNC Symbol	4	neuronal tyrosine phosphorylated phosphoinositide-3-kinase adaptor 1 [Source:HGNC Symbol;Acc:HGNC:22009]	3.08	1.99	4.17	2.64	5.95	1.46e-05	0.000746	3.29	8.46376	3.92216	5.31123	3.67605	4.54642	1.76773	1.44423	-2.19454
ENSG00000204388	3304	HSPA1B	protein_coding	HGNC Symbol	1	heat shock protein family A (Hsp70) member 1B [Source:HGNC Symbol;Acc:HGNC:5233]	-1.6	-2.17	-1.03	7.83	-5.95	1.46e-05	0.000746	3.11	-3.03118	6.58137	7.27857	7.32162	7.47444	9.14446	8.58763	8.41798
ENSG00000179886	84948	TIGD5	protein_coding	HGNC Symbol	1	tigger transposable element derived 5 [Source:HGNC Symbol;Acc:HGNC:18336]	1.61	1.04	2.18	5.62	5.94	1.49e-05	0.000759	3.09	3.04576	6.35086	6.6032	6.39632	6.24174	5.70306	4.75708	3.27244
ENSG00000165215	1365	CLDN3	protein_coding	HGNC Symbol	1	claudin 3 [Source:HGNC Symbol;Acc:HGNC:2045]	3.47	2.24	4.7	0.702	5.94	1.5e-05	0.000759	3.21	11.0882	2.00484	3.02576	1.75726	1.25416	0.129577	-1.75455	-1.50266
ENSG00000179292	256472	TMEM151A	protein_coding	HGNC Symbol	1	transmembrane protein 151A [Source:HGNC Symbol;Acc:HGNC:28497]	3.92	2.53	5.31	0.474	5.94	1.5e-05	0.000759	3.18	15.1314	1.3549	3.4284	2.14428	1.83486	-1.06597	-1.94096	-2.43555
ENSG00000123179	84650	EBPL	protein_coding	HGNC Symbol	7	EBP like [Source:HGNC Symbol;Acc:HGNC:18061]	-1.54	-2.09	-0.993	4.83	-5.93	1.51e-05	0.000763	3.12	-2.90737	3.87386	4.37813	4.21591	3.96341	5.1616	5.59846	6.6081
ENSG00000027001	4285	MIPEP	protein_coding	HGNC Symbol	5	mitochondrial intermediate peptidase [Source:HGNC Symbol;Acc:HGNC:7104]	-1.53	-2.07	-0.986	3.98	-5.92	1.55e-05	0.000763	3.14	-2.8875	3.25473	3.29024	3.60193	2.86444	4.81351	4.73098	5.29423
ENSG00000117569	58155	PTBP2	protein_coding	HGNC Symbol	19	polypyrimidine tract binding protein 2 [Source:HGNC Symbol;Acc:HGNC:17662]	-1.5	-2.03	-0.967	4.84	-5.92	1.54e-05	0.000763	3.1	-2.82961	4.39965	3.91258	4.02349	4.26212	5.14033	5.71306	6.45789
ENSG00000130589	85441	HELZ2	protein_coding	HGNC Symbol	6	helicase with zinc finger 2 [Source:HGNC Symbol;Acc:HGNC:30021]	2.27	1.46	3.08	5.54	5.92	1.54e-05	0.000763	3.08	4.83431	6.7193	7.48294	5.9191	6.26013	5.67201	4.2475	2.45817
ENSG00000139343	6636	SNRPF	protein_coding	HGNC Symbol	5	small nuclear ribonucleoprotein polypeptide F [Source:HGNC Symbol;Acc:HGNC:11162]	-1.46	-1.98	-0.943	5.62	-5.92	1.54e-05	0.000763	3.07	-2.75894	4.8376	4.56351	5.36691	4.93681	6.13875	6.33981	7.16825
ENSG00000156925	7547	ZIC3	protein_coding	HGNC Symbol	3	Zic family member 3 [Source:HGNC Symbol;Acc:HGNC:12874]	2.75	1.77	3.72	0.482	5.92	1.55e-05	0.000763	3.19	6.71209	1.3072	1.94517	1.55605	1.7649	-1.16219	-1.18423	-0.850583
ENSG00000163888	94032	CAMK2N2	protein_coding	HGNC Symbol	1	calcium/calmodulin dependent protein kinase II inhibitor 2 [Source:HGNC Symbol;Acc:HGNC:24197]	1.81	1.16	2.45	3.53	5.92	1.55e-05	0.000763	3.2	3.49503	4.35049	4.41406	4.39392	3.85815	3.30401	2.35334	2.01791
ENSG00000180929	118442	GPR62	protein_coding	HGNC Symbol	1	G protein-coupled receptor 62 [Source:HGNC Symbol;Acc:HGNC:13301]	3.57	2.3	4.84	-0.572	5.92	1.54e-05	0.000763	3.04	11.9086	1.2068	0.607814	0.506124	0.662801	-1.16219	-3.0985	-2.72505
ENSG00000273802	8339	H2BC8	protein_coding	HGNC Symbol	1	H2B clustered histone 8 [Source:HGNC Symbol;Acc:HGNC:4746]	-3.38	-4.58	-2.18	1.35	-5.92	1.54e-05	0.000763	3.25	-10.4191	-1.50015	0.134744	-0.0289131	-0.521623	3.32634	2.34826	5.72111
ENSG00000079257	56925	LXN	protein_coding	HGNC Symbol	2	latexin [Source:HGNC Symbol;Acc:HGNC:13347]	-1.91	-2.59	-1.23	2.61	-5.91	1.58e-05	0.000765	3.2	-3.7654	1.63155	2.14012	1.84019	1.06334	3.55915	3.49683	4.51547
ENSG00000100522	64841	GNPNAT1	protein_coding	HGNC Symbol	6	glucosamine-phosphate N-acetyltransferase 1 [Source:HGNC Symbol;Acc:HGNC:19980]	-1.53	-2.07	-0.983	4.56	-5.91	1.57e-05	0.000765	3.09	-2.88173	3.86976	3.83849	3.9766	3.879	4.6794	5.49021	6.17548
ENSG00000128422	3872	KRT17	protein_coding	HGNC Symbol	9	keratin 17 [Source:HGNC Symbol;Acc:HGNC:6427]	3.38	2.17	4.58	1	5.91	1.58e-05	0.000765	3.19	10.4051	1.77871	2.4218	3.35919	1.63366	-0.810717	-1.30709	-0.0620869
ENSG00000138413	3417	IDH1	protein_coding	HGNC Symbol	9	isocitrate dehydrogenase (NADP(+)) 1 [Source:HGNC Symbol;Acc:HGNC:5382]	-1.52	-2.06	-0.979	4.65	-5.91	1.58e-05	0.000765	3.08	-2.8692	3.79825	4.49597	3.86219	3.59133	5.41394	5.3763	6.025
ENSG00000165566	219287	AMER2	protein_coding	HGNC Symbol	2	APC membrane recruitment protein 2 [Source:HGNC Symbol;Acc:HGNC:26360]	2.67	1.72	3.62	1.44	5.92	1.56e-05	0.000765	3.24	6.35043	2.41801	3.45452	2.61847	3.03017	-0.975776	0.458445	-0.940781
ENSG00000243317	647087	STMP1	protein_coding	HGNC Symbol	4	short transmembrane mitochondrial protein 1 [Source:HGNC Symbol;Acc:HGNC:41909]	-1.51	-2.05	-0.974	5.03	-5.91	1.58e-05	0.000765	3.07	-2.85537	4.18552	4.46633	4.53255	4.00574	5.41706	5.7602	6.8391
ENSG00000277157	8360	H4C4	protein_coding	HGNC Symbol	1	H4 clustered histone 4 [Source:HGNC Symbol;Acc:HGNC:4782]	-2.13	-2.89	-1.37	6.39	-5.92	1.56e-05	0.000765	3.05	-4.37755	4.63034	5.56201	5.71777	5.00479	7.29455	6.96147	9.56321
ENSG00000105373	29997	NOP53	protein_coding	HGNC Symbol	12	NOP53 ribosome biogenesis factor [Source:HGNC Symbol;Acc:HGNC:4333]	1.48	0.953	2.01	7.99	5.9	1.62e-05	0.000778	3	2.79446	8.52637	8.64118	8.61825	9.10702	7.68298	7.24314	6.0798
ENSG00000130158	57572	DOCK6	protein_coding	HGNC Symbol	16	dedicator of cytokinesis 6 [Source:HGNC Symbol;Acc:HGNC:19189]	1.39	0.894	1.89	5.99	5.89	1.64e-05	0.000784	2.99	2.62337	6.68996	6.78097	6.64784	6.7635	5.59408	5.41629	4.02538
ENSG00000261342	NA	AC006538.1	lncRNA	Clone-based (Ensembl) gene	1	novel transcript	2.08	1.34	2.82	2.63	5.89	1.63e-05	0.000784	3.18	4.22929	3.65317	2.97855	3.96556	3.63611	1.95137	1.48183	0.763235
ENSG00000128915	79664	ICE2	protein_coding	HGNC Symbol	17	interactor of little elongation complex ELL subunit 2 [Source:HGNC Symbol;Acc:HGNC:29885]	-1.45	-1.96	-0.929	5.23	-5.89	1.65e-05	0.000788	3.01	-2.72429	4.68268	4.43169	4.90616	4.36028	5.46213	6.13087	6.62146
ENSG00000064763	55711	FAR2	protein_coding	HGNC Symbol	10	fatty acyl-CoA reductase 2 [Source:HGNC Symbol;Acc:HGNC:25531]	-1.46	-1.98	-0.936	4.56	-5.89	1.66e-05	0.000789	3.04	-2.74775	4.06523	3.85492	3.77212	3.61638	5.20443	5.25193	6.1312
ENSG00000198498	55319	TMA16	protein_coding	HGNC Symbol	9	translation machinery associated 16 homolog [Source:HGNC Symbol;Acc:HGNC:25638]	-1.6	-2.17	-1.03	4.02	-5.89	1.66e-05	0.000789	3.07	-3.02566	3.23575	3.27567	3.84221	2.97701	4.42795	4.97626	5.42187
ENSG00000129932	83475	DOHH	protein_coding	HGNC Symbol	4	deoxyhypusine hydroxylase [Source:HGNC Symbol;Acc:HGNC:28662]	2.31	1.48	3.13	4.07	5.88	1.68e-05	0.000792	3.11	4.94588	4.68268	5.03227	4.86714	4.91275	4.96638	2.12884	1.93157
ENSG00000278637	8359	H4C1	protein_coding	HGNC Symbol	1	H4 clustered histone 1 [Source:HGNC Symbol;Acc:HGNC:4781]	-2	-2.72	-1.29	5.14	-5.88	1.68e-05	0.000792	3.02	-4.01369	3.55449	4.25971	4.63831	3.81553	6.00185	5.75589	7.97702
ENSG00000083720	5019	OXCT1	protein_coding	HGNC Symbol	8	3-oxoacid CoA-transferase 1 [Source:HGNC Symbol;Acc:HGNC:8527]	-1.6	-2.18	-1.03	5.72	-5.87	1.72e-05	0.00081	2.96	-3.03315	5.3305	4.55348	5.56034	4.47153	6.8527	6.58894	6.70191
ENSG00000053900	29945	ANAPC4	protein_coding	HGNC Symbol	11	anaphase promoting complex subunit 4 [Source:HGNC Symbol;Acc:HGNC:19990]	-1.5	-2.03	-0.959	3.89	-5.86	1.74e-05	0.000816	3.03	-2.82205	3.34016	3.06583	3.29596	3.28885	4.25712	4.81715	5.17447
ENSG00000141738	2886	GRB7	protein_coding	HGNC Symbol	14	growth factor receptor bound protein 7 [Source:HGNC Symbol;Acc:HGNC:4567]	2.71	1.73	3.68	2.63	5.85	1.78e-05	0.000833	3.11	6.52322	4.12835	4.99865	3.06718	3.73548	0.800008	1.50027	0.171112
ENSG00000155657	7273	TTN	protein_coding	HGNC Symbol	16	titin [Source:HGNC Symbol;Acc:HGNC:12403]	-2.1	-2.86	-1.35	3.87	-5.85	1.79e-05	0.000835	3	-4.29972	3.74106	2.74461	2.8602	2.87277	3.78879	5.55558	5.516
ENSG00000163453	3490	IGFBP7	protein_coding	HGNC Symbol	3	insulin like growth factor binding protein 7 [Source:HGNC Symbol;Acc:HGNC:5476]	1.89	1.21	2.57	2.85	5.84	1.82e-05	0.000846	3.07	3.69395	3.54424	3.33778	4.10625	3.6312	1.71454	1.75948	1.83973
ENSG00000204653	554235	ASPDH	protein_coding	HGNC Symbol	8	aspartate dehydrogenase domain containing [Source:HGNC Symbol;Acc:HGNC:33856]	2.81	1.8	3.82	1.37	5.84	1.82e-05	0.000846	3.1	7.00422	3.32228	2.82688	2.74439	2.26053	0.991057	0.166842	-2.72505
ENSG00000196890	128312	H2BU1	protein_coding	HGNC Symbol	1	H2B.U histone 1 [Source:HGNC Symbol;Acc:HGNC:20514]	-1.88	-2.56	-1.2	6.22	-5.84	1.83e-05	0.000847	2.89	-3.6771	4.8334	5.73177	5.39049	4.78603	7.26306	6.70724	8.85725
ENSG00000105219	79935	CCNP	protein_coding	HGNC Symbol	5	cyclin P [Source:HGNC Symbol;Acc:HGNC:25805]	3.73	2.38	5.07	0.548	5.84	1.84e-05	0.000851	3.02	13.2371	2.55704	1.71971	1.07062	2.88931	0.169654	-1.84475	-2.72505
ENSG00000134900	7174	TPP2	protein_coding	HGNC Symbol	17	tripeptidyl peptidase 2 [Source:HGNC Symbol;Acc:HGNC:12016]	-1.21	-1.65	-0.773	6.25	-5.83	1.85e-05	0.000853	2.87	-2.31252	5.70643	5.74241	5.71887	5.83005	6.67135	7.00145	7.09104
ENSG00000101974	286410	ATP11C	protein_coding	HGNC Symbol	9	ATPase phospholipid transporting 11C [Source:HGNC Symbol;Acc:HGNC:13554]	-1.25	-1.7	-0.796	6.34	-5.82	1.89e-05	0.000853	2.85	-2.37323	5.61879	5.98117	5.86566	5.88158	6.77729	7.10597	7.12687
ENSG00000132016	79173	C19orf57	protein_coding	HGNC Symbol	8	chromosome 19 open reading frame 57 [Source:HGNC Symbol;Acc:HGNC:28153]	2.02	1.29	2.75	4.19	5.82	1.89e-05	0.000853	2.94	4.06351	5.85792	5.51625	4.97201	4.90261	2.95424	3.63881	1.48873
ENSG00000137210	81853	TMEM14B	protein_coding	HGNC Symbol	20	transmembrane protein 14B [Source:HGNC Symbol;Acc:HGNC:21384]	-1.8	-2.45	-1.15	3.67	-5.82	1.88e-05	0.000853	2.97	-3.47279	3.11629	2.39508	3.19243	2.40553	4.16346	4.59927	5.83252
ENSG00000154764	7476	WNT7A	protein_coding	HGNC Symbol	3	Wnt family member 7A [Source:HGNC Symbol;Acc:HGNC:12786]	4.73	3.02	6.44	-1.58	5.82	1.89e-05	0.000853	2.81	26.5572	0.140304	2.06301	0.287114	1.44521	-6.02017	-3.0985	-5.89498
ENSG00000169299	55276	PGM2	protein_coding	HGNC Symbol	6	phosphoglucomutase 2 [Source:HGNC Symbol;Acc:HGNC:8906]	-1.32	-1.79	-0.84	5.26	-5.83	1.87e-05	0.000853	2.89	-2.48833	4.68734	4.81096	4.57433	4.5594	5.66589	5.97728	6.55391
ENSG00000175264	8534	CHST1	protein_coding	HGNC Symbol	3	carbohydrate sulfotransferase 1 [Source:HGNC Symbol;Acc:HGNC:1969]	3.03	1.93	4.13	1.62	5.83	1.87e-05	0.000853	3.07	8.17205	2.93202	4.05307	2.44913	3.7805	-0.187281	0.513941	-2.19454
ENSG00000267432	NA	DNAH17-AS1	lncRNA	HGNC Symbol	4	DNAH17 antisense RNA 1 [Source:HGNC Symbol;Acc:HGNC:48594]	4.93	3.15	6.71	0.648	5.83	1.88e-05	0.000853	3.01	30.4989	4.51173	2.48228	2.22056	3.75816	-3.21282	-0.916299	-4.31001
ENSG00000278705	8366	H4C2	protein_coding	HGNC Symbol	1	H4 clustered histone 2 [Source:HGNC Symbol;Acc:HGNC:4789]	-2.05	-2.79	-1.31	6.53	-5.83	1.87e-05	0.000853	2.87	-4.1418	4.93104	5.21012	6.09911	5.35508	7.4125	7.08055	9.61124
ENSG00000178425	221294	NT5DC1	protein_coding	HGNC Symbol	4	5prime-nucleotidase domain containing 1 [Source:HGNC Symbol;Acc:HGNC:21556]	-1.5	-2.04	-0.956	4.74	-5.82	1.91e-05	0.000861	2.89	-2.82667	4.17227	3.70347	4.45572	3.89546	5.1046	5.6054	6.25191
ENSG00000228253	4509	MT-ATP8	protein_coding	HGNC Symbol	1	mitochondrially encoded ATP synthase membrane subunit 8 [Source:HGNC Symbol;Acc:HGNC:7415]	-1.75	-2.39	-1.12	5	-5.82	1.92e-05	0.000861	2.87	-3.36572	4.20842	4.70074	4.04463	4.78382	4.98335	6.458	5.84691
ENSG00000032444	10908	PNPLA6	protein_coding	HGNC Symbol	25	patatin like phospholipase domain containing 6 [Source:HGNC Symbol;Acc:HGNC:16268]	1.61	1.03	2.2	5.47	5.81	1.93e-05	0.000866	2.84	3.05499	6.27463	6.61916	6.20069	6.01754	5.42433	4.68336	3.03871
ENSG00000088832	2280	FKBP1A	protein_coding	HGNC Symbol	11	FKBP prolyl isomerase 1A [Source:HGNC Symbol;Acc:HGNC:3711]	-1.63	-2.22	-1.04	6.93	-5.81	1.94e-05	0.000866	2.82	-3.09653	5.87846	6.38295	6.64668	5.60578	7.55501	7.61963	8.84169
ENSG00000100418	27351	DESI1	protein_coding	HGNC Symbol	4	desumoylating isopeptidase 1 [Source:HGNC Symbol;Acc:HGNC:24577]	-2.23	-3.04	-1.42	5.68	-5.81	1.95e-05	0.000869	2.84	-4.69261	5.07149	5.10826	5.10373	3.03017	6.88315	6.79736	7.75057
ENSG00000139168	85437	ZCRB1	protein_coding	HGNC Symbol	5	zinc finger CCHC-type and RNA binding motif containing 1 [Source:HGNC Symbol;Acc:HGNC:29620]	-1.36	-1.86	-0.868	5.1	-5.8	1.97e-05	0.000876	2.84	-2.57177	4.65437	4.54742	4.23749	4.59511	5.4181	5.94189	6.33714
ENSG00000064115	51768	TM7SF3	protein_coding	HGNC Symbol	19	transmembrane 7 superfamily member 3 [Source:HGNC Symbol;Acc:HGNC:23049]	-1.41	-1.93	-0.899	5.54	-5.79	2.01e-05	0.000892	2.81	-2.66427	4.80577	4.69528	5.25649	4.5412	6.32218	6.1242	7.02668
ENSG00000158296	64849	SLC13A3	protein_coding	HGNC Symbol	11	solute carrier family 13 member 3 [Source:HGNC Symbol;Acc:HGNC:14430]	2.83	1.8	3.86	0.031	5.79	2.02e-05	0.000892	2.93	7.12361	1.4892	1.30706	1.55605	0.876926	-1.37631	-1.44139	-2.19454
ENSG00000088035	29929	ALG6	protein_coding	HGNC Symbol	12	ALG6 alpha-1,3-glucosyltransferase [Source:HGNC Symbol;Acc:HGNC:23157]	-1.79	-2.44	-1.14	4.08	-5.78	2.06e-05	0.000909	2.85	-3.45646	3.52352	2.97855	3.9052	2.51613	4.60462	5.08408	5.93752
ENSG00000185088	51065	RPS27L	protein_coding	HGNC Symbol	8	ribosomal protein S27 like [Source:HGNC Symbol;Acc:HGNC:18476]	-1.53	-2.09	-0.974	4.51	-5.78	2.06e-05	0.000909	2.83	-2.89494	3.86153	3.78118	4.01637	3.36767	4.94778	5.27218	6.34432
ENSG00000228672	389333	PROB1	protein_coding	HGNC Symbol	1	proline rich basic protein 1 [Source:HGNC Symbol;Acc:HGNC:41906]	2.25	1.43	3.08	3.87	5.77	2.09e-05	0.000916	2.87	4.76649	5.27114	5.2165	5.06976	4.88828	4.09747	2.98406	-0.403124
ENSG00000140406	59274	TLNRD1	protein_coding	HGNC Symbol	1	talin rod domain containing 1 [Source:HGNC Symbol;Acc:HGNC:13519]	1.78	1.13	2.43	5.57	5.77	2.1e-05	0.000917	2.76	3.43067	6.11845	6.43525	6.28601	6.45462	6.12098	4.31415	3.27745
ENSG00000175054	545	ATR	protein_coding	HGNC Symbol	22	ATR serine/threonine kinase [Source:HGNC Symbol;Acc:HGNC:882]	-1.39	-1.9	-0.883	5.47	-5.77	2.1e-05	0.000917	2.76	-2.62319	5.0481	4.60296	5.16775	4.63243	5.78436	6.35477	6.71073
ENSG00000186994	256949	KANK3	protein_coding	HGNC Symbol	5	KN motif and ankyrin repeat domains 3 [Source:HGNC Symbol;Acc:HGNC:24796]	1.96	1.24	2.67	3.66	5.77	2.1e-05	0.000917	2.88	3.88191	4.62062	4.99717	4.53753	4.41269	3.72298	2.68689	0.674879
ENSG00000129654	2302	FOXJ1	protein_coding	HGNC Symbol	1	forkhead box J1 [Source:HGNC Symbol;Acc:HGNC:3816]	3.24	2.06	4.42	-0.528	5.77	2.11e-05	0.000918	2.81	9.43442	1.09888	1.12394	0.378745	1.17545	-1.62785	-2.27538	-3.57305
ENSG00000127311	92797	HELB	protein_coding	HGNC Symbol	6	DNA helicase B [Source:HGNC Symbol;Acc:HGNC:17196]	-1.55	-2.12	-0.985	3.42	-5.77	2.12e-05	0.000918	2.86	-2.93148	2.98603	2.74461	2.47012	3.00004	3.94128	4.46374	4.33984
ENSG00000200312	NA	RN7SKP255	misc_RNA	HGNC Symbol	1	RN7SK pseudogene 255 [Source:HGNC Symbol;Acc:HGNC:45979]	1.65	1.05	2.26	10.1	5.77	2.12e-05	0.000918	2.76	3.1458	10.5792	10.5829	10.3719	10.8014	9.9712	8.53558	9.82289
ENSG00000056487	112885	PHF21B	protein_coding	HGNC Symbol	12	PHD finger protein 21B [Source:HGNC Symbol;Acc:HGNC:25161]	1.96	1.24	2.67	5.21	5.76	2.14e-05	0.000919	2.76	3.8817	5.99875	6.6182	5.51309	6.8998	4.45252	4.37411	2.5848
ENSG00000130751	4861	NPAS1	protein_coding	HGNC Symbol	8	neuronal PAS domain protein 1 [Source:HGNC Symbol;Acc:HGNC:7894]	1.53	0.968	2.08	5.35	5.76	2.14e-05	0.000919	2.75	2.88002	5.8754	6.32102	6.37632	5.65738	5.14662	4.4731	3.62662
ENSG00000277075	3012	H2AC8	protein_coding	HGNC Symbol	1	H2A clustered histone 8 [Source:HGNC Symbol;Acc:HGNC:4724]	-2.66	-3.63	-1.69	3.85	-5.76	2.14e-05	0.000919	2.85	-6.32561	2.65556	2.69436	3.32504	0.809022	5.17151	4.8107	7.48697
ENSG00000130023	55780	ERMARD	protein_coding	HGNC Symbol	16	ER membrane associated RNA degradation [Source:HGNC Symbol;Acc:HGNC:21056]	-1.71	-2.34	-1.08	3.44	-5.76	2.15e-05	0.00092	2.84	-3.27088	3.08834	2.29266	3.26026	2.27319	4.05531	4.59069	4.549
ENSG00000182687	8811	GALR2	protein_coding	HGNC Symbol	1	galanin receptor 2 [Source:HGNC Symbol;Acc:HGNC:4133]	3.5	2.22	4.79	0.495	5.76	2.16e-05	0.000925	2.87	11.3472	2.27657	1.46953	0.985734	2.11346	0.579742	-2.15509	-1.80751
ENSG00000215612	3166	HMX1	protein_coding	HGNC Symbol	2	H6 family homeobox 1 [Source:HGNC Symbol;Acc:HGNC:5017]	2.39	1.51	3.27	4.37	5.75	2.19e-05	0.000933	2.82	5.24374	4.99641	6.01812	5.03322	5.47633	5.09682	2.67476	1.26489
ENSG00000095713	55118	CRTAC1	protein_coding	HGNC Symbol	6	cartilage acidic protein 1 [Source:HGNC Symbol;Acc:HGNC:14882]	2.05	1.3	2.8	3.65	5.75	2.2e-05	0.000933	2.84	4.14678	4.142	5.33837	4.67039	4.74118	2.90167	2.67476	1.09371
ENSG00000183186	126567	C2CD4C	protein_coding	HGNC Symbol	1	C2 calcium dependent domain containing 4C [Source:HGNC Symbol;Acc:HGNC:29417]	2.29	1.45	3.13	3.67	5.75	2.2e-05	0.000933	2.84	4.89534	4.87079	5.72999	4.50485	4.1636	3.12703	2.60833	0.704936
ENSG00000083123	594	BCKDHB	protein_coding	HGNC Symbol	6	branched chain keto acid dehydrogenase E1 subunit beta [Source:HGNC Symbol;Acc:HGNC:987]	-1.6	-2.19	-1.01	4.18	-5.74	2.24e-05	0.000947	2.77	-3.03329	3.19046	3.2854	4.14591	3.17207	4.81982	4.99507	5.65047
ENSG00000267466	NA	AC021683.1	lncRNA	Clone-based (Ensembl) gene	1	novel transcript	3.72	2.36	5.09	-0.292	5.74	2.24e-05	0.000947	2.76	13.2181	1.94376	0.134744	1.29889	1.53201	-2.56074	-2.40663	-1.98809
ENSG00000172172	28998	MRPL13	protein_coding	HGNC Symbol	7	mitochondrial ribosomal protein L13 [Source:HGNC Symbol;Acc:HGNC:14278]	-1.59	-2.18	-1.01	4.5	-5.73	2.29e-05	0.000966	2.73	-3.01318	3.46495	3.74637	4.14917	3.48111	4.99873	5.19364	6.4634
ENSG00000076770	55796	MBNL3	protein_coding	HGNC Symbol	12	muscleblind like splicing regulator 3 [Source:HGNC Symbol;Acc:HGNC:20564]	-1.52	-2.07	-0.958	5.27	-5.72	2.31e-05	0.00097	2.67	-2.85992	4.63759	4.2671	5.11876	4.47427	5.42018	6.24835	6.74459
ENSG00000180739	53637	S1PR5	protein_coding	HGNC Symbol	4	sphingosine-1-phosphate receptor 5 [Source:HGNC Symbol;Acc:HGNC:14299]	2.3	1.45	3.15	2.37	5.72	2.31e-05	0.00097	2.86	4.92816	3.27966	4.33192	3.26026	3.17207	1.61645	1.23998	-0.280267
ENSG00000251493	2297	FOXD1	protein_coding	HGNC Symbol	2	forkhead box D1 [Source:HGNC Symbol;Acc:HGNC:3802]	1.79	1.13	2.45	5.25	5.72	2.34e-05	0.000979	2.68	3.46672	5.69141	5.68566	6.00967	6.08459	5.78194	3.73341	3.78626
ENSG00000111237	51699	VPS29	protein_coding	HGNC Symbol	12	VPS29 retromer complex component [Source:HGNC Symbol;Acc:HGNC:14340]	-1.78	-2.44	-1.13	4.87	-5.71	2.35e-05	0.000982	2.68	-3.44241	3.91422	4.08686	4.89651	3.28261	5.32911	5.83246	6.72868
ENSG00000197177	84435	ADGRA1	protein_coding	HGNC Symbol	3	adhesion G protein-coupled receptor A1 [Source:HGNC Symbol;Acc:HGNC:13838]	3.34	2.11	4.57	0.353	5.71	2.38e-05	0.000992	2.78	10.1305	1.44581	2.86632	1.09784	1.81769	-0.890888	-1.66966	-2.19454
ENSG00000181061	25994	HIGD1A	protein_coding	HGNC Symbol	5	HIG1 hypoxia inducible domain family member 1A [Source:HGNC Symbol;Acc:HGNC:29527]	-1.61	-2.21	-1.02	4.34	-5.7	2.4e-05	0.000996	2.69	-3.05864	3.39252	3.74285	3.87405	3.50812	4.39663	5.27553	6.20009
ENSG00000116852	23046	KIF21B	protein_coding	HGNC Symbol	5	kinesin family member 21B [Source:HGNC Symbol;Acc:HGNC:29442]	1.5	0.946	2.06	4.66	5.69	2.45e-05	0.000997	2.65	2.83235	5.58293	5.42015	5.07148	5.56391	4.28475	3.98324	2.70865
ENSG00000116981	84618	NT5C1A	protein_coding	HGNC Symbol	1	5prime-nucleotidase, cytosolic IA [Source:HGNC Symbol;Acc:HGNC:17819]	2.04	1.29	2.79	1.85	5.7	2.41e-05	0.000997	2.83	4.10883	2.97844	2.89202	2.88385	2.52674	0.945614	0.880538	-0.167056
ENSG00000133874	79845	RNF122	protein_coding	HGNC Symbol	1	ring finger protein 122 [Source:HGNC Symbol;Acc:HGNC:21147]	1.27	0.803	1.75	5.27	5.69	2.46e-05	0.000997	2.61	2.41861	5.8967	5.87882	5.53442	5.9393	4.30738	4.57338	4.73893
ENSG00000138018	85465	SELENOI	protein_coding	HGNC Symbol	5	selenoprotein I [Source:HGNC Symbol;Acc:HGNC:29361]	-1.37	-1.88	-0.864	5.93	-5.7	2.42e-05	0.000997	2.61	-2.58487	5.6442	5.08477	5.49145	4.99908	6.33491	6.77459	7.14617
ENSG00000156453	5097	PCDH1	protein_coding	HGNC Symbol	8	protocadherin 1 [Source:HGNC Symbol;Acc:HGNC:8655]	1.68	1.06	2.31	4.41	5.7	2.42e-05	0.000997	2.69	3.21507	4.73544	5.42235	5.28785	5.64891	3.63267	3.57718	2.53548
ENSG00000177363	221091	LRRN4CL	protein_coding	HGNC Symbol	1	LRRN4 C-terminal like [Source:HGNC Symbol;Acc:HGNC:33724]	2.95	1.86	4.04	0.372	5.69	2.46e-05	0.000997	2.77	7.71843	1.77871	1.85656	2.13116	1.12048	-2.85025	-0.966052	-0.468712
ENSG00000187772	389421	LIN28B	protein_coding	HGNC Symbol	3	lin-28 homolog B [Source:HGNC Symbol;Acc:HGNC:32207]	-1.45	-1.99	-0.916	5.88	-5.7	2.44e-05	0.000997	2.6	-2.73858	5.11369	4.60296	5.4577	5.67298	6.58647	6.60819	7.0992
ENSG00000188522	644815	FAM83G	protein_coding	HGNC Symbol	4	family with sequence similarity 83 member G [Source:HGNC Symbol;Acc:HGNC:32554]	1.81	1.14	2.48	6.18	5.69	2.45e-05	0.000997	2.58	3.50333	7.27289	6.90411	6.52223	7.68413	6.01772	5.35872	3.53338
ENSG00000198010	9228	DLGAP2	protein_coding	HGNC Symbol	15	DLG associated protein 2 [Source:HGNC Symbol;Acc:HGNC:2906]	2.32	1.46	3.17	1.97	5.7	2.44e-05	0.000997	2.81	4.9837	3.29197	3.70709	2.5112	3.06698	-0.0894333	1.07757	0.25477
ENSG00000244230	NA	RN7SL151P	misc_RNA	HGNC Symbol	1	RNA, 7SL, cytoplasmic 151, pseudogene [Source:HGNC Symbol;Acc:HGNC:46167]	2.49	1.57	3.41	3.36	5.7	2.41e-05	0.000997	2.8	5.61577	4.24052	4.4599	3.57796	3.81985	3.65049	1.02761	2.77391
ENSG00000147144	90060	CCDC120	protein_coding	HGNC Symbol	8	coiled-coil domain containing 120 [Source:HGNC Symbol;Acc:HGNC:28910]	1.4	0.883	1.92	4.99	5.69	2.46e-05	0.000998	2.63	2.64195	5.55513	5.75559	5.37666	5.78326	4.83859	4.14869	3.48657
ENSG00000101057	4605	MYBL2	protein_coding	HGNC Symbol	2	MYB proto-oncogene like 2 [Source:HGNC Symbol;Acc:HGNC:7548]	1.44	0.906	1.97	9.49	5.69	2.48e-05	0.001	2.59	2.71062	10.3003	9.85949	9.88511	10.2589	9.46052	8.54927	8.13163
ENSG00000214199	NA	EEF1A1P12	processed_pseudogene	HGNC Symbol	1	eukaryotic translation elongation factor 1 alpha 1 pseudogene 12 [Source:HGNC Symbol;Acc:HGNC:3195]	1.52	0.955	2.08	5.69	5.68	2.51e-05	0.00101	2.58	2.86321	6.26998	5.60247	6.38946	6.5948	5.30119	4.53924	5.15827
ENSG00000167110	2801	GOLGA2	protein_coding	HGNC Symbol	14	golgin A2 [Source:HGNC Symbol;Acc:HGNC:4425]	1.6	1.01	2.19	5.45	5.68	2.52e-05	0.00101	2.58	3.02838	6.01925	6.51082	5.70787	6.52045	5.37161	4.49165	3.55829
ENSG00000125247	84899	TMTC4	protein_coding	HGNC Symbol	11	transmembrane O-mannosyltransferase targeting cadherins 4 [Source:HGNC Symbol;Acc:HGNC:25904]	-1.35	-1.85	-0.85	5.23	-5.67	2.56e-05	0.00103	2.57	-2.55333	4.4825	5.06089	4.81888	4.38089	5.65887	6.08466	6.10608
ENSG00000070731	10610	ST6GALNAC2	protein_coding	HGNC Symbol	9	ST6 N-acetylgalactosaminide alpha-2,6-sialyltransferase 2 [Source:HGNC Symbol;Acc:HGNC:10867]	2.53	1.59	3.47	0.502	5.67	2.6e-05	0.00104	2.74	5.78712	1.81326	1.69071	1.77423	1.71011	-0.347745	-0.690418	-2.43555
ENSG00000077454	4034	LRCH4	protein_coding	HGNC Symbol	11	leucine rich repeats and calponin homology domain containing 4 [Source:HGNC Symbol;Acc:HGNC:6691]	1.48	0.927	2.03	4.5	5.66	2.63e-05	0.00105	2.6	2.78299	5.12061	5.16207	5.02082	5.47496	4.30738	3.67983	2.7668
ENSG00000132341	5901	RAN	protein_coding	HGNC Symbol	12	RAN, member RAS oncogene family [Source:HGNC Symbol;Acc:HGNC:9846]	-1.26	-1.73	-0.789	8.69	-5.66	2.65e-05	0.00106	2.52	-2.38994	8.07271	7.95063	8.186	7.99992	9.44868	9.18928	9.9854
ENSG00000116544	58512	DLGAP3	protein_coding	HGNC Symbol	3	DLG associated protein 3 [Source:HGNC Symbol;Acc:HGNC:30368]	2.05	1.29	2.82	3.13	5.65	2.67e-05	0.00106	2.68	4.15542	3.85325	4.44912	4.20969	4.30589	3.016	2.14064	-0.0620869
ENSG00000121297	57616	TSHZ3	protein_coding	HGNC Symbol	4	teashirt zinc finger homeobox 3 [Source:HGNC Symbol;Acc:HGNC:30700]	1.23	0.773	1.69	5.91	5.65	2.67e-05	0.00106	2.5	2.34884	6.35086	6.49098	6.19361	6.71504	5.37697	5.1578	5.07153
ENSG00000198814	2710	GK	protein_coding	HGNC Symbol	12	glycerol kinase [Source:HGNC Symbol;Acc:HGNC:4289]	-1.67	-2.29	-1.05	6.83	-5.65	2.68e-05	0.00106	2.5	-3.17859	6.30758	5.43334	6.6553	6.16742	6.92216	8.02308	8.28672
ENSG00000132801	140831	ZSWIM3	protein_coding	HGNC Symbol	1	zinc finger SWIM-type containing 3 [Source:HGNC Symbol;Acc:HGNC:16157]	1.56	0.975	2.14	3.64	5.65	2.68e-05	0.00106	2.65	2.93909	4.23097	4.3154	4.07918	4.61513	2.75132	2.73439	2.73073
ENSG00000067842	492	ATP2B3	protein_coding	HGNC Symbol	7	ATPase plasma membrane Ca2+ transporting 3 [Source:HGNC Symbol;Acc:HGNC:816]	2.09	1.31	2.87	4.23	5.64	2.72e-05	0.00107	2.58	4.25571	5.91073	5.72999	4.81068	4.93283	3.51316	3.51507	1.22396
ENSG00000091483	2271	FH	protein_coding	HGNC Symbol	3	fumarate hydratase [Source:HGNC Symbol;Acc:HGNC:3700]	-1.37	-1.89	-0.862	4.79	-5.64	2.72e-05	0.00107	2.54	-2.59331	3.94571	4.12529	4.48952	3.94376	5.47918	5.40349	6.12218
ENSG00000179846	284353	NKPD1	protein_coding	HGNC Symbol	2	NTPase KAP family P-loop domain containing 1 [Source:HGNC Symbol;Acc:HGNC:24739]	2.23	1.4	3.06	2.01	5.64	2.75e-05	0.00108	2.7	4.68545	3.36949	2.74461	2.8117	2.73319	1.95137	0.61891	-0.167056
ENSG00000122386	7755	ZNF205	protein_coding	HGNC Symbol	6	zinc finger protein 205 [Source:HGNC Symbol;Acc:HGNC:12996]	2.07	1.3	2.85	4.06	5.63	2.77e-05	0.00108	2.6	4.21068	5.05172	5.22031	4.2797	5.1947	4.47468	2.69491	1.52288
ENSG00000273768	NA	RNVU1-29	snRNA	HGNC Symbol	1	RNA, variant U1 small nuclear 29 [Source:HGNC Symbol;Acc:HGNC:54433]	-2.64	-3.63	-1.65	-0.125	-5.64	2.76e-05	0.00108	2.68	-6.23071	-1.1953	-1.07336	-0.785642	-2.39609	1.32856	1.25091	1.99377
ENSG00000125531	79025	FNDC11	protein_coding	HGNC Symbol	4	fibronectin type III domain containing 11 [Source:HGNC Symbol;Acc:HGNC:28764]	3.51	2.19	4.82	-0.913	5.63	2.78e-05	0.00108	2.5	11.3548	0.193743	0.914145	0.137737	1.14823	-2.11328	-3.0985	-3.57305
ENSG00000134152	79768	KATNBL1	protein_coding	HGNC Symbol	17	katanin regulatory subunit B1 like 1 [Source:HGNC Symbol;Acc:HGNC:26199]	-1.73	-2.38	-1.08	3.99	-5.63	2.81e-05	0.00109	2.54	-3.31849	2.91621	3.52193	3.78474	3.31357	3.99245	5.27286	5.11835
ENSG00000118898	5493	PPL	protein_coding	HGNC Symbol	6	periplakin [Source:HGNC Symbol;Acc:HGNC:9273]	2.63	1.64	3.61	3.69	5.62	2.83e-05	0.0011	2.61	6.18728	4.91123	5.38663	3.44119	5.38745	2.87767	2.04341	1.75607
ENSG00000169047	3667	IRS1	protein_coding	HGNC Symbol	2	insulin receptor substrate 1 [Source:HGNC Symbol;Acc:HGNC:6125]	1.68	1.05	2.31	4.67	5.62	2.83e-05	0.0011	2.51	3.20923	5.26179	5.30287	5.23059	5.98425	4.72214	3.6533	2.56855
ENSG00000108947	1949	EFNB3	protein_coding	HGNC Symbol	1	ephrin B3 [Source:HGNC Symbol;Acc:HGNC:3228]	1.46	0.915	2.01	4.77	5.62	2.84e-05	0.0011	2.49	2.7574	5.49653	5.75209	5.5713	5.25655	4.48861	4.10419	2.74527
ENSG00000200795	26835	RNU4-1	snRNA	HGNC Symbol	1	RNA, U4 small nuclear 1 [Source:HGNC Symbol;Acc:HGNC:10192]	-2.72	-3.74	-1.7	1.79	-5.62	2.85e-05	0.0011	2.66	-6.59405	0.716164	0.888834	0.506124	0.411263	1.31075	3.58152	5.12947
ENSG00000162733	4921	DDR2	protein_coding	HGNC Symbol	9	discoidin domain receptor tyrosine kinase 2 [Source:HGNC Symbol;Acc:HGNC:2731]	2.79	1.74	3.84	4.21	5.61	2.88e-05	0.00111	2.54	6.92484	6.25041	5.86996	6.36725	4.3151	1.60188	3.42385	1.62072
ENSG00000168135	3761	KCNJ4	protein_coding	HGNC Symbol	1	potassium inwardly rectifying channel subfamily J member 4 [Source:HGNC Symbol;Acc:HGNC:6265]	2.37	1.48	3.27	3.49	5.61	2.89e-05	0.00111	2.59	5.18656	4.3446	5.58189	3.94322	4.63978	3.20624	2.17547	0.547967
ENSG00000188026	353116	RILPL1	protein_coding	HGNC Symbol	5	Rab interacting lysosomal protein like 1 [Source:HGNC Symbol;Acc:HGNC:26814]	1.42	0.886	1.95	4.96	5.62	2.88e-05	0.00111	2.47	2.67258	5.81486	5.40906	5.40009	5.89597	4.62278	4.25702	3.30224
ENSG00000132510	23135	KDM6B	protein_coding	HGNC Symbol	6	lysine demethylase 6B [Source:HGNC Symbol;Acc:HGNC:29012]	1.76	1.1	2.42	6.88	5.61	2.91e-05	0.00111	2.4	3.38648	7.71116	8.27391	7.0896	8.26934	6.17674	6.20966	4.42582
ENSG00000135336	23595	ORC3	protein_coding	HGNC Symbol	6	origin recognition complex subunit 3 [Source:HGNC Symbol;Acc:HGNC:8489]	-1.31	-1.81	-0.82	5.75	-5.61	2.92e-05	0.00111	2.42	-2.48626	5.33942	4.84755	5.15161	5.14909	6.08672	6.4633	7.22055
ENSG00000177685	283229	CRACR2B	protein_coding	HGNC Symbol	14	calcium release activated channel regulator 2B [Source:HGNC Symbol;Acc:HGNC:28703]	2.1	1.31	2.89	2.92	5.61	2.92e-05	0.00111	2.6	4.29146	4.31777	3.96196	4.09278	4.09041	2.49158	2.24818	-0.765694
ENSG00000182272	338707	B4GALNT4	protein_coding	HGNC Symbol	5	beta-1,4-N-acetyl-galactosaminyltransferase 4 [Source:HGNC Symbol;Acc:HGNC:26315]	1.97	1.23	2.72	5.81	5.6	2.94e-05	0.00112	2.41	3.92852	6.79636	7.12071	6.43686	7.04524	6.13116	4.87834	2.25984
ENSG00000007968	1870	E2F2	protein_coding	HGNC Symbol	2	E2F transcription factor 2 [Source:HGNC Symbol;Acc:HGNC:3114]	1.25	0.778	1.72	6.88	5.6	2.96e-05	0.00112	2.38	2.37325	7.51485	7.23717	7.56171	7.40211	6.71687	6.16088	5.55572
ENSG00000255874	283487	PRECSIT	lncRNA	HGNC Symbol	1	p53 regulated carcinoma associated Stat3 activating long intergenic non-protein coding transcript [Source:HGNC Symbol;Acc:HGNC:27492]	2.76	1.72	3.79	1.03	5.6	2.97e-05	0.00112	2.63	6.75618	3.06702	2.36786	1.68729	1.94968	-0.347745	-0.291148	-1.25112
ENSG00000138035	87178	PNPT1	protein_coding	HGNC Symbol	7	polyribonucleotide nucleotidyltransferase 1 [Source:HGNC Symbol;Acc:HGNC:23166]	-1.43	-1.97	-0.891	5.62	-5.6	2.98e-05	0.00112	2.41	-2.69333	5.27889	4.45775	5.28638	4.65919	6.38204	6.35065	6.93613
ENSG00000204103	9935	MAFB	protein_coding	HGNC Symbol	1	MAF bZIP transcription factor B [Source:HGNC Symbol;Acc:HGNC:6408]	1.95	1.22	2.69	4.71	5.59	3e-05	0.00113	2.45	3.86928	5.54488	5.80717	5.04025	6.51247	4.20262	3.81116	2.02984
ENSG00000267390	NA	AC036176.1	lncRNA	Clone-based (Ensembl) gene	1	novel transcript, antisense to KDSR	2.76	1.72	3.8	0.551	5.59	3.01e-05	0.00113	2.59	6.76065	1.66977	1.26833	1.47532	1.53201	0.354869	-1.58949	-0.850583
ENSG00000103047	79613	TANGO6	protein_coding	HGNC Symbol	10	transport and golgi organization 6 homolog [Source:HGNC Symbol;Acc:HGNC:25749]	-1.36	-1.87	-0.845	4.35	-5.58	3.08e-05	0.00115	2.43	-2.56209	3.75001	3.67413	4.11959	3.448	5.29781	5.08026	5.05558
ENSG00000165704	3251	HPRT1	protein_coding	HGNC Symbol	3	hypoxanthine phosphoribosyltransferase 1 [Source:HGNC Symbol;Acc:HGNC:5157]	-1.26	-1.74	-0.785	6.85	-5.58	3.08e-05	0.00115	2.35	-2.39571	6.14582	6.22442	6.44351	6.29856	7.05848	7.53596	8.25596
ENSG00000268041	390937	ERFL	protein_coding	HGNC Symbol	1	ETS repressor factor like [Source:HGNC Symbol;Acc:HGNC:53894]	2.04	1.27	2.8	1.84	5.58	3.09e-05	0.00115	2.59	4.09873	2.93202	3.10483	2.59	2.5581	1.05664	0.823109	-0.167056
ENSG00000131844	64087	MCCC2	protein_coding	HGNC Symbol	9	methylcrotonoyl-CoA carboxylase 2 [Source:HGNC Symbol;Acc:HGNC:6937]	-1.28	-1.77	-0.798	6.64	-5.58	3.12e-05	0.00116	2.34	-2.43134	6.20558	5.97592	6.27114	5.61451	7.40701	7.25761	7.7658
ENSG00000166888	6778	STAT6	protein_coding	HGNC Symbol	25	signal transducer and activator of transcription 6 [Source:HGNC Symbol;Acc:HGNC:11368]	2.31	1.44	3.18	1.75	5.58	3.11e-05	0.00116	2.59	4.95944	3.28583	3.19536	2.56095	2.53727	1.15974	0.732439	-1.25112
ENSG00000250182	NA	EEF1A1P13	processed_pseudogene	HGNC Symbol	1	eukaryotic translation elongation factor 1 alpha 1 pseudogene 13 [Source:HGNC Symbol;Acc:HGNC:3196]	1.42	0.886	1.96	7.17	5.58	3.12e-05	0.00116	2.33	2.68252	7.76263	7.09293	7.70745	8.0838	6.82826	6.08198	6.60063
ENSG00000180447	2619	GAS1	protein_coding	HGNC Symbol	1	growth arrest specific 1 [Source:HGNC Symbol;Acc:HGNC:4165]	1.65	1.02	2.27	6.07	5.57	3.16e-05	0.00117	2.33	3.13142	6.42186	7.02992	6.82729	6.92959	6.38258	4.94799	3.9172
ENSG00000152518	678	ZFP36L2	protein_coding	HGNC Symbol	1	ZFP36 ring finger protein like 2 [Source:HGNC Symbol;Acc:HGNC:1108]	1.54	0.96	2.13	6.59	5.57	3.18e-05	0.00117	2.32	2.91685	7.16623	6.83787	6.87871	7.63503	6.702	5.3358	5.5711
ENSG00000243449	401115	C4orf48	protein_coding	HGNC Symbol	2	chromosome 4 open reading frame 48 [Source:HGNC Symbol;Acc:HGNC:34437]	2.45	1.52	3.38	3.93	5.57	3.18e-05	0.00117	2.5	5.4759	4.41941	4.84427	4.66358	4.28104	4.66545	1.46315	3.1738
ENSG00000039600	11063	SOX30	protein_coding	HGNC Symbol	3	SRY-box transcription factor 30 [Source:HGNC Symbol;Acc:HGNC:30635]	2.86	1.78	3.94	0.18	5.56	3.21e-05	0.00118	2.5	7.26272	1.07059	0.810122	1.32216	1.57353	-0.890888	-1.94096	-0.685524
ENSG00000080573	50509	COL5A3	protein_coding	HGNC Symbol	2	collagen type V alpha 3 chain [Source:HGNC Symbol;Acc:HGNC:14864]	2.76	1.72	3.81	0.369	5.56	3.2e-05	0.00118	2.54	6.77724	1.79609	1.1876	1.651	1.71011	0.208648	-1.24435	-2.72505
ENSG00000132541	10247	RIDA	protein_coding	HGNC Symbol	6	reactive intermediate imine deaminase A homolog [Source:HGNC Symbol;Acc:HGNC:16897]	-1.75	-2.41	-1.08	2.79	-5.56	3.23e-05	0.00118	2.48	-3.35552	2.47308	1.74813	1.75726	1.8003	3.34396	3.76235	4.63933
ENSG00000144655	64651	CSRNP1	protein_coding	HGNC Symbol	2	cysteine and serine rich nuclear protein 1 [Source:HGNC Symbol;Acc:HGNC:14300]	1.67	1.04	2.3	4.28	5.56	3.25e-05	0.00118	2.4	3.17583	4.93496	5.36729	4.61259	5.63549	3.45354	3.52186	2.44041
ENSG00000167767	144501	KRT80	protein_coding	HGNC Symbol	3	keratin 80 [Source:HGNC Symbol;Acc:HGNC:27056]	4.08	2.53	5.62	-1.46	5.56	3.23e-05	0.00118	2.35	16.888	0.920178	0.888834	-0.785642	0.58373	-2.31973	-3.62902	-5.89498
ENSG00000205903	100131017	ZNF316	protein_coding	HGNC Symbol	3	zinc finger protein 316 [Source:HGNC Symbol;Acc:HGNC:13843]	2.26	1.4	3.11	5.52	5.56	3.24e-05	0.00118	2.34	4.7749	6.77296	5.59173	6.35743	6.82978	6.3638	3.911	2.8227
ENSG00000206432	645369	TMEM200C	protein_coding	HGNC Symbol	2	transmembrane protein 200C [Source:HGNC Symbol;Acc:HGNC:37208]	1.94	1.2	2.67	3.97	5.56	3.25e-05	0.00118	2.43	3.83231	4.68967	5.56999	4.43186	5.03482	3.78235	2.95093	1.34343
ENSG00000244509	27350	APOBEC3C	protein_coding	HGNC Symbol	2	apolipoprotein B mRNA editing enzyme catalytic subunit 3C [Source:HGNC Symbol;Acc:HGNC:17353]	-1.8	-2.48	-1.12	5.47	-5.56	3.25e-05	0.00118	2.34	-3.47414	4.34164	5.71026	4.64985	3.84125	6.3638	6.32016	7.04589
ENSG00000256663	NA	AC112777.1	processed_pseudogene	Clone-based (Ensembl) gene	1	ubiquitin-like with PHD and ring finger domains 1 (UHRF1) pseudogene	2.1	1.31	2.9	3.68	5.56	3.24e-05	0.00118	2.47	4.29249	4.41097	4.49177	4.59119	4.57225	4.51802	2.1229	1.07081
ENSG00000146054	81786	TRIM7	protein_coding	HGNC Symbol	7	tripartite motif containing 7 [Source:HGNC Symbol;Acc:HGNC:16278]	1.77	1.1	2.44	3.53	5.55	3.29e-05	0.00119	2.45	3.40375	4.1454	4.6695	4.70842	4.48247	2.90761	2.81393	0.999841
ENSG00000058453	9696	CROCC	protein_coding	HGNC Symbol	13	ciliary rootlet coiled-coil, rootletin [Source:HGNC Symbol;Acc:HGNC:21299]	1.77	1.1	2.44	5.13	5.54	3.32e-05	0.0012	2.33	3.41414	6.03946	5.77039	5.85373	5.79538	5.81785	3.93323	2.69374
ENSG00000149292	54970	TTC12	protein_coding	HGNC Symbol	22	tetratricopeptide repeat domain 12 [Source:HGNC Symbol;Acc:HGNC:23700]	-1.83	-2.52	-1.13	2.73	-5.54	3.35e-05	0.0012	2.44	-3.55106	2.36075	2.34943	2.23289	0.973142	3.69236	3.94841	3.54589
ENSG00000135439	116986	AGAP2	protein_coding	HGNC Symbol	4	ArfGAP with GTPase domain, ankyrin repeat and PH domain 2 [Source:HGNC Symbol;Acc:HGNC:16921]	1.98	1.23	2.73	4.13	5.54	3.36e-05	0.0012	2.39	3.93661	4.80363	6.04701	4.97384	4.91477	3.42484	3.2658	1.45375
ENSG00000137497	4926	NUMA1	protein_coding	HGNC Symbol	34	nuclear mitotic apparatus protein 1 [Source:HGNC Symbol;Acc:HGNC:8059]	1.45	0.9	2.01	6.81	5.54	3.37e-05	0.0012	2.25	2.73696	7.46682	7.38931	7.32954	7.62087	7.06447	5.88471	4.93078
ENSG00000225968	392617	ELFN1	protein_coding	HGNC Symbol	2	extracellular leucine rich repeat and fibronectin type III domain containing 1 [Source:HGNC Symbol;Acc:HGNC:33154]	3.07	1.9	4.24	1.42	5.53	3.41e-05	0.00122	2.51	8.40435	2.44029	3.24607	2.78683	3.89136	1.15974	0.0212365	-3.57305
ENSG00000127415	3425	IDUA	protein_coding	HGNC Symbol	13	alpha-L-iduronidase [Source:HGNC Symbol;Acc:HGNC:5391]	2.07	1.28	2.86	3.53	5.53	3.43e-05	0.00122	2.41	4.19672	4.97939	4.63185	4.88873	3.87069	3.18195	2.69491	0.480063
ENSG00000136231	10643	IGF2BP3	protein_coding	HGNC Symbol	18	insulin like growth factor 2 mRNA binding protein 3 [Source:HGNC Symbol;Acc:HGNC:28868]	-1.36	-1.88	-0.841	5.43	-5.53	3.43e-05	0.00122	2.27	-2.56323	5.10325	4.28903	4.91767	5.04408	5.89832	6.28537	6.47653
ENSG00000105321	26093	CCDC9	protein_coding	HGNC Symbol	7	coiled-coil domain containing 9 [Source:HGNC Symbol;Acc:HGNC:24560]	2	1.24	2.77	3.89	5.53	3.46e-05	0.00123	2.39	4.01164	4.75112	5.08894	4.33794	4.77717	4.47268	2.54313	1.26489
ENSG00000153363	NA	LINC00467	lncRNA	HGNC Symbol	27	long intergenic non-protein coding RNA 467 [Source:HGNC Symbol;Acc:HGNC:28227]	-2	-2.77	-1.24	2.54	-5.52	3.48e-05	0.00123	2.42	-4.00948	2.18717	1.45236	2.04986	0.623807	3.17705	3.69591	4.58783
ENSG00000139684	2098	ESD	protein_coding	HGNC Symbol	5	esterase D [Source:HGNC Symbol;Acc:HGNC:3465]	-1.3	-1.79	-0.803	6.33	-5.52	3.5e-05	0.00124	2.23	-2.45975	5.51633	5.72105	5.88239	5.69078	6.5809	6.94073	7.95472
ENSG00000177156	6888	TALDO1	protein_coding	HGNC Symbol	9	transaldolase 1 [Source:HGNC Symbol;Acc:HGNC:11559]	-1.35	-1.86	-0.832	6.37	-5.52	3.51e-05	0.00124	2.23	-2.54068	5.6856	5.76519	5.94275	5.24053	7.21958	6.84705	7.88259
ENSG00000164647	26872	STEAP1	protein_coding	HGNC Symbol	3	STEAP family member 1 [Source:HGNC Symbol;Acc:HGNC:11378]	-1.95	-2.69	-1.2	1.68	-5.51	3.54e-05	0.00124	2.46	-3.85995	0.520908	0.607814	0.895536	0.843374	2.73805	2.51167	3.67298
ENSG00000171695	198437	LKAAEAR1	protein_coding	HGNC Symbol	2	LKAAEAR motif containing 1 [Source:HGNC Symbol;Acc:HGNC:33718]	4.02	2.49	5.56	-0.294	5.51	3.54e-05	0.00124	2.34	16.2517	1.59229	2.25353	1.32216	-0.208465	-2.31973	-2.89205	-1.80751
ENSG00000187954	50626	CYHR1	protein_coding	HGNC Symbol	12	cysteine and histidine rich 1 [Source:HGNC Symbol;Acc:HGNC:17806]	1.56	0.966	2.16	5.75	5.52	3.53e-05	0.00124	2.23	2.95553	6.99946	6.36815	6.2093	6.34874	5.62864	5.01042	3.68811
ENSG00000132938	23281	MTUS2	protein_coding	HGNC Symbol	6	microtubule associated scaffold protein 2 [Source:HGNC Symbol;Acc:HGNC:20595]	2.04	1.26	2.83	2.23	5.51	3.55e-05	0.00124	2.45	4.12511	2.63638	3.45882	3.44649	3.29507	0.945614	1.14942	0.674879
ENSG00000105325	51343	FZR1	protein_coding	HGNC Symbol	9	fizzy and cell division cycle 20 related 1 [Source:HGNC Symbol;Acc:HGNC:24824]	1.49	0.92	2.06	6.66	5.5	3.61e-05	0.00124	2.18	2.80912	7.24111	7.54856	7.20637	7.43557	6.87635	5.76878	4.52604
ENSG00000105643	27106	ARRDC2	protein_coding	HGNC Symbol	9	arrestin domain containing 2 [Source:HGNC Symbol;Acc:HGNC:25225]	1.6	0.985	2.21	4.27	5.51	3.59e-05	0.00124	2.3	3.02223	5.06074	5.19084	4.91767	5.17629	4.25944	3.50598	1.7845
ENSG00000118418	9324	HMGN3	protein_coding	HGNC Symbol	3	high mobility group nucleosomal binding domain 3 [Source:HGNC Symbol;Acc:HGNC:12312]	-1.41	-1.95	-0.872	4.97	-5.51	3.6e-05	0.00124	2.25	-2.66076	4.04356	4.28176	4.66585	4.00952	5.6807	5.51536	6.56727
ENSG00000160951	5731	PTGER1	protein_coding	HGNC Symbol	1	prostaglandin E receptor 1 [Source:HGNC Symbol;Acc:HGNC:9593]	3.59	2.22	4.96	-0.555	5.51	3.61e-05	0.00124	2.34	12.0386	1.28275	1.64608	1.25119	0.58373	-0.347745	-2.40663	-5.89498
ENSG00000171124	2525	FUT3	protein_coding	HGNC Symbol	10	fucosyltransferase 3 (Lewis blood group) [Source:HGNC Symbol;Acc:HGNC:4014]	3.89	2.4	5.38	0.607	5.51	3.57e-05	0.00124	2.44	14.8217	3.1437	2.86632	1.04288	3.30126	-2.85025	-0.821662	-2.43555
ENSG00000172795	167227	DCP2	protein_coding	HGNC Symbol	9	decapping mRNA 2 [Source:HGNC Symbol;Acc:HGNC:24452]	-1.3	-1.8	-0.804	7.01	-5.51	3.61e-05	0.00124	2.2	-2.46559	6.27618	6.47353	6.53722	6.70399	7.03765	7.89482	8.14814
ENSG00000173175	111	ADCY5	protein_coding	HGNC Symbol	10	adenylate cyclase 5 [Source:HGNC Symbol;Acc:HGNC:236]	1.91	1.18	2.64	3.12	5.5	3.63e-05	0.00124	2.38	3.76489	3.99547	4.128	3.55359	4.37796	3.04861	2.04341	0.704936
ENSG00000239899	NA	RN7SL674P	misc_RNA	HGNC Symbol	1	RNA, 7SL, cytoplasmic 674, pseudogene [Source:HGNC Symbol;Acc:HGNC:46690]	1.64	1.01	2.27	6.42	5.5	3.62e-05	0.00124	2.19	3.11425	7.10129	7.43457	6.38255	6.72429	6.25508	4.98037	6.05156
ENSG00000274641	8348	H2BC17	protein_coding	HGNC Symbol	1	H2B clustered histone 17 [Source:HGNC Symbol;Acc:HGNC:4758]	-1.91	-2.65	-1.18	5.68	-5.5	3.62e-05	0.00124	2.23	-3.77096	3.98792	5.39789	4.71063	4.56969	6.50118	6.22983	8.3641
ENSG00000280422	NA	AC115284.2	TEC	Clone-based (Ensembl) gene	1	TEC	3.79	2.34	5.25	-1.56	5.5	3.61e-05	0.00124	2.25	13.8735	-0.302214	0.297474	0.623164	1.12048	-3.69824	-3.0985	-5.89498
ENSG00000141577	22994	CEP131	protein_coding	HGNC Symbol	8	centrosomal protein 131 [Source:HGNC Symbol;Acc:HGNC:29511]	1.83	1.13	2.52	5.08	5.5	3.65e-05	0.00125	2.24	3.54332	6.05218	5.94939	5.54558	5.68487	5.79721	3.79818	2.73073
ENSG00000157087	491	ATP2B2	protein_coding	HGNC Symbol	14	ATPase plasma membrane Ca2+ transporting 2 [Source:HGNC Symbol;Acc:HGNC:815]	3.07	1.9	4.25	0.144	5.5	3.66e-05	0.00125	2.4	8.41709	1.61206	2.58829	1.07062	1.65315	-1.16219	-1.18423	-3.57305
ENSG00000177556	475	ATOX1	protein_coding	HGNC Symbol	7	antioxidant 1 copper chaperone [Source:HGNC Symbol;Acc:HGNC:798]	-1.48	-2.05	-0.913	4.46	-5.5	3.68e-05	0.00126	2.26	-2.79126	3.53909	4.14413	3.78892	3.35582	5.1678	5.05242	6.16335
ENSG00000137713	5519	PPP2R1B	protein_coding	HGNC Symbol	12	protein phosphatase 2 scaffold subunit Abeta [Source:HGNC Symbol;Acc:HGNC:9303]	-1.37	-1.89	-0.842	4.96	-5.49	3.71e-05	0.00126	2.22	-2.57757	4.44718	4.16009	4.60074	3.89955	5.553	5.60965	6.44348
ENSG00000102109	27344	PCSK1N	protein_coding	HGNC Symbol	2	proprotein convertase subtilisin/kexin type 1 inhibitor [Source:HGNC Symbol;Acc:HGNC:17301]	2.47	1.52	3.41	5.06	5.49	3.72e-05	0.00127	2.27	5.52348	5.44924	5.78333	6.17695	5.31892	6.02593	2.55641	4.09796
ENSG00000136450	6426	SRSF1	protein_coding	HGNC Symbol	9	serine and arginine rich splicing factor 1 [Source:HGNC Symbol;Acc:HGNC:10780]	-1.45	-2.01	-0.893	5.99	-5.49	3.76e-05	0.00127	2.16	-2.73039	5.85066	5.28843	5.25951	5.19137	6.05497	7.09199	7.17766
ENSG00000070087	5217	PFN2	protein_coding	HGNC Symbol	18	profilin 2 [Source:HGNC Symbol;Acc:HGNC:8882]	-1.26	-1.75	-0.777	5.89	-5.48	3.78e-05	0.00128	2.16	-2.39834	5.19784	5.45936	5.37805	5.05329	6.29978	6.46858	7.37371
ENSG00000179168	199720	GGN	protein_coding	HGNC Symbol	5	gametogenetin [Source:HGNC Symbol;Acc:HGNC:18869]	2.49	1.53	3.45	1.99	5.48	3.8e-05	0.00128	2.39	5.6315	3.59478	2.90471	2.18293	3.22515	1.79361	0.40073	-0.167056
ENSG00000166979	59271	EVA1C	protein_coding	HGNC Symbol	13	eva-1 homolog C [Source:HGNC Symbol;Acc:HGNC:13239]	1.52	0.933	2.1	4.19	5.48	3.81e-05	0.00129	2.25	2.85953	4.79717	4.92274	4.42918	5.35061	3.37429	3.35461	3.08516
ENSG00000170608	3171	FOXA3	protein_coding	HGNC Symbol	2	forkhead box A3 [Source:HGNC Symbol;Acc:HGNC:5023]	2.15	1.33	2.98	2.34	5.48	3.82e-05	0.00129	2.38	4.44871	2.84284	3.35637	4.07918	3.00004	1.15974	1.12587	0.84649
ENSG00000167702	90990	KIFC2	protein_coding	HGNC Symbol	9	kinesin family member C2 [Source:HGNC Symbol;Acc:HGNC:29530]	2.03	1.25	2.81	4.93	5.48	3.84e-05	0.00129	2.19	4.08262	6.468	6.25941	5.3113	5.87951	4.95782	4.07834	1.58884
ENSG00000167771	283248	RCOR2	protein_coding	HGNC Symbol	3	REST corepressor 2 [Source:HGNC Symbol;Acc:HGNC:27455]	1.77	1.09	2.46	3.83	5.47	3.86e-05	0.00129	2.27	3.42125	4.30568	5.12868	4.52755	4.94277	3.49356	2.91014	1.47135
ENSG00000279443	NA	AL513497.1	TEC	Clone-based (Ensembl) gene	1	TEC	1.78	1.09	2.46	2.7	5.47	3.86e-05	0.00129	2.34	3.42545	3.51305	3.22094	3.57312	3.9712	1.55726	1.88405	1.20306
ENSG00000176170	8877	SPHK1	protein_coding	HGNC Symbol	10	sphingosine kinase 1 [Source:HGNC Symbol;Acc:HGNC:11240]	1.79	1.1	2.48	4.41	5.47	3.9e-05	0.0013	2.21	3.46237	5.5137	5.52655	4.86714	5.71069	4.08705	3.75469	1.38115
ENSG00000145604	6502	SKP2	protein_coding	HGNC Symbol	9	S-phase kinase associated protein 2 [Source:HGNC Symbol;Acc:HGNC:10901]	-1.33	-1.85	-0.819	7.13	-5.47	3.91e-05	0.0013	2.11	-2.51914	6.46868	6.20597	6.87871	6.30704	7.56702	7.74052	8.74532
ENSG00000166482	4239	MFAP4	protein_coding	HGNC Symbol	5	microfibril associated protein 4 [Source:HGNC Symbol;Acc:HGNC:7035]	2.15	1.32	2.98	1.84	5.46	3.93e-05	0.00131	2.36	4.43464	2.84284	2.48228	2.90712	3.34986	1.41446	0.7633	-0.850583
ENSG00000276903	8332	H2AC16	protein_coding	HGNC Symbol	1	H2A clustered histone 16 [Source:HGNC Symbol;Acc:HGNC:4730]	-2.59	-3.59	-1.59	3.56	-5.46	3.97e-05	0.00132	2.25	-6.03517	2.9708	1.81685	2.06374	1.06334	5.96033	4.23654	6.83571
ENSG00000091140	1738	DLD	protein_coding	HGNC Symbol	14	dihydrolipoamide dehydrogenase [Source:HGNC Symbol;Acc:HGNC:2898]	-1.13	-1.57	-0.695	6.62	-5.46	3.99e-05	0.00132	2.09	-2.19192	6.25905	6.1458	5.96139	6.06106	7.27258	7.2392	7.3923
ENSG00000185291	3563	IL3RA	protein_coding	HGNC Symbol	3	interleukin 3 receptor subunit alpha [Source:HGNC Symbol;Acc:HGNC:6012]	2.08	1.27	2.88	2.39	5.46	4e-05	0.00132	2.32	4.21851	3.99922	3.07147	3.03937	3.55552	1.09877	1.58907	0.37181
ENSG00000026559	3755	KCNG1	protein_coding	HGNC Symbol	6	potassium voltage-gated channel modifier subfamily G member 1 [Source:HGNC Symbol;Acc:HGNC:6248]	1.7	1.04	2.35	4.54	5.45	4.01e-05	0.00132	2.17	3.24416	5.6856	5.30048	5.02615	5.35359	4.73722	3.66151	1.99377
ENSG00000005513	30812	SOX8	protein_coding	HGNC Symbol	2	SRY-box transcription factor 8 [Source:HGNC Symbol;Acc:HGNC:11203]	1.74	1.07	2.41	3.52	5.45	4.02e-05	0.00132	2.25	3.34484	4.39965	4.48334	3.99843	4.53858	3.48167	2.59552	1.13845
ENSG00000077150	4791	NFKB2	protein_coding	HGNC Symbol	11	nuclear factor kappa B subunit 2 [Source:HGNC Symbol;Acc:HGNC:7795]	1.65	1.01	2.28	6.11	5.45	4.05e-05	0.00133	2.08	3.13044	7.07438	7.13053	6.82067	7.37888	5.43977	5.72045	3.1738
ENSG00000110076	9379	NRXN2	protein_coding	HGNC Symbol	15	neurexin 2 [Source:HGNC Symbol;Acc:HGNC:8009]	2.04	1.25	2.83	3.81	5.45	4.05e-05	0.00133	2.23	4.11437	4.4166	5.74593	4.72597	4.62997	3.21105	2.85748	1.07081
ENSG00000148019	84131	CEP78	protein_coding	HGNC Symbol	24	centrosomal protein 78 [Source:HGNC Symbol;Acc:HGNC:25740]	-1.19	-1.64	-0.727	5.29	-5.45	4.04e-05	0.00133	2.11	-2.27503	4.89317	4.7206	4.91767	4.585	5.80678	6.01704	6.07405
ENSG00000138029	3032	HADHB	protein_coding	HGNC Symbol	9	hydroxyacyl-CoA dehydrogenase trifunctional multienzyme complex subunit beta [Source:HGNC Symbol;Acc:HGNC:4803]	-1.3	-1.8	-0.798	5.49	-5.45	4.07e-05	0.00133	2.1	-2.46486	5.01323	4.77169	4.8612	4.62257	5.97524	6.06389	7.14377
ENSG00000119900	79627	OGFRL1	protein_coding	HGNC Symbol	3	opioid growth factor receptor like 1 [Source:HGNC Symbol;Acc:HGNC:21378]	-1.32	-1.83	-0.81	5.36	-5.44	4.11e-05	0.00134	2.09	-2.49923	4.74889	4.64514	5.13856	4.81011	5.4408	6.28104	6.43342
ENSG00000111906	51020	HDDC2	protein_coding	HGNC Symbol	10	HD domain containing 2 [Source:HGNC Symbol;Acc:HGNC:21078]	-1.35	-1.87	-0.828	5.67	-5.44	4.12e-05	0.00134	2.08	-2.55124	5.30796	4.59124	5.36691	4.77939	6.29978	6.36957	6.97558
ENSG00000169019	54951	COMMD8	protein_coding	HGNC Symbol	2	COMM domain containing 8 [Source:HGNC Symbol;Acc:HGNC:26036]	-1.69	-2.34	-1.03	2.46	-5.44	4.13e-05	0.00134	2.26	-3.21787	1.66977	1.70528	1.68729	1.67239	2.87161	3.37223	4.26867
ENSG00000005884	3675	ITGA3	protein_coding	HGNC Symbol	16	integrin subunit alpha 3 [Source:HGNC Symbol;Acc:HGNC:6139]	1.46	0.894	2.03	4.63	5.43	4.18e-05	0.00135	2.12	2.75233	5.12749	5.63423	5.51309	5.27397	4.31857	3.9383	2.59286
ENSG00000278922	NA	AC002310.5	TEC	Clone-based (Ensembl) gene	1	novel transcript	2.5	1.53	3.47	2.95	5.43	4.17e-05	0.00135	2.27	5.65294	3.96889	4.24732	2.97476	4.30896	3.4454	1.04026	0.674879
ENSG00000108840	10014	HDAC5	protein_coding	HGNC Symbol	12	histone deacetylase 5 [Source:HGNC Symbol;Acc:HGNC:14068]	1.47	0.9	2.04	6.16	5.43	4.19e-05	0.00135	2.04	2.7712	6.77021	6.97348	6.65987	7.13724	6.27875	5.36439	3.95208
ENSG00000109089	30850	CDR2L	protein_coding	HGNC Symbol	1	cerebellar degeneration related protein 2 like [Source:HGNC Symbol;Acc:HGNC:29999]	1.58	0.968	2.2	6.15	5.42	4.3e-05	0.00139	2.02	2.99811	6.86694	7.14497	6.26814	7.16933	6.26321	5.17726	4.13155
ENSG00000168807	6645	SNTB2	protein_coding	HGNC Symbol	6	syntrophin beta 2 [Source:HGNC Symbol;Acc:HGNC:11169]	-1.27	-1.76	-0.777	5.59	-5.42	4.31e-05	0.00139	2.03	-2.41249	5.16141	4.859	4.84723	5.53136	6.05631	6.46711	6.2327
ENSG00000171873	146	ADRA1D	protein_coding	HGNC Symbol	2	adrenoceptor alpha 1D [Source:HGNC Symbol;Acc:HGNC:280]	3.6	2.2	5	-0.734	5.42	4.32e-05	0.00139	2.14	12.1008	0.140304	1.73399	0.623164	0.662801	-1.62785	-3.0985	-3.57305
ENSG00000111249	23316	CUX2	protein_coding	HGNC Symbol	3	cut like homeobox 2 [Source:HGNC Symbol;Acc:HGNC:19347]	1.56	0.953	2.17	4.66	5.41	4.37e-05	0.0014	2.08	2.94881	5.10848	5.21012	5.45111	5.95509	4.38178	3.82768	2.66344
ENSG00000013588	9052	GPRC5A	protein_coding	HGNC Symbol	6	G protein-coupled receptor class C group 5 member A [Source:HGNC Symbol;Acc:HGNC:9836]	1.33	0.809	1.84	6.3	5.41	4.4e-05	0.00141	1.99	2.50542	6.96769	7.14162	6.23711	6.92659	5.63581	5.43857	5.78054
ENSG00000125508	6725	SRMS	protein_coding	HGNC Symbol	1	src-related kinase lacking C-terminal regulatory tyrosine and N-terminal myristylation sites [Source:HGNC Symbol;Acc:HGNC:11298]	3.66	2.23	5.08	0.53	5.41	4.4e-05	0.00141	2.26	12.6168	3.6194	2.49911	2.06374	2.4729	-0.662619	-0.389551	-5.89498
ENSG00000134259	4803	NGF	protein_coding	HGNC Symbol	3	nerve growth factor [Source:HGNC Symbol;Acc:HGNC:7808]	2.87	1.75	3.99	0.721	5.4	4.46e-05	0.00142	2.24	7.32475	1.63155	2.87279	1.20187	1.78271	-0.405461	-1.18423	-0.850583
ENSG00000005700	25998	IBTK	protein_coding	HGNC Symbol	10	inhibitor of Bruton tyrosine kinase [Source:HGNC Symbol;Acc:HGNC:17853]	-1.24	-1.72	-0.755	6.49	-5.4	4.51e-05	0.00144	1.97	-2.35937	6.11152	5.71566	6.1593	5.89495	6.64849	7.33797	7.56176
ENSG00000267786	NA	AF038458.3	lncRNA	Clone-based (Ensembl) gene	1	novel transcript	3.53	2.15	4.91	-0.997	5.4	4.51e-05	0.00144	2.1	11.5667	0.67917	0.7829	0.287114	1.0339	-0.975776	-2.89205	-5.89498
ENSG00000169427	51305	KCNK9	protein_coding	HGNC Symbol	12	potassium two pore domain channel subfamily K member 9 [Source:HGNC Symbol;Acc:HGNC:6283]	3.08	1.88	4.29	1.88	5.39	4.53e-05	0.00144	2.23	8.48426	3.52873	4.033	2.28119	4.54642	-0.238811	0.837682	-1.80751
ENSG00000085552	57549	IGSF9	protein_coding	HGNC Symbol	6	immunoglobulin superfamily member 9 [Source:HGNC Symbol;Acc:HGNC:18132]	1.84	1.12	2.56	2.36	5.39	4.6e-05	0.00146	2.19	3.57897	3.48652	3.185	2.95257	3.09576	1.8807	1.37598	0.514414
ENSG00000106665	7461	CLIP2	protein_coding	HGNC Symbol	8	CAP-Gly domain containing linker protein 2 [Source:HGNC Symbol;Acc:HGNC:2586]	1.8	1.1	2.51	4.11	5.39	4.61e-05	0.00146	2.07	3.49222	4.91123	5.65127	4.45835	5.13702	3.7297	3.26849	1.58884
ENSG00000108785	NA	HSD17B1P1	unprocessed_pseudogene	HGNC Symbol	1	hydroxysteroid 17-beta dehydrogenase 1 pseudogene 1 [Source:HGNC Symbol;Acc:HGNC:5216]	1.88	1.14	2.61	2.52	5.38	4.63e-05	0.00146	2.17	3.67969	3.67683	3.54641	3.42516	3.67	1.67332	1.92557	-0.280267
ENSG00000163661	5806	PTX3	protein_coding	HGNC Symbol	1	pentraxin 3 [Source:HGNC Symbol;Acc:HGNC:9692]	1.61	0.982	2.25	3.31	5.38	4.68e-05	0.00147	2.11	3.05967	4.36512	3.95892	3.8936	4.33636	2.27904	2.69891	1.65192
ENSG00000188508	388533	KRTDAP	protein_coding	HGNC Symbol	3	keratinocyte differentiation associated protein [Source:HGNC Symbol;Acc:HGNC:16313]	2.59	1.58	3.6	0.545	5.38	4.69e-05	0.00147	2.19	6.02074	1.57225	0.963473	1.74008	1.93383	-1.49661	-1.07102	0.171112
ENSG00000119471	84263	HSDL2	protein_coding	HGNC Symbol	5	hydroxysteroid dehydrogenase like 2 [Source:HGNC Symbol;Acc:HGNC:18572]	-1.23	-1.72	-0.75	5.17	-5.38	4.7e-05	0.00148	1.97	-2.34953	4.65198	4.60101	4.79205	4.40409	5.48614	5.87415	6.38898
ENSG00000072682	8974	P4HA2	protein_coding	HGNC Symbol	21	prolyl 4-hydroxylase subunit alpha 2 [Source:HGNC Symbol;Acc:HGNC:8547]	1.26	0.765	1.75	5.28	5.37	4.73e-05	0.00148	1.95	2.39257	6.05308	5.97742	5.65959	5.99766	4.73221	4.77044	3.74346
ENSG00000232434	389813	AJM1	protein_coding	HGNC Symbol	1	apical junction component 1 homolog [Source:HGNC Symbol;Acc:HGNC:37284]	2.41	1.46	3.35	3.65	5.37	4.73e-05	0.00148	2.1	5.30361	5.13945	4.56351	3.8701	5.45704	3.864	2.31219	0.333842
ENSG00000124449	56269	IRGC	protein_coding	HGNC Symbol	2	immunity related GTPase cinema [Source:HGNC Symbol;Acc:HGNC:28835]	3.99	2.43	5.56	-1.66	5.37	4.75e-05	0.00148	2.02	15.909	0.951542	-0.977149	-0.0289131	0.773833	-2.85025	-3.62902	-5.89498
ENSG00000151665	5281	PIGF	protein_coding	HGNC Symbol	7	phosphatidylinositol glycan anchor biosynthesis class F [Source:HGNC Symbol;Acc:HGNC:8962]	-1.83	-2.55	-1.11	2.41	-5.37	4.75e-05	0.00148	2.12	-3.55298	1.95928	1.5685	1.68729	1.44521	2.39346	3.70389	4.10079
ENSG00000154358	84033	OBSCN	protein_coding	HGNC Symbol	29	obscurin, cytoskeletal calmodulin and titin-interacting RhoGEF [Source:HGNC Symbol;Acc:HGNC:15719]	1.85	1.13	2.58	5.35	5.37	4.78e-05	0.00149	1.94	3.61302	6.82628	6.76627	5.62141	6.17081	4.79761	4.7202	2.54381
ENSG00000127824	7277	TUBA4A	protein_coding	HGNC Symbol	10	tubulin alpha 4a [Source:HGNC Symbol;Acc:HGNC:12407]	2.49	1.51	3.47	2.33	5.36	4.87e-05	0.00151	2.15	5.63174	3.24211	3.8744	2.13116	3.47564	1.57229	0.420226	1.57263
ENSG00000116874	10352	WARS2	protein_coding	HGNC Symbol	5	tryptophanyl tRNA synthetase 2, mitochondrial [Source:HGNC Symbol;Acc:HGNC:12730]	-1.36	-1.89	-0.825	4.35	-5.36	4.9e-05	0.00152	1.97	-2.56677	3.56467	3.53422	3.9052	3.87485	4.67419	5.05164	5.82484
ENSG00000014919	1355	COX15	protein_coding	HGNC Symbol	3	cytochrome c oxidase assembly homolog COX15 [Source:HGNC Symbol;Acc:HGNC:2263]	-1.24	-1.73	-0.754	5.35	-5.35	4.93e-05	0.00152	1.91	-2.36626	4.8376	4.84919	4.89457	4.50679	5.6367	6.03612	6.69538
ENSG00000121691	847	CAT	protein_coding	HGNC Symbol	6	catalase [Source:HGNC Symbol;Acc:HGNC:1516]	-1.46	-2.04	-0.887	4.6	-5.35	4.94e-05	0.00152	1.95	-2.75765	3.5025	4.46419	4.18451	3.59637	5.22241	5.29876	5.95169
ENSG00000141349	92579	G6PC3	protein_coding	HGNC Symbol	8	glucose-6-phosphatase catalytic subunit 3 [Source:HGNC Symbol;Acc:HGNC:24861]	-1.82	-2.53	-1.1	5.51	-5.35	4.96e-05	0.00152	1.91	-3.52133	4.65198	5.12326	5.20891	3.39108	6.53418	6.29233	7.38449
ENSG00000172340	8801	SUCLG2	protein_coding	HGNC Symbol	4	succinate-CoA ligase GDP-forming subunit beta [Source:HGNC Symbol;Acc:HGNC:11450]	-1.19	-1.67	-0.724	5.02	-5.35	4.96e-05	0.00152	1.92	-2.28903	4.51173	4.51056	4.66813	4.47701	5.33242	5.81323	5.85112
ENSG00000185432	25840	METTL7A	protein_coding	HGNC Symbol	5	methyltransferase like 7A [Source:HGNC Symbol;Acc:HGNC:24550]	-1.89	-2.63	-1.15	4.98	-5.36	4.91e-05	0.00152	1.95	-3.70575	3.27347	4.3804	5.12208	3.71707	5.64116	5.84694	6.85887
ENSG00000188766	399473	SPRED3	protein_coding	HGNC Symbol	7	sprouty related EVH1 domain containing 3 [Source:HGNC Symbol;Acc:HGNC:31041]	1.91	1.16	2.66	3.39	5.35	4.93e-05	0.00152	2.07	3.7516	4.69894	3.98901	3.5238	4.67119	2.56103	2.37848	1.9188
ENSG00000188921	401494	HACD4	protein_coding	HGNC Symbol	2	3-hydroxyacyl-CoA dehydratase 4 [Source:HGNC Symbol;Acc:HGNC:20920]	-2.32	-3.23	-1.41	0.638	-5.35	4.97e-05	0.00152	2.15	-4.99509	-0.230065	0.511598	-0.999767	-0.708036	1.23722	2.06214	2.59286
ENSG00000188763	8326	FZD9	protein_coding	HGNC Symbol	1	frizzled class receptor 9 [Source:HGNC Symbol;Acc:HGNC:4047]	1.77	1.07	2.47	3.54	5.34	5.04e-05	0.00154	2.04	3.41054	4.46359	4.61265	4.00922	3.99432	3.70264	2.39827	1.57263
ENSG00000214456	440503	PLIN5	protein_coding	HGNC Symbol	6	perilipin 5 [Source:HGNC Symbol;Acc:HGNC:33196]	2.7	1.63	3.76	0.367	5.34	5.06e-05	0.00155	2.12	6.48589	1.79609	2.43934	1.45441	1.09219	-1.62785	-0.776575	-1.80751
ENSG00000168453	55806	HR	protein_coding	HGNC Symbol	9	HR lysine demethylase and nuclear receptor corepressor [Source:HGNC Symbol;Acc:HGNC:5172]	2.6	1.58	3.63	3.77	5.34	5.08e-05	0.00155	2.01	6.07634	4.61818	6.34972	5.56766	4.42692	2.39346	2.82494	0.213548
ENSG00000165244	195828	ZNF367	protein_coding	HGNC Symbol	1	zinc finger protein 367 [Source:HGNC Symbol;Acc:HGNC:18320]	1.33	0.804	1.85	5.58	5.33	5.14e-05	0.00156	1.86	2.51272	6.32864	5.91375	5.82551	6.61607	5.18867	4.85345	4.30837
ENSG00000142459	115704	EVI5L	protein_coding	HGNC Symbol	7	ecotropic viral integration site 5 like [Source:HGNC Symbol;Acc:HGNC:30464]	1.68	1.02	2.34	4.81	5.33	5.15e-05	0.00157	1.91	3.20404	5.70413	5.56201	5.53317	5.2645	5.42225	3.70389	2.49304
ENSG00000261188	NA	Z95115.1	lncRNA	Clone-based (Ensembl) gene	2	novel transcript, antisense to TFIP11	-1.72	-2.4	-1.04	1.96	-5.33	5.16e-05	0.00157	2.07	-3.30119	1.44581	1.32604	1.49593	0.843374	2.62007	3.12735	2.88966
ENSG00000204387	50854	SNHG32	lncRNA	HGNC Symbol	10	small nucleolar RNA host gene 32 [Source:HGNC Symbol;Acc:HGNC:19078]	1.81	1.1	2.53	5.32	5.33	5.17e-05	0.00157	1.87	3.51798	6.43024	4.92897	6.45474	6.48008	4.13338	4.35398	4.46148
ENSG00000158373	3017	H2BC5	protein_coding	HGNC Symbol	2	H2B clustered histone 5 [Source:HGNC Symbol;Acc:HGNC:4747]	-1.99	-2.78	-1.2	7.72	-5.33	5.2e-05	0.00157	1.84	-3.97606	5.89872	6.82667	7.44732	6.53694	8.61538	8.28125	10.4452
ENSG00000117450	5052	PRDX1	protein_coding	HGNC Symbol	6	peroxiredoxin 1 [Source:HGNC Symbol;Acc:HGNC:9352]	-1.38	-1.92	-0.832	7.3	-5.33	5.23e-05	0.00158	1.82	-2.59693	6.21369	6.76541	6.6814	6.5461	8.15468	7.6403	9.06869
ENSG00000111652	50813	COPS7A	protein_coding	HGNC Symbol	22	COP9 signalosome subunit 7A [Source:HGNC Symbol;Acc:HGNC:16758]	-1.45	-2.03	-0.879	5.06	-5.32	5.26e-05	0.00158	1.86	-2.74128	4.71958	4.22726	4.55973	3.68428	6.32107	5.65818	6.23011
ENSG00000167646	352909	DNAAF3	protein_coding	HGNC Symbol	17	dynein axonemal assembly factor 3 [Source:HGNC Symbol;Acc:HGNC:30492]	1.83	1.1	2.55	2.85	5.32	5.25e-05	0.00158	2.05	3.5436	3.11629	3.89996	3.71173	3.43116	2.1647	1.5094	2.09938
ENSG00000113296	7060	THBS4	protein_coding	HGNC Symbol	7	thrombospondin 4 [Source:HGNC Symbol;Acc:HGNC:11788]	2.03	1.22	2.83	4.08	5.32	5.29e-05	0.00159	1.94	4.07667	4.95831	5.19084	6.07619	4.31815	2.89571	3.2658	1.87981
ENSG00000146090	255426	RASGEF1C	protein_coding	HGNC Symbol	7	RasGEF domain family member 1C [Source:HGNC Symbol;Acc:HGNC:27400]	1.62	0.976	2.26	3.27	5.32	5.31e-05	0.00159	2	3.06526	3.87795	4.50224	3.92813	3.91981	2.56103	2.4655	1.65192
ENSG00000174282	57659	ZBTB4	protein_coding	HGNC Symbol	2	zinc finger and BTB domain containing 4 [Source:HGNC Symbol;Acc:HGNC:23847]	1.38	0.831	1.92	6.53	5.32	5.32e-05	0.00159	1.8	2.5947	7.09735	7.51819	6.70261	7.50729	6.20172	5.82928	4.82356
ENSG00000155959	7411	VBP1	protein_coding	HGNC Symbol	4	VHL binding protein 1 [Source:HGNC Symbol;Acc:HGNC:12662]	-1.43	-2	-0.863	6.06	-5.32	5.33e-05	0.00159	1.81	-2.69274	5.12061	5.37642	5.74708	5.2645	6.09715	6.77222	8.02547
ENSG00000164438	30012	TLX3	protein_coding	HGNC Symbol	1	T cell leukemia homeobox 3 [Source:HGNC Symbol;Acc:HGNC:13532]	1.72	1.04	2.4	4.15	5.32	5.34e-05	0.00159	1.94	3.29158	4.47713	4.82937	4.45309	5.13356	4.29611	2.68286	3.16301
ENSG00000113048	23107	MRPS27	protein_coding	HGNC Symbol	16	mitochondrial ribosomal protein S27 [Source:HGNC Symbol;Acc:HGNC:14512]	-1.21	-1.69	-0.729	6.75	-5.31	5.41e-05	0.0016	1.79	-2.31098	5.96937	6.13373	6.36095	6.12267	7.20579	7.24212	8.21461
ENSG00000139438	84915	FAM222A	protein_coding	HGNC Symbol	3	family with sequence similarity 222 member A [Source:HGNC Symbol;Acc:HGNC:25915]	1.9	1.15	2.66	3.88	5.31	5.41e-05	0.0016	1.95	3.73655	4.89922	4.56151	4.55482	4.37209	4.60462	2.49338	1.65192
ENSG00000162105	22941	SHANK2	protein_coding	HGNC Symbol	25	SH3 and multiple ankyrin repeat domains 2 [Source:HGNC Symbol;Acc:HGNC:14295]	1.54	0.932	2.16	4.19	5.31	5.39e-05	0.0016	1.9	2.91629	5.16141	5.09863	4.62667	5.3743	3.21584	3.7256	2.14394
ENSG00000166813	374654	KIF7	protein_coding	HGNC Symbol	3	kinesin family member 7 [Source:HGNC Symbol;Acc:HGNC:30497]	1.64	0.987	2.29	5.79	5.31	5.4e-05	0.0016	1.8	3.10951	6.66475	6.40209	6.09742	6.82764	6.25042	4.74167	3.52919
ENSG00000169432	6335	SCN9A	protein_coding	HGNC Symbol	15	sodium voltage-gated channel alpha subunit 9 [Source:HGNC Symbol;Acc:HGNC:10597]	-1.81	-2.53	-1.09	2.79	-5.31	5.39e-05	0.0016	1.98	-3.5164	2.5365	2.44803	1.09784	1.85184	3.3871	3.92301	4.26111
ENSG00000276043	29128	UHRF1	protein_coding	HGNC Symbol	8	ubiquitin like with PHD and ring finger domains 1 [Source:HGNC Symbol;Acc:HGNC:12556]	1.56	0.943	2.19	8.17	5.3	5.46e-05	0.00161	1.78	2.95751	8.70161	8.62953	8.94819	8.86855	8.68346	6.95772	6.41422
ENSG00000181924	51287	COA4	protein_coding	HGNC Symbol	6	cytochrome c oxidase assembly factor 4 homolog [Source:HGNC Symbol;Acc:HGNC:24604]	-1.54	-2.15	-0.926	4.52	-5.3	5.5e-05	0.00162	1.86	-2.89963	4.03992	3.86794	3.63483	3.13095	5.33242	5.09852	6.54095
ENSG00000050555	10319	LAMC3	protein_coding	HGNC Symbol	4	laminin subunit gamma 3 [Source:HGNC Symbol;Acc:HGNC:6494]	1.86	1.12	2.6	4.7	5.3	5.51e-05	0.00162	1.84	3.62279	6.0211	5.81139	6.14957	5.07332	4.18562	4.16756	1.47135
ENSG00000011028	9902	MRC2	protein_coding	HGNC Symbol	7	mannose receptor C type 2 [Source:HGNC Symbol;Acc:HGNC:16875]	1.75	1.06	2.45	5.46	5.3	5.52e-05	0.00162	1.78	3.36966	6.58949	6.42097	6.69149	6.58214	4.84942	5.14027	1.95677
ENSG00000173698	10149	ADGRG2	protein_coding	HGNC Symbol	11	adhesion G protein-coupled receptor G2 [Source:HGNC Symbol;Acc:HGNC:4516]	1.4	0.844	1.96	4.62	5.3	5.54e-05	0.00162	1.84	2.64032	5.01694	5.65033	5.34151	5.42621	3.21105	4.06602	3.64999
ENSG00000112237	892	CCNC	protein_coding	HGNC Symbol	19	cyclin C [Source:HGNC Symbol;Acc:HGNC:1581]	-1.51	-2.12	-0.911	5.25	-5.29	5.62e-05	0.00164	1.79	-2.85361	4.4166	4.01848	5.01012	4.89239	5.3269	6.13714	6.97056
ENSG00000255302	23741	EID1	protein_coding	HGNC Symbol	2	EP300 interacting inhibitor of differentiation 1 [Source:HGNC Symbol;Acc:HGNC:1191]	-1.35	-1.88	-0.81	6.12	-5.29	5.6e-05	0.00164	1.76	-2.54083	5.2011	5.77731	5.89311	5.04777	6.76549	6.71318	7.42088
ENSG00000273238	112441426	TMEM271	protein_coding	HGNC Symbol	1	transmembrane protein 271 [Source:HGNC Symbol;Acc:HGNC:53639]	2.17	1.31	3.04	2.94	5.29	5.62e-05	0.00164	1.97	4.5095	4.06164	4.63756	3.78474	3.27633	3.03782	1.72853	0.0357604
ENSG00000116161	27101	CACYBP	protein_coding	HGNC Symbol	9	calcyclin binding protein [Source:HGNC Symbol;Acc:HGNC:30423]	-1.2	-1.68	-0.723	6.23	-5.29	5.64e-05	0.00164	1.75	-2.29979	5.33348	5.75647	5.73846	5.83966	6.86419	6.73475	7.34417
ENSG00000123384	4035	LRP1	protein_coding	HGNC Symbol	12	LDL receptor related protein 1 [Source:HGNC Symbol;Acc:HGNC:6692]	1.44	0.869	2.02	6.18	5.29	5.64e-05	0.00164	1.74	2.72244	7.03512	7.18678	6.94063	6.77467	5.95675	5.68008	3.67298
ENSG00000203760	387103	CENPW	protein_coding	HGNC Symbol	3	centromere protein W [Source:HGNC Symbol;Acc:HGNC:21488]	-1.42	-1.99	-0.856	4.18	-5.29	5.68e-05	0.00165	1.84	-2.68255	3.39252	3.37015	3.72924	3.39108	4.51608	4.83814	6.01679
ENSG00000276216	NA	AC245014.3	lncRNA	Clone-based (Ensembl) gene	1	novel transcript	-3.11	-4.34	-1.87	0.192	-5.28	5.71e-05	0.00165	2.02	-8.60758	-0.378163	-1.40778	0.23902	-3.24409	0.922344	2.19824	3.01492
ENSG00000270504	NA	AL391422.4	lncRNA	Clone-based (Ensembl) gene	1	novel transcript, antisense to PXDC1	2.1	1.26	2.94	2.64	5.28	5.73e-05	0.00166	1.96	4.28828	4.06881	3.95283	3.14754	3.91174	2.23249	1.84852	-0.685524
ENSG00000069399	602	BCL3	protein_coding	HGNC Symbol	9	BCL3 transcription coactivator [Source:HGNC Symbol;Acc:HGNC:998]	1.65	0.99	2.31	3.66	5.28	5.81e-05	0.00168	1.88	3.13436	4.40249	4.71701	3.91671	4.9388	2.55348	2.94084	2.13293
ENSG00000107959	10531	PITRM1	protein_coding	HGNC Symbol	11	pitrilysin metallopeptidase 1 [Source:HGNC Symbol;Acc:HGNC:17663]	-1.09	-1.53	-0.655	6.36	-5.27	5.82e-05	0.00168	1.72	-2.13087	5.96841	6.04772	5.77265	5.78988	6.9353	7.00771	7.0106
ENSG00000167657	1613	DAPK3	protein_coding	HGNC Symbol	7	death associated protein kinase 3 [Source:HGNC Symbol;Acc:HGNC:2676]	1.76	1.06	2.46	5.71	5.27	5.81e-05	0.00168	1.74	3.38193	6.39716	6.81957	5.98801	6.49637	6.39002	4.42325	3.43818
ENSG00000170604	26145	IRF2BP1	protein_coding	HGNC Symbol	1	interferon regulatory factor 2 binding protein 1 [Source:HGNC Symbol;Acc:HGNC:21728]	1.62	0.973	2.27	6.5	5.27	5.88e-05	0.00169	1.7	3.07481	7.1679	7.17538	7.04441	7.32139	7.14521	5.34667	4.26615
ENSG00000124302	64377	CHST8	protein_coding	HGNC Symbol	6	carbohydrate sulfotransferase 8 [Source:HGNC Symbol;Acc:HGNC:15993]	1.63	0.978	2.28	5.1	5.27	5.9e-05	0.00169	1.75	3.09442	5.46563	6.5767	5.43119	6.16657	4.57322	4.21995	3.27745
ENSG00000248746	89	ACTN3	protein_coding	HGNC Symbol	3	actinin alpha 3 (gene/pseudogene) [Source:HGNC Symbol;Acc:HGNC:165]	3.53	2.12	4.94	-0.608	5.27	5.91e-05	0.00169	1.89	11.5209	0.787423	1.24856	-0.286071	1.74687	-2.85025	-2.71148	-2.19454
ENSG00000272047	404672	GTF2H5	protein_coding	HGNC Symbol	2	general transcription factor IIH subunit 5 [Source:HGNC Symbol;Acc:HGNC:21157]	-1.52	-2.13	-0.912	4.01	-5.27	5.92e-05	0.00169	1.81	-2.86915	3.71388	3.08268	3.54373	2.83059	4.30963	4.91315	5.70633
ENSG00000236824	618	BCYRN1	scRNA	HGNC Symbol	1	brain cytoplasmic RNA 1 [Source:HGNC Symbol;Acc:HGNC:1022]	-2.97	-4.16	-1.78	1.77	-5.26	5.97e-05	0.0017	1.95	-7.82664	0.56213	1.45236	-1.94318	1.09219	2.64161	3.16828	5.38405
ENSG00000126705	27245	AHDC1	protein_coding	HGNC Symbol	17	AT-hook DNA binding motif containing 1 [Source:HGNC Symbol;Acc:HGNC:25230]	1.56	0.937	2.19	5.7	5.26	5.99e-05	0.00171	1.7	2.95274	6.07372	6.64159	6.10415	6.93159	5.77384	4.73487	3.64999
ENSG00000278828	8357	H3C10	protein_coding	HGNC Symbol	1	H3 clustered histone 10 [Source:HGNC Symbol;Acc:HGNC:4775]	-2.2	-3.09	-1.32	5.85	-5.26	6.02e-05	0.00171	1.72	-4.60344	3.99547	4.86551	5.64582	3.9712	6.91518	6.3898	9.15449
ENSG00000287190	NA	AC239799.2	lncRNA	Clone-based (Ensembl) gene	1	novel transcript	-2.68	-3.76	-1.61	-0.752	-5.26	6.02e-05	0.00171	1.94	-6.42499	-2.41769	-1.84388	-1.94318	-1.86558	0.246616	0.531974	2.02984
ENSG00000288066	NA	AC097448.1	lncRNA	Clone-based (Ensembl) gene	1	novel transcript, antisense to ARL5A	-1.72	-2.41	-1.03	2.48	-5.26	6.01e-05	0.00171	1.89	-3.28892	1.83024	1.36328	2.30474	1.3288	2.93693	3.48762	4.10924
ENSG00000163975	4241	MELTF	protein_coding	HGNC Symbol	7	melanotransferrin [Source:HGNC Symbol;Acc:HGNC:7037]	1.75	1.05	2.45	4.95	5.25	6.12e-05	0.00173	1.72	3.36141	6.35453	6.1931	5.68224	5.21288	4.61373	4.29711	2.31934
ENSG00000248121	NA	SMURF2P1	transcribed_unprocessed_pseudogene	HGNC Symbol	2	SMAD specific E3 ubiquitin protein ligase 2 pseudogene 1 [Source:HGNC Symbol;Acc:HGNC:44402]	2.78	1.66	3.89	0.327	5.24	6.2e-05	0.00175	1.93	6.84597	1.59229	1.28782	1.41166	1.25416	0.850194	-1.66966	-2.43555
ENSG00000167011	375607	NAT16	protein_coding	HGNC Symbol	4	N-acetyltransferase 16 (putative) [Source:HGNC Symbol;Acc:HGNC:22030]	3.33	1.99	4.66	0.274	5.24	6.22e-05	0.00176	1.92	10.0383	1.57225	3.185	1.27524	1.09219	-0.890888	-1.58949	-2.72505
ENSG00000138780	79807	GSTCD	protein_coding	HGNC Symbol	11	glutathione S-transferase C-terminal domain containing [Source:HGNC Symbol;Acc:HGNC:25806]	-1.54	-2.16	-0.92	3.85	-5.24	6.25e-05	0.00176	1.77	-2.90537	2.96313	2.63471	3.63947	2.94574	4.66195	4.44839	5.6437
ENSG00000197045	2764	GMFB	protein_coding	HGNC Symbol	10	glia maturation factor beta [Source:HGNC Symbol;Acc:HGNC:4373]	-1.34	-1.87	-0.799	5.36	-5.24	6.28e-05	0.00177	1.67	-2.52564	4.46631	4.77342	5.11876	4.64465	5.52141	6.06389	6.93058
ENSG00000105556	54531	MIER2	protein_coding	HGNC Symbol	7	MIER family member 2 [Source:HGNC Symbol;Acc:HGNC:29210]	1.36	0.813	1.91	5.39	5.24	6.31e-05	0.00177	1.66	2.56746	5.94912	6.21872	5.7417	6.44975	5.12002	4.74264	3.50804
ENSG00000115297	3196	TLX2	protein_coding	HGNC Symbol	4	T cell leukemia homeobox 2 [Source:HGNC Symbol;Acc:HGNC:5057]	2.89	1.73	4.06	-0.159	5.23	6.36e-05	0.00178	1.89	7.43248	1.81326	1.10208	0.464902	1.3765	-1.62785	-1.51354	-2.72505
ENSG00000128833	55930	MYO5C	protein_coding	HGNC Symbol	9	myosin VC [Source:HGNC Symbol;Acc:HGNC:7604]	-1.34	-1.88	-0.802	4.61	-5.23	6.39e-05	0.00178	1.69	-2.53682	4.35049	3.5585	4.41301	3.7716	5.48316	5.43078	5.23495
ENSG00000135333	2045	EPHA7	protein_coding	HGNC Symbol	2	EPH receptor A7 [Source:HGNC Symbol;Acc:HGNC:3390]	-1.16	-1.63	-0.694	6.15	-5.23	6.38e-05	0.00178	1.63	-2.23855	5.4285	5.59662	5.74386	5.95018	6.48886	6.85692	6.97943
ENSG00000270722	NA	RNVU1-31	snRNA	HGNC Symbol	1	RNA, variant U1 small nuclear 31 [Source:HGNC Symbol;Acc:HGNC:54448]	-2.77	-3.89	-1.66	0.151	-5.23	6.39e-05	0.00178	1.92	-6.83965	-1.50015	-0.439492	-1.73673	-0.356564	0.169654	1.82677	3.09654
ENSG00000033327	9846	GAB2	protein_coding	HGNC Symbol	7	GRB2 associated binding protein 2 [Source:HGNC Symbol;Acc:HGNC:14458]	1.95	1.16	2.74	5.09	5.23	6.44e-05	0.00179	1.67	3.86839	6.18593	6.26126	5.03849	6.85841	4.53154	4.21159	2.55211
ENSG00000124575	3007	H1-3	protein_coding	HGNC Symbol	1	H1.3 linker histone, cluster member [Source:HGNC Symbol;Acc:HGNC:4717]	-2.66	-3.73	-1.59	4.94	-5.22	6.46e-05	0.0018	1.71	-6.31311	2.20029	4.76649	4.10959	3.05237	6.35297	5.60327	8.51673
ENSG00000079432	23152	CIC	protein_coding	HGNC Symbol	9	capicua transcriptional repressor [Source:HGNC Symbol;Acc:HGNC:14214]	1.5	0.896	2.11	7.75	5.22	6.48e-05	0.0018	1.6	2.8335	8.41265	8.64224	8.04954	8.75104	7.93484	6.8846	5.55881
ENSG00000205090	339453	TMEM240	protein_coding	HGNC Symbol	3	transmembrane protein 240 [Source:HGNC Symbol;Acc:HGNC:25186]	2.51	1.5	3.52	0.916	5.22	6.52e-05	0.00181	1.9	5.69359	2.4513	1.80336	1.55605	2.54772	0.638041	-0.389551	-2.19454
ENSG00000116711	5321	PLA2G4A	protein_coding	HGNC Symbol	2	phospholipase A2 group IVA [Source:HGNC Symbol;Acc:HGNC:9035]	-3.12	-4.38	-1.86	1.65	-5.22	6.57e-05	0.00182	1.87	-8.68455	-1.50015	1.5685	2.13116	-0.922161	2.98264	3.15671	4.16707
ENSG00000145439	84869	CBR4	protein_coding	HGNC Symbol	7	carbonyl reductase 4 [Source:HGNC Symbol;Acc:HGNC:25891]	-1.98	-2.77	-1.18	4.18	-5.21	6.63e-05	0.00183	1.69	-3.93289	2.3372	4.21459	4.01637	3.31357	4.43413	5.45461	5.47626
ENSG00000172716	91607	SLFN11	protein_coding	HGNC Symbol	13	schlafen family member 11 [Source:HGNC Symbol;Acc:HGNC:26633]	-1.09	-1.53	-0.648	7.24	-5.21	6.67e-05	0.00183	1.58	-2.12474	6.66298	6.96177	6.83338	6.72832	7.68686	7.90296	7.88115
ENSG00000182179	7318	UBA7	protein_coding	HGNC Symbol	11	ubiquitin like modifier activating enzyme 7 [Source:HGNC Symbol;Acc:HGNC:12471]	2.15	1.28	3.02	1.21	5.21	6.63e-05	0.00183	1.88	4.43398	2.71159	2.25353	2.18293	2.29817	-0.662619	0.549786	-0.850583
ENSG00000187325	51616	TAF9B	protein_coding	HGNC Symbol	2	TATA-box binding protein associated factor 9b [Source:HGNC Symbol;Acc:HGNC:17306]	-1.41	-1.98	-0.839	4.92	-5.21	6.65e-05	0.00183	1.64	-2.65583	4.18222	4.27933	4.83312	3.75365	5.28304	5.66228	6.48088
ENSG00000228502	NA	EEF1A1P11	processed_pseudogene	HGNC Symbol	1	eukaryotic translation elongation factor 1 alpha 1 pseudogene 11 [Source:HGNC Symbol;Acc:HGNC:3206]	1.15	0.684	1.61	5.9	5.21	6.66e-05	0.00183	1.59	2.21551	6.25827	6.13777	6.26214	6.61545	5.42433	5.06253	5.50644
ENSG00000254536	NA	AL360181.3	protein_coding	Clone-based (Ensembl) gene	3	novel protein	-2.07	-2.9	-1.23	1	-5.21	6.65e-05	0.00183	1.86	-4.18499	0.752233	0.511598	0.0842975	-0.521623	1.85635	2.51621	1.79851
ENSG00000144381	3329	HSPD1	protein_coding	HGNC Symbol	14	heat shock protein family D (Hsp60) member 1 [Source:HGNC Symbol;Acc:HGNC:5261]	-1.15	-1.62	-0.686	8.79	-5.21	6.7e-05	0.00183	1.6	-2.22115	8.43067	8.10817	8.16081	8.501	9.6083	9.46468	9.28108
ENSG00000161992	146325	PRR35	protein_coding	HGNC Symbol	1	proline rich 35 [Source:HGNC Symbol;Acc:HGNC:14139]	2.27	1.35	3.19	3.09	5.21	6.73e-05	0.00184	1.78	4.83331	4.26569	5.0623	3.34222	4.61265	2.26985	2.19824	-0.113617
ENSG00000105767	199731	CADM4	protein_coding	HGNC Symbol	2	cell adhesion molecule 4 [Source:HGNC Symbol;Acc:HGNC:30825]	1.32	0.785	1.85	5.38	5.2	6.74e-05	0.00184	1.59	2.49536	6.13476	6.18272	6.05898	5.75422	5.3467	4.7407	3.46916
ENSG00000267073	NA	AC005256.1	lncRNA	Clone-based (Ensembl) gene	2	novel transcript	3.36	2	4.72	-0.507	5.2	6.85e-05	0.00187	1.77	10.2418	1.15385	1.76214	-0.15177	0.737763	-1.77224	-2.55101	-2.72505
ENSG00000167996	2495	FTH1	protein_coding	HGNC Symbol	12	ferritin heavy chain 1 [Source:HGNC Symbol;Acc:HGNC:3976]	2.1	1.25	2.95	6.42	5.19	6.88e-05	0.00187	1.56	4.28442	7.01856	6.82917	7.12683	6.77355	7.41015	4.22965	5.57314
ENSG00000123600	79828	METTL8	protein_coding	HGNC Symbol	17	methyltransferase like 8 [Source:HGNC Symbol;Acc:HGNC:25856]	-1.39	-1.95	-0.823	4.88	-5.19	6.92e-05	0.00188	1.59	-2.61234	4.68967	4.00087	4.47921	3.74004	5.32579	5.70761	6.22169
ENSG00000162976	130814	SLC66A3	protein_coding	HGNC Symbol	10	solute carrier family 66 member 3 [Source:HGNC Symbol;Acc:HGNC:28503]	-1.98	-2.78	-1.18	1.59	-5.19	6.93e-05	0.00188	1.81	-3.94282	0.67917	1.67599	0.731417	-0.0114284	2.24192	2.81393	3.02686
ENSG00000077097	7155	TOP2B	protein_coding	HGNC Symbol	7	DNA topoisomerase II beta [Source:HGNC Symbol;Acc:HGNC:11990]	-1.14	-1.6	-0.674	6.65	-5.19	7.01e-05	0.00189	1.53	-2.19645	6.36694	6.15645	6.16413	6.28065	7.45189	7.48913	6.61356
ENSG00000111716	3945	LDHB	protein_coding	HGNC Symbol	11	lactate dehydrogenase B [Source:HGNC Symbol;Acc:HGNC:6541]	-1.26	-1.78	-0.751	4.66	-5.19	7e-05	0.00189	1.6	-2.40172	4.12147	3.84837	4.29449	4.17038	4.87085	5.42355	5.924
ENSG00000120800	27340	UTP20	protein_coding	HGNC Symbol	4	UTP20 small subunit processome component [Source:HGNC Symbol;Acc:HGNC:17897]	-1.7	-2.38	-1.01	5.51	-5.19	6.99e-05	0.00189	1.57	-3.23997	5.23495	3.85165	4.93097	4.20382	6.60577	6.14376	7.57581
ENSG00000256612	1556	CYP2B7P	transcribed_unprocessed_pseudogene	HGNC Symbol	6	cytochrome P450 family 2 subfamily B member 7, pseudogene [Source:HGNC Symbol;Acc:HGNC:2616]	3.08	1.83	4.33	-0.772	5.19	6.99e-05	0.00189	1.76	8.46805	1.09888	0.57645	0.0842975	1.30435	-2.85025	-2.04405	-3.57305
ENSG00000175197	1649	DDIT3	protein_coding	HGNC Symbol	6	DNA damage inducible transcript 3 [Source:HGNC Symbol;Acc:HGNC:2726]	1.55	0.918	2.18	3.96	5.18	7.05e-05	0.00189	1.66	2.92244	4.52482	4.59515	4.9479	4.86965	1.95137	3.35714	3.46916
ENSG00000196235	6829	SUPT5H	protein_coding	HGNC Symbol	20	SPT5 homolog, DSIF elongation factor subunit [Source:HGNC Symbol;Acc:HGNC:11469]	1.54	0.912	2.16	8.32	5.18	7.06e-05	0.00189	1.52	2.90103	8.82674	8.89932	8.82099	9.29928	8.77744	7.19107	6.42723
ENSG00000215012	79680	RTL10	protein_coding	HGNC Symbol	5	retrotransposon Gag like 10 [Source:HGNC Symbol;Acc:HGNC:26112]	-1.28	-1.8	-0.758	5.14	-5.18	7.05e-05	0.00189	1.56	-2.42411	4.5985	5.09033	4.80656	4.38963	5.76977	6.13456	5.21159
ENSG00000272933	NA	AL391121.1	lncRNA	Clone-based (Ensembl) gene	1	novel transcript	2.37	1.41	3.33	2.82	5.18	7.03e-05	0.00189	1.76	5.17381	4.06164	4.16273	3.26627	4.34837	3.47768	1.49108	-1.037
ENSG00000114805	23007	PLCH1	protein_coding	HGNC Symbol	6	phospholipase C eta 1 [Source:HGNC Symbol;Acc:HGNC:29185]	-1.35	-1.9	-0.803	3.72	-5.18	7.09e-05	0.0019	1.65	-2.55605	2.91621	3.31895	3.5338	2.96926	4.29837	4.55255	4.46367
ENSG00000254685	8790	FPGT	protein_coding	HGNC Symbol	8	fucose-1-phosphate guanylyltransferase [Source:HGNC Symbol;Acc:HGNC:3825]	-2.08	-2.93	-1.24	1.64	-5.18	7.11e-05	0.0019	1.78	-4.2371	0.389663	0.544388	1.70511	0.0486926	2.27904	2.71083	3.82099
ENSG00000059728	4084	MXD1	protein_coding	HGNC Symbol	6	MAX dimerization protein 1 [Source:HGNC Symbol;Acc:HGNC:6761]	1.18	0.702	1.67	5.19	5.18	7.16e-05	0.0019	1.54	2.27249	5.6418	5.59857	5.66869	6.04915	4.14599	4.61098	4.60586
ENSG00000140450	91947	ARRDC4	protein_coding	HGNC Symbol	1	arrestin domain containing 4 [Source:HGNC Symbol;Acc:HGNC:28087]	-1.82	-2.56	-1.08	5.78	-5.17	7.17e-05	0.0019	1.52	-3.53026	4.97176	5.48703	5.74493	4.97605	5.53873	7.58023	6.14428
ENSG00000153885	79047	KCTD15	protein_coding	HGNC Symbol	12	potassium channel tetramerization domain containing 15 [Source:HGNC Symbol;Acc:HGNC:23297]	1.34	0.794	1.89	7.6	5.17	7.18e-05	0.0019	1.5	2.53178	8.33432	7.76116	8.38004	8.37365	7.6256	6.86339	5.85447
ENSG00000167676	729359	PLIN4	protein_coding	HGNC Symbol	2	perilipin 4 [Source:HGNC Symbol;Acc:HGNC:29393]	1.77	1.05	2.49	3.12	5.18	7.15e-05	0.0019	1.71	3.40542	4.37094	3.94364	3.70289	3.96341	2.98264	2.3174	0.580757
ENSG00000227403	100996579	LINC01806	lncRNA	HGNC Symbol	3	long intergenic non-protein coding RNA 1806 [Source:HGNC Symbol;Acc:HGNC:52599]	-2.9	-4.08	-1.72	-0.5	-5.17	7.17e-05	0.0019	1.8	-7.48023	-0.63342	-1.84388	-2.83627	-2.75866	1.25595	0.922157	2.39504
ENSG00000177679	222183	SRRM3	protein_coding	HGNC Symbol	5	serine/arginine repetitive matrix 3 [Source:HGNC Symbol;Acc:HGNC:26729]	1.87	1.11	2.63	3.47	5.17	7.21e-05	0.00191	1.68	3.64787	4.15216	5.13138	4.5888	3.94771	2.9485	2.64607	0.873207
ENSG00000205336	9289	ADGRG1	protein_coding	HGNC Symbol	79	adhesion G protein-coupled receptor G1 [Source:HGNC Symbol;Acc:HGNC:4512]	3.04	1.8	4.28	-0.155	5.17	7.22e-05	0.00191	1.75	8.24264	0.56213	1.61555	0.765768	0.700769	-0.528318	-2.55101	-1.64705
ENSG00000100567	5684	PSMA3	protein_coding	HGNC Symbol	13	proteasome 20S subunit alpha 3 [Source:HGNC Symbol;Acc:HGNC:9532]	-1.35	-1.89	-0.797	5.45	-5.17	7.31e-05	0.00193	1.52	-2.54103	4.87693	4.43607	5.10373	4.5041	5.99629	5.97975	7.27792
ENSG00000124635	8970	H2BC11	protein_coding	HGNC Symbol	3	H2B clustered histone 11 [Source:HGNC Symbol;Acc:HGNC:4761]	-2.07	-2.92	-1.23	7.49	-5.17	7.3e-05	0.00193	1.5	-4.20307	5.57666	6.59491	7.28323	6.18176	8.13946	8.12332	10.5081
ENSG00000132003	65249	ZSWIM4	protein_coding	HGNC Symbol	3	zinc finger SWIM-type containing 4 [Source:HGNC Symbol;Acc:HGNC:25704]	1.71	1.01	2.4	3.27	5.16	7.35e-05	0.00193	1.67	3.26483	4.19865	4.52706	3.88581	4.06879	2.98264	2.552	0.644182
ENSG00000156017	138199	CARNMT1	protein_coding	HGNC Symbol	3	carnosine N-methyltransferase 1 [Source:HGNC Symbol;Acc:HGNC:23435]	-1.25	-1.76	-0.738	4.73	-5.16	7.35e-05	0.00193	1.54	-2.37285	4.18552	3.89043	4.29449	4.34537	4.9678	5.46462	5.9595
ENSG00000196502	6817	SULT1A1	protein_coding	HGNC Symbol	11	sulfotransferase family 1A member 1 [Source:HGNC Symbol;Acc:HGNC:11453]	-1.5	-2.12	-0.89	5.53	-5.16	7.33e-05	0.00193	1.51	-2.83588	4.73093	5.65877	4.2128	4.56712	6.48688	6.14632	6.93098
ENSG00000089505	113540	CMTM1	protein_coding	HGNC Symbol	20	CKLF like MARVEL transmembrane domain containing 1 [Source:HGNC Symbol;Acc:HGNC:19172]	1.76	1.04	2.48	2.02	5.16	7.37e-05	0.00193	1.75	3.39063	2.80899	2.63471	3.01816	2.56841	1.11938	0.98896	0.999841
ENSG00000148841	85450	ITPRIP	protein_coding	HGNC Symbol	5	inositol 1,4,5-trisphosphate receptor interacting protein [Source:HGNC Symbol;Acc:HGNC:29370]	1.25	0.739	1.76	5.39	5.16	7.41e-05	0.00193	1.5	2.37616	6.03306	5.94248	5.67096	6.33447	5.07852	4.76949	3.9043
ENSG00000162430	57190	SELENON	protein_coding	HGNC Symbol	5	selenoprotein N [Source:HGNC Symbol;Acc:HGNC:15999]	-1.18	-1.66	-0.699	7.14	-5.16	7.41e-05	0.00193	1.47	-2.26715	6.80228	6.94383	6.44616	6.26252	7.92372	7.79672	7.78966
ENSG00000178078	55620	STAP2	protein_coding	HGNC Symbol	10	signal transducing adaptor family member 2 [Source:HGNC Symbol;Acc:HGNC:30430]	2.06	1.22	2.9	1.31	5.16	7.39e-05	0.00193	1.77	4.17741	2.41801	2.66484	1.87208	2.11346	-0.347745	0.340609	0.127391
ENSG00000101084	55969	RAB5IF	protein_coding	HGNC Symbol	8	RAB5 interacting factor [Source:HGNC Symbol;Acc:HGNC:15870]	2.59	1.53	3.65	3.17	5.16	7.44e-05	0.00194	1.72	6.02988	3.74554	3.91571	4.12291	3.67	4.51996	0.584762	1.6364
ENSG00000154803	201163	FLCN	protein_coding	HGNC Symbol	10	folliculin [Source:HGNC Symbol;Acc:HGNC:27310]	1.16	0.684	1.63	5.12	5.15	7.5e-05	0.00195	1.5	2.23115	5.73262	5.42676	5.56278	5.77994	4.75708	4.46491	4.13431
ENSG00000124762	1026	CDKN1A	protein_coding	HGNC Symbol	8	cyclin dependent kinase inhibitor 1A [Source:HGNC Symbol;Acc:HGNC:1784]	1.25	0.736	1.76	7.15	5.15	7.59e-05	0.00197	1.44	2.37163	7.63382	7.63173	7.28656	8.27643	6.32274	6.4782	6.38666
ENSG00000178752	151176	ERFE	protein_coding	HGNC Symbol	7	erythroferrone [Source:HGNC Symbol;Acc:HGNC:26727]	1.38	0.816	1.95	5.17	5.14	7.63e-05	0.00197	1.48	2.60515	6.08525	6.08093	5.85173	5.72688	4.89047	4.7014	2.83634
ENSG00000185515	79184	BRCC3	protein_coding	HGNC Symbol	10	BRCA1/BRCA2-containing complex subunit 3 [Source:HGNC Symbol;Acc:HGNC:24185]	-1.33	-1.88	-0.787	4.65	-5.14	7.63e-05	0.00197	1.51	-2.51875	4.39395	3.62516	4.3062	3.67477	5.6367	5.31643	5.62908
ENSG00000204899	440145	MZT1	protein_coding	HGNC Symbol	1	mitotic spindle organizing protein 1 [Source:HGNC Symbol;Acc:HGNC:33830]	-1.69	-2.38	-0.995	4.99	-5.15	7.62e-05	0.00197	1.5	-3.21643	3.78525	4.44912	4.71063	4.4184	4.61736	6.15616	6.77988
ENSG00000160131	203547	VMA21	protein_coding	HGNC Symbol	3	vacuolar ATPase assembly factor VMA21 [Source:HGNC Symbol;Acc:HGNC:22082]	-1.36	-1.92	-0.804	6.85	-5.14	7.7e-05	0.00199	1.44	-2.56987	6.32415	5.98341	6.67746	5.74175	7.15241	7.55317	8.53253
ENSG00000229212	NA	AC044860.1	transcribed_unprocessed_pseudogene	Clone-based (Ensembl) gene	6	golgin subfamily A pseudogene	2.78	1.64	3.91	-0.239	5.14	7.74e-05	0.00199	1.71	6.84911	0.888117	1.14547	0.731417	1.55292	-0.662619	-1.75455	-3.57305
ENSG00000105865	11062	DUS4L	protein_coding	HGNC Symbol	11	dihydrouridine synthase 4 like [Source:HGNC Symbol;Acc:HGNC:21517]	-1.97	-2.79	-1.16	1.27	-5.14	7.77e-05	0.002	1.71	-3.93126	0.520908	0.544388	0.546202	0.161903	1.39768	2.56081	3.1738
ENSG00000109919	23788	MTCH2	protein_coding	HGNC Symbol	6	mitochondrial carrier 2 [Source:HGNC Symbol;Acc:HGNC:17587]	-1.65	-2.32	-0.97	5.31	-5.14	7.78e-05	0.002	1.47	-3.12827	4.89115	4.23733	5.0732	3.5241	6.22627	6.01584	7.18734
ENSG00000123358	3164	NR4A1	protein_coding	HGNC Symbol	22	nuclear receptor subfamily 4 group A member 1 [Source:HGNC Symbol;Acc:HGNC:7980]	1.44	0.848	2.03	5.26	5.13	7.88e-05	0.00201	1.44	2.71203	5.87948	6.24639	5.49016	6.50444	4.65843	4.66407	3.34581
ENSG00000140263	6652	SORD	protein_coding	HGNC Symbol	12	sorbitol dehydrogenase [Source:HGNC Symbol;Acc:HGNC:11184]	-1.13	-1.59	-0.664	5.27	-5.13	7.89e-05	0.00201	1.44	-2.18329	4.74218	4.95359	4.53005	4.79483	5.89459	5.837	6.15044
ENSG00000178715	NA	AL450998.1	processed_pseudogene	Clone-based (Ensembl) gene	1	ribosomal protein S16 (RPS16) pseudogene	1.44	0.849	2.03	4.78	5.13	7.88e-05	0.00201	1.5	2.7132	5.18964	4.94133	5.12042	5.48994	4.69493	3.47369	4.56753
ENSG00000185130	8340	H2BC13	protein_coding	HGNC Symbol	1	H2B clustered histone 13 [Source:HGNC Symbol;Acc:HGNC:4748]	-2	-2.83	-1.18	5.88	-5.13	7.85e-05	0.00201	1.45	-4.00785	4.11802	4.96423	5.70566	4.28104	6.91592	6.35445	8.81276
ENSG00000205922	390874	ONECUT3	protein_coding	HGNC Symbol	1	one cut homeobox 3 [Source:HGNC Symbol;Acc:HGNC:13399]	3.12	1.84	4.4	3.59	5.13	7.86e-05	0.00201	1.6	8.67704	5.63457	5.70573	3.97293	6.55649	0.874647	2.93068	-0.537425
ENSG00000177889	7334	UBE2N	protein_coding	HGNC Symbol	6	ubiquitin conjugating enzyme E2 N [Source:HGNC Symbol;Acc:HGNC:12492]	-1.27	-1.79	-0.749	6.36	-5.13	7.9e-05	0.00201	1.41	-2.41477	5.48853	5.53881	6.02216	5.87537	6.6744	6.89748	8.05603
ENSG00000198835	57165	GJC2	protein_coding	HGNC Symbol	1	gap junction protein gamma 2 [Source:HGNC Symbol;Acc:HGNC:17494]	2.58	1.52	3.65	0.847	5.13	7.94e-05	0.00202	1.71	5.99581	2.48385	1.43498	1.3898	2.23488	0.66633	-0.776575	-1.50266
ENSG00000157227	4323	MMP14	protein_coding	HGNC Symbol	6	matrix metallopeptidase 14 [Source:HGNC Symbol;Acc:HGNC:7160]	2.06	1.21	2.91	2.8	5.12	7.97e-05	0.00202	1.63	4.16888	4.18552	3.74989	3.27822	4.60015	1.70093	2.16395	-0.113617
ENSG00000047188	64848	YTHDC2	protein_coding	HGNC Symbol	7	YTH domain containing 2 [Source:HGNC Symbol;Acc:HGNC:24721]	-1.13	-1.59	-0.664	6.45	-5.12	8.01e-05	0.00203	1.4	-2.18661	5.88558	5.89481	6.30438	5.76881	6.83255	7.11329	7.35961
ENSG00000058804	55706	NDC1	protein_coding	HGNC Symbol	2	NDC1 transmembrane nucleoporin [Source:HGNC Symbol;Acc:HGNC:25525]	-1.15	-1.62	-0.678	6.86	-5.12	8e-05	0.00203	1.4	-2.22128	6.35233	6.12088	6.33043	6.39724	7.10508	7.43415	8.31257
ENSG00000286190	728392	AC055839.2	protein_coding	Clone-based (Ensembl) gene	1	uncharacterized LOC728392 [Source:NCBI gene (formerly Entrezgene);Acc:728392]	1.85	1.09	2.61	2.65	5.12	8.01e-05	0.00203	1.65	3.59814	3.01601	3.98603	3.25422	3.34388	2.24192	1.36596	1.32419
ENSG00000104549	6713	SQLE	protein_coding	HGNC Symbol	6	squalene epoxidase [Source:HGNC Symbol;Acc:HGNC:11279]	-1.4	-1.98	-0.824	6.55	-5.12	8.03e-05	0.00203	1.4	-2.63913	5.46427	6.64962	5.97155	6.0081	6.93275	7.42574	7.36873
ENSG00000118965	57539	WDR35	protein_coding	HGNC Symbol	6	WD repeat domain 35 [Source:HGNC Symbol;Acc:HGNC:29250]	-1.37	-1.94	-0.808	5.07	-5.12	8.05e-05	0.00203	1.43	-2.58885	5.08215	4.28176	4.52755	4.02082	5.5867	6.02303	6.00249
ENSG00000095066	29911	HOOK2	protein_coding	HGNC Symbol	24	hook microtubule tethering protein 2 [Source:HGNC Symbol;Acc:HGNC:19885]	1.49	0.876	2.1	4.59	5.12	8.06e-05	0.00203	1.47	2.80705	5.62974	5.35348	4.94603	5.00289	4.67419	3.7373	2.7668
ENSG00000006047	51087	YBX2	protein_coding	HGNC Symbol	7	Y-box binding protein 2 [Source:HGNC Symbol;Acc:HGNC:17948]	2.49	1.46	3.51	2.24	5.11	8.17e-05	0.00205	1.64	5.6002	3.9496	4.19148	2.25724	3.45912	0.748014	1.20668	-0.113617
ENSG00000125503	54776	PPP1R12C	protein_coding	HGNC Symbol	9	protein phosphatase 1 regulatory subunit 12C [Source:HGNC Symbol;Acc:HGNC:14947]	1.43	0.842	2.02	6.27	5.11	8.16e-05	0.00205	1.37	2.69783	7.14222	6.84529	6.81606	6.89929	6.62886	5.45402	4.07513
ENSG00000134107	8553	BHLHE40	protein_coding	HGNC Symbol	3	basic helix-loop-helix family member e40 [Source:HGNC Symbol;Acc:HGNC:1046]	1.26	0.739	1.78	6.24	5.11	8.18e-05	0.00205	1.37	2.39109	6.73459	6.9836	7.03123	7.14973	5.20564	5.9198	4.62564
ENSG00000164877	79778	MICALL2	protein_coding	HGNC Symbol	15	MICAL like 2 [Source:HGNC Symbol;Acc:HGNC:29672]	1.72	1.01	2.43	3.48	5.11	8.17e-05	0.00205	1.55	3.301	4.82495	4.09518	4.14265	4.48519	3.12703	2.83587	0.873207
ENSG00000160460	57731	SPTBN4	protein_coding	HGNC Symbol	14	spectrin beta, non-erythrocytic 4 [Source:HGNC Symbol;Acc:HGNC:14896]	1.89	1.11	2.66	4.15	5.11	8.23e-05	0.00206	1.51	3.69354	4.73769	5.70392	5.30109	4.167	4.01463	2.97749	2.16572
ENSG00000170667	100271927	RASA4B	protein_coding	HGNC Symbol	7	RAS p21 protein activator 4B [Source:HGNC Symbol;Acc:HGNC:35202]	2.15	1.26	3.04	2.11	5.11	8.29e-05	0.00207	1.62	4.44212	3.723	3.63661	2.72706	3.4084	0.487624	1.63151	-0.850583
ENSG00000136842	7111	TMOD1	protein_coding	HGNC Symbol	3	tropomodulin 1 [Source:HGNC Symbol;Acc:HGNC:11871]	1.32	0.773	1.86	3.97	5.1	8.37e-05	0.00209	1.49	2.48994	4.69431	4.46205	4.3062	4.74118	3.25362	3.2658	3.09654
ENSG00000074964	55160	ARHGEF10L	protein_coding	HGNC Symbol	9	Rho guanine nucleotide exchange factor 10 like [Source:HGNC Symbol;Acc:HGNC:25540]	1.44	0.844	2.03	4.71	5.1	8.42e-05	0.0021	1.41	2.70925	5.52156	5.50485	5.35708	5.64769	4.6425	4.15307	2.16572
ENSG00000115365	10314	LANCL1	protein_coding	HGNC Symbol	8	LanC like 1 [Source:HGNC Symbol;Acc:HGNC:6508]	-1.22	-1.72	-0.716	6.35	-5.1	8.45e-05	0.0021	1.34	-2.32933	5.9462	6.0872	5.90857	5.46396	6.42459	7.20572	7.42709
ENSG00000213585	7416	VDAC1	protein_coding	HGNC Symbol	7	voltage dependent anion channel 1 [Source:HGNC Symbol;Acc:HGNC:12669]	-1.13	-1.59	-0.661	7.91	-5.09	8.56e-05	0.00213	1.34	-2.18462	7.18532	7.55083	7.29504	7.50963	8.36522	8.42412	9.05908
ENSG00000130734	84971	ATG4D	protein_coding	HGNC Symbol	12	autophagy related 4D cysteine peptidase [Source:HGNC Symbol;Acc:HGNC:20789]	1.23	0.718	1.73	5.42	5.09	8.61e-05	0.00213	1.35	2.33778	5.81593	5.64561	6.19519	5.87121	5.35106	4.52468	4.50484
ENSG00000104936	1760	DMPK	protein_coding	HGNC Symbol	20	DM1 protein kinase [Source:HGNC Symbol;Acc:HGNC:2933]	1.54	0.904	2.18	5.54	5.08	8.67e-05	0.00214	1.33	2.91626	6.45096	6.42428	5.93239	6.58848	5.69107	4.85076	2.80893
ENSG00000284632	NA	AL354702.1	lncRNA	Clone-based (Ensembl) gene	3	novel transcript	2.81	1.65	3.98	-0.806	5.08	8.68e-05	0.00214	1.56	7.02887	0.67917	0.0459348	0.585196	0.36472	-2.85025	-2.27538	-2.19454
ENSG00000135454	2583	B4GALNT1	protein_coding	HGNC Symbol	16	beta-1,4-N-acetyl-galactosaminyltransferase 1 [Source:HGNC Symbol;Acc:HGNC:4117]	1.6	0.939	2.27	3.88	5.08	8.72e-05	0.00215	1.47	3.03979	4.24685	5.28843	4.41301	4.53858	3.41654	2.93746	2.31934
ENSG00000266248	NA	AC011474.2	lncRNA	Clone-based (Ensembl) gene	1	novel transcript, antisense to VSTM2B	3.28	1.92	4.65	-0.652	5.08	8.73e-05	0.00215	1.58	9.74176	1.44581	1.22853	0.422466	1.83486	-1.93271	-1.66966	-5.89498
ENSG00000215417	407975	MIR17HG	lncRNA	HGNC Symbol	5	miR-17-92a-1 cluster host gene [Source:HGNC Symbol;Acc:HGNC:23564]	-1.62	-2.29	-0.948	4.06	-5.08	8.77e-05	0.00216	1.4	-3.07261	3.96505	3.12665	3.17974	3.63611	3.97277	5.43258	5.08159
ENSG00000075089	64431	ACTR6	protein_coding	HGNC Symbol	13	actin related protein 6 [Source:HGNC Symbol;Acc:HGNC:24025]	-1.37	-1.93	-0.799	4.38	-5.08	8.81e-05	0.00217	1.38	-2.57645	3.89418	3.4674	3.94322	3.90769	4.35595	5.29216	5.79196
ENSG00000085662	231	AKR1B1	protein_coding	HGNC Symbol	14	aldo-keto reductase family 1 member B [Source:HGNC Symbol;Acc:HGNC:381]	-1.29	-1.83	-0.754	6.53	-5.08	8.84e-05	0.00217	1.3	-2.44489	5.6856	6.4564	6.10834	5.4487	7.32953	7.08933	7.56995
ENSG00000112234	26235	FBXL4	protein_coding	HGNC Symbol	2	F-box and leucine rich repeat protein 4 [Source:HGNC Symbol;Acc:HGNC:13601]	-1.37	-1.94	-0.8	5.08	-5.07	8.88e-05	0.00217	1.33	-2.5809	4.76222	4.36213	4.53255	4.664	4.89496	6.2058	6.15112
ENSG00000167971	57524	CASKIN1	protein_coding	HGNC Symbol	3	CASK interacting protein 1 [Source:HGNC Symbol;Acc:HGNC:20879]	2.26	1.32	3.2	4.72	5.07	8.87e-05	0.00217	1.37	4.80024	6.23136	6.42428	5.28638	6.26252	4.92454	3.97502	-0.0620869
ENSG00000197976	8227	AKAP17A	protein_coding	HGNC Symbol	3	A-kinase anchoring protein 17A [Source:HGNC Symbol;Acc:HGNC:18783]	1.62	0.947	2.29	5.97	5.07	8.86e-05	0.00217	1.3	3.07056	6.69518	6.66554	6.13404	7.16297	6.42355	4.88449	3.78977
ENSG00000171314	5223	PGAM1	protein_coding	HGNC Symbol	3	phosphoglycerate mutase 1 [Source:HGNC Symbol;Acc:HGNC:8888]	-1.24	-1.76	-0.726	7.33	-5.07	8.89e-05	0.00217	1.29	-2.366	6.5258	6.79679	6.72516	6.46085	8.20827	7.61171	8.96441
ENSG00000130762	27237	ARHGEF16	protein_coding	HGNC Symbol	7	Rho guanine nucleotide exchange factor 16 [Source:HGNC Symbol;Acc:HGNC:15515]	1.59	0.931	2.26	4.2	5.07	9e-05	0.00219	1.4	3.01983	4.80577	5.42125	4.84923	4.65436	4.42174	3.24408	1.98154
ENSG00000165055	55798	METTL2B	protein_coding	HGNC Symbol	7	methyltransferase like 2B [Source:HGNC Symbol;Acc:HGNC:18272]	-1.16	-1.64	-0.676	5.6	-5.07	9.01e-05	0.00219	1.3	-2.23156	5.19456	4.86388	4.90424	5.08593	6.03342	6.13272	6.97981
ENSG00000124160	57727	NCOA5	protein_coding	HGNC Symbol	2	nuclear receptor coactivator 5 [Source:HGNC Symbol;Acc:HGNC:15909]	1.36	0.795	1.93	6.19	5.07	9.03e-05	0.00219	1.28	2.56742	6.77843	6.08929	6.85548	6.88391	6.26898	5.10079	5.38521
ENSG00000171621	80176	SPSB1	protein_coding	HGNC Symbol	4	splA/ryanodine receptor domain and SOCS box containing 1 [Source:HGNC Symbol;Acc:HGNC:30628]	1.53	0.893	2.17	3.94	5.06	9.09e-05	0.0022	1.43	2.88641	4.1454	4.63946	4.35779	4.9546	3.66107	2.78414	3.0089
ENSG00000198168	258010	SVIP	protein_coding	HGNC Symbol	5	small VCP interacting protein [Source:HGNC Symbol;Acc:HGNC:25238]	-1.36	-1.92	-0.792	4.01	-5.06	9.08e-05	0.0022	1.38	-2.56089	3.62427	3.35637	3.5238	2.90566	4.42795	4.74361	5.4925
ENSG00000008311	10157	AASS	protein_coding	HGNC Symbol	7	aminoadipate-semialdehyde synthase [Source:HGNC Symbol;Acc:HGNC:17366]	-1.19	-1.69	-0.696	5.82	-5.06	9.15e-05	0.00221	1.27	-2.28569	5.68676	5.43334	4.97934	5.3082	6.26898	6.69354	6.39591
ENSG00000155368	1622	DBI	protein_coding	HGNC Symbol	12	diazepam binding inhibitor, acyl-CoA binding protein [Source:HGNC Symbol;Acc:HGNC:2690]	-1.33	-1.88	-0.775	4.9	-5.06	9.15e-05	0.00221	1.32	-2.51031	3.99922	4.70437	4.05161	4.06516	5.65799	5.35239	6.44571
ENSG00000112294	7915	ALDH5A1	protein_coding	HGNC Symbol	10	aldehyde dehydrogenase 5 family member A1 [Source:HGNC Symbol;Acc:HGNC:408]	-1.06	-1.51	-0.621	6.06	-5.06	9.2e-05	0.00222	1.26	-2.09209	5.73036	5.56401	5.74708	5.47633	6.48042	6.78402	6.60711
ENSG00000205927	10215	OLIG2	protein_coding	HGNC Symbol	3	oligodendrocyte transcription factor 2 [Source:HGNC Symbol;Acc:HGNC:9398]	1.43	0.836	2.03	3.93	5.05	9.27e-05	0.00223	1.4	2.70177	4.29043	4.65268	4.39667	4.69725	3.88822	2.91702	2.6403
ENSG00000087589	57091	CASS4	protein_coding	HGNC Symbol	3	Cas scaffold protein family member 4 [Source:HGNC Symbol;Acc:HGNC:15878]	2.76	1.61	3.91	-0.0559	5.05	9.29e-05	0.00223	1.54	6.77404	1.44581	0.544388	0.506124	1.00384	-1.16219	-2.04405	-0.685524
ENSG00000105538	54922	RASIP1	protein_coding	HGNC Symbol	4	Ras interacting protein 1 [Source:HGNC Symbol;Acc:HGNC:24716]	1.88	1.09	2.66	2.65	5.05	9.3e-05	0.00223	1.48	3.67264	3.88203	4.08963	3.38152	3.31357	2.17459	1.96593	-0.222552
ENSG00000225416	NA	AC104843.1	processed_pseudogene	Clone-based (Ensembl) gene	1	ribosomal protein L36a (RPL36A) pseudogene	1.42	0.829	2.02	5.43	5.05	9.31e-05	0.00223	1.28	2.67968	5.90874	5.35116	6.08897	6.25536	5.50584	4.25566	4.67393
ENSG00000185761	339366	ADAMTSL5	protein_coding	HGNC Symbol	11	ADAMTS like 5 [Source:HGNC Symbol;Acc:HGNC:27912]	2.27	1.32	3.22	2.16	5.05	9.32e-05	0.00223	1.53	4.82481	3.69547	3.59418	2.22056	2.59889	1.23722	0.7633	0.975388
ENSG00000205138	644096	SDHAF1	protein_coding	HGNC Symbol	1	succinate dehydrogenase complex assembly factor 1 [Source:HGNC Symbol;Acc:HGNC:33867]	1.27	0.738	1.79	5.78	5.05	9.38e-05	0.00225	1.25	2.40505	5.8713	6.34681	6.27114	6.33749	5.63759	4.67527	5.34879
ENSG00000109436	23158	TBC1D9	protein_coding	HGNC Symbol	3	TBC1 domain family member 9 [Source:HGNC Symbol;Acc:HGNC:21710]	1.18	0.688	1.68	6.04	5.04	9.5e-05	0.00227	1.22	2.26924	6.44821	6.56725	6.3784	7.07038	5.58206	5.43198	4.82013
ENSG00000152475	116412	ZNF837	protein_coding	HGNC Symbol	2	zinc finger protein 837 [Source:HGNC Symbol;Acc:HGNC:25164]	2.27	1.32	3.22	2.61	5.04	9.5e-05	0.00227	1.48	4.83307	3.79393	3.94056	3.88581	2.62874	3.06994	1.16106	-0.222552
ENSG00000135116	8739	HRK	protein_coding	HGNC Symbol	4	harakiri, BCL2 interacting protein [Source:HGNC Symbol;Acc:HGNC:5185]	1.16	0.677	1.65	5.93	5.04	9.53e-05	0.00227	1.22	2.24074	6.51469	6.15313	6.39358	6.9054	5.25304	5.40471	4.86741
ENSG00000105810	1021	CDK6	protein_coding	HGNC Symbol	5	cyclin dependent kinase 6 [Source:HGNC Symbol;Acc:HGNC:1777]	-1.12	-1.59	-0.651	6.46	-5.04	9.6e-05	0.00229	1.21	-2.17289	5.995	5.70573	5.98892	6.33221	6.79261	7.19532	7.20124
ENSG00000112561	7942	TFEB	protein_coding	HGNC Symbol	17	transcription factor EB [Source:HGNC Symbol;Acc:HGNC:11753]	1.5	0.871	2.13	3.94	5.03	9.67e-05	0.00229	1.34	2.82566	4.76443	4.49387	4.52003	5.19636	3.49356	3.34189	1.75607
ENSG00000130643	50632	CALY	protein_coding	HGNC Symbol	5	calcyon neuron specific vesicular protein [Source:HGNC Symbol;Acc:HGNC:17938]	4.34	2.52	6.15	-0.356	5.03	9.66e-05	0.00229	1.47	20.202	1.33125	3.09932	0.287114	2.20877	-0.810717	-2.71148	-5.89498
ENSG00000184160	152	ADRA2C	protein_coding	HGNC Symbol	2	adrenoceptor alpha 2C [Source:HGNC Symbol;Acc:HGNC:283]	1.54	0.896	2.19	4.13	5.03	9.63e-05	0.00229	1.34	2.91099	4.84805	5.15545	4.87896	4.58246	4.38603	3.27386	1.81238
ENSG00000184678	8349	H2BC21	protein_coding	HGNC Symbol	1	H2B clustered histone 21 [Source:HGNC Symbol;Acc:HGNC:4760]	-1.74	-2.47	-1.01	8.19	-5.03	9.66e-05	0.00229	1.22	-3.34091	6.58637	7.91385	7.73019	7.1242	8.68703	8.81591	10.4841
ENSG00000272449	NA	AL139246.5	lncRNA	Clone-based (Ensembl) gene	2	novel transcript	2.02	1.17	2.86	2	5.03	9.68e-05	0.00229	1.5	4.05401	2.51567	3.3284	2.95257	2.6483	2.04053	0.652269	-0.167056
ENSG00000196743	2760	GM2A	protein_coding	HGNC Symbol	3	GM2 ganglioside activator [Source:HGNC Symbol;Acc:HGNC:4367]	-1.22	-1.72	-0.706	5.17	-5.03	9.71e-05	0.00229	1.24	-2.32204	4.37961	5.02358	4.63366	4.44661	5.53873	5.78813	6.40452
ENSG00000281398	NA	SNHG4	lncRNA	HGNC Symbol	9	small nucleolar RNA host gene 4 [Source:HGNC Symbol;Acc:HGNC:32964]	-1.31	-1.86	-0.763	4.77	-5.03	9.76e-05	0.0023	1.26	-2.48513	4.28429	3.57049	4.41842	4.12921	5.328	5.36816	6.28773
ENSG00000077238	3566	IL4R	protein_coding	HGNC Symbol	19	interleukin 4 receptor [Source:HGNC Symbol;Acc:HGNC:6015]	1.54	0.894	2.19	4.41	5.03	9.8e-05	0.00231	1.29	2.90775	5.30189	5.4923	4.61022	5.5168	4.05798	3.77565	2.13293
ENSG00000164548	29896	TRA2A	protein_coding	HGNC Symbol	12	transformer 2 alpha homolog [Source:HGNC Symbol;Acc:HGNC:16645]	-1.31	-1.86	-0.76	5.61	-5.02	9.83e-05	0.00231	1.21	-2.47752	5.15806	4.53524	5.26402	4.65194	6.22627	6.12939	7.29963
ENSG00000102316	10916	MAGED2	protein_coding	HGNC Symbol	13	MAGE family member D2 [Source:HGNC Symbol;Acc:HGNC:16353]	1.11	0.647	1.58	6.85	5.02	9.9e-05	0.00232	1.17	2.16431	7.16831	7.1503	7.72311	7.44083	6.10104	6.28271	6.09761
ENSG00000105088	93145	OLFM2	protein_coding	HGNC Symbol	5	olfactomedin 2 [Source:HGNC Symbol;Acc:HGNC:17189]	1.52	0.884	2.16	4.03	5.02	9.91e-05	0.00232	1.31	2.87394	4.61818	5.38437	4.85323	4.87173	3.06994	3.56847	1.85322
ENSG00000197106	388662	SLC6A17	protein_coding	HGNC Symbol	2	solute carrier family 6 member 17 [Source:HGNC Symbol;Acc:HGNC:31399]	1.85	1.07	2.62	2.05	5.02	9.89e-05	0.00232	1.47	3.59594	3.24211	2.76562	2.5707	2.76041	1.78073	0.98896	0.213548
ENSG00000249853	222537	HS3ST5	protein_coding	HGNC Symbol	3	heparan sulfate-glucosamine 3-sulfotransferase 5 [Source:HGNC Symbol;Acc:HGNC:19419]	2.23	1.3	3.17	1.25	5.02	9.89e-05	0.00232	1.5	4.69461	1.707	2.60393	1.68729	2.57864	0.0883538	-0.259784	0.333842
ENSG00000079974	11158	RABL2B	protein_coding	HGNC Symbol	15	RAB, member of RAS oncogene family like 2B [Source:HGNC Symbol;Acc:HGNC:9800]	-1.65	-2.34	-0.957	3.14	-5.02	9.94e-05	0.00232	1.35	-3.13534	2.54681	3.3838	2.30474	1.57353	3.93548	4.16612	4.04607
ENSG00000080546	27244	SESN1	protein_coding	HGNC Symbol	7	sestrin 1 [Source:HGNC Symbol;Acc:HGNC:21595]	-1.18	-1.67	-0.683	4.94	-5.02	9.98e-05	0.00232	1.22	-2.26164	4.46902	4.07568	4.61494	4.60265	5.26581	5.66943	5.90714
ENSG00000103005	79650	USB1	protein_coding	HGNC Symbol	16	U6 snRNA biogenesis phosphodiesterase 1 [Source:HGNC Symbol;Acc:HGNC:25792]	-1.27	-1.8	-0.737	4.65	-5.02	0.0001	0.00232	1.25	-2.41235	3.81113	4.19665	3.80965	4.13616	5.55206	5.06486	6.01304
ENSG00000167100	201191	SAMD14	protein_coding	HGNC Symbol	10	sterile alpha motif domain containing 14 [Source:HGNC Symbol;Acc:HGNC:27312]	1.92	1.11	2.72	3.2	5.02	0.0001	0.00232	1.37	3.78142	4.20842	5.00013	4.12952	4.11873	2.45961	2.68286	-0.167056
ENSG00000180155	66004	LYNX1	protein_coding	HGNC Symbol	7	Ly6/neurotoxin 1 [Source:HGNC Symbol;Acc:HGNC:29604]	2.93	1.7	4.16	-0.283	5.02	0.0001	0.00232	1.47	7.60929	1.57225	1.24856	0.0842975	0.941777	-1.16219	-1.94096	-2.72505
ENSG00000228205	NA	AC131235.1	processed_pseudogene	Clone-based (Ensembl) gene	1	ribosomal protein S3 (RPS3) pseudogene	1.19	0.691	1.69	4.66	5.02	9.99e-05	0.00232	1.26	2.28458	5.05894	5.03372	5.05942	5.31433	4.36245	3.82036	3.96456
ENSG00000105227	57716	PRX	protein_coding	HGNC Symbol	30	periaxin [Source:HGNC Symbol;Acc:HGNC:13797]	1.71	0.989	2.42	3.72	5.01	0.000101	0.00232	1.33	3.2621	4.63034	4.84262	3.92813	4.82952	3.68546	2.8539	1.24457
ENSG00000131094	10882	C1QL1	protein_coding	HGNC Symbol	1	complement C1q like 1 [Source:HGNC Symbol;Acc:HGNC:24182]	1.9	1.1	2.7	4.19	5.01	0.000101	0.00232	1.3	3.7262	4.9172	5.92235	4.61022	4.48519	4.38391	2.92045	2.11065
ENSG00000156050	145483	FAM161B	protein_coding	HGNC Symbol	3	FAM161 centrosomal protein B [Source:HGNC Symbol;Acc:HGNC:19854]	1.61	0.936	2.29	2.34	5.01	0.000101	0.00232	1.44	3.06287	2.96313	2.9421	3.06718	3.09576	1.74138	1.34572	1.20306
ENSG00000162490	374946	DRAXIN	protein_coding	HGNC Symbol	1	dorsal inhibitory axon guidance protein [Source:HGNC Symbol;Acc:HGNC:25054]	1.78	1.03	2.52	3.09	5.01	0.000101	0.00232	1.37	3.42358	3.97653	4.7331	3.98755	3.80249	1.86857	2.59552	0.644182
ENSG00000167994	5866	RAB3IL1	protein_coding	HGNC Symbol	6	RAB3A interacting protein like 1 [Source:HGNC Symbol;Acc:HGNC:9780]	1.72	0.996	2.44	3.57	5.01	0.000101	0.00232	1.34	3.29062	4.45814	4.77515	3.92053	4.57991	3.60371	2.72266	0.899439
ENSG00000168298	3008	H1-4	protein_coding	HGNC Symbol	1	H1.4 linker histone, cluster member [Source:HGNC Symbol;Acc:HGNC:4718]	-2.73	-3.87	-1.58	8.72	-5.01	0.000101	0.00232	1.2	-6.61934	6.50613	7.8456	9.0771	6.29856	9.9795	9.8467	11.4976
ENSG00000183114	163933	FAM43B	protein_coding	HGNC Symbol	1	family with sequence similarity 43 member B [Source:HGNC Symbol;Acc:HGNC:31791]	2.26	1.31	3.21	2.31	5.01	0.000101	0.00232	1.43	4.7889	3.44305	4.5814	3.27822	2.83912	1.23722	1.47252	-0.685524
ENSG00000279140	NA	AL590326.1	TEC	Clone-based (Ensembl) gene	1	novel transcript	3.55	2.06	5.04	-0.284	5.01	0.000101	0.00232	1.41	11.7127	0.752233	1.36328	0.378745	0.36472	0.28361	-3.62902	-1.50266
ENSG00000115226	64838	FNDC4	protein_coding	HGNC Symbol	3	fibronectin type III domain containing 4 [Source:HGNC Symbol;Acc:HGNC:20239]	1.46	0.846	2.07	3.47	5.01	0.000101	0.00232	1.34	2.75043	4.05804	4.63185	4.14591	4.0133	2.62729	2.82494	2.01791
ENSG00000219159	NA	AC011298.1	lncRNA	Clone-based (Ensembl) gene	1	novel transcript	3.83	2.22	5.45	-1.38	5.01	0.000101	0.00232	1.38	14.2695	0.67917	-0.50508	0.585196	1.90159	-3.69824	-2.71148	-5.89498
ENSG00000165060	2395	FXN	protein_coding	HGNC Symbol	5	frataxin [Source:HGNC Symbol;Acc:HGNC:3951]	-1.51	-2.15	-0.875	3.14	-5.01	0.000102	0.00233	1.34	-2.84836	2.37239	2.26341	2.8199	1.98088	3.78235	3.79258	4.93395
ENSG00000136874	55014	STX17	protein_coding	HGNC Symbol	12	syntaxin 17 [Source:HGNC Symbol;Acc:HGNC:11432]	-1.23	-1.75	-0.712	5.32	-5.01	0.000102	0.00233	1.18	-2.34428	4.89721	5.2442	4.86516	4.48791	5.52913	6.27336	5.91117
ENSG00000124915	26070	MYRF-AS1	lncRNA	HGNC Symbol	3	MYRF antisense RNA 1 [Source:HGNC Symbol;Acc:HGNC:24506]	2.64	1.53	3.74	-0.556	5.01	0.000102	0.00234	1.44	6.21354	0.787423	0.258479	0.422466	0.809022	-1.93271	-2.04405	-2.19454
ENSG00000140395	80349	WDR61	protein_coding	HGNC Symbol	16	WD repeat domain 61 [Source:HGNC Symbol;Acc:HGNC:30300]	-1.19	-1.69	-0.69	5.06	-5	0.000103	0.00234	1.19	-2.28489	4.41379	4.65643	4.55236	4.22352	5.49208	5.58233	6.49439
ENSG00000170412	55890	GPRC5C	protein_coding	HGNC Symbol	13	G protein-coupled receptor class C group 5 member C [Source:HGNC Symbol;Acc:HGNC:13309]	1.48	0.854	2.1	4.63	5	0.000103	0.00234	1.22	2.77989	5.41027	5.65315	4.71063	5.83753	3.70605	4.04419	3.0446
ENSG00000105426	5802	PTPRS	protein_coding	HGNC Symbol	9	protein tyrosine phosphatase receptor type S [Source:HGNC Symbol;Acc:HGNC:9681]	1.4	0.811	1.99	8.37	5	0.000103	0.00234	1.15	2.64022	9.04838	9.23274	9.01006	9.04299	8.55519	7.67926	6.02649
ENSG00000145476	285440	CYP4V2	protein_coding	HGNC Symbol	4	cytochrome P450 family 4 subfamily V member 2 [Source:HGNC Symbol;Acc:HGNC:23198]	-2.04	-2.9	-1.18	2.21	-5	0.000103	0.00234	1.39	-4.10642	1.3549	1.43498	2.20813	-0.208465	3.42898	3.18548	4.04313
ENSG00000147475	11160	ERLIN2	protein_coding	HGNC Symbol	11	ER lipid raft associated 2 [Source:HGNC Symbol;Acc:HGNC:1356]	-1.29	-1.83	-0.746	5.87	-5	0.000103	0.00234	1.15	-2.44458	5.56277	5.45398	5.53691	4.54381	6.73033	6.57922	6.69397
ENSG00000233822	8341	H2BC15	protein_coding	HGNC Symbol	4	H2B clustered histone 15 [Source:HGNC Symbol;Acc:HGNC:4749]	-1.37	-1.95	-0.793	6.65	-5	0.000104	0.00235	1.14	-2.58568	5.50448	6.19504	6.31166	5.85131	7.00445	7.16495	8.52109
ENSG00000254285	NA	KRT8P3	processed_pseudogene	HGNC Symbol	1	keratin 8 pseudogene 3 [Source:HGNC Symbol;Acc:HGNC:31056]	1.71	0.987	2.43	3.29	5	0.000105	0.00237	1.34	3.26422	3.66268	4.0301	3.82194	4.47701	3.35704	2.08064	1.58884
ENSG00000049883	79810	PTCD2	protein_coding	HGNC Symbol	12	pentatricopeptide repeat domain 2 [Source:HGNC Symbol;Acc:HGNC:25734]	-1.58	-2.24	-0.912	4.12	-4.99	0.000105	0.00237	1.23	-2.98593	3.88609	3.19019	4.07234	2.63855	4.42381	5.21682	5.44097
ENSG00000066557	55631	LRRC40	protein_coding	HGNC Symbol	1	leucine rich repeat containing 40 [Source:HGNC Symbol;Acc:HGNC:26004]	-1.19	-1.7	-0.69	5.25	-4.99	0.000105	0.00237	1.16	-2.28777	4.89115	4.45775	4.82907	4.61762	5.43156	5.95448	6.59813
ENSG00000112183	221662	RBM24	protein_coding	HGNC Symbol	8	RNA binding motif protein 24 [Source:HGNC Symbol;Acc:HGNC:21539]	1.56	0.903	2.22	3.02	4.99	0.000105	0.00237	1.35	2.95122	3.4264	3.64419	4.04463	3.94771	1.76773	2.24272	2.05339
ENSG00000153130	60592	SCOC	protein_coding	HGNC Symbol	11	short coiled-coil protein [Source:HGNC Symbol;Acc:HGNC:20335]	-1.52	-2.16	-0.878	4.84	-4.99	0.000105	0.00237	1.18	-2.86591	3.84493	4.50641	4.52003	4.24616	4.51219	5.95239	6.29886
ENSG00000168264	359948	IRF2BP2	protein_coding	HGNC Symbol	3	interferon regulatory factor 2 binding protein 2 [Source:HGNC Symbol;Acc:HGNC:21729]	1.14	0.661	1.63	8.02	4.99	0.000105	0.00237	1.12	2.20949	8.54062	8.26072	8.55904	8.89284	7.70039	7.43969	6.76301
ENSG00000199377	26828	RNU5F-1	snRNA	HGNC Symbol	1	RNA, U5F small nuclear 1 [Source:HGNC Symbol;Acc:HGNC:10216]	-3.75	-5.33	-2.17	-1.22	-4.99	0.000106	0.00237	1.44	-13.4387	-2.78026	-3.60942	-0.15177	-5.56602	0.354869	0.747952	2.47571
ENSG00000277156	NA	TOMM40P1	processed_pseudogene	HGNC Symbol	1	TOMM40 pseudogene 1 [Source:HGNC Symbol;Acc:HGNC:54623]	2.03	1.18	2.89	1.97	4.99	0.000106	0.00237	1.42	4.09586	2.68385	2.61169	2.87601	2.39398	2.32413	0.29909	0.580757
ENSG00000108821	1277	COL1A1	protein_coding	HGNC Symbol	13	collagen type I alpha 1 chain [Source:HGNC Symbol;Acc:HGNC:2197]	1.73	0.999	2.46	4.53	4.99	0.000107	0.00239	1.2	3.31858	5.36148	6.33515	5.05248	4.99336	4.17827	3.76043	2.04166
ENSG00000213399	NA	RPS2P17	processed_pseudogene	HGNC Symbol	1	ribosomal protein S2 pseudogene 17 [Source:HGNC Symbol;Acc:HGNC:35764]	1.42	0.82	2.02	5.01	4.98	0.000107	0.00239	1.17	2.67719	5.45336	5.45721	5.17576	5.93731	5.2472	3.84942	3.93633
ENSG00000027644	3645	INSRR	protein_coding	HGNC Symbol	1	insulin receptor related receptor [Source:HGNC Symbol;Acc:HGNC:6093]	2.98	1.72	4.24	-0.311	4.98	0.000107	0.0024	1.39	7.89535	0.56213	1.30706	1.12456	0.106408	-0.528318	-2.55101	-2.19454
ENSG00000160685	51043	ZBTB7B	protein_coding	HGNC Symbol	7	zinc finger and BTB domain containing 7B [Source:HGNC Symbol;Acc:HGNC:18668]	1.37	0.789	1.94	5.32	4.98	0.000107	0.0024	1.13	2.57868	5.84231	6.20853	5.90664	6.33975	5.22479	4.73195	3.01492
ENSG00000124507	29993	PACSIN1	protein_coding	HGNC Symbol	7	protein kinase C and casein kinase substrate in neurons 1 [Source:HGNC Symbol;Acc:HGNC:8570]	1.54	0.887	2.19	3.51	4.98	0.000108	0.0024	1.28	2.90028	4.23416	4.708	3.88971	4.19054	3.17705	2.73439	1.62072
ENSG00000105722	2077	ERF	protein_coding	HGNC Symbol	7	ETS2 repressor factor [Source:HGNC Symbol;Acc:HGNC:3444]	1.46	0.843	2.08	6.81	4.98	0.000108	0.0024	1.09	2.75324	7.33812	7.74538	7.09426	7.95963	6.91555	6.00539	4.59186
ENSG00000087842	8544	PIR	protein_coding	HGNC Symbol	6	pirin [Source:HGNC Symbol;Acc:HGNC:30048]	-2.02	-2.87	-1.16	1.71	-4.98	0.000108	0.0024	1.39	-4.0538	0.295026	1.05734	1.04288	0.0486926	3.20624	2.33805	3.96766
ENSG00000135604	8676	STX11	protein_coding	HGNC Symbol	1	syntaxin 11 [Source:HGNC Symbol;Acc:HGNC:11429]	1.63	0.939	2.32	2.81	4.98	0.000108	0.0024	1.34	3.09135	3.44305	3.12122	3.43052	3.97508	2.27904	1.78977	1.62072
ENSG00000175467	9092	SART1	protein_coding	HGNC Symbol	8	spliceosome associated factor 1, recruiter of U4/U6.U5 tri-snRNP [Source:HGNC Symbol;Acc:HGNC:10538]	1.6	0.926	2.28	5.63	4.98	0.000108	0.0024	1.12	3.04148	6.25748	6.07883	5.94462	6.28846	6.44565	4.19612	4.23302
ENSG00000155393	55027	HEATR3	protein_coding	HGNC Symbol	5	HEAT repeat containing 3 [Source:HGNC Symbol;Acc:HGNC:26087]	-1.22	-1.73	-0.701	5.11	-4.98	0.000109	0.0024	1.14	-2.3234	4.61083	4.26464	4.74547	4.30589	5.52431	5.6551	6.6303
ENSG00000104967	4858	NOVA2	protein_coding	HGNC Symbol	4	NOVA alternative splicing regulator 2 [Source:HGNC Symbol;Acc:HGNC:7887]	1.59	0.915	2.26	5.34	4.98	0.000109	0.00241	1.12	3.00419	5.70758	6.81412	5.40691	6.50846	4.58623	4.4696	3.89456
ENSG00000259959	NA	AC107068.1	lncRNA	Clone-based (Ensembl) gene	1	novel transcript	-1.64	-2.34	-0.946	2.33	-4.98	0.000109	0.00241	1.32	-3.11844	1.79609	1.90786	2.13116	0.909716	2.91941	3.45962	3.18451
ENSG00000108669	9267	CYTH1	protein_coding	HGNC Symbol	17	cytohesin 1 [Source:HGNC Symbol;Acc:HGNC:9501]	1.19	0.686	1.7	5.98	4.97	0.000109	0.00241	1.08	2.28284	6.7193	6.57571	6.21163	6.83886	5.5435	5.49482	4.45043
ENSG00000128829	440275	EIF2AK4	protein_coding	HGNC Symbol	11	eukaryotic translation initiation factor 2 alpha kinase 4 [Source:HGNC Symbol;Acc:HGNC:19687]	-1.05	-1.5	-0.607	6.19	-4.97	0.00011	0.00241	1.08	-2.07498	5.79339	6.0005	5.68785	5.67298	6.80697	6.90204	6.43958
ENSG00000163795	130557	ZNF513	protein_coding	HGNC Symbol	4	zinc finger protein 513 [Source:HGNC Symbol;Acc:HGNC:26498]	1.43	0.825	2.04	3.93	4.97	0.000109	0.00241	1.23	2.69617	4.56594	4.69162	4.42112	4.89444	3.85788	3.19965	1.89293
ENSG00000271303	140809	SRXN1	protein_coding	HGNC Symbol	1	sulfiredoxin 1 [Source:HGNC Symbol;Acc:HGNC:16132]	3.41	1.97	4.86	0.16	4.97	0.00011	0.00241	1.39	10.6636	1.87999	1.50328	0.895536	1.14823	1.81903	-2.55101	-3.57305
ENSG00000105499	8605	PLA2G4C	protein_coding	HGNC Symbol	24	phospholipase A2 group IVC [Source:HGNC Symbol;Acc:HGNC:9037]	1.75	1.01	2.49	2.73	4.97	0.00011	0.00241	1.33	3.36812	3.54937	3.25105	4.07577	2.88931	1.90464	1.68084	1.74165
ENSG00000063180	770	CA11	protein_coding	HGNC Symbol	4	carbonic anhydrase 11 [Source:HGNC Symbol;Acc:HGNC:1370]	1.58	0.91	2.25	4.11	4.97	0.000111	0.00243	1.21	2.988	4.63276	5.57099	4.53504	4.5594	3.89122	3.16251	2.44932
ENSG00000132024	54862	CC2D1A	protein_coding	HGNC Symbol	9	coiled-coil and C2 domain containing 1A [Source:HGNC Symbol;Acc:HGNC:30237]	1.36	0.785	1.94	6.96	4.96	0.000112	0.00245	1.05	2.57431	7.59307	7.71082	7.5299	7.77842	7.19975	6.26361	4.67203
ENSG00000148834	9446	GSTO1	protein_coding	HGNC Symbol	7	glutathione S-transferase omega 1 [Source:HGNC Symbol;Acc:HGNC:13312]	-1.3	-1.85	-0.745	5.92	-4.96	0.000112	0.00245	1.07	-2.4549	5.11196	5.28115	5.67887	5.14737	5.9271	6.58652	7.71039
ENSG00000179954	284297	SSC5D	protein_coding	HGNC Symbol	5	scavenger receptor cysteine rich family member with 5 domains [Source:HGNC Symbol;Acc:HGNC:26641]	2.6	1.49	3.7	1.9	4.96	0.000112	0.00245	1.35	6.05043	3.67213	3.02576	2.28119	4.29041	0.825319	0.98896	-1.80751
ENSG00000104866	284352	PPP1R37	protein_coding	HGNC Symbol	9	protein phosphatase 1 regulatory subunit 37 [Source:HGNC Symbol;Acc:HGNC:27607]	1.41	0.81	2.01	5.29	4.96	0.000113	0.00247	1.08	2.65589	5.90574	5.83311	5.86368	6.07739	5.7779	4.3915	3.1738
ENSG00000177303	57513	CASKIN2	protein_coding	HGNC Symbol	7	CASK interacting protein 2 [Source:HGNC Symbol;Acc:HGNC:18200]	1.39	0.801	1.99	5.65	4.96	0.000113	0.00247	1.06	2.62644	6.161	6.4698	6.18253	6.60735	5.88559	4.89846	3.36947
ENSG00000100372	10478	SLC25A17	protein_coding	HGNC Symbol	17	solute carrier family 25 member 17 [Source:HGNC Symbol;Acc:HGNC:10987]	-1.32	-1.88	-0.76	4.88	-4.96	0.000114	0.00248	1.11	-2.50055	4.08304	4.78719	4.12952	3.93582	5.24016	5.48328	6.52367
ENSG00000184903	83943	IMMP2L	protein_coding	HGNC Symbol	10	inner mitochondrial membrane peptidase subunit 2 [Source:HGNC Symbol;Acc:HGNC:14598]	-1.7	-2.43	-0.977	2.76	-4.95	0.000115	0.0025	1.23	-3.25238	2.67448	2.37699	1.74008	1.48927	2.93111	4.02203	4.08373
ENSG00000118961	60526	LDAH	protein_coding	HGNC Symbol	13	lipid droplet associated hydrolase [Source:HGNC Symbol;Acc:HGNC:26145]	-1.31	-1.87	-0.754	3.82	-4.95	0.000116	0.00251	1.16	-2.48488	3.43197	2.97254	3.26627	2.93781	4.3924	4.45195	5.27557
ENSG00000185608	64976	MRPL40	protein_coding	HGNC Symbol	3	mitochondrial ribosomal protein L40 [Source:HGNC Symbol;Acc:HGNC:14491]	-1.54	-2.19	-0.883	4.3	-4.95	0.000116	0.00251	1.13	-2.9022	3.26101	3.7604	3.91288	2.83912	5.27502	4.74843	6.29268
ENSG00000233476	NA	EEF1A1P6	processed_pseudogene	HGNC Symbol	1	eukaryotic translation elongation factor 1 alpha 1 pseudogene 6 [Source:HGNC Symbol;Acc:HGNC:3201]	1.14	0.655	1.63	7.3	4.95	0.000116	0.00251	1.02	2.20459	7.87604	7.27154	7.68743	8.03308	6.69643	6.52987	7.02407
ENSG00000267287	NA	AC068473.3	lncRNA	Clone-based (Ensembl) gene	2	novel transcript	4.08	2.34	5.82	-1.69	4.95	0.000116	0.00251	1.26	16.9119	1.0123	0.607814	-1.55616	0.809022	-3.21282	-3.62902	-5.89498
ENSG00000188039	284434	NWD1	protein_coding	HGNC Symbol	12	NACHT and WD repeat domain containing 1 [Source:HGNC Symbol;Acc:HGNC:27619]	3.16	1.81	4.51	-1.02	4.94	0.000117	0.00252	1.28	8.95301	0.245273	0.544388	-0.217358	1.09219	-4.43521	-2.55101	-1.80751
ENSG00000102393	2717	GLA	protein_coding	HGNC Symbol	16	galactosidase alpha [Source:HGNC Symbol;Acc:HGNC:4296]	-1.23	-1.76	-0.706	6.6	-4.94	0.000117	0.00253	1.01	-2.34656	5.72015	6.09414	6.4052	5.84602	6.85922	7.16945	8.12592
ENSG00000202538	26834	RNU4-2	snRNA	HGNC Symbol	1	RNA, U4 small nuclear 2 [Source:HGNC Symbol;Acc:HGNC:10193]	-2.25	-3.21	-1.29	2.89	-4.94	0.000117	0.00253	1.21	-4.75645	2.07772	2.34012	1.88776	1.53201	2.06198	4.4928	5.85196
ENSG00000233223	100996842	AC016876.2	lncRNA	Clone-based (Ensembl) gene	5	novel transcript, antisense to MPDU1 and CD68	1.51	0.868	2.16	3.76	4.94	0.000117	0.00253	1.18	2.85394	4.47443	5.01337	4.086	4.13269	3.39979	2.88931	2.30959
ENSG00000151176	196463	PLBD2	protein_coding	HGNC Symbol	4	phospholipase B domain containing 2 [Source:HGNC Symbol;Acc:HGNC:27283]	-1.15	-1.64	-0.66	5.26	-4.94	0.000118	0.00255	1.04	-2.22225	4.90524	4.92274	4.66813	4.36324	6.29922	5.81462	5.81281
ENSG00000064687	10347	ABCA7	protein_coding	HGNC Symbol	18	ATP binding cassette subfamily A member 7 [Source:HGNC Symbol;Acc:HGNC:37]	1.43	0.818	2.04	5.49	4.93	0.00012	0.00256	1.01	2.68964	6.42536	6.56026	5.9871	6.01471	5.5349	4.89933	3.01492
ENSG00000143622	6016	RIT1	protein_coding	HGNC Symbol	9	Ras like without CAAX 1 [Source:HGNC Symbol;Acc:HGNC:10023]	1.18	0.675	1.68	4.78	4.93	0.00012	0.00256	1.06	2.26399	5.08746	5.12462	5.30839	5.57545	3.85788	4.07065	4.40766
ENSG00000158955	7484	WNT9B	protein_coding	HGNC Symbol	3	Wnt family member 9B [Source:HGNC Symbol;Acc:HGNC:12779]	2.4	1.37	3.42	0.163	4.93	0.00012	0.00256	1.33	5.26608	1.59229	1.28782	1.22674	1.7286	-2.31973	-0.570124	-1.80751
ENSG00000171703	6919	TCEA2	protein_coding	HGNC Symbol	17	transcription elongation factor A2 [Source:HGNC Symbol;Acc:HGNC:11614]	1.21	0.691	1.72	6.2	4.93	0.00012	0.00256	0.988	2.30863	6.88989	6.99328	6.25384	6.92057	5.93366	5.56765	4.86075
ENSG00000176531	653583	PHLDB3	protein_coding	HGNC Symbol	9	pleckstrin homology like domain family B member 3 [Source:HGNC Symbol;Acc:HGNC:30499]	1.29	0.74	1.84	4.72	4.93	0.00012	0.00256	1.07	2.44884	5.34681	5.40795	5.0646	5.38891	4.85865	3.94505	3.05047
ENSG00000179314	23302	WSCD1	protein_coding	HGNC Symbol	11	WSC domain containing 1 [Source:HGNC Symbol;Acc:HGNC:29060]	1.36	0.779	1.94	6.18	4.93	0.000119	0.00256	0.995	2.5646	6.77843	6.96442	6.57887	7.22127	6.24045	5.52496	3.9458
ENSG00000213023	84258	SYT3	protein_coding	HGNC Symbol	6	synaptotagmin 3 [Source:HGNC Symbol;Acc:HGNC:11511]	1.34	0.768	1.91	4.33	4.93	0.00012	0.00256	1.1	2.53295	4.73318	5.43224	4.87503	4.65678	3.94417	3.52636	3.11345
ENSG00000228060	NA	PABPC4-AS1	lncRNA	HGNC Symbol	2	PABPC4 antisense RNA 1 [Source:HGNC Symbol;Acc:HGNC:40424]	-1.81	-2.58	-1.03	1.43	-4.93	0.00012	0.00256	1.28	-3.49693	1.09888	-0.000607772	0.799321	0.809022	2.02968	2.6336	2.6403
ENSG00000198113	54863	TOR4A	protein_coding	HGNC Symbol	1	torsin family 4 member A [Source:HGNC Symbol;Acc:HGNC:25981]	2.62	1.5	3.74	2.62	4.93	0.00012	0.00256	1.25	6.15152	4.54038	2.60393	3.98391	3.81553	3.09097	1.07757	-0.765694
ENSG00000105605	59284	CACNG7	protein_coding	HGNC Symbol	4	calcium voltage-gated channel auxiliary subunit gamma 7 [Source:HGNC Symbol;Acc:HGNC:13626]	4.21	2.41	6	0.644	4.93	0.000121	0.00256	1.32	18.4466	2.06343	4.86551	1.7227	2.24776	-1.93271	-1.37268	-3.08762
ENSG00000204852	79600	TCTN1	protein_coding	HGNC Symbol	29	tectonic family member 1 [Source:HGNC Symbol;Acc:HGNC:26113]	-1.35	-1.92	-0.771	4.6	-4.93	0.000121	0.00257	1.05	-2.54465	4.37672	3.77083	4.41301	3.448	4.9333	5.48501	5.74753
ENSG00000184226	5101	PCDH9	protein_coding	HGNC Symbol	6	protocadherin 9 [Source:HGNC Symbol;Acc:HGNC:8661]	-1.21	-1.73	-0.692	5.31	-4.93	0.000121	0.00257	1.01	-2.31155	4.75557	5.28843	4.739	4.71359	5.40242	6.21908	6.08552
ENSG00000087470	10059	DNM1L	protein_coding	HGNC Symbol	30	dynamin 1 like [Source:HGNC Symbol;Acc:HGNC:2973]	-1.05	-1.5	-0.601	6.69	-4.92	0.000122	0.00257	0.972	-2.07159	6.31061	5.99976	6.38601	6.2288	7.00583	7.33797	7.55043
ENSG00000150627	116966	WDR17	protein_coding	HGNC Symbol	8	WD repeat domain 17 [Source:HGNC Symbol;Acc:HGNC:16661]	-1.4	-1.99	-0.799	2.94	-4.92	0.000122	0.00257	1.17	-2.63209	2.38393	2.32132	2.5707	2.09932	3.28589	3.80376	4.126
ENSG00000167617	148170	CDC42EP5	protein_coding	HGNC Symbol	2	CDC42 effector protein 5 [Source:HGNC Symbol;Acc:HGNC:17408]	3.8	2.18	5.43	-0.184	4.92	0.000122	0.00257	1.26	13.9543	0.0270931	2.4306	1.57555	0.909716	-1.62785	-3.0985	-1.50266
ENSG00000169871	81844	TRIM56	protein_coding	HGNC Symbol	4	tripartite motif containing 56 [Source:HGNC Symbol;Acc:HGNC:19028]	1.37	0.784	1.96	5.67	4.92	0.000122	0.00257	0.98	2.58615	6.60437	6.44939	6.52662	6.16912	5.56338	5.21543	3.17916
ENSG00000203883	54345	SOX18	protein_coding	HGNC Symbol	1	SRY-box transcription factor 18 [Source:HGNC Symbol;Acc:HGNC:11194]	1.86	1.07	2.66	3.1	4.92	0.000122	0.00257	1.21	3.63435	3.81113	3.89996	3.33652	3.90362	3.68546	1.563	1.5059
ENSG00000178623	2859	GPR35	protein_coding	HGNC Symbol	5	G protein-coupled receptor 35 [Source:HGNC Symbol;Acc:HGNC:4492]	3.28	1.87	4.68	-0.0156	4.92	0.000123	0.00258	1.29	9.68054	2.13348	0.177179	0.731417	1.96536	-1.26528	-2.04405	-1.80751
ENSG00000105559	57664	PLEKHA4	protein_coding	HGNC Symbol	11	pleckstrin homology domain containing A4 [Source:HGNC Symbol;Acc:HGNC:14339]	1.82	1.04	2.6	2.83	4.92	0.000123	0.00258	1.21	3.52436	3.68618	4.3154	3.75512	3.26371	2.66983	1.97255	0.171112
ENSG00000204219	6920	TCEA3	protein_coding	HGNC Symbol	6	transcription elongation factor A3 [Source:HGNC Symbol;Acc:HGNC:11615]	2.12	1.21	3.02	0.71	4.92	0.000123	0.00258	1.31	4.34	1.61206	1.86955	1.17656	1.8003	-0.347745	-0.532156	-0.609575
ENSG00000128011	57622	LRFN1	protein_coding	HGNC Symbol	1	leucine rich repeat and fibronectin type III domain containing 1 [Source:HGNC Symbol;Acc:HGNC:29290]	1.63	0.93	2.32	6.91	4.92	0.000123	0.00258	0.956	3.08917	7.38805	7.97131	7.19341	7.87576	7.51668	5.71799	4.68528
ENSG00000145725	23262	PPIP5K2	protein_coding	HGNC Symbol	17	diphosphoinositol pentakisphosphate kinase 2 [Source:HGNC Symbol;Acc:HGNC:29035]	-1.19	-1.71	-0.683	5.4	-4.92	0.000123	0.00258	0.992	-2.28774	4.92117	4.83932	5.25347	4.55681	5.52721	6.18066	6.52367
ENSG00000049089	1298	COL9A2	protein_coding	HGNC Symbol	12	collagen type IX alpha 2 chain [Source:HGNC Symbol;Acc:HGNC:2218]	1.69	0.968	2.42	4.21	4.92	0.000124	0.00258	1.08	3.23435	5.15132	5.81475	5.17256	4.34837	3.63625	3.56629	1.79851
ENSG00000078804	58476	TP53INP2	protein_coding	HGNC Symbol	4	tumor protein p53 inducible nuclear protein 2 [Source:HGNC Symbol;Acc:HGNC:16104]	1.16	0.664	1.66	5.97	4.92	0.000124	0.00258	0.966	2.23646	6.03581	6.65854	6.40996	6.55843	5.54255	5.07873	5.4968
ENSG00000058335	5923	RASGRF1	protein_coding	HGNC Symbol	9	Ras protein specific guanine nucleotide releasing factor 1 [Source:HGNC Symbol;Acc:HGNC:9875]	2.94	1.68	4.2	0.992	4.91	0.000124	0.00259	1.3	7.65678	1.07059	3.1428	2.24512	2.49468	-0.137528	-1.01758	-0.850583
ENSG00000164182	91942	NDUFAF2	protein_coding	HGNC Symbol	4	NADH:ubiquinone oxidoreductase complex assembly factor 2 [Source:HGNC Symbol;Acc:HGNC:28086]	-1.26	-1.8	-0.718	4.12	-4.91	0.000124	0.00259	1.07	-2.38946	3.37528	3.37015	3.69845	3.61638	4.51802	4.71034	5.57008
ENSG00000144485	55502	HES6	protein_coding	HGNC Symbol	9	hes family bHLH transcription factor 6 [Source:HGNC Symbol;Acc:HGNC:18254]	1.38	0.789	1.97	5	4.91	0.000125	0.00259	1.01	2.60643	5.4912	5.94479	5.41505	5.8439	5.18011	4.21438	2.90915
ENSG00000235034	342918	C19orf81	protein_coding	HGNC Symbol	3	chromosome 19 open reading frame 81 [Source:HGNC Symbol;Acc:HGNC:40041]	2.37	1.35	3.38	1.64	4.91	0.000125	0.00259	1.28	5.15374	2.26413	3.08825	2.45966	2.08503	2.29724	-0.291148	-0.403124
ENSG00000177374	3090	HIC1	protein_coding	HGNC Symbol	7	HIC ZBTB transcriptional repressor 1 [Source:HGNC Symbol;Acc:HGNC:4909]	2.26	1.29	3.23	3.21	4.91	0.000125	0.00259	1.17	4.78615	4.79932	4.949	3.24207	3.79373	3.0324	1.95928	0.674879
ENSG00000132313	51318	MRPL35	protein_coding	HGNC Symbol	4	mitochondrial ribosomal protein L35 [Source:HGNC Symbol;Acc:HGNC:14489]	-1.21	-1.73	-0.689	4.55	-4.91	0.000125	0.0026	1.03	-2.30944	3.82813	4.14947	3.96556	3.84549	4.99455	5.07027	5.99719
ENSG00000105711	6324	SCN1B	protein_coding	HGNC Symbol	10	sodium voltage-gated channel beta subunit 1 [Source:HGNC Symbol;Acc:HGNC:10586]	1.42	0.812	2.03	3.71	4.91	0.000126	0.00261	1.11	2.68184	4.29655	4.58337	3.94696	4.70661	3.20624	2.95427	2.26993
ENSG00000106049	11112	HIBADH	protein_coding	HGNC Symbol	4	3-hydroxyisobutyrate dehydrogenase [Source:HGNC Symbol;Acc:HGNC:4907]	-1.22	-1.74	-0.697	4.75	-4.91	0.000126	0.00261	1	-2.33043	4.20192	3.69619	4.62433	4.24616	5.34232	5.39612	5.74753
ENSG00000106399	6119	RPA3	protein_coding	HGNC Symbol	7	replication protein A3 [Source:HGNC Symbol;Acc:HGNC:10291]	-1.62	-2.32	-0.925	3.86	-4.91	0.000126	0.00261	1.07	-3.07537	3.40956	2.35867	3.75939	2.6676	4.21704	4.71922	5.87279
ENSG00000229619	401093	MBNL1-AS1	lncRNA	HGNC Symbol	4	MBNL1 antisense RNA 1 [Source:HGNC Symbol;Acc:HGNC:44584]	-2.08	-2.97	-1.19	0.415	-4.91	0.000126	0.00261	1.28	-4.22799	-0.943761	-0.000607772	0.189267	-0.708036	1.41446	1.72853	1.22396
ENSG00000110719	10312	TCIRG1	protein_coding	HGNC Symbol	16	T cell immune regulator 1, ATPase H+ transporting V0 subunit a3 [Source:HGNC Symbol;Acc:HGNC:11647]	1.64	0.933	2.34	3.61	4.91	0.000127	0.00261	1.11	3.10825	4.44993	5.11373	4.086	4.28104	3.16222	2.94084	1.22396
ENSG00000132688	10763	NES	protein_coding	HGNC Symbol	1	nestin [Source:HGNC Symbol;Acc:HGNC:7756]	2.69	1.53	3.84	1.88	4.9	0.000127	0.00261	1.24	6.4452	3.68618	4.08963	2.75298	2.08503	1.79361	0.549786	-1.80751
ENSG00000101255	57761	TRIB3	protein_coding	HGNC Symbol	4	tribbles pseudokinase 3 [Source:HGNC Symbol;Acc:HGNC:16228]	1.21	0.692	1.74	6.34	4.9	0.000128	0.00263	0.922	2.32056	7.05692	6.63495	7.29981	6.33673	5.65887	5.65664	5.74482
ENSG00000165417	2957	GTF2A1	protein_coding	HGNC Symbol	4	general transcription factor IIA subunit 1 [Source:HGNC Symbol;Acc:HGNC:4646]	-1.06	-1.51	-0.604	5.5	-4.9	0.000128	0.00263	0.947	-2.08339	4.98319	5.0931	5.097	5.09665	5.72003	6.18423	6.29516
ENSG00000136261	28969	BZW2	protein_coding	HGNC Symbol	14	basic leucine zipper and W2 domains 2 [Source:HGNC Symbol;Acc:HGNC:18808]	-1.37	-1.96	-0.78	5.23	-4.9	0.000129	0.00263	0.961	-2.5821	4.89519	3.74989	4.71722	4.89239	5.79	5.94189	6.63323
ENSG00000180616	6752	SSTR2	protein_coding	HGNC Symbol	2	somatostatin receptor 2 [Source:HGNC Symbol;Acc:HGNC:11331]	1.42	0.807	2.03	3.77	4.9	0.000129	0.00263	1.08	2.66966	4.142	4.79743	4.51751	4.53596	2.35921	3.17404	2.86325
ENSG00000198899	4508	MT-ATP6	protein_coding	HGNC Symbol	1	mitochondrially encoded ATP synthase membrane subunit 6 [Source:HGNC Symbol;Acc:HGNC:7414]	-1.76	-2.51	-1	9.63	-4.9	0.000129	0.00263	0.973	-3.37755	9.10756	9.71884	8.57335	8.99103	9.18161	11.3005	10.5544
ENSG00000204054	NA	LINC00963	lncRNA	HGNC Symbol	65	long intergenic non-protein coding RNA 963 [Source:HGNC Symbol;Acc:HGNC:48716]	1.21	0.687	1.72	5.25	4.9	0.000129	0.00263	0.951	2.30557	6.08966	5.82145	6.00159	5.31127	4.44233	4.72217	4.39389
ENSG00000117676	6195	RPS6KA1	protein_coding	HGNC Symbol	20	ribosomal protein S6 kinase A1 [Source:HGNC Symbol;Acc:HGNC:10430]	1.19	0.676	1.7	6.22	4.89	0.00013	0.00264	0.911	2.2763	6.57257	6.90924	6.69762	6.9816	6.21794	5.53505	4.59988
ENSG00000129472	84932	RAB2B	protein_coding	HGNC Symbol	6	RAB2B, member RAS oncogene family [Source:HGNC Symbol;Acc:HGNC:20246]	1.06	0.606	1.52	5.26	4.89	0.00013	0.00264	0.948	2.09031	5.69373	5.617	5.72215	5.81498	4.33848	4.67426	4.96378
ENSG00000143257	9970	NR1I3	protein_coding	HGNC Symbol	35	nuclear receptor subfamily 1 group I member 3 [Source:HGNC Symbol;Acc:HGNC:7969]	1.66	0.948	2.38	2.19	4.9	0.000129	0.00264	1.2	3.16877	2.98603	2.67968	3.205	3.23811	0.968514	1.49108	0.791524
ENSG00000168071	283234	CCDC88B	protein_coding	HGNC Symbol	10	coiled-coil domain containing 88B [Source:HGNC Symbol;Acc:HGNC:26757]	2.25	1.28	3.22	1.29	4.89	0.00013	0.00264	1.25	4.75976	1.79609	3.11031	1.75726	2.27319	0.0021972	-0.140731	0.25477
ENSG00000173915	84833	ATP5MD	protein_coding	HGNC Symbol	5	ATP synthase membrane subunit DAPIT [Source:HGNC Symbol;Acc:HGNC:30889]	-1.28	-1.83	-0.727	5.26	-4.89	0.000131	0.00266	0.945	-2.42502	4.54295	4.87198	4.81068	4.24937	5.47318	5.84153	7.06412
ENSG00000106268	4521	NUDT1	protein_coding	HGNC Symbol	9	nudix hydrolase 1 [Source:HGNC Symbol;Acc:HGNC:8048]	-1.36	-1.94	-0.773	3.68	-4.89	0.000131	0.00266	1.04	-2.56356	3.38105	2.58041	3.22366	2.76937	4.61192	4.31805	4.89048
ENSG00000213639	5500	PPP1CB	protein_coding	HGNC Symbol	9	protein phosphatase 1 catalytic subunit beta [Source:HGNC Symbol;Acc:HGNC:9282]	-1.23	-1.76	-0.701	6.35	-4.89	0.000131	0.00266	0.906	-2.34842	5.88253	5.54489	6.13486	5.51013	6.39108	7.06727	7.88546
ENSG00000148400	4851	NOTCH1	protein_coding	HGNC Symbol	5	notch receptor 1 [Source:HGNC Symbol;Acc:HGNC:7881]	1.32	0.748	1.88	6.45	4.88	0.000133	0.00268	0.883	2.49015	7.05646	7.19745	6.89432	7.36306	6.5897	5.80167	4.26615
ENSG00000162599	4774	NFIA	protein_coding	HGNC Symbol	22	nuclear factor I A [Source:HGNC Symbol;Acc:HGNC:7784]	-1.06	-1.52	-0.603	6.6	-4.88	0.000133	0.00268	0.89	-2.08628	6.05037	6.27414	6.08727	6.33221	6.75441	7.317	7.38449
ENSG00000173275	203523	ZNF449	protein_coding	HGNC Symbol	2	zinc finger protein 449 [Source:HGNC Symbol;Acc:HGNC:21039]	-1.84	-2.63	-1.04	3.62	-4.88	0.000133	0.00268	1.01	-3.57528	3.5798	3.17979	2.63715	2.76041	3.33958	5.35682	4.45927
ENSG00000145416	55016	MARCHF1	protein_coding	HGNC Symbol	15	membrane associated ring-CH-type finger 1 [Source:HGNC Symbol;Acc:HGNC:26077]	-2.26	-3.24	-1.28	0.762	-4.88	0.000134	0.00269	1.21	-4.79333	-0.0957636	0.335441	0.137737	-0.139753	0.518988	2.69491	1.87981
ENSG00000149654	64405	CDH22	protein_coding	HGNC Symbol	2	cadherin 22 [Source:HGNC Symbol;Acc:HGNC:13251]	2.7	1.54	3.87	1.16	4.88	0.000133	0.00269	1.23	6.50153	2.07772	3.0545	1.27524	3.22515	0.354869	-0.389551	-1.50266
ENSG00000171119	4902	NRTN	protein_coding	HGNC Symbol	1	neurturin [Source:HGNC Symbol;Acc:HGNC:8007]	1.43	0.813	2.05	3.47	4.88	0.000134	0.00269	1.07	2.69485	4.01786	4.42511	4.194	3.90769	3.23957	2.6707	1.86657
ENSG00000245205	NA	EEF1A1P4	processed_pseudogene	HGNC Symbol	1	eukaryotic translation elongation factor 1 alpha 1 pseudogene 4 [Source:HGNC Symbol;Acc:HGNC:3199]	1.28	0.729	1.84	4.77	4.88	0.000133	0.00269	0.963	2.43325	5.28352	4.7206	5.31565	5.62442	4.2733	3.85838	4.34462
ENSG00000122873	55847	CISD1	protein_coding	HGNC Symbol	4	CDGSH iron sulfur domain 1 [Source:HGNC Symbol;Acc:HGNC:30880]	-1.25	-1.79	-0.709	4.84	-4.88	0.000134	0.0027	0.938	-2.37664	4.17891	4.41184	4.45309	3.93582	4.9678	5.49597	6.42046
ENSG00000062822	5424	POLD1	protein_coding	HGNC Symbol	15	DNA polymerase delta 1, catalytic subunit [Source:HGNC Symbol;Acc:HGNC:9175]	1.39	0.788	1.99	7.65	4.88	0.000135	0.0027	0.871	2.61745	8.54159	8.19011	8.34249	8.49358	7.71147	7.11367	5.15963
ENSG00000100985	4318	MMP9	protein_coding	HGNC Symbol	1	matrix metallopeptidase 9 [Source:HGNC Symbol;Acc:HGNC:7176]	2.73	1.55	3.91	-0.752	4.88	0.000135	0.0027	1.19	6.63179	0.855327	1.01117	0.799321	0.161903	-2.85025	-1.66966	-3.57305
ENSG00000204618	80352	RNF39	protein_coding	HGNC Symbol	2	ring finger protein 39 [Source:HGNC Symbol;Acc:HGNC:18064]	1.95	1.11	2.8	2.06	4.88	0.000135	0.0027	1.15	3.87391	3.45951	2.66484	3.39255	3.26371	1.09877	1.5542	-1.037
ENSG00000096070	27154	BRPF3	protein_coding	HGNC Symbol	12	bromodomain and PHD finger containing 3 [Source:HGNC Symbol;Acc:HGNC:14256]	1.48	0.841	2.12	6.31	4.87	0.000135	0.00271	0.867	2.79187	7.32209	6.10997	6.93734	7.28006	6.34752	5.40716	4.73893
ENSG00000015520	29881	NPC1L1	protein_coding	HGNC Symbol	4	NPC1 like intracellular cholesterol transporter 1 [Source:HGNC Symbol;Acc:HGNC:7898]	1.81	1.03	2.59	2.72	4.87	0.000136	0.00271	1.13	3.50237	3.48652	2.67968	3.54373	4.09754	2.02968	1.563	1.66727
ENSG00000184785	644538	SMIM10	protein_coding	HGNC Symbol	1	small integral membrane protein 10 [Source:HGNC Symbol;Acc:HGNC:41913]	-1.43	-2.06	-0.814	3.12	-4.87	0.000136	0.00271	1.05	-2.70342	2.38393	2.52398	2.92243	1.88519	4.09487	3.78508	4.25858
ENSG00000182004	6635	SNRPE	protein_coding	HGNC Symbol	6	small nuclear ribonucleoprotein polypeptide E [Source:HGNC Symbol;Acc:HGNC:11161]	-1.2	-1.72	-0.68	5.92	-4.87	0.000137	0.00272	0.875	-2.2951	5.26491	5.20885	5.5894	5.15423	6.10879	6.44616	7.65517
ENSG00000140374	2108	ETFA	protein_coding	HGNC Symbol	20	electron transfer flavoprotein subunit alpha [Source:HGNC Symbol;Acc:HGNC:3481]	-1.11	-1.59	-0.63	6.79	-4.87	0.000137	0.00273	0.857	-2.15985	6.01925	6.30317	6.50454	6.21821	7.07967	7.30328	8.06711
ENSG00000197256	25959	KANK2	protein_coding	HGNC Symbol	13	KN motif and ankyrin repeat domains 2 [Source:HGNC Symbol;Acc:HGNC:29300]	1.35	0.764	1.93	5.91	4.86	0.000138	0.00274	0.856	2.54472	6.43579	6.76236	6.12166	6.81796	6.12799	5.08255	4.01642
ENSG00000078668	7419	VDAC3	protein_coding	HGNC Symbol	12	voltage dependent anion channel 3 [Source:HGNC Symbol;Acc:HGNC:12674]	-1.14	-1.63	-0.645	6.57	-4.86	0.000138	0.00275	0.85	-2.20099	5.71216	6.03047	6.2093	6.02971	7.06845	6.97862	7.98048
ENSG00000167778	84926	SPRYD3	protein_coding	HGNC Symbol	6	SPRY domain containing 3 [Source:HGNC Symbol;Acc:HGNC:25920]	-1.47	-2.11	-0.832	3.14	-4.86	0.000139	0.00276	1.02	-2.76808	2.89216	2.59613	2.56095	2.11346	4.65843	4.05046	3.09654
ENSG00000167395	9726	ZNF646	protein_coding	HGNC Symbol	4	zinc finger protein 646 [Source:HGNC Symbol;Acc:HGNC:29004]	1.43	0.809	2.05	6.26	4.86	0.000141	0.00278	0.828	2.69284	6.96817	7.3194	6.42348	7.16975	6.39689	5.51366	4.01041
ENSG00000186765	25794	FSCN2	protein_coding	HGNC Symbol	3	fascin actin-bundling protein 2, retinal [Source:HGNC Symbol;Acc:HGNC:3960]	2.16	1.22	3.09	1.71	4.86	0.000141	0.00278	1.14	4.46343	3.39252	2.94824	2.5313	2.15508	1.44743	0.747952	-1.25112
ENSG00000198130	26275	HIBCH	protein_coding	HGNC Symbol	14	3-hydroxyisobutyryl-CoA hydrolase [Source:HGNC Symbol;Acc:HGNC:4908]	-1.48	-2.12	-0.836	3.77	-4.86	0.000141	0.00278	0.961	-2.7836	3.58481	3.07708	3.47791	2.19553	4.43413	4.66203	4.94659
ENSG00000150051	283078	MKX	protein_coding	HGNC Symbol	4	mohawk homeobox [Source:HGNC Symbol;Acc:HGNC:23729]	2.52	1.43	3.62	0.253	4.85	0.000141	0.00278	1.18	5.74676	1.77871	1.58435	0.546202	0.941777	-1.16219	-1.30709	-0.609575
ENSG00000164077	84315	MON1A	protein_coding	HGNC Symbol	9	MON1 homolog A, secretory trafficking associated [Source:HGNC Symbol;Acc:HGNC:28207]	1.38	0.779	1.97	4.17	4.85	0.000141	0.00278	0.965	2.5974	4.82918	4.43607	4.56705	4.6831	4.34068	3.08217	3.23173
ENSG00000165672	10935	PRDX3	protein_coding	HGNC Symbol	3	peroxiredoxin 3 [Source:HGNC Symbol;Acc:HGNC:9354]	-1.17	-1.68	-0.664	7.62	-4.85	0.000141	0.00278	0.832	-2.25599	6.78552	7.26264	7.22076	7.02527	7.7298	8.19899	9.08315
ENSG00000100678	6547	SLC8A3	protein_coding	HGNC Symbol	10	solute carrier family 8 member A3 [Source:HGNC Symbol;Acc:HGNC:11070]	2.01	1.14	2.88	1.63	4.85	0.000142	0.00279	1.14	4.02028	2.09186	3.09379	2.50104	3.05237	0.246616	0.732439	-0.280267
ENSG00000111669	7167	TPI1	protein_coding	HGNC Symbol	10	triosephosphate isomerase 1 [Source:HGNC Symbol;Acc:HGNC:12009]	-1.18	-1.69	-0.666	8.95	-4.85	0.000142	0.00279	0.847	-2.26058	8.13849	8.39375	8.55873	8.18939	9.74187	9.27823	10.355
ENSG00000130433	59285	CACNG6	protein_coding	HGNC Symbol	3	calcium voltage-gated channel auxiliary subunit gamma 6 [Source:HGNC Symbol;Acc:HGNC:13625]	2.66	1.5	3.81	0.451	4.85	0.000142	0.00279	1.17	6.31646	2.04901	2.86632	1.66926	1.67239	-2.31973	-0.0574754	-2.72505
ENSG00000167711	5345	SERPINF2	protein_coding	HGNC Symbol	5	serpin family F member 2 [Source:HGNC Symbol;Acc:HGNC:9075]	3.68	2.08	5.27	-1.8	4.85	0.000142	0.00279	1.08	12.7793	0.951542	-0.721892	0.0288024	0.161903	-6.02017	-2.71148	-4.31001
ENSG00000107758	5532	PPP3CB	protein_coding	HGNC Symbol	6	protein phosphatase 3 catalytic subunit beta [Source:HGNC Symbol;Acc:HGNC:9315]	-1.13	-1.62	-0.639	5.37	-4.85	0.000143	0.0028	0.843	-2.18874	4.94863	4.85247	5.02615	4.54642	5.60873	6.00378	6.63762
ENSG00000183287	147372	CCBE1	protein_coding	HGNC Symbol	6	collagen and calcium binding EGF domains 1 [Source:HGNC Symbol;Acc:HGNC:29426]	1.51	0.856	2.17	3.87	4.85	0.000143	0.0028	0.967	2.85677	4.45814	4.84591	4.10625	5.21944	2.66983	3.2386	2.54381
ENSG00000167470	90007	MIDN	protein_coding	HGNC Symbol	6	midnolin [Source:HGNC Symbol;Acc:HGNC:16298]	1.22	0.691	1.75	7.96	4.85	0.000144	0.00281	0.809	2.33354	8.17217	8.5092	8.44971	8.73798	8.07432	7.04429	6.70888
ENSG00000187266	2057	EPOR	protein_coding	HGNC Symbol	8	erythropoietin receptor [Source:HGNC Symbol;Acc:HGNC:3416]	1.37	0.777	1.97	4.09	4.85	0.000144	0.00281	0.943	2.59348	4.51436	5.27506	4.43719	4.83379	3.41237	3.39704	2.73073
ENSG00000134363	10468	FST	protein_coding	HGNC Symbol	5	follistatin [Source:HGNC Symbol;Acc:HGNC:3971]	1.76	0.992	2.52	2.36	4.84	0.000144	0.00281	1.08	3.37767	2.7024	3.37015	3.53877	3.39688	0.850194	1.563	1.07081
ENSG00000144120	80775	TMEM177	protein_coding	HGNC Symbol	6	transmembrane protein 177 [Source:HGNC Symbol;Acc:HGNC:28143]	-1.58	-2.27	-0.894	3.69	-4.84	0.000144	0.00281	0.951	-2.9938	3.21651	3.16405	3.19243	1.81769	4.73054	4.35651	5.38637
ENSG00000198856	58505	OSTC	protein_coding	HGNC Symbol	5	oligosaccharyltransferase complex non-catalytic subunit [Source:HGNC Symbol;Acc:HGNC:24448]	-1.3	-1.87	-0.735	4.72	-4.84	0.000144	0.00281	0.876	-2.46242	4.10063	3.91258	4.33223	4.0133	4.74221	5.40165	6.56061
ENSG00000259612	NA	EEF1A1P22	processed_pseudogene	HGNC Symbol	1	eukaryotic translation elongation factor 1 alpha 1 pseudogene 22 [Source:HGNC Symbol;Acc:HGNC:37895]	1.45	0.819	2.08	3.67	4.84	0.000145	0.00282	0.988	2.73098	4.35049	3.69983	4.11959	4.41269	3.016	2.58692	3.49519
ENSG00000007516	8938	BAIAP3	protein_coding	HGNC Symbol	16	BAI1 associated protein 3 [Source:HGNC Symbol;Acc:HGNC:948]	2.06	1.16	2.95	3.68	4.84	0.000146	0.00283	0.965	4.15545	5.21571	5.15014	3.81376	5.14048	3.15725	3.01002	0.25477
ENSG00000122756	1271	CNTFR	protein_coding	HGNC Symbol	4	ciliary neurotrophic factor receptor [Source:HGNC Symbol;Acc:HGNC:2170]	1.54	0.869	2.21	3.52	4.84	0.000146	0.00283	0.994	2.90548	3.95348	4.73488	3.79309	4.07603	3.22062	2.4608	2.40423
ENSG00000101161	24148	PRPF6	protein_coding	HGNC Symbol	1	pre-mRNA processing factor 6 [Source:HGNC Symbol;Acc:HGNC:15860]	1.33	0.751	1.91	7.14	4.84	0.000146	0.00284	0.783	2.51568	7.79	7.57211	7.71764	7.87498	7.55099	6.31301	5.13085
ENSG00000104691	7993	UBXN8	protein_coding	HGNC Symbol	10	UBX domain protein 8 [Source:HGNC Symbol;Acc:HGNC:30307]	-1.35	-1.94	-0.762	3.84	-4.84	0.000147	0.00284	0.926	-2.55099	3.11629	2.82688	3.43586	3.08862	4.40295	4.36282	5.61826
ENSG00000161681	50944	SHANK1	protein_coding	HGNC Symbol	8	SH3 and multiple ankyrin repeat domains 1 [Source:HGNC Symbol;Acc:HGNC:15474]	2.56	1.44	3.68	2.98	4.84	0.000147	0.00284	1.02	5.89668	4.36221	5.60539	3.3479	4.6201	1.86857	2.20949	-1.14009
ENSG00000189420	139735	ZFP92	protein_coding	HGNC Symbol	1	ZFP92 zinc finger protein [Source:HGNC Symbol;Acc:HGNC:12865]	2.55	1.44	3.67	-0.526	4.84	0.000147	0.00284	1.12	5.87497	0.855327	0.57645	0.765768	0.161903	-1.37631	-1.94096	-2.72505
ENSG00000101856	10857	PGRMC1	protein_coding	HGNC Symbol	2	progesterone receptor membrane component 1 [Source:HGNC Symbol;Acc:HGNC:16090]	-1.18	-1.69	-0.664	7.55	-4.83	0.000147	0.00284	0.789	-2.26026	6.71131	6.79679	7.36708	6.99408	7.97992	8.02924	8.95115
ENSG00000102898	10204	NUTF2	protein_coding	HGNC Symbol	8	nuclear transport factor 2 [Source:HGNC Symbol;Acc:HGNC:13722]	-1.18	-1.69	-0.663	6.89	-4.83	0.000148	0.00284	0.784	-2.25973	6.13562	6.22126	6.5039	6.06379	7.54267	7.20396	8.5514
ENSG00000165886	80019	UBTD1	protein_coding	HGNC Symbol	1	ubiquitin domain containing 1 [Source:HGNC Symbol;Acc:HGNC:25683]	1.42	0.799	2.03	4.17	4.83	0.000147	0.00284	0.92	2.66728	4.35049	5.14347	4.73467	4.88003	4.05531	3.19682	2.84312
ENSG00000255327	NA	LINC02697	lncRNA	HGNC Symbol	1	long intergenic non-protein coding RNA 2697 [Source:HGNC Symbol;Acc:HGNC:54211]	3.94	2.22	5.66	-1.15	4.83	0.000148	0.00284	1.07	15.3387	1.72527	0.698012	-0.43417	1.09219	-6.02017	-2.40663	-2.72505
ENSG00000285621	NA	AL138999.2	lncRNA	Clone-based (Ensembl) gene	1	novel transcript, antisense to STARD13	-2.18	-3.13	-1.23	-0.232	-4.83	0.000148	0.00285	1.13	-4.53546	-0.943761	-0.977149	-0.785642	-1.31809	0.28361	1.41538	0.704936
ENSG00000196422	9858	PPP1R26	protein_coding	HGNC Symbol	7	protein phosphatase 1 regulatory subunit 26 [Source:HGNC Symbol;Acc:HGNC:29089]	1.26	0.711	1.81	6.63	4.83	0.000149	0.00285	0.767	2.39664	7.17497	7.34172	7.16996	7.43169	6.73826	6.01464	4.5091
ENSG00000181409	9625	AATK	protein_coding	HGNC Symbol	11	apoptosis associated tyrosine kinase [Source:HGNC Symbol;Acc:HGNC:21]	1.67	0.94	2.4	5.47	4.83	0.000149	0.00286	0.792	3.17782	6.36985	6.55926	6.50199	6.57768	5.50094	5.0072	1.77036
ENSG00000024526	55635	DEPDC1	protein_coding	HGNC Symbol	5	DEP domain containing 1 [Source:HGNC Symbol;Acc:HGNC:22949]	-1.18	-1.69	-0.664	6.24	-4.82	0.000151	0.00288	0.769	-2.26459	5.45883	5.94402	5.74923	5.93532	6.16996	7.01454	7.38826
ENSG00000068028	11186	RASSF1	protein_coding	HGNC Symbol	10	Ras association domain family member 1 [Source:HGNC Symbol;Acc:HGNC:9882]	1.24	0.698	1.78	4.69	4.82	0.000151	0.00288	0.833	2.36174	5.43406	4.9778	5.57494	5.32349	4.35161	4.17619	3.00287
ENSG00000140548	374655	ZNF710	protein_coding	HGNC Symbol	5	zinc finger protein 710 [Source:HGNC Symbol;Acc:HGNC:25352]	1.37	0.773	1.97	5.29	4.82	0.000151	0.00288	0.791	2.58901	6.00344	5.80801	5.91432	6.37172	5.39821	4.68739	2.85657
ENSG00000197283	8831	SYNGAP1	protein_coding	HGNC Symbol	30	synaptic Ras GTPase activating protein 1 [Source:HGNC Symbol;Acc:HGNC:11497]	1.27	0.715	1.82	5.36	4.82	0.00015	0.00288	0.788	2.41039	6.17684	6.11612	5.6049	6.36804	4.73054	4.96302	3.52919
ENSG00000237172	84752	B3GNT9	protein_coding	HGNC Symbol	1	UDP-GlcNAc:betaGal beta-1,3-N-acetylglucosaminyltransferase 9 [Source:HGNC Symbol;Acc:HGNC:28714]	1.86	1.04	2.67	2.41	4.82	0.000151	0.00288	1.04	3.61793	3.20355	3.57049	3.06718	2.96926	2.82218	1.19541	0.0357604
ENSG00000170190	9121	SLC16A5	protein_coding	HGNC Symbol	10	solute carrier family 16 member 5 [Source:HGNC Symbol;Acc:HGNC:10926]	2.15	1.21	3.1	1.94	4.82	0.000151	0.00288	1.07	4.45166	3.08127	4.0214	2.26927	2.69608	0.721296	1.00196	-0.222552
ENSG00000167536	147015	DHRS13	protein_coding	HGNC Symbol	5	dehydrogenase/reductase 13 [Source:HGNC Symbol;Acc:HGNC:28326]	1.46	0.823	2.1	3.66	4.82	0.000151	0.00288	0.935	2.75368	4.19538	4.39621	4.35497	4.38963	3.87616	2.7766	1.65192
ENSG00000099875	2872	MKNK2	protein_coding	HGNC Symbol	13	MAPK interacting serine/threonine kinase 2 [Source:HGNC Symbol;Acc:HGNC:7111]	1.16	0.653	1.67	7.8	4.82	0.000152	0.00288	0.751	2.23478	8.23146	8.18962	8.0763	8.59488	7.88286	6.97079	6.65937
ENSG00000111358	2967	GTF2H3	protein_coding	HGNC Symbol	14	general transcription factor IIH subunit 3 [Source:HGNC Symbol;Acc:HGNC:4657]	-1.28	-1.84	-0.72	5.85	-4.82	0.000152	0.00288	0.77	-2.42814	5.55385	4.80759	5.69009	4.91679	6.14756	6.59297	7.27542
ENSG00000214114	26292	MYCBP	protein_coding	HGNC Symbol	4	MYC binding protein [Source:HGNC Symbol;Acc:HGNC:7554]	-1.34	-1.93	-0.754	4.07	-4.81	0.000154	0.00291	0.86	-2.53138	3.40391	3.04307	3.92433	3.19885	4.58067	4.67019	5.70354
ENSG00000114200	590	BCHE	protein_coding	HGNC Symbol	5	butyrylcholinesterase [Source:HGNC Symbol;Acc:HGNC:983]	-4.42	-6.36	-2.49	-2.37	-4.81	0.000154	0.00292	1.08	-21.4412	-5.58762	-5.93135	0.137737	-5.56602	-0.0894333	0.0714223	0.37181
ENSG00000180596	8347	H2BC4	protein_coding	HGNC Symbol	2	H2B clustered histone 4 [Source:HGNC Symbol;Acc:HGNC:4757]	-2.26	-3.25	-1.27	7.18	-4.81	0.000155	0.00292	0.751	-4.78337	5.29884	5.67922	7.49417	5.35657	8.34321	7.79952	10.2666
ENSG00000186868	4137	MAPT	protein_coding	HGNC Symbol	16	microtubule associated protein tau [Source:HGNC Symbol;Acc:HGNC:6893]	1.28	0.72	1.84	5.26	4.81	0.000156	0.00294	0.76	2.42987	5.61512	6.11407	6.0363	6.21821	4.81509	4.77801	3.22656
ENSG00000197019	29950	SERTAD1	protein_coding	HGNC Symbol	1	SERTA domain containing 1 [Source:HGNC Symbol;Acc:HGNC:17932]	1.25	0.705	1.8	4.49	4.81	0.000156	0.00295	0.83	2.38583	4.70585	5.35925	5.05768	4.77272	3.98966	3.59445	3.95521
ENSG00000262468	NA	LINC01569	lncRNA	HGNC Symbol	8	long intergenic non-protein coding RNA 1569 [Source:HGNC Symbol;Acc:HGNC:51380]	-1.91	-2.75	-1.07	1.62	-4.81	0.000156	0.00295	1.01	-3.76532	1.18057	1.6309	0.506124	0.266873	1.72802	3.06369	2.93475
ENSG00000148339	114789	SLC25A25	protein_coding	HGNC Symbol	8	solute carrier family 25 member 25 [Source:HGNC Symbol;Acc:HGNC:20663]	1.38	0.775	1.98	4.73	4.8	0.000157	0.00296	0.791	2.60209	5.41871	5.19987	5.16615	5.89393	4.75873	4.0379	2.60885
ENSG00000168040	8772	FADD	protein_coding	HGNC Symbol	1	Fas associated via death domain [Source:HGNC Symbol;Acc:HGNC:3573]	2.11	1.18	3.03	2.72	4.8	0.000157	0.00296	1	4.30747	3.08127	3.67783	3.5238	3.38527	3.66107	0.837682	0.84649
ENSG00000171956	27023	FOXB1	protein_coding	HGNC Symbol	3	forkhead box B1 [Source:HGNC Symbol;Acc:HGNC:3799]	1.16	0.654	1.68	5.55	4.8	0.000157	0.00296	0.745	2.24226	5.74722	5.81643	6.06933	6.18511	5.5029	4.58422	4.92281
ENSG00000140718	79068	FTO	protein_coding	HGNC Symbol	23	FTO alpha-ketoglutarate dependent dioxygenase [Source:HGNC Symbol;Acc:HGNC:24678]	-1	-1.44	-0.563	5.99	-4.8	0.000158	0.00296	0.725	-2.00402	5.52287	5.69664	5.51436	5.38454	6.61759	6.48371	6.73552
ENSG00000171798	85442	KNDC1	protein_coding	HGNC Symbol	5	kinase non-catalytic C-lobe domain containing 1 [Source:HGNC Symbol;Acc:HGNC:29374]	1.98	1.11	2.84	3.25	4.8	0.000158	0.00297	0.917	3.93362	4.35049	5.07498	3.76789	4.67597	2.38497	2.76139	-0.280267
ENSG00000258153	NA	HSPE1P4	processed_pseudogene	HGNC Symbol	1	heat shock protein family E (Hsp10) member 1 pseudogene 4 [Source:HGNC Symbol;Acc:HGNC:49323]	-2.7	-3.89	-1.52	-1.41	-4.8	0.000159	0.00297	1.06	-6.50845	-2.41769	-2.76142	-1.55616	-3.98105	0.0883538	0.0212365	0.763235
ENSG00000018699	55622	TTC27	protein_coding	HGNC Symbol	7	tetratricopeptide repeat domain 27 [Source:HGNC Symbol;Acc:HGNC:25986]	-1.42	-2.04	-0.796	4.28	-4.8	0.000159	0.00298	0.809	-2.67432	4.08304	3.00235	3.91288	3.10994	5.12894	4.9328	5.77169
ENSG00000176994	140775	SMCR8	protein_coding	HGNC Symbol	1	SMCR8-C9orf72 complex subunit [Source:HGNC Symbol;Acc:HGNC:17921]	1.12	0.627	1.61	6.19	4.8	0.000159	0.00298	0.705	2.16976	6.51469	6.68405	6.56735	6.81309	6.29696	5.3738	5.09725
ENSG00000182307	65265	C8orf33	protein_coding	HGNC Symbol	9	chromosome 8 open reading frame 33 [Source:HGNC Symbol;Acc:HGNC:26104]	-1.04	-1.49	-0.582	5.77	-4.8	0.000159	0.00298	0.722	-2.053	5.27114	5.32899	5.41505	5.02176	6.44616	6.22291	6.65119
ENSG00000111886	2570	GABRR2	protein_coding	HGNC Symbol	3	gamma-aminobutyric acid type A receptor subunit rho2 [Source:HGNC Symbol;Acc:HGNC:4091]	2.26	1.27	3.25	0.453	4.79	0.00016	0.00299	1.06	4.78734	1.3549	0.836839	1.29889	1.86861	-1.16219	-0.966052	-0.0620869
ENSG00000116809	7709	ZBTB17	protein_coding	HGNC Symbol	16	zinc finger and BTB domain containing 17 [Source:HGNC Symbol;Acc:HGNC:12936]	1.29	0.726	1.86	5.09	4.79	0.00016	0.00299	0.746	2.45344	5.7405	5.35925	5.88337	5.84284	5.25654	4.38903	3.13569
ENSG00000143933	805	CALM2	protein_coding	HGNC Symbol	15	calmodulin 2 [Source:HGNC Symbol;Acc:HGNC:1445]	-1.1	-1.59	-0.618	7.23	-4.79	0.00016	0.00299	0.702	-2.14816	6.74861	6.98621	6.74089	6.55195	7.23825	7.93804	8.39136
ENSG00000168447	6338	SCNN1B	protein_coding	HGNC Symbol	9	sodium channel epithelial 1 subunit beta [Source:HGNC Symbol;Acc:HGNC:10600]	2.02	1.13	2.91	1.2	4.79	0.000161	0.003	1.03	4.06741	2.26413	2.76562	2.19558	2.22189	-0.890888	0.668663	-0.850583
ENSG00000255561	91893	FDXACB1	protein_coding	HGNC Symbol	3	ferredoxin-fold anticodon binding domain containing 1 [Source:HGNC Symbol;Acc:HGNC:25110]	-3.32	-4.78	-1.86	-1.11	-4.79	0.000162	0.003	1.05	-9.98872	-1.50015	-1.84388	-1.94318	-5.56602	0.208648	0.793515	2.11065
ENSG00000174672	9024	BRSK2	protein_coding	HGNC Symbol	15	BR serine/threonine kinase 2 [Source:HGNC Symbol;Acc:HGNC:11405]	1.4	0.786	2.02	5.91	4.79	0.000162	0.00301	0.694	2.64433	6.39645	6.71903	6.60638	6.93408	6.10363	5.24032	3.35058
ENSG00000179111	84667	HES7	protein_coding	HGNC Symbol	3	hes family bHLH transcription factor 7 [Source:HGNC Symbol;Acc:HGNC:15977]	1.43	0.798	2.05	3.93	4.79	0.000163	0.00302	0.831	2.68587	4.52221	5.1151	4.31783	4.7389	3.5816	3.28188	1.9188
ENSG00000050165	27122	DKK3	protein_coding	HGNC Symbol	16	dickkopf WNT signaling pathway inhibitor 3 [Source:HGNC Symbol;Acc:HGNC:2893]	2.12	1.19	3.05	1.29	4.79	0.000163	0.00302	1.03	4.34011	1.84701	2.84014	1.82398	2.24776	1.05664	-0.112442	-0.685524
ENSG00000154723	522	ATP5PF	protein_coding	HGNC Symbol	8	ATP synthase peripheral stalk subunit F6 [Source:HGNC Symbol;Acc:HGNC:847]	-1.14	-1.64	-0.636	5.85	-4.79	0.000163	0.00302	0.699	-2.19858	5.03718	5.34536	5.3113	5.39616	6.17243	6.2867	7.39806
ENSG00000185585	169611	OLFML2A	protein_coding	HGNC Symbol	3	olfactomedin like 2A [Source:HGNC Symbol;Acc:HGNC:27270]	1.36	0.762	1.96	4.37	4.78	0.000164	0.00303	0.778	2.57115	4.96217	5.66531	4.93664	5.05512	3.53634	3.93323	2.4844
ENSG00000197948	89848	FCHSD1	protein_coding	HGNC Symbol	10	FCH and double SH3 domains 1 [Source:HGNC Symbol;Acc:HGNC:25463]	1.56	0.875	2.25	3.69	4.78	0.000164	0.00303	0.846	2.95554	4.73544	4.84097	3.88971	4.33032	3.45759	2.95427	1.58884
ENSG00000089041	5027	P2RX7	protein_coding	HGNC Symbol	13	purinergic receptor P2X 7 [Source:HGNC Symbol;Acc:HGNC:8537]	2.04	1.14	2.94	1.57	4.78	0.000165	0.00303	1	4.12119	2.40674	3.22094	2.96	1.90159	0.0021972	0.747952	-0.280267
ENSG00000068971	5526	PPP2R5B	protein_coding	HGNC Symbol	5	protein phosphatase 2 regulatory subunit Bprimebeta [Source:HGNC Symbol;Acc:HGNC:9310]	1.42	0.795	2.05	4.11	4.78	0.000166	0.00305	0.802	2.67962	4.64	5.31718	4.76045	4.31203	3.93257	3.28454	2.53548
ENSG00000151835	26278	SACS	protein_coding	HGNC Symbol	5	sacsin molecular chaperone [Source:HGNC Symbol;Acc:HGNC:10519]	-1.13	-1.63	-0.631	7.17	-4.78	0.000166	0.00305	0.67	-2.18744	6.84414	6.73997	6.38877	6.85789	7.18425	7.96743	8.23374
ENSG00000171055	9637	FEZ2	protein_coding	HGNC Symbol	16	fasciculation and elongation protein zeta 2 [Source:HGNC Symbol;Acc:HGNC:3660]	-1.3	-1.87	-0.725	4.41	-4.78	0.000166	0.00305	0.753	-2.45583	3.8574	4.00382	4.37458	3.25735	4.69322	5.25532	5.46092
ENSG00000131378	23180	RFTN1	protein_coding	HGNC Symbol	12	raftlin, lipid raft linker 1 [Source:HGNC Symbol;Acc:HGNC:30278]	1.06	0.594	1.53	5.15	4.78	0.000166	0.00305	0.704	2.08924	5.58043	5.65784	5.65959	5.75422	4.84942	4.60247	3.9458
ENSG00000168140	114990	VASN	protein_coding	HGNC Symbol	1	vasorin [Source:HGNC Symbol;Acc:HGNC:18517]	1.78	0.995	2.56	3.3	4.78	0.000166	0.00305	0.89	3.43277	3.98414	4.35983	3.24816	4.39543	3.4207	2.01804	1.66727
ENSG00000076984	5609	MAP2K7	protein_coding	HGNC Symbol	8	mitogen-activated protein kinase kinase 7 [Source:HGNC Symbol;Acc:HGNC:6847]	1.26	0.707	1.82	6.52	4.78	0.000167	0.00305	0.653	2.40197	6.94401	7.16158	7.12394	7.45964	6.61351	5.8737	4.46806
ENSG00000170458	929	CD14	protein_coding	HGNC Symbol	5	CD14 molecule [Source:HGNC Symbol;Acc:HGNC:1628]	2.65	1.48	3.81	0.479	4.78	0.000167	0.00305	1.02	6.26308	1.3072	1.9574	0.506124	2.3105	-0.810717	-1.30709	-0.609575
ENSG00000110172	26973	CHORDC1	protein_coding	HGNC Symbol	11	cysteine and histidine rich domain containing 1 [Source:HGNC Symbol;Acc:HGNC:14525]	-1.1	-1.59	-0.615	5.4	-4.78	0.000167	0.00306	0.689	-2.14337	4.64	4.79232	5.05073	5.27397	5.85289	6.00539	6.15317
ENSG00000078319	NA	PMS2P1	transcribed_unprocessed_pseudogene	HGNC Symbol	26	PMS1 homolog 2, mismatch repair system component pseudogene 1 [Source:HGNC Symbol;Acc:HGNC:9123]	-1.44	-2.07	-0.802	3.27	-4.77	0.000167	0.00306	0.829	-2.70455	2.83445	2.89202	2.99662	1.9178	3.61101	4.20317	4.46148
ENSG00000095752	3589	IL11	protein_coding	HGNC Symbol	4	interleukin 11 [Source:HGNC Symbol;Acc:HGNC:5966]	2.74	1.53	3.94	1.05	4.77	0.000168	0.00306	1	6.65996	2.44029	3.85165	2.30474	2.6676	-0.890888	0.549786	-3.57305
ENSG00000239900	158	ADSL	protein_coding	HGNC Symbol	25	adenylosuccinate lyase [Source:HGNC Symbol;Acc:HGNC:291]	-1.44	-2.07	-0.804	3.46	-4.77	0.000168	0.00306	0.816	-2.71193	3.30417	2.45667	2.70952	2.40553	3.94128	4.21298	5.16774
ENSG00000147601	7013	TERF1	protein_coding	HGNC Symbol	8	telomeric repeat binding factor 1 [Source:HGNC Symbol;Acc:HGNC:11728]	-1.21	-1.74	-0.674	4.79	-4.77	0.000168	0.00307	0.716	-2.30831	3.94181	4.33661	4.72379	4.08683	5.09812	5.46168	5.88104
ENSG00000183605	119559	SFXN4	protein_coding	HGNC Symbol	8	sideroflexin 4 [Source:HGNC Symbol;Acc:HGNC:16088]	-1.24	-1.79	-0.695	5.15	-4.77	0.000169	0.00307	0.697	-2.36863	4.73093	4.71161	4.33794	4.06879	5.71834	5.6197	6.83613
ENSG00000187017	83715	ESPN	protein_coding	HGNC Symbol	17	espin [Source:HGNC Symbol;Acc:HGNC:13281]	2.43	1.36	3.51	0.272	4.77	0.000169	0.00307	1.01	5.40565	1.3072	1.96952	1.43319	1.46741	0.169654	-0.868205	-3.57305
ENSG00000153140	1070	CETN3	protein_coding	HGNC Symbol	6	centrin 3 [Source:HGNC Symbol;Acc:HGNC:1868]	-1.43	-2.06	-0.796	3.6	-4.77	0.00017	0.00308	0.782	-2.68817	3.53392	3.30945	2.76152	2.54772	3.83936	4.68437	4.53234
ENSG00000130177	8881	CDC16	protein_coding	HGNC Symbol	12	cell division cycle 16 [Source:HGNC Symbol;Acc:HGNC:1720]	-1	-1.45	-0.561	6.01	-4.77	0.00017	0.00308	0.648	-2.0069	5.66564	5.4807	5.67661	5.36102	6.52165	6.55351	6.81389
ENSG00000140044	122953	JDP2	protein_coding	HGNC Symbol	8	Jun dimerization protein 2 [Source:HGNC Symbol;Acc:HGNC:17546]	1.58	0.882	2.28	2.89	4.77	0.00017	0.00308	0.877	2.99252	3.82813	3.83849	3.86615	3.37943	2.53825	2.26984	0.480063
ENSG00000110711	9049	AIP	protein_coding	HGNC Symbol	4	aryl hydrocarbon receptor interacting protein [Source:HGNC Symbol;Acc:HGNC:358]	1.17	0.65	1.68	6.2	4.77	0.000171	0.00308	0.636	2.24339	6.5732	6.95225	6.50644	7.17566	5.87578	5.63647	4.70401
ENSG00000196747	8329	H2AC13	protein_coding	HGNC Symbol	1	H2A clustered histone 13 [Source:HGNC Symbol;Acc:HGNC:4725]	-2.31	-3.33	-1.29	6.58	-4.76	0.000172	0.00311	0.652	-4.94891	4.51173	5.196	6.96809	4.72975	7.76845	7.21569	9.69897
ENSG00000283183	105374338	AC116565.1	lncRNA	Clone-based (Ensembl) gene	5	novel transcript	1.7	0.947	2.45	3.35	4.76	0.000173	0.00311	0.828	3.24668	4.81859	4.42511	3.81786	3.62628	2.34177	2.70289	1.71235
ENSG00000197860	54557	SGTB	protein_coding	HGNC Symbol	2	small glutamine rich tetratricopeptide repeat containing beta [Source:HGNC Symbol;Acc:HGNC:23567]	-1.13	-1.63	-0.63	5.4	-4.76	0.000173	0.00312	0.654	-2.19032	4.91522	5.24296	4.64062	4.9388	5.49602	6.14229	6.44069
ENSG00000113083	4015	LOX	protein_coding	HGNC Symbol	6	lysyl oxidase [Source:HGNC Symbol;Acc:HGNC:6664]	-1.15	-1.66	-0.64	4.72	-4.76	0.000174	0.00314	0.682	-2.21779	4.1386	4.52706	4.24968	4.19387	4.80558	5.52045	5.58632
ENSG00000136100	51028	VPS36	protein_coding	HGNC Symbol	9	vacuolar protein sorting 36 homolog [Source:HGNC Symbol;Acc:HGNC:20312]	-1.13	-1.64	-0.632	5.33	-4.75	0.000176	0.00316	0.64	-2.19577	5.09801	4.37813	4.95908	4.82308	5.69793	6.01624	6.36859
ENSG00000174695	153339	TMEM167A	protein_coding	HGNC Symbol	6	transmembrane protein 167A [Source:HGNC Symbol;Acc:HGNC:28330]	-1.11	-1.6	-0.617	5.81	-4.75	0.000176	0.00316	0.621	-2.15663	5.33794	5.39002	5.60727	5.03482	5.89608	6.53826	6.86927
ENSG00000197061	8364	H4C3	protein_coding	HGNC Symbol	1	H4 clustered histone 3 [Source:HGNC Symbol;Acc:HGNC:4787]	-1.89	-2.73	-1.05	7.27	-4.75	0.000176	0.00316	0.615	-3.70671	5.70067	6.28146	7.41047	5.69196	7.98765	7.85787	9.99208
ENSG00000214108	NA	TPT1P5	processed_pseudogene	HGNC Symbol	1	tumor protein, translationally-controlled 1 pseudogene 5 [Source:HGNC Symbol;Acc:HGNC:49296]	1.8	1	2.6	2.81	4.75	0.000177	0.00316	0.878	3.48306	3.18387	3.02576	3.75939	3.4255	2.93693	1.18405	2.17649
ENSG00000235655	NA	H3P6	processed_pseudogene	HGNC Symbol	1	H3 histone pseudogene 6 [Source:HGNC Symbol;Acc:HGNC:42980]	-1.3	-1.88	-0.725	5.16	-4.75	0.000177	0.00316	0.652	-2.46676	4.16894	4.46633	5.00833	4.55163	5.24954	5.79562	6.86886
ENSG00000227500	113178	SCAMP4	protein_coding	HGNC Symbol	13	secretory carrier membrane protein 4 [Source:HGNC Symbol;Acc:HGNC:30385]	1.04	0.58	1.51	6.94	4.75	0.000177	0.00317	0.593	2.06053	7.48368	6.97009	7.37961	7.58389	6.55844	6.28271	6.34193
ENSG00000250337	643401	PURPL	lncRNA	HGNC Symbol	36	p53 upregulated regulator of p53 levels [Source:HGNC Symbol;Acc:HGNC:48995]	-2.53	-3.65	-1.41	3.06	-4.75	0.000178	0.00318	0.771	-5.76683	2.83445	0.0459348	3.78892	1.61389	3.58531	5.0064	4.53024
ENSG00000130518	80726	IQCN	protein_coding	HGNC Symbol	9	IQ motif containing N [Source:HGNC Symbol;Acc:HGNC:29350]	2.35	1.31	3.39	2.83	4.75	0.000178	0.00318	0.857	5.09332	4.3968	2.43934	4.63366	3.96341	1.8807	1.61469	0.873207
ENSG00000131196	4772	NFATC1	protein_coding	HGNC Symbol	18	nuclear factor of activated T cells 1 [Source:HGNC Symbol;Acc:HGNC:7775]	1.54	0.856	2.22	5.71	4.74	0.000179	0.0032	0.611	2.90641	5.8805	6.90332	5.77265	7.0663	5.28532	4.7014	4.36594
ENSG00000100918	9985	REC8	protein_coding	HGNC Symbol	13	REC8 meiotic recombination protein [Source:HGNC Symbol;Acc:HGNC:16879]	1.68	0.936	2.43	2.55	4.74	0.00018	0.00321	0.853	3.21259	3.78959	3.226	2.93002	3.45357	2.1844	1.75948	0.514414
ENSG00000128482	7732	RNF112	protein_coding	HGNC Symbol	5	ring finger protein 112 [Source:HGNC Symbol;Acc:HGNC:12968]	2.24	1.24	3.23	1.01	4.74	0.000181	0.00321	0.935	4.7129	2.51567	1.8952	1.49593	2.84761	-0.238811	0.189742	-1.64705
ENSG00000197122	6714	SRC	protein_coding	HGNC Symbol	11	SRC proto-oncogene, non-receptor tyrosine kinase [Source:HGNC Symbol;Acc:HGNC:11283]	1.28	0.711	1.85	6.34	4.74	0.000181	0.00321	0.576	2.42799	6.8305	7.10225	6.9241	7.33013	6.29073	5.80445	4.08373
ENSG00000205643	150383	CDPF1	protein_coding	HGNC Symbol	6	cysteine rich DPF motif domain containing 1 [Source:HGNC Symbol;Acc:HGNC:33710]	-1.69	-2.44	-0.937	2.89	-4.74	0.00018	0.00321	0.791	-3.21758	2.07772	3.24607	2.02171	1.14823	3.81114	3.77754	4.13982
ENSG00000237515	729993	SHISA9	protein_coding	HGNC Symbol	5	shisa family member 9 [Source:HGNC Symbol;Acc:HGNC:37231]	4.03	2.24	5.83	-1.69	4.74	0.00018	0.00321	0.874	16.3903	0.56213	0.218402	-1.73673	1.20217	-6.02017	-3.62902	-2.43555
ENSG00000239672	4830	NME1	protein_coding	HGNC Symbol	10	NME/NM23 nucleoside diphosphate kinase 1 [Source:HGNC Symbol;Acc:HGNC:7849]	-1.41	-2.04	-0.785	5.33	-4.74	0.00018	0.00321	0.629	-2.66448	4.46631	4.41184	5.18213	4.02457	6.19263	5.70761	7.30852
ENSG00000164946	158326	FREM1	protein_coding	HGNC Symbol	9	FRAS1 related extracellular matrix 1 [Source:HGNC Symbol;Acc:HGNC:23399]	-2.47	-3.57	-1.37	0.26	-4.73	0.000184	0.00326	0.928	-5.52895	-0.729636	0.755155	-0.999767	-2.39609	1.21823	1.68084	2.2899
ENSG00000102057	3750	KCND1	protein_coding	HGNC Symbol	3	potassium voltage-gated channel subfamily D member 1 [Source:HGNC Symbol;Acc:HGNC:6237]	1.77	0.984	2.56	3.26	4.73	0.000184	0.00326	0.772	3.41946	4.55321	3.56251	3.69845	4.84867	2.35052	2.57392	1.24457
ENSG00000166797	84191	CIAO2A	protein_coding	HGNC Symbol	6	cytosolic iron-sulfur assembly component 2A [Source:HGNC Symbol;Acc:HGNC:26235]	-1.14	-1.65	-0.632	4.82	-4.73	0.000185	0.00327	0.623	-2.20365	4.09362	4.37586	4.35214	4.32728	5.01669	5.39181	6.17279
ENSG00000100030	5594	MAPK1	protein_coding	HGNC Symbol	4	mitogen-activated protein kinase 1 [Source:HGNC Symbol;Acc:HGNC:6871]	-1.13	-1.63	-0.625	6.98	-4.73	0.000185	0.00327	0.557	-2.18562	6.51731	6.14045	6.81862	6.20836	7.36717	7.52587	8.30936
ENSG00000284966	NA	AL138689.2	lncRNA	Clone-based (Ensembl) gene	4	novel transcript, antisense to EFNB2	-2.17	-3.14	-1.2	1.13	-4.73	0.000185	0.00327	0.881	-4.50465	0.888117	0.668568	-0.785642	0.266873	1.07786	2.73439	3.05047
ENSG00000186834	10614	HEXIM1	protein_coding	HGNC Symbol	1	HEXIM P-TEFb complex subunit 1 [Source:HGNC Symbol;Acc:HGNC:24953]	1.29	0.714	1.86	5.44	4.73	0.000186	0.00327	0.583	2.44088	5.91968	5.98267	6.08897	5.89597	5.93293	4.52355	3.7142
ENSG00000139364	114795	TMEM132B	protein_coding	HGNC Symbol	6	transmembrane protein 132B [Source:HGNC Symbol;Acc:HGNC:29397]	2	1.11	2.89	2.24	4.72	0.000186	0.00328	0.839	3.9873	3.45404	2.9421	2.70067	4.21698	0.721296	1.58044	0.082303
ENSG00000214194	401397	SMIM30	protein_coding	HGNC Symbol	4	small integral membrane protein 30 [Source:HGNC Symbol;Acc:HGNC:48953]	-1.26	-1.82	-0.698	4.76	-4.72	0.000186	0.00328	0.621	-2.39374	3.90223	4.52501	4.2252	4.04316	4.8261	5.40349	6.39475
ENSG00000180035	197407	ZNF48	protein_coding	HGNC Symbol	5	zinc finger protein 48 [Source:HGNC Symbol;Acc:HGNC:13114]	1.37	0.759	1.98	5.55	4.72	0.000187	0.00328	0.568	2.58347	6.18346	6.36471	5.67096	6.61296	5.69279	4.78555	3.51229
ENSG00000188338	10991	SLC38A3	protein_coding	HGNC Symbol	9	solute carrier family 38 member 3 [Source:HGNC Symbol;Acc:HGNC:18044]	1.55	0.861	2.25	2.75	4.72	0.000187	0.00328	0.812	2.93642	3.09538	3.69254	3.69845	3.09576	1.85635	1.76711	2.06503
ENSG00000076826	57662	CAMSAP3	protein_coding	HGNC Symbol	4	calmodulin regulated spectrin associated protein family member 3 [Source:HGNC Symbol;Acc:HGNC:29307]	1.54	0.852	2.23	6.02	4.72	0.000187	0.00329	0.55	2.90551	6.55609	7.105	6.18412	7.15828	6.41002	5.07104	3.64612
ENSG00000093144	55862	ECHDC1	protein_coding	HGNC Symbol	23	ethylmalonyl-CoA decarboxylase 1 [Source:HGNC Symbol;Acc:HGNC:21489]	-1.18	-1.71	-0.655	4.9	-4.72	0.000188	0.00329	0.595	-2.26963	4.3446	4.03876	4.85323	4.29662	5.13528	5.6054	6.05813
ENSG00000113070	1839	HBEGF	protein_coding	HGNC Symbol	3	heparin binding EGF like growth factor [Source:HGNC Symbol;Acc:HGNC:3059]	1.43	0.791	2.07	3.73	4.72	0.000188	0.00329	0.718	2.69177	4.30568	4.28176	3.89747	4.85078	3.50535	2.81761	2.43145
ENSG00000146729	2631	NIPSNAP2	protein_coding	HGNC Symbol	11	nipsnap homolog 2 [Source:HGNC Symbol;Acc:HGNC:4179]	-1.11	-1.61	-0.616	6.12	-4.72	0.000188	0.00329	0.546	-2.16342	5.4697	5.88764	5.83868	5.41484	6.16687	6.81703	7.22542
ENSG00000167670	10036	CHAF1A	protein_coding	HGNC Symbol	7	chromatin assembly factor 1 subunit A [Source:HGNC Symbol;Acc:HGNC:1910]	1.26	0.7	1.83	7.42	4.72	0.000188	0.00329	0.534	2.40109	7.99887	7.8953	7.75686	8.10519	7.8501	6.51323	5.81022
ENSG00000128016	7538	ZFP36	protein_coding	HGNC Symbol	5	ZFP36 ring finger protein [Source:HGNC Symbol;Acc:HGNC:12862]	1.36	0.754	1.97	5.17	4.71	0.00019	0.00332	0.568	2.57396	5.94814	6.30796	5.19164	6.1042	3.77587	4.71133	4.13155
ENSG00000174233	112	ADCY6	protein_coding	HGNC Symbol	9	adenylate cyclase 6 [Source:HGNC Symbol;Acc:HGNC:237]	1.36	0.754	1.97	6.4	4.71	0.000191	0.00332	0.521	2.57413	7.26198	7.01135	7.0592	7.45305	6.23456	6.01384	3.75428
ENSG00000196787	8969	H2AC11	protein_coding	HGNC Symbol	1	H2A clustered histone 11 [Source:HGNC Symbol;Acc:HGNC:4737]	-1.86	-2.69	-1.03	8.04	-4.71	0.000191	0.00332	0.542	-3.63387	6.39502	7.11185	7.93817	6.49569	9.11036	8.39954	10.8067
ENSG00000244219	100289187	TMEM225B	protein_coding	HGNC Symbol	3	transmembrane protein 225B [Source:HGNC Symbol;Acc:HGNC:53075]	1.72	0.949	2.48	2.25	4.71	0.000191	0.00333	0.817	3.28382	2.88406	3.5585	2.74439	3.39108	0.66633	1.57174	0.899439
ENSG00000064932	22904	SBNO2	protein_coding	HGNC Symbol	10	strawberry notch homolog 2 [Source:HGNC Symbol;Acc:HGNC:29158]	1.46	0.808	2.12	6.78	4.71	0.000192	0.00334	0.512	2.7548	7.4624	7.70879	7.17036	7.83259	7.08328	6.0666	4.11205
ENSG00000005073	3207	HOXA11	protein_coding	HGNC Symbol	2	homeobox A11 [Source:HGNC Symbol;Acc:HGNC:5101]	-1.36	-1.97	-0.752	4.11	-4.71	0.000192	0.00334	0.635	-2.56801	3.10238	4.08963	3.00384	3.9712	4.75379	4.82174	5.00211
ENSG00000185338	8651	SOCS1	protein_coding	HGNC Symbol	2	suppressor of cytokine signaling 1 [Source:HGNC Symbol;Acc:HGNC:19383]	1.9	1.05	2.75	1.53	4.71	0.000193	0.00335	0.855	3.73055	2.34902	2.48228	1.79101	2.70545	1.31075	0.319999	-0.222552
ENSG00000136997	4609	MYC	protein_coding	HGNC Symbol	10	MYC proto-oncogene, bHLH transcription factor [Source:HGNC Symbol;Acc:HGNC:7553]	-1.83	-2.64	-1.01	7.18	-4.71	0.000193	0.00335	0.522	-3.54429	6.01462	5.18695	7.30274	7.07897	8.17589	8.17256	8.30063
ENSG00000129084	5682	PSMA1	protein_coding	HGNC Symbol	14	proteasome 20S subunit alpha 1 [Source:HGNC Symbol;Acc:HGNC:9530]	-1.37	-1.98	-0.754	3.37	-4.71	0.000194	0.00335	0.682	-2.57778	2.58731	2.77256	2.97476	2.69608	3.41237	4.1443	5.00664
ENSG00000146263	253714	MMS22L	protein_coding	HGNC Symbol	12	MMS22 like, DNA repair protein [Source:HGNC Symbol;Acc:HGNC:21475]	-1.17	-1.69	-0.645	6.11	-4.71	0.000194	0.00335	0.518	-2.24774	5.80524	5.12054	5.80191	5.78216	6.17366	6.95145	7.10167
ENSG00000157734	79856	SNX22	protein_coding	HGNC Symbol	7	sorting nexin 22 [Source:HGNC Symbol;Acc:HGNC:16315]	-1.33	-1.93	-0.736	4.19	-4.71	0.000194	0.00335	0.614	-2.51741	3.67683	4.40293	3.33079	3.05969	5.05865	4.9572	4.82013
ENSG00000228065	NA	LINC01515	lncRNA	HGNC Symbol	46	long intergenic non-protein coding RNA 1515 [Source:HGNC Symbol;Acc:HGNC:51210]	-1.51	-2.18	-0.833	3.88	-4.71	0.000194	0.00335	0.626	-2.84336	3.77652	3.06583	3.45177	3.12398	3.63983	5.20352	4.92281
ENSG00000012171	7869	SEMA3B	protein_coding	HGNC Symbol	15	semaphorin 3B [Source:HGNC Symbol;Acc:HGNC:10724]	2.18	1.2	3.16	2.51	4.7	0.000195	0.00336	0.783	4.53759	4.21166	4.20436	3.12787	2.69608	2.223	1.52749	-0.403124
ENSG00000205981	131118	DNAJC19	protein_coding	HGNC Symbol	11	DnaJ heat shock protein family (Hsp40) member C19 [Source:HGNC Symbol;Acc:HGNC:30528]	-1.52	-2.2	-0.838	3.57	-4.7	0.000195	0.00336	0.662	-2.86459	3.1369	2.58829	3.43586	2.02644	4.05798	4.33869	5.40595
ENSG00000113356	10622	POLR3G	protein_coding	HGNC Symbol	7	RNA polymerase III subunit G [Source:HGNC Symbol;Acc:HGNC:30075]	-1.19	-1.72	-0.656	3.97	-4.7	0.000196	0.00337	0.625	-2.27889	3.15048	3.49282	3.73792	3.49738	4.47268	4.61733	4.8507
ENSG00000129355	1032	CDKN2D	protein_coding	HGNC Symbol	2	cyclin dependent kinase inhibitor 2D [Source:HGNC Symbol;Acc:HGNC:1790]	1.68	0.928	2.44	3.6	4.7	0.000196	0.00337	0.686	3.20884	4.11109	5.31361	4.086	4.5041	2.98264	2.85748	1.36241
ENSG00000111640	2597	GAPDH	protein_coding	HGNC Symbol	11	glyceraldehyde-3-phosphate dehydrogenase [Source:HGNC Symbol;Acc:HGNC:4141]	-1.19	-1.73	-0.657	10.1	-4.7	0.000197	0.00338	0.55	-2.28341	9.25831	9.25597	9.75368	9.4583	10.6689	10.4449	11.6076
ENSG00000140365	54939	COMMD4	protein_coding	HGNC Symbol	25	COMM domain containing 4 [Source:HGNC Symbol;Acc:HGNC:26027]	-1.19	-1.72	-0.655	5.92	-4.7	0.000197	0.00339	0.511	-2.27866	5.28198	5.2165	5.19794	5.13182	6.85	6.14155	7.61542
ENSG00000101216	26205	GMEB2	protein_coding	HGNC Symbol	3	glucocorticoid modulatory element binding protein 2 [Source:HGNC Symbol;Acc:HGNC:4371]	1.2	0.66	1.73	5.67	4.7	0.000198	0.00339	0.505	2.29252	6.17102	6.22379	6.03189	6.41519	5.92418	4.92173	3.98307
ENSG00000244187	85014	TMEM141	protein_coding	HGNC Symbol	6	transmembrane protein 141 [Source:HGNC Symbol;Acc:HGNC:28211]	-1.71	-2.48	-0.945	2.99	-4.7	0.000198	0.0034	0.692	-3.27956	2.60714	2.96044	1.68729	1.2284	3.57788	3.8655	4.96998
ENSG00000002549	51056	LAP3	protein_coding	HGNC Symbol	11	leucine aminopeptidase 3 [Source:HGNC Symbol;Acc:HGNC:18449]	-1.14	-1.65	-0.629	4.63	-4.69	0.0002	0.00341	0.553	-2.20713	4.26881	4.13878	4.36621	3.7309	5.69021	5.24511	4.99757
ENSG00000108064	7019	TFAM	protein_coding	HGNC Symbol	4	transcription factor A, mitochondrial [Source:HGNC Symbol;Acc:HGNC:11741]	-1.13	-1.64	-0.624	6.53	-4.69	0.0002	0.00341	0.484	-2.19266	5.77048	5.7859	6.43353	5.97653	6.85039	7.05836	7.85269
ENSG00000180573	8334	H2AC6	protein_coding	HGNC Symbol	3	H2A clustered histone 6 [Source:HGNC Symbol;Acc:HGNC:4733]	-1.97	-2.85	-1.08	7.01	-4.69	0.0002	0.00341	0.492	-3.90438	5.43821	5.61892	7.21183	5.38454	8.0301	7.49848	9.88112
ENSG00000114023	26355	FAM162A	protein_coding	HGNC Symbol	3	family with sequence similarity 162 member A [Source:HGNC Symbol;Acc:HGNC:17865]	-1.37	-1.98	-0.752	4.04	-4.69	0.000201	0.00344	0.594	-2.57838	3.28583	3.03155	4.14265	3.08144	4.46264	4.72315	5.53495
ENSG00000166575	65084	TMEM135	protein_coding	HGNC Symbol	9	transmembrane protein 135 [Source:HGNC Symbol;Acc:HGNC:26167]	-1.18	-1.71	-0.649	4.49	-4.69	0.000202	0.00344	0.555	-2.26473	4.01415	3.86469	4.15242	3.79812	4.57135	5.19293	5.86033
ENSG00000197093	79690	GAL3ST4	protein_coding	HGNC Symbol	8	galactose-3-O-sulfotransferase 4 [Source:HGNC Symbol;Acc:HGNC:24145]	1.54	0.849	2.24	2.28	4.69	0.000202	0.00344	0.757	2.91199	3.21651	3.19019	2.87601	2.85605	1.27445	1.63151	0.899439
ENSG00000069329	55737	VPS35	protein_coding	HGNC Symbol	12	VPS35 retromer complex component [Source:HGNC Symbol;Acc:HGNC:13487]	-1.03	-1.49	-0.567	6.99	-4.68	0.000203	0.00345	0.465	-2.04372	6.38572	6.4607	6.55144	6.61545	7.15585	7.50819	8.23905
ENSG00000177606	3725	JUN	protein_coding	HGNC Symbol	1	Jun proto-oncogene, AP-1 transcription factor subunit [Source:HGNC Symbol;Acc:HGNC:6204]	1.45	0.797	2.1	9.09	4.68	0.000203	0.00345	0.482	2.7277	9.39301	9.98283	9.89059	9.86028	9.47946	8.16463	6.83188
ENSG00000184076	29796	UQCR10	protein_coding	HGNC Symbol	2	ubiquinol-cytochrome c reductase, complex III subunit X [Source:HGNC Symbol;Acc:HGNC:30863]	-1.53	-2.22	-0.842	4.13	-4.68	0.000204	0.00345	0.588	-2.88741	2.75668	4.14947	3.205	3.34986	4.58993	4.69841	6.14017
ENSG00000185414	51263	MRPL30	protein_coding	HGNC Symbol	5	mitochondrial ribosomal protein L30 [Source:HGNC Symbol;Acc:HGNC:14036]	-1.31	-1.9	-0.719	5.17	-4.68	0.000203	0.00345	0.505	-2.47469	4.82283	4.1307	5.06976	4.17376	5.34013	5.93767	6.72822
ENSG00000213465	402	ARL2	protein_coding	HGNC Symbol	6	ADP ribosylation factor like GTPase 2 [Source:HGNC Symbol;Acc:HGNC:693]	-1.09	-1.58	-0.601	5.13	-4.68	0.000203	0.00345	0.511	-2.13243	4.47443	4.85574	4.59359	4.40121	5.67549	5.57038	6.35265
ENSG00000116014	84634	KISS1R	protein_coding	HGNC Symbol	3	KISS1 receptor [Source:HGNC Symbol;Acc:HGNC:4510]	1.93	1.06	2.8	2.01	4.68	0.000204	0.00346	0.771	3.81067	2.81752	3.7604	2.38428	2.85605	1.54207	1.02761	-0.340388
ENSG00000089775	7597	ZBTB25	protein_coding	HGNC Symbol	4	zinc finger and BTB domain containing 25 [Source:HGNC Symbol;Acc:HGNC:13112]	-1.5	-2.17	-0.823	3.67	-4.68	0.000205	0.00347	0.594	-2.82115	3.11629	3.55448	3.41437	2.32273	3.62188	4.79024	4.86241
ENSG00000104888	57030	SLC17A7	protein_coding	HGNC Symbol	5	solute carrier family 17 member 7 [Source:HGNC Symbol;Acc:HGNC:16704]	2.07	1.14	3	2.44	4.68	0.000206	0.00347	0.746	4.18563	2.75668	4.52295	3.09447	3.41982	1.1397	1.35588	0.763235
ENSG00000134323	4613	MYCN	protein_coding	HGNC Symbol	2	MYCN proto-oncogene, bHLH transcription factor [Source:HGNC Symbol;Acc:HGNC:7559]	2.11	1.16	3.06	1.6	4.68	0.000206	0.00347	0.786	4.31589	2.16058	3.53422	2.71832	2.86444	0.0459186	0.880538	-1.037
ENSG00000233297	NA	RASA4DP	unprocessed_pseudogene	HGNC Symbol	1	RAS p21 protein activator 4CD, pseudogene [Source:HGNC Symbol;Acc:HGNC:44226]	2.19	1.2	3.18	0.962	4.68	0.000205	0.00347	0.823	4.5621	2.14709	2.1185	0.985734	2.37062	0.0883538	-0.291148	-0.685524
ENSG00000014914	10903	MTMR11	protein_coding	HGNC Symbol	10	myotubularin related protein 11 [Source:HGNC Symbol;Acc:HGNC:24307]	1.54	0.846	2.23	2.76	4.68	0.000206	0.00347	0.706	2.90579	3.45951	4.00087	3.22982	3.49738	1.32856	2.15816	1.65192
ENSG00000188816	3167	HMX2	protein_coding	HGNC Symbol	1	H6 family homeobox 2 [Source:HGNC Symbol;Acc:HGNC:5018]	3.15	1.73	4.56	0.886	4.68	0.000206	0.00347	0.83	8.849	0.920178	3.06583	3.10792	2.16869	-1.62785	-0.966052	-0.468712
ENSG00000133878	78986	DUSP26	protein_coding	HGNC Symbol	3	dual specificity phosphatase 26 [Source:HGNC Symbol;Acc:HGNC:28161]	2.14	1.18	3.11	2.07	4.68	0.000207	0.00347	0.764	4.4151	2.48385	3.185	4.16212	2.57864	0.518988	0.98896	0.580757
ENSG00000225475	NA	AC099789.1	processed_pseudogene	Clone-based (Ensembl) gene	1	riribosomal protein S2 (RPS2) pseudogene	2.24	1.23	3.25	1.85	4.67	0.000207	0.00349	0.787	4.7157	2.47308	2.25353	2.26927	3.21206	2.57602	-0.140731	0.294848
ENSG00000104219	51201	ZDHHC2	protein_coding	HGNC Symbol	4	zinc finger DHHC-type palmitoyltransferase 2 [Source:HGNC Symbol;Acc:HGNC:18469]	-1.09	-1.58	-0.597	6.15	-4.67	0.000208	0.00349	0.446	-2.12344	5.60159	5.63614	5.84673	5.56648	6.1197	6.79806	7.47694
ENSG00000122566	3181	HNRNPA2B1	protein_coding	HGNC Symbol	9	heterogeneous nuclear ribonucleoprotein A2/B1 [Source:HGNC Symbol;Acc:HGNC:5033]	-1.1	-1.6	-0.607	9.05	-4.67	0.000208	0.00349	0.474	-2.15088	8.66172	8.43245	8.67301	8.73484	10.204	9.74302	8.87357
ENSG00000197557	92104	TTC30A	protein_coding	HGNC Symbol	1	tetratricopeptide repeat domain 30A [Source:HGNC Symbol;Acc:HGNC:25853]	-1.69	-2.45	-0.926	2.43	-4.67	0.000208	0.00349	0.685	-3.2186	2.20029	1.67599	1.993	0.542507	3.20142	3.36471	4.06067
ENSG00000066735	26153	KIF26A	protein_coding	HGNC Symbol	2	kinesin family member 26A [Source:HGNC Symbol;Acc:HGNC:20226]	1.73	0.952	2.51	6.2	4.67	0.000209	0.00349	0.441	3.32453	6.71702	7.41669	6.74466	7.14414	7.10766	5.03276	3.23688
ENSG00000198938	4514	MT-CO3	protein_coding	HGNC Symbol	1	mitochondrially encoded cytochrome c oxidase III [Source:HGNC Symbol;Acc:HGNC:7422]	-1.44	-2.09	-0.789	10.4	-4.67	0.00021	0.00351	0.504	-2.70965	9.86156	10.2897	9.81058	9.81691	9.90272	11.6848	11.7234
ENSG00000158555	81544	GDPD5	protein_coding	HGNC Symbol	17	glycerophosphodiester phosphodiesterase domain containing 5 [Source:HGNC Symbol;Acc:HGNC:28804]	1.39	0.764	2.02	3.69	4.67	0.000211	0.00353	0.599	2.62501	4.33868	4.67876	4.0128	4.5041	3.53634	2.99385	1.77036
ENSG00000183484	29933	GPR132	protein_coding	HGNC Symbol	6	G protein-coupled receptor 132 [Source:HGNC Symbol;Acc:HGNC:17482]	2.49	1.37	3.61	0.801	4.67	0.000211	0.00353	0.799	5.61464	2.76553	2.35867	1.07062	1.46741	-0.662619	-0.355999	-1.037
ENSG00000013364	9961	MVP	protein_coding	HGNC Symbol	19	major vault protein [Source:HGNC Symbol;Acc:HGNC:7531]	2.01	1.1	2.92	4.32	4.67	0.000212	0.00353	0.529	4.0357	5.77597	5.64278	4.61259	6.35247	2.99385	3.9816	0.84649
ENSG00000102967	1723	DHODH	protein_coding	HGNC Symbol	9	dihydroorotate dehydrogenase (quinone) [Source:HGNC Symbol;Acc:HGNC:2867]	-1.19	-1.72	-0.651	4.01	-4.67	0.000212	0.00353	0.537	-2.276	3.87386	3.41517	3.50358	3.24455	4.95209	4.75613	4.34223
ENSG00000115875	6432	SRSF7	protein_coding	HGNC Symbol	12	serine and arginine rich splicing factor 7 [Source:HGNC Symbol;Acc:HGNC:10789]	-1.1	-1.6	-0.602	7.11	-4.66	0.000213	0.00355	0.418	-2.14176	6.85195	6.1931	6.86689	6.39217	7.68643	7.69385	8.05348
ENSG00000187837	3006	H1-2	protein_coding	HGNC Symbol	1	H1.2 linker histone, cluster member [Source:HGNC Symbol;Acc:HGNC:4716]	-2.21	-3.21	-1.21	9.15	-4.66	0.000214	0.00356	0.45	-4.61866	6.98532	8.36407	9.30324	7.7723	9.72364	10.0239	11.8431
ENSG00000099331	4650	MYO9B	protein_coding	HGNC Symbol	19	myosin IXB [Source:HGNC Symbol;Acc:HGNC:7609]	1.21	0.665	1.76	6.83	4.66	0.000214	0.00356	0.402	2.31977	7.36676	7.59283	7.01526	7.58833	7.02063	6.09037	5.146
ENSG00000162032	90864	SPSB3	protein_coding	HGNC Symbol	12	splA/ryanodine receptor domain and SOCS box containing 3 [Source:HGNC Symbol;Acc:HGNC:30629]	2.38	1.31	3.46	1.51	4.66	0.000215	0.00358	0.757	5.22128	3.03809	2.43934	1.49593	2.98473	1.76773	-0.00452656	-1.14009
ENSG00000105185	9141	PDCD5	protein_coding	HGNC Symbol	8	programmed cell death 5 [Source:HGNC Symbol;Acc:HGNC:8764]	-1.02	-1.49	-0.561	7.16	-4.66	0.000216	0.00358	0.404	-2.03472	6.61052	6.54667	6.56431	6.71562	7.65214	7.51117	8.49284
ENSG00000034510	9168	TMSB10	protein_coding	HGNC Symbol	1	thymosin beta 10 [Source:HGNC Symbol;Acc:HGNC:11879]	-1.28	-1.86	-0.702	6.99	-4.65	0.000217	0.00358	0.401	-2.43167	6.10718	7.04611	5.95675	6.25536	7.61838	7.43085	8.53463
ENSG00000141314	162494	RHBDL3	protein_coding	HGNC Symbol	6	rhomboid like 3 [Source:HGNC Symbol;Acc:HGNC:16502]	1.26	0.691	1.83	4.95	4.65	0.000217	0.00358	0.447	2.40018	5.643	5.87802	5.587	5.72112	4.61555	4.59176	2.5848
ENSG00000151413	80224	NUBPL	protein_coding	HGNC Symbol	13	nucleotide binding protein like [Source:HGNC Symbol;Acc:HGNC:20278]	-1.18	-1.72	-0.647	4.13	-4.65	0.000217	0.00358	0.51	-2.26819	3.88203	3.43279	3.66244	3.29507	4.52576	4.80422	5.28057
ENSG00000176182	339344	MYPOP	protein_coding	HGNC Symbol	1	Myb related transcription factor, partner of profilin [Source:HGNC Symbol;Acc:HGNC:20178]	1.38	0.755	2	4.61	4.65	0.000217	0.00358	0.509	2.60033	4.79284	5.21777	4.82092	5.28182	4.83392	3.33677	3.95521
ENSG00000104964	166	TLE5	protein_coding	HGNC Symbol	12	TLE family member 5, transcriptional modulator [Source:HGNC Symbol;Acc:HGNC:307]	1.22	0.668	1.77	7.14	4.65	0.000217	0.00359	0.387	2.33031	7.30512	7.96565	7.75872	7.5823	7.34164	6.21036	5.85112
ENSG00000261777	100506083	AC012184.3	lncRNA	Clone-based (Ensembl) gene	3	novel transcript, antisense to DDX19B and DDX19A	-2.12	-3.09	-1.16	0.185	-4.65	0.000217	0.00359	0.772	-4.36046	-0.230065	-1.40778	-0.217358	-1.47855	1.07786	1.37598	2.17649
ENSG00000116584	9181	ARHGEF2	protein_coding	HGNC Symbol	20	Rho/Rac guanine nucleotide exchange factor 2 [Source:HGNC Symbol;Acc:HGNC:682]	1.22	0.666	1.77	7.19	4.65	0.000218	0.00359	0.385	2.32414	8.0559	7.60478	7.65286	7.98749	7.14489	6.71614	5.19447
ENSG00000160282	10841	FTCD	protein_coding	HGNC Symbol	12	formimidoyltransferase cyclodeaminase [Source:HGNC Symbol;Acc:HGNC:3974]	3.02	1.65	4.39	-0.71	4.65	0.000218	0.00359	0.767	8.10868	1.2068	1.80336	0.378745	0.700769	-1.49661	-1.66966	-5.89498
ENSG00000068400	56850	GRIPAP1	protein_coding	HGNC Symbol	15	GRIP1 associated protein 1 [Source:HGNC Symbol;Acc:HGNC:18706]	1.21	0.664	1.76	6.05	4.65	0.000219	0.0036	0.389	2.3191	6.75862	6.5767	6.58008	6.57321	6.37134	5.37505	4.12878
ENSG00000160789	4000	LMNA	protein_coding	HGNC Symbol	39	lamin A/C [Source:HGNC Symbol;Acc:HGNC:6636]	1.41	0.769	2.04	6.74	4.65	0.000219	0.0036	0.382	2.6499	7.15448	7.58522	7.77172	7.34781	7.04306	5.99527	4.2535
ENSG00000232160	101928578	RAP2C-AS1	lncRNA	HGNC Symbol	4	RAP2C antisense RNA 1 [Source:HGNC Symbol;Acc:HGNC:40957]	-2.16	-3.14	-1.18	-0.0552	-4.65	0.000219	0.0036	0.771	-4.46563	-1.1953	-1.68342	-0.0289131	-1.1737	0.898693	1.11395	1.68245
ENSG00000173621	78999	LRFN4	protein_coding	HGNC Symbol	3	leucine rich repeat and fibronectin type III domain containing 4 [Source:HGNC Symbol;Acc:HGNC:28456]	1.51	0.827	2.2	4.88	4.65	0.00022	0.0036	0.451	2.85516	5.56403	5.81894	5.44318	5.71533	5.52238	4.04105	2.04166
ENSG00000166171	25911	DPCD	protein_coding	HGNC Symbol	6	deleted in primary ciliary dyskinesia homolog (mouse) [Source:HGNC Symbol;Acc:HGNC:24542]	-1.3	-1.89	-0.711	4.03	-4.64	0.000221	0.00362	0.501	-2.4647	3.33422	3.82521	3.80139	2.7514	4.56761	4.70439	5.24649
ENSG00000260105	90586	AOC4P	transcribed_unprocessed_pseudogene	HGNC Symbol	6	amine oxidase copper containing 4, pseudogene [Source:HGNC Symbol;Acc:HGNC:48869]	2.78	1.52	4.04	-0.279	4.64	0.000221	0.00362	0.755	6.86915	1.18057	0.0459348	0.23902	1.39977	-0.734768	-2.27538	-1.80751
ENSG00000130294	547	KIF1A	protein_coding	HGNC Symbol	52	kinesin family member 1A [Source:HGNC Symbol;Acc:HGNC:888]	1.56	0.854	2.27	8.77	4.64	0.000222	0.00362	0.392	2.95386	9.7812	9.41873	8.85741	10.1683	8.82889	8.0509	6.31295
ENSG00000148444	23412	COMMD3	protein_coding	HGNC Symbol	15	COMM domain containing 3 [Source:HGNC Symbol;Acc:HGNC:23332]	-1.58	-2.29	-0.861	1.99	-4.64	0.000222	0.00362	0.658	-2.9828	1.09888	1.22853	1.7227	1.3765	2.12449	3.00357	3.34581
ENSG00000103742	57722	IGDCC4	protein_coding	HGNC Symbol	6	immunoglobulin superfamily DCC subclass member 4 [Source:HGNC Symbol;Acc:HGNC:13770]	1.16	0.636	1.69	5.2	4.64	0.000222	0.00362	0.405	2.24108	6.10282	5.66158	5.87454	5.81282	4.65667	4.9002	3.4247
ENSG00000103021	29070	CCDC113	protein_coding	HGNC Symbol	6	coiled-coil domain containing 113 [Source:HGNC Symbol;Acc:HGNC:25002]	-1.38	-2	-0.751	3.43	-4.64	0.000223	0.00363	0.525	-2.5955	2.95542	3.24108	3.36481	2.49468	3.95568	4.58314	3.42017
ENSG00000171680	57449	PLEKHG5	protein_coding	HGNC Symbol	29	pleckstrin homology and RhoGEF domain containing G5 [Source:HGNC Symbol;Acc:HGNC:29105]	1.54	0.838	2.23	4.91	4.64	0.000223	0.00364	0.423	2.89869	6.03031	6.14313	5.24588	5.75196	4.85404	4.41477	1.95677
ENSG00000154518	518	ATP5MC3	protein_coding	HGNC Symbol	5	ATP synthase membrane subunit c locus 3 [Source:HGNC Symbol;Acc:HGNC:843]	-1.11	-1.61	-0.606	6.61	-4.64	0.000224	0.00365	0.368	-2.15931	5.8967	6.04056	6.21008	5.82146	7.09406	6.93481	8.25167
ENSG00000004776	126393	HSPB6	protein_coding	HGNC Symbol	3	heat shock protein family B (small) member 6 [Source:HGNC Symbol;Acc:HGNC:26511]	2.26	1.23	3.28	0.643	4.64	0.000224	0.00365	0.746	4.78161	2.13348	1.78975	0.926233	1.48927	0.354869	-0.690418	-1.50266
ENSG00000104412	9694	EMC2	protein_coding	HGNC Symbol	7	ER membrane protein complex subunit 2 [Source:HGNC Symbol;Acc:HGNC:28963]	-1.18	-1.71	-0.642	3.98	-4.64	0.000225	0.00366	0.48	-2.26003	3.23575	3.61362	3.62082	3.71707	4.28018	4.76759	4.59587
ENSG00000248485	654790	PCP4L1	protein_coding	HGNC Symbol	1	Purkinje cell protein 4 like 1 [Source:HGNC Symbol;Acc:HGNC:20448]	2.66	1.45	3.86	1.19	4.64	0.000226	0.00366	0.736	6.30431	2.11974	3.06018	2.66472	0.737763	0.129577	-0.690418	0.294848
ENSG00000165801	55701	ARHGEF40	protein_coding	HGNC Symbol	8	Rho guanine nucleotide exchange factor 40 [Source:HGNC Symbol;Acc:HGNC:25516]	1.39	0.756	2.02	5.29	4.63	0.000227	0.00367	0.383	2.6155	6.15259	6.51858	5.94556	5.72918	5.20805	4.82448	2.67867
ENSG00000271270	100507032	TMCC1-AS1	lncRNA	HGNC Symbol	6	TMCC1 antisense RNA 1 (head to head) [Source:HGNC Symbol;Acc:HGNC:49060]	-1.46	-2.13	-0.797	2.76	-4.63	0.000226	0.00367	0.565	-2.75312	2.63638	2.09656	1.993	2.15508	2.82845	3.92301	3.68811
ENSG00000139625	7786	MAP3K12	protein_coding	HGNC Symbol	11	mitogen-activated protein kinase kinase kinase 12 [Source:HGNC Symbol;Acc:HGNC:6851]	1.14	0.621	1.66	4.7	4.63	0.000227	0.00367	0.425	2.20326	5.30189	5.46472	4.98117	5.49535	3.98405	4.27854	3.39734
ENSG00000132470	3691	ITGB4	protein_coding	HGNC Symbol	13	integrin subunit beta 4 [Source:HGNC Symbol;Acc:HGNC:6158]	1.73	0.941	2.51	3.79	4.63	0.000227	0.00368	0.502	3.30647	4.91522	5.52244	4.60786	4.57225	2.85327	3.51053	0.514414
ENSG00000115364	9801	MRPL19	protein_coding	HGNC Symbol	7	mitochondrial ribosomal protein L19 [Source:HGNC Symbol;Acc:HGNC:14052]	-1.03	-1.5	-0.562	5.72	-4.63	0.000228	0.00368	0.366	-2.04231	5.42291	5.08616	5.30693	5.39326	5.85058	6.4518	6.50029
ENSG00000270022	NA	Z93241.1	lncRNA	Clone-based (Ensembl) gene	1	RNA, U12 small nuclear	-3.51	-5.1	-1.91	-0.299	-4.63	0.000228	0.00369	0.736	-11.3567	-0.543223	-1.68342	-0.888735	-5.56602	1.44743	1.45372	3.68811
ENSG00000142408	59283	CACNG8	protein_coding	HGNC Symbol	1	calcium voltage-gated channel auxiliary subunit gamma 8 [Source:HGNC Symbol;Acc:HGNC:13628]	1.92	1.05	2.8	3.14	4.63	0.000229	0.00369	0.581	3.79156	4.75557	4.05022	3.67153	3.13789	2.99942	2.01804	1.34343
ENSG00000157214	261729	STEAP2	protein_coding	HGNC Symbol	10	STEAP2 metalloreductase [Source:HGNC Symbol;Acc:HGNC:17885]	-1.15	-1.68	-0.627	4.5	-4.63	0.000229	0.0037	0.422	-2.2221	4.12835	4.33427	3.93946	3.74913	4.62998	5.31121	5.38521
ENSG00000023041	64429	ZDHHC6	protein_coding	HGNC Symbol	5	zinc finger DHHC-type palmitoyltransferase 6 [Source:HGNC Symbol;Acc:HGNC:19160]	-1.06	-1.55	-0.579	4.93	-4.63	0.00023	0.0037	0.396	-2.08848	4.38536	4.59906	4.34932	4.30281	5.35324	5.41568	6.11869
ENSG00000112394	117247	SLC16A10	protein_coding	HGNC Symbol	6	solute carrier family 16 member 10 [Source:HGNC Symbol;Acc:HGNC:17027]	-1.21	-1.76	-0.658	4.97	-4.63	0.00023	0.0037	0.394	-2.31221	4.40249	3.86145	4.82704	4.44381	5.30232	5.56875	6.41422
ENSG00000273018	80039	FAM106A	lncRNA	HGNC Symbol	20	family with sequence similarity 106 member A [Source:HGNC Symbol;Acc:HGNC:25682]	-1.62	-2.36	-0.883	2.53	-4.63	0.00023	0.0037	0.564	-3.07596	2.54681	2.12935	1.57555	1.39977	2.66282	3.82402	3.54173
ENSG00000101000	10544	PROCR	protein_coding	HGNC Symbol	3	protein C receptor [Source:HGNC Symbol;Acc:HGNC:9452]	-1.24	-1.81	-0.677	4.09	-4.62	0.000232	0.00371	0.449	-2.36949	3.62913	3.94671	3.21746	3.21206	4.37964	4.76854	5.45762
ENSG00000143320	1382	CRABP2	protein_coding	HGNC Symbol	4	cellular retinoic acid binding protein 2 [Source:HGNC Symbol;Acc:HGNC:2339]	1.03	0.558	1.49	6.89	4.62	0.000232	0.00371	0.323	2.03526	7.20171	7.65632	7.2758	7.57049	6.03748	6.47965	6.03169
ENSG00000162999	142679	DUSP19	protein_coding	HGNC Symbol	3	dual specificity phosphatase 19 [Source:HGNC Symbol;Acc:HGNC:18894]	-1.45	-2.11	-0.789	2.39	-4.62	0.000232	0.00371	0.585	-2.73269	1.86359	1.83021	1.993	1.2284	2.85941	3.21926	3.76145
ENSG00000213937	9080	CLDN9	protein_coding	HGNC Symbol	1	claudin 9 [Source:HGNC Symbol;Acc:HGNC:2051]	3.75	2.04	5.47	-0.386	4.62	0.000232	0.00371	0.716	13.4965	2.76553	1.55247	0.137737	1.86861	-1.37631	-1.75455	-5.89498
ENSG00000244165	5032	P2RY11	protein_coding	HGNC Symbol	2	purinergic receptor P2Y11 [Source:HGNC Symbol;Acc:HGNC:8540]	1.56	0.847	2.27	3.72	4.62	0.000232	0.00371	0.506	2.94247	4.66859	4.24483	4.18451	4.6616	4.18806	2.83223	1.26489
ENSG00000100983	2937	GSS	protein_coding	HGNC Symbol	28	glutathione synthetase [Source:HGNC Symbol;Acc:HGNC:4624]	-1.37	-1.99	-0.744	5.11	-4.62	0.000233	0.00373	0.365	-2.57948	4.98698	4.67876	5.05768	3.73548	5.98721	6.18173	5.16639
ENSG00000116649	6723	SRM	protein_coding	HGNC Symbol	6	spermidine synthase [Source:HGNC Symbol;Acc:HGNC:11296]	-1.41	-2.05	-0.767	7.15	-4.62	0.000235	0.00375	0.323	-2.65739	6.53553	5.90036	6.926	5.91124	8.45993	7.45911	8.85369
ENSG00000227536	NA	SOCS5P4	processed_pseudogene	HGNC Symbol	1	suppressor of cytokine signaling 5 pseudogene 4 [Source:HGNC Symbol;Acc:HGNC:44600]	2.68	1.46	3.9	-0.511	4.62	0.000235	0.00375	0.691	6.4044	0.140304	0.607814	0.189267	1.14823	-2.85025	-2.27538	-0.537425
ENSG00000023902	51177	PLEKHO1	protein_coding	HGNC Symbol	9	pleckstrin homology domain containing O1 [Source:HGNC Symbol;Acc:HGNC:24310]	1.21	0.655	1.76	4.89	4.62	0.000236	0.00376	0.382	2.30682	5.38321	5.54995	4.89651	5.76658	4.67593	4.11768	3.82783
ENSG00000226496	284835	LINC00323	lncRNA	HGNC Symbol	5	long intergenic non-protein coding RNA 323 [Source:HGNC Symbol;Acc:HGNC:19720]	2.25	1.22	3.27	-0.182	4.61	0.000237	0.00377	0.703	4.74086	1.23256	0.888834	0.731417	0.737763	-1.93271	-1.12652	-1.80751
ENSG00000155115	112495	GTF3C6	protein_coding	HGNC Symbol	2	general transcription factor IIIC subunit 6 [Source:HGNC Symbol;Acc:HGNC:20872]	-1.3	-1.9	-0.708	4.27	-4.61	0.000238	0.00378	0.42	-2.46942	3.47578	3.16932	4.07918	3.51347	4.97064	4.70836	5.97346
ENSG00000184574	57121	LPAR5	protein_coding	HGNC Symbol	3	lysophosphatidic acid receptor 5 [Source:HGNC Symbol;Acc:HGNC:13307]	2.14	1.16	3.12	0.343	4.61	0.000237	0.00378	0.698	4.422	1.68851	1.51987	0.985734	1.27947	-0.187281	-0.690418	-2.19454
ENSG00000122565	11335	CBX3	protein_coding	HGNC Symbol	8	chromobox 3 [Source:HGNC Symbol;Acc:HGNC:1553]	-1.09	-1.59	-0.592	6.98	-4.61	0.000238	0.00378	0.307	-2.12782	6.5258	6.12495	6.80269	6.6413	7.08098	7.7047	8.00674
ENSG00000173530	8793	TNFRSF10D	protein_coding	HGNC Symbol	1	TNF receptor superfamily member 10d [Source:HGNC Symbol;Acc:HGNC:11907]	1.11	0.602	1.62	6.52	4.61	0.000238	0.00378	0.299	2.15753	6.88024	6.40544	7.06912	7.30415	6.02388	5.70215	6.24297
ENSG00000187486	3767	KCNJ11	protein_coding	HGNC Symbol	5	potassium inwardly rectifying channel subfamily J member 11 [Source:HGNC Symbol;Acc:HGNC:6257]	1.38	0.748	2.01	3.96	4.61	0.000238	0.00378	0.458	2.59705	4.18882	4.90549	4.73033	4.74118	3.78879	3.18832	2.16572
ENSG00000164690	6469	SHH	protein_coding	HGNC Symbol	5	sonic hedgehog signaling molecule [Source:HGNC Symbol;Acc:HGNC:10848]	2.58	1.4	3.76	-0.509	4.61	0.000239	0.00379	0.682	5.98419	0.641202	1.03444	-0.15177	0.662801	-1.16219	-2.15509	-2.43555
ENSG00000137124	219	ALDH1B1	protein_coding	HGNC Symbol	2	aldehyde dehydrogenase 1 family member B1 [Source:HGNC Symbol;Acc:HGNC:407]	-1.03	-1.5	-0.558	5.86	-4.61	0.000241	0.0038	0.308	-2.03924	5.23336	5.67367	5.60963	5.18301	6.64583	6.39812	6.25064
ENSG00000184260	8338	H2AC20	protein_coding	HGNC Symbol	1	H2A clustered histone 20 [Source:HGNC Symbol;Acc:HGNC:4738]	-1.77	-2.58	-0.961	7.24	-4.61	0.00024	0.0038	0.304	-3.414	5.71216	6.79423	6.92884	5.50209	8.42439	7.55606	9.78167
ENSG00000103485	23475	QPRT	protein_coding	HGNC Symbol	5	quinolinate phosphoribosyltransferase [Source:HGNC Symbol;Acc:HGNC:9755]	1.26	0.682	1.83	6.51	4.6	0.000241	0.00381	0.287	2.39213	6.6975	7.72184	6.65816	7.17355	6.27359	5.64943	5.3794
ENSG00000197989	85028	SNHG12	lncRNA	HGNC Symbol	17	small nucleolar RNA host gene 12 [Source:HGNC Symbol;Acc:HGNC:30062]	1.24	0.673	1.81	5.58	4.6	0.000241	0.00381	0.314	2.3628	6.08613	5.40125	6.2093	6.6679	4.76037	4.84717	5.10008
ENSG00000102103	10084	PQBP1	protein_coding	HGNC Symbol	18	polyglutamine binding protein 1 [Source:HGNC Symbol;Acc:HGNC:9330]	1.17	0.637	1.71	6.03	4.6	0.000242	0.00381	0.295	2.25725	6.24804	6.18597	6.92172	6.76069	5.95101	5.22516	4.93078
ENSG00000198727	4519	MT-CYB	protein_coding	HGNC Symbol	1	mitochondrially encoded cytochrome b [Source:HGNC Symbol;Acc:HGNC:7427]	-1.45	-2.12	-0.789	9.51	-4.6	0.000242	0.00382	0.341	-2.74128	9.36189	9.20705	8.79302	9.01005	9.19669	11.025	9.97618
ENSG00000115325	1796	DOK1	protein_coding	HGNC Symbol	13	docking protein 1 [Source:HGNC Symbol;Acc:HGNC:2990]	1.56	0.845	2.27	3.47	4.6	0.000243	0.00382	0.477	2.94467	4.6615	4.60296	4.0826	3.75365	3.18195	2.86462	1.16031
ENSG00000112249	10973	ASCC3	protein_coding	HGNC Symbol	7	activating signal cointegrator 1 complex subunit 3 [Source:HGNC Symbol;Acc:HGNC:18697]	-1.26	-1.84	-0.683	6.46	-4.6	0.000244	0.00383	0.286	-2.39552	5.96169	5.13676	6.3867	5.76434	7.1141	7.0067	7.86605
ENSG00000140264	10169	SERF2	protein_coding	HGNC Symbol	18	small EDRK-rich factor 2 [Source:HGNC Symbol;Acc:HGNC:10757]	-1.22	-1.77	-0.659	5.94	-4.6	0.000244	0.00383	0.298	-2.3232	5.12061	5.75909	5.3627	4.88828	6.48341	6.32016	7.65901
ENSG00000115896	5334	PLCL1	protein_coding	HGNC Symbol	6	phospholipase C like 1 (inactive) [Source:HGNC Symbol;Acc:HGNC:9063]	1.56	0.847	2.28	2.43	4.6	0.000245	0.00385	0.568	2.95806	2.74777	3.41959	2.97476	3.38527	1.74138	1.48183	1.28493
ENSG00000181652	285973	ATG9B	protein_coding	HGNC Symbol	12	autophagy related 9B [Source:HGNC Symbol;Acc:HGNC:21899]	2.85	1.54	4.15	0.0231	4.59	0.000247	0.00388	0.663	7.18929	2.2889	1.90786	0.95629	0.737763	-0.29225	-1.12652	-4.31001
ENSG00000079313	57455	REXO1	protein_coding	HGNC Symbol	8	RNA exonuclease 1 homolog [Source:HGNC Symbol;Acc:HGNC:24616]	1.38	0.748	2.02	6.23	4.59	0.000249	0.00389	0.261	2.60803	6.87616	6.81454	6.7098	7.16509	6.79421	5.41082	3.85154
ENSG00000116918	7257	TSNAX	protein_coding	HGNC Symbol	5	translin associated factor X [Source:HGNC Symbol;Acc:HGNC:12380]	-1.25	-1.82	-0.676	5.14	-4.59	0.000249	0.00389	0.309	-2.37695	4.68967	4.272	4.93664	4.03575	5.43977	5.71454	6.86844
ENSG00000196498	9612	NCOR2	protein_coding	HGNC Symbol	24	nuclear receptor corepressor 2 [Source:HGNC Symbol;Acc:HGNC:7673]	1.33	0.717	1.93	8.33	4.59	0.000249	0.00389	0.268	2.50634	8.96835	8.85967	8.6903	9.34402	8.66354	7.57113	6.24105
ENSG00000162980	26225	ARL5A	protein_coding	HGNC Symbol	7	ADP ribosylation factor like GTPase 5A [Source:HGNC Symbol;Acc:HGNC:696]	-1.18	-1.73	-0.64	4.46	-4.59	0.000249	0.0039	0.347	-2.27223	4.1656	3.82187	4.05508	3.47564	4.73555	5.11282	5.81884
ENSG00000005059	55013	MCUB	protein_coding	HGNC Symbol	5	mitochondrial calcium uniporter dominant negative subunit beta [Source:HGNC Symbol;Acc:HGNC:26076]	-1.1	-1.6	-0.595	4.76	-4.59	0.00025	0.0039	0.325	-2.14291	4.07238	4.27445	4.32936	4.26529	4.98335	5.29216	6.09122
ENSG00000005194	57019	CIAPIN1	protein_coding	HGNC Symbol	15	cytokine induced apoptosis inhibitor 1 [Source:HGNC Symbol;Acc:HGNC:28050]	-1.14	-1.66	-0.614	5.5	-4.59	0.00025	0.0039	0.286	-2.19716	4.89115	4.89123	5.28045	4.50142	6.20594	5.88953	6.86304
ENSG00000070778	11099	PTPN21	protein_coding	HGNC Symbol	9	protein tyrosine phosphatase non-receptor type 21 [Source:HGNC Symbol;Acc:HGNC:9651]	1.22	0.661	1.79	4.07	4.59	0.000251	0.0039	0.39	2.3347	4.84805	4.4556	4.33223	4.82092	3.73972	3.41659	2.84312
ENSG00000140678	3687	ITGAX	protein_coding	HGNC Symbol	7	integrin subunit alpha X [Source:HGNC Symbol;Acc:HGNC:6152]	3.19	1.72	4.65	0.365	4.59	0.000251	0.0039	0.651	9.12065	3.05263	0.57645	1.17656	1.81769	-0.890888	-1.37268	-1.80751
ENSG00000066583	51015	ISOC1	protein_coding	HGNC Symbol	2	isochorismatase domain containing 1 [Source:HGNC Symbol;Acc:HGNC:24254]	-1.04	-1.52	-0.563	5.64	-4.58	0.000253	0.00392	0.267	-2.05984	4.8605	5.41683	5.18848	5.18469	6.10943	6.10851	6.64297
ENSG00000101412	1869	E2F1	protein_coding	HGNC Symbol	1	E2F transcription factor 1 [Source:HGNC Symbol;Acc:HGNC:3113]	1.09	0.587	1.59	7.27	4.58	0.000253	0.00392	0.237	2.12306	7.90886	8.06575	7.57842	7.53317	7.18578	6.68827	5.90066
ENSG00000142530	112703	FAM71E1	protein_coding	HGNC Symbol	6	family with sequence similarity 71 member E1 [Source:HGNC Symbol;Acc:HGNC:25107]	1.19	0.643	1.74	3.97	4.58	0.000253	0.00392	0.399	2.28102	4.5378	4.1334	4.51246	4.5307	3.15725	3.2331	3.65769
ENSG00000143878	388	RHOB	protein_coding	HGNC Symbol	1	ras homolog family member B [Source:HGNC Symbol;Acc:HGNC:668]	1.26	0.678	1.83	7.33	4.58	0.000253	0.00392	0.237	2.3878	7.7709	8.54913	7.68967	7.65421	7.38218	6.56615	5.6763
ENSG00000272288	101929243	AL451165.2	lncRNA	Clone-based (Ensembl) gene	3	novel transcript, antisense to C6orf106	-2.31	-3.38	-1.25	-0.15	-4.58	0.000253	0.00392	0.636	-4.96683	-0.0330279	-1.28749	-1.3957	-2.10659	0.518988	1.37598	1.87981
ENSG00000072571	3161	HMMR	protein_coding	HGNC Symbol	8	hyaluronan mediated motility receptor [Source:HGNC Symbol;Acc:HGNC:5012]	-1.14	-1.66	-0.615	5.52	-4.58	0.000254	0.00393	0.266	-2.20146	4.75557	5.22411	5.39324	5.00858	5.51462	6.31821	6.42102
ENSG00000182168	8633	UNC5C	protein_coding	HGNC Symbol	5	unc-5 netrin receptor C [Source:HGNC Symbol;Acc:HGNC:12569]	-1.17	-1.7	-0.63	3.88	-4.58	0.000254	0.00393	0.38	-2.24381	3.16393	3.2854	3.26026	3.53989	4.46062	4.38531	5.06864
ENSG00000127564	9088	PKMYT1	protein_coding	HGNC Symbol	20	protein kinase, membrane associated tyrosine/threonine 1 [Source:HGNC Symbol;Acc:HGNC:29650]	1.28	0.69	1.87	6.76	4.58	0.000255	0.00394	0.229	2.4253	7.64675	7.64455	6.83034	7.21432	6.9	6.03415	5.0614
ENSG00000053371	8574	AKR7A2	protein_coding	HGNC Symbol	5	aldo-keto reductase family 7 member A2 [Source:HGNC Symbol;Acc:HGNC:389]	-1.13	-1.65	-0.611	6	-4.58	0.000256	0.00395	0.247	-2.19109	5.32153	5.99902	5.42583	5.02176	6.76834	6.44765	6.98748
ENSG00000142185	7226	TRPM2	protein_coding	HGNC Symbol	8	transient receptor potential cation channel subfamily M member 2 [Source:HGNC Symbol;Acc:HGNC:12339]	2.93	1.58	4.28	-0.796	4.58	0.000256	0.00395	0.622	7.63317	1.3072	1.10208	0.660158	0.161903	-1.06597	-1.84475	-5.89498
ENSG00000089116	64211	LHX5	protein_coding	HGNC Symbol	2	LIM homeobox 5 [Source:HGNC Symbol;Acc:HGNC:14216]	3.41	1.84	4.98	-0.529	4.58	0.000257	0.00396	0.612	10.6094	1.3549	2.37699	-0.286071	0.456351	-1.62785	-2.40663	-3.57305
ENSG00000111843	51522	TMEM14C	protein_coding	HGNC Symbol	5	transmembrane protein 14C [Source:HGNC Symbol;Acc:HGNC:20952]	-1.39	-2.03	-0.75	5.22	-4.57	0.000257	0.00396	0.273	-2.62037	4.61818	4.0214	5.34719	4.29662	5.2819	6.02183	6.9558
ENSG00000135924	3300	DNAJB2	protein_coding	HGNC Symbol	18	DnaJ heat shock protein family (Hsp40) member B2 [Source:HGNC Symbol;Acc:HGNC:5228]	1.32	0.711	1.92	4.51	4.57	0.000258	0.00397	0.315	2.49275	5.22054	5.49125	4.74547	5.43891	4.34943	3.96178	2.39504
ENSG00000287725	NA	AP003071.5	protein_coding	Clone-based (Ensembl) gene	1	novel protein, TPCN2 - SMIM38 readthrough	2.15	1.16	3.14	0.22	4.57	0.000259	0.00398	0.618	4.43609	1.57225	1.5685	1.20187	1.09219	-1.93271	-0.459092	-1.50266
ENSG00000174586	162968	ZNF497	protein_coding	HGNC Symbol	3	zinc finger protein 497 [Source:HGNC Symbol;Acc:HGNC:23714]	1.89	1.02	2.76	2.84	4.57	0.000259	0.00398	0.483	3.71308	3.84074	4.07288	3.92433	2.94574	3.36137	1.72853	-0.0123339
ENSG00000155850	1836	SLC26A2	protein_coding	HGNC Symbol	3	solute carrier family 26 member 2 [Source:HGNC Symbol;Acc:HGNC:10994]	-1.17	-1.71	-0.63	5.18	-4.57	0.00026	0.00399	0.261	-2.2496	4.63518	4.86875	4.92148	4.00194	5.60417	5.75012	6.4656
ENSG00000165861	53349	ZFYVE1	protein_coding	HGNC Symbol	9	zinc finger FYVE-type containing 1 [Source:HGNC Symbol;Acc:HGNC:13180]	1.2	0.644	1.75	4.33	4.57	0.00026	0.00399	0.333	2.29069	4.57352	4.70619	5.19479	5.07332	3.8143	3.64917	3.30715
ENSG00000117016	9783	RIMS3	protein_coding	HGNC Symbol	2	regulating synaptic membrane exocytosis 3 [Source:HGNC Symbol;Acc:HGNC:21292]	1.24	0.668	1.81	5.65	4.57	0.000261	0.004	0.222	2.3608	6.28698	6.37614	6.75004	6.30473	4.82923	5.44036	3.54589
ENSG00000143149	223	ALDH9A1	protein_coding	HGNC Symbol	5	aldehyde dehydrogenase 9 family member A1 [Source:HGNC Symbol;Acc:HGNC:412]	-1.06	-1.54	-0.568	5.84	-4.57	0.000261	0.004	0.227	-2.07775	5.26647	5.45721	5.75565	4.97411	6.3847	6.38609	6.66368
ENSG00000109861	1075	CTSC	protein_coding	HGNC Symbol	9	cathepsin C [Source:HGNC Symbol;Acc:HGNC:2528]	-1.12	-1.63	-0.602	5.33	-4.56	0.000263	0.00401	0.247	-2.17135	4.53521	4.82771	4.98482	4.62257	5.77627	5.71848	6.86429
ENSG00000149547	9538	EI24	protein_coding	HGNC Symbol	14	EI24 autophagy associated transmembrane protein [Source:HGNC Symbol;Acc:HGNC:13276]	-1.05	-1.54	-0.567	6.64	-4.57	0.000262	0.00401	0.21	-2.07594	6.00344	6.1371	6.10415	5.91729	7.27889	6.90572	8.10194
ENSG00000173805	9001	HAP1	protein_coding	HGNC Symbol	7	huntingtin associated protein 1 [Source:HGNC Symbol;Acc:HGNC:4812]	1.78	0.958	2.6	2.89	4.57	0.000262	0.00401	0.473	3.43254	3.4264	4.4706	3.81786	2.91376	2.57602	1.7747	1.26489
ENSG00000197724	5253	PHF2	protein_coding	HGNC Symbol	3	PHD finger protein 2 [Source:HGNC Symbol;Acc:HGNC:8920]	1.14	0.613	1.66	6.2	4.56	0.000263	0.00401	0.203	2.20122	6.69402	6.76062	6.70095	7.13247	6.07885	5.73024	4.32782
ENSG00000123095	79365	BHLHE41	protein_coding	HGNC Symbol	3	basic helix-loop-helix family member e41 [Source:HGNC Symbol;Acc:HGNC:16617]	1.11	0.595	1.62	5.44	4.56	0.000263	0.00401	0.23	2.15245	5.73262	5.81475	5.94181	6.49096	4.63357	4.92429	4.55107
ENSG00000110013	54414	SIAE	protein_coding	HGNC Symbol	6	sialic acid acetylesterase [Source:HGNC Symbol;Acc:HGNC:18187]	-1.24	-1.81	-0.666	3.52	-4.56	0.000265	0.00403	0.359	-2.35856	3.05263	3.03155	3.37597	2.5581	3.88822	4.32065	4.38231
ENSG00000004948	799	CALCR	protein_coding	HGNC Symbol	5	calcitonin receptor [Source:HGNC Symbol;Acc:HGNC:1440]	2.95	1.58	4.31	-0.968	4.56	0.000266	0.00405	0.554	7.70223	-0.63342	0.134744	0.378745	0.809022	-2.56074	-3.0985	-1.80751
ENSG00000125816	644524	NKX2-4	protein_coding	HGNC Symbol	1	NK2 homeobox 4 [Source:HGNC Symbol;Acc:HGNC:7837]	1.47	0.788	2.14	4.45	4.56	0.000268	0.00407	0.308	2.76173	5.00016	4.81096	4.99572	4.98377	5.2635	3.21368	2.85657
ENSG00000104381	54332	GDAP1	protein_coding	HGNC Symbol	50	ganglioside induced differentiation associated protein 1 [Source:HGNC Symbol;Acc:HGNC:15968]	-1.28	-1.87	-0.686	3.66	-4.55	0.00027	0.0041	0.332	-2.42235	3.13006	2.79997	3.70732	2.6483	4.36677	4.33997	4.65095
ENSG00000111859	4739	NEDD9	protein_coding	HGNC Symbol	16	neural precursor cell expressed, developmentally down-regulated 9 [Source:HGNC Symbol;Acc:HGNC:7733]	1.35	0.724	1.97	2.98	4.55	0.00027	0.0041	0.434	2.54433	3.40956	3.39733	3.57312	3.59637	2.33298	2.05593	2.51016
ENSG00000132432	23480	SEC61G	protein_coding	HGNC Symbol	7	SEC61 translocon subunit gamma [Source:HGNC Symbol;Acc:HGNC:18277]	-1.37	-2	-0.735	3.87	-4.55	0.000271	0.00411	0.317	-2.58087	2.83445	3.4284	3.84221	2.84761	4.13844	4.54813	5.44654
ENSG00000156469	51001	MTERF3	protein_coding	HGNC Symbol	5	mitochondrial transcription termination factor 3 [Source:HGNC Symbol;Acc:HGNC:24258]	-1.27	-1.86	-0.684	3.45	-4.55	0.000271	0.00411	0.344	-2.41708	3.08834	2.63471	3.08089	2.60891	3.70605	4.18476	4.87403
ENSG00000111676	1822	ATN1	protein_coding	HGNC Symbol	4	atrophin 1 [Source:HGNC Symbol;Acc:HGNC:3033]	1.22	0.654	1.78	8.13	4.55	0.000271	0.00411	0.178	2.3262	8.79885	8.55643	8.26486	9.08453	8.23862	7.40891	6.53155
ENSG00000177989	440836	ODF3B	protein_coding	HGNC Symbol	9	outer dense fiber of sperm tails 3B [Source:HGNC Symbol;Acc:HGNC:34388]	2.12	1.14	3.1	1.38	4.55	0.000272	0.00411	0.536	4.33811	2.54681	2.6423	1.59478	2.52674	1.72802	0.119921	-1.50266
ENSG00000108559	4927	NUP88	protein_coding	HGNC Symbol	13	nucleoporin 88 [Source:HGNC Symbol;Acc:HGNC:8067]	-1.14	-1.67	-0.613	5.88	-4.55	0.000273	0.00412	0.184	-2.20748	5.50712	4.96877	5.56156	4.93084	6.60941	6.27771	7.2885
ENSG00000128609	4698	NDUFA5	protein_coding	HGNC Symbol	12	NADH:ubiquinone oxidoreductase subunit A5 [Source:HGNC Symbol;Acc:HGNC:7688]	-1.04	-1.52	-0.557	5.33	-4.55	0.000273	0.00412	0.201	-2.0529	4.7264	5.01775	4.86912	4.97217	5.41706	5.96572	6.35503
ENSG00000135083	79616	CCNJL	protein_coding	HGNC Symbol	12	cyclin J like [Source:HGNC Symbol;Acc:HGNC:25876]	1.47	0.79	2.16	3.02	4.55	0.000273	0.00412	0.419	2.77585	3.22295	3.6328	3.75939	4.06152	2.5151	2.08064	1.83973
ENSG00000174640	6578	SLCO2A1	protein_coding	HGNC Symbol	8	solute carrier organic anion transporter family member 2A1 [Source:HGNC Symbol;Acc:HGNC:10955]	1.49	0.799	2.18	2.56	4.55	0.000274	0.00412	0.442	2.80718	3.43752	3.13743	3.54867	3.08862	1.05664	2.01163	1.66727
ENSG00000175591	5029	P2RY2	protein_coding	HGNC Symbol	3	purinergic receptor P2Y2 [Source:HGNC Symbol;Acc:HGNC:8541]	2.17	1.17	3.18	1.04	4.55	0.000274	0.00412	0.547	4.50856	2.31325	1.55247	2.60904	1.30435	0.898693	-0.259784	-1.14009
ENSG00000179862	163732	CITED4	protein_coding	HGNC Symbol	1	Cbp/p300 interacting transactivator with Glu/Asp rich carboxy-terminal domain 4 [Source:HGNC Symbol;Acc:HGNC:18696]	2.1	1.13	3.07	1.4	4.54	0.000274	0.00413	0.537	4.28017	2.21328	2.01702	2.35073	1.7649	2.12449	-0.355999	-0.280267
ENSG00000081189	4208	MEF2C	protein_coding	HGNC Symbol	56	myocyte enhancer factor 2C [Source:HGNC Symbol;Acc:HGNC:6996]	-1.1	-1.61	-0.591	3.92	-4.54	0.000275	0.00413	0.293	-2.14512	3.29197	3.5178	3.51372	3.46465	4.51024	4.51451	4.66057
ENSG00000106034	79974	CPED1	protein_coding	HGNC Symbol	10	cadherin like and PC-esterase domain containing 1 [Source:HGNC Symbol;Acc:HGNC:26159]	-1.65	-2.42	-0.886	1.2	-4.54	0.000275	0.00414	0.508	-3.14163	0.434751	0.443694	0.422466	0.36472	1.78073	2.04341	2.88966
ENSG00000165533	123016	TTC8	protein_coding	HGNC Symbol	13	tetratricopeptide repeat domain 8 [Source:HGNC Symbol;Acc:HGNC:20087]	-1.21	-1.78	-0.651	3.56	-4.54	0.000276	0.00414	0.316	-2.3197	3.19046	2.93593	3.28416	2.71475	3.864	4.31935	4.64321
ENSG00000071539	9319	TRIP13	protein_coding	HGNC Symbol	7	thyroid hormone receptor interactor 13 [Source:HGNC Symbol;Acc:HGNC:12307]	-0.986	-1.44	-0.529	6.53	-4.54	0.000276	0.00414	0.16	-1.9805	6.10369	6.07393	6.14142	5.7677	7.14678	6.92055	7.55817
ENSG00000104879	1158	CKM	protein_coding	HGNC Symbol	1	creatine kinase, M-type [Source:HGNC Symbol;Acc:HGNC:1994]	2.29	1.23	3.35	0.698	4.54	0.000277	0.00414	0.547	4.88277	1.55193	1.58435	1.70511	2.95362	-1.26528	-0.140731	-1.50266
ENSG00000120709	51307	FAM53C	protein_coding	HGNC Symbol	11	family with sequence similarity 53 member C [Source:HGNC Symbol;Acc:HGNC:1336]	1.03	0.554	1.51	7.34	4.54	0.000277	0.00415	0.146	2.0461	7.49337	7.94085	7.81183	7.99611	7.15022	6.67793	6.29762
ENSG00000120709	100128966	FAM53C	protein_coding	HGNC Symbol	11	family with sequence similarity 53 member C [Source:HGNC Symbol;Acc:HGNC:1336]	1.03	0.554	1.51	7.34	4.54	0.000277	0.00415	0.146	2.0461	7.49337	7.94085	7.81183	7.99611	7.15022	6.67793	6.29762
ENSG00000147224	5631	PRPS1	protein_coding	HGNC Symbol	25	phosphoribosyl pyrophosphate synthetase 1 [Source:HGNC Symbol;Acc:HGNC:9462]	-0.932	-1.36	-0.499	7	-4.54	0.000278	0.00415	0.153	-1.90801	6.53295	6.5905	6.54156	6.73119	7.37523	7.52587	7.73472
ENSG00000171530	6902	TBCA	protein_coding	HGNC Symbol	10	tubulin folding cofactor A [Source:HGNC Symbol;Acc:HGNC:11579]	-0.992	-1.45	-0.531	7.18	-4.54	0.000278	0.00415	0.154	-1.98846	6.62579	6.57868	6.96255	6.71678	7.45873	7.68833	8.25834
ENSG00000023697	51071	DERA	protein_coding	HGNC Symbol	10	deoxyribose-phosphate aldolase [Source:HGNC Symbol;Acc:HGNC:24269]	-1.28	-1.87	-0.685	4.38	-4.54	0.000279	0.00416	0.247	-2.42726	3.73656	3.46312	4.42918	3.34388	4.78315	4.99181	5.87857
ENSG00000197837	121504	H4-16	protein_coding	HGNC Symbol	6	H4 histone 16 [Source:HGNC Symbol;Acc:HGNC:20510]	-1.69	-2.48	-0.906	5.52	-4.54	0.000279	0.00416	0.191	-3.22898	3.87386	4.80252	5.70676	4.39543	5.85135	6.1778	7.85876
ENSG00000103479	5934	RBL2	protein_coding	HGNC Symbol	8	RB transcriptional corepressor like 2 [Source:HGNC Symbol;Acc:HGNC:9894]	-0.983	-1.44	-0.526	6.08	-4.54	0.000279	0.00416	0.152	-1.97627	5.58668	5.87641	5.70566	5.59448	6.21375	6.74566	6.80698
ENSG00000142149	30811	HUNK	protein_coding	HGNC Symbol	4	hormonally up-regulated Neu-associated kinase [Source:HGNC Symbol;Acc:HGNC:13326]	1.07	0.571	1.56	5.38	4.54	0.00028	0.00417	0.171	2.09288	5.65377	6.07112	5.87847	6.03064	5.19718	4.80422	4.02835
ENSG00000114738	7867	MAPKAPK3	protein_coding	HGNC Symbol	8	MAPK activated protein kinase 3 [Source:HGNC Symbol;Acc:HGNC:6888]	-1.12	-1.64	-0.599	4.86	-4.53	0.000281	0.00417	0.202	-2.17159	4.44718	4.57942	4.34648	3.90362	6.01015	5.34412	5.41051
ENSG00000130347	84816	RTN4IP1	protein_coding	HGNC Symbol	4	reticulon 4 interacting protein 1 [Source:HGNC Symbol;Acc:HGNC:18647]	-1.28	-1.87	-0.683	3.07	-4.53	0.000281	0.00417	0.345	-2.42272	2.5365	2.48228	2.70067	2.07061	4.05263	3.66151	3.97385
ENSG00000182087	91304	TMEM259	protein_coding	HGNC Symbol	12	transmembrane protein 259 [Source:HGNC Symbol;Acc:HGNC:17039]	1.21	0.646	1.77	8.18	4.53	0.00028	0.00417	0.147	2.30861	8.72944	8.6635	8.81792	8.85427	8.46144	7.51529	6.19745
ENSG00000172986	727936	GXYLT2	protein_coding	HGNC Symbol	3	glucoside xylosyltransferase 2 [Source:HGNC Symbol;Acc:HGNC:33383]	-1.11	-1.63	-0.595	4.59	-4.53	0.000282	0.00419	0.213	-2.16255	3.99922	4.24732	4.37179	3.84549	4.73221	5.2762	5.63494
ENSG00000111850	63914	SMIM8	protein_coding	HGNC Symbol	9	small integral membrane protein 8 [Source:HGNC Symbol;Acc:HGNC:21401]	-1.58	-2.32	-0.847	2.78	-4.53	0.000284	0.0042	0.352	-2.99712	2.30113	1.93284	2.79517	1.25416	2.93693	3.77943	4.46148
ENSG00000111850	57150	SMIM8	protein_coding	HGNC Symbol	9	small integral membrane protein 8 [Source:HGNC Symbol;Acc:HGNC:21401]	-1.58	-2.32	-0.847	2.78	-4.53	0.000284	0.0042	0.352	-2.99712	2.30113	1.93284	2.79517	1.25416	2.93693	3.77943	4.46148
ENSG00000239443	NA	PABPC1P10	processed_pseudogene	HGNC Symbol	1	poly(A) binding protein cytoplasmic 1 pseudogene 10 [Source:HGNC Symbol;Acc:HGNC:37992]	1.79	0.956	2.62	1.11	4.53	0.000284	0.0042	0.509	3.45327	1.94376	1.74813	1.59478	1.96536	0.579742	-0.0574754	-0.0123339
ENSG00000100387	9978	RBX1	protein_coding	HGNC Symbol	3	ring-box 1 [Source:HGNC Symbol;Acc:HGNC:9928]	-1.33	-1.95	-0.71	5.15	-4.53	0.000285	0.00422	0.182	-2.51148	4.07238	5.02503	4.55236	4.22025	5.39399	5.64478	7.16149
ENSG00000164867	4846	NOS3	protein_coding	HGNC Symbol	10	nitric oxide synthase 3 [Source:HGNC Symbol;Acc:HGNC:7876]	2.66	1.42	3.9	1.55	4.53	0.000285	0.00422	0.478	6.33556	4.17891	2.55649	1.96371	2.73319	0.549685	0.549786	-1.64705
ENSG00000184992	140707	BRI3BP	protein_coding	HGNC Symbol	3	BRI3 binding protein [Source:HGNC Symbol;Acc:HGNC:14251]	-0.961	-1.41	-0.514	6.74	-4.53	0.000285	0.00422	0.125	-1.94729	6.33757	6.23764	6.22172	6.40445	6.94435	7.27729	7.77579
ENSG00000100346	8911	CACNA1I	protein_coding	HGNC Symbol	5	calcium voltage-gated channel subunit alpha1 I [Source:HGNC Symbol;Acc:HGNC:1396]	2.49	1.33	3.65	0.874	4.53	0.000286	0.00422	0.515	5.61546	1.92808	3.3284	1.09784	1.93383	-0.810717	-0.323209	-1.037
ENSG00000262202	NA	AC007952.4	lncRNA	Clone-based (Ensembl) gene	1	novel transcript	-1.92	-2.81	-1.02	2.04	-4.53	0.000286	0.00422	0.421	-3.77388	1.37817	1.66111	0.895536	-0.0741642	2.7447	2.79911	4.88884
ENSG00000149089	51074	APIP	protein_coding	HGNC Symbol	3	APAF1 interacting protein [Source:HGNC Symbol;Acc:HGNC:17581]	-1.16	-1.7	-0.619	4.01	-4.52	0.000287	0.00422	0.243	-2.23121	3.46495	3.71431	3.5338	3.27633	4.18073	4.6894	5.22072
ENSG00000185904	84856	LINC00839	lncRNA	HGNC Symbol	9	long intergenic non-protein coding RNA 839 [Source:HGNC Symbol;Acc:HGNC:28269]	1.57	0.837	2.3	2.24	4.52	0.000286	0.00422	0.429	2.96129	2.99358	2.37699	2.99662	3.26371	1.39768	1.34572	1.32419
ENSG00000204396	80737	VWA7	protein_coding	HGNC Symbol	5	von Willebrand factor A domain containing 7 [Source:HGNC Symbol;Acc:HGNC:13939]	1.49	0.798	2.19	2.17	4.52	0.000287	0.00422	0.425	2.81676	2.81752	2.88564	3.12125	2.90566	1.03511	1.5542	0.899439
ENSG00000214717	9189	ZBED1	protein_coding	HGNC Symbol	6	zinc finger BED-type containing 1 [Source:HGNC Symbol;Acc:HGNC:447]	1.1	0.587	1.61	6.08	4.52	0.000287	0.00422	0.12	2.14032	6.62275	6.55976	6.67407	6.65889	6.20895	5.52496	4.32298
ENSG00000162676	2672	GFI1	protein_coding	HGNC Symbol	4	growth factor independent 1 transcriptional repressor [Source:HGNC Symbol;Acc:HGNC:4237]	1.09	0.58	1.59	5.49	4.52	0.000288	0.00422	0.133	2.12292	6.25434	5.97592	6.25687	5.91427	4.87085	5.20844	3.9268
ENSG00000120738	1958	EGR1	protein_coding	HGNC Symbol	1	early growth response 1 [Source:HGNC Symbol;Acc:HGNC:3238]	-1.71	-2.51	-0.914	6.14	-4.52	0.000288	0.00423	0.13	-3.27411	5.27734	5.57794	5.89214	5.38016	8.83912	7.12225	4.88392
ENSG00000143314	79590	MRPL24	protein_coding	HGNC Symbol	6	mitochondrial ribosomal protein L24 [Source:HGNC Symbol;Acc:HGNC:14037]	-1.25	-1.84	-0.67	5.09	-4.52	0.000289	0.00423	0.163	-2.38645	4.70125	4.78547	4.82704	3.60641	5.89534	5.71059	6.13879
ENSG00000151689	3628	INPP1	protein_coding	HGNC Symbol	15	inositol polyphosphate-1-phosphatase [Source:HGNC Symbol;Acc:HGNC:6071]	1.15	0.615	1.69	4.23	4.52	0.000289	0.00423	0.24	2.22087	4.76222	4.47273	4.54001	5.04039	3.8016	3.51507	3.49089
ENSG00000176723	283933	ZNF843	protein_coding	HGNC Symbol	3	zinc finger protein 843 [Source:HGNC Symbol;Acc:HGNC:28710]	1.82	0.97	2.66	1.63	4.52	0.000289	0.00423	0.458	3.52158	2.6267	2.97855	1.82398	2.65798	0.0459186	0.866393	0.408804
ENSG00000111530	55832	CAND1	protein_coding	HGNC Symbol	8	cullin associated and neddylation dissociated 1 [Source:HGNC Symbol;Acc:HGNC:30688]	-0.993	-1.46	-0.53	7.93	-4.52	0.00029	0.00423	0.119	-1.9901	7.37799	7.35305	7.50406	7.58262	8.1671	8.40803	9.13668
ENSG00000167608	147798	TMC4	protein_coding	HGNC Symbol	10	transmembrane channel like 4 [Source:HGNC Symbol;Acc:HGNC:22998]	1.43	0.761	2.09	3.48	4.52	0.000289	0.00423	0.298	2.68701	4.70125	4.20436	3.98026	4.1117	2.84711	3.04184	1.45375
ENSG00000173588	51134	CEP83	protein_coding	HGNC Symbol	14	centrosomal protein 83 [Source:HGNC Symbol;Acc:HGNC:17966]	-1.2	-1.77	-0.643	4.49	-4.52	0.00029	0.00423	0.184	-2.30371	4.3968	3.52193	4.1361	4.1602	4.76037	5.47048	4.96223
ENSG00000237190	91368	CDKN2AIPNL	protein_coding	HGNC Symbol	2	CDKN2A interacting protein N-terminal like [Source:HGNC Symbol;Acc:HGNC:30545]	-1.18	-1.73	-0.629	5.82	-4.52	0.00029	0.00423	0.129	-2.26182	5.0697	5.2165	5.55911	4.83593	6.20413	6.20686	7.61961
ENSG00000161091	126321	MFSD12	protein_coding	HGNC Symbol	15	major facilitator superfamily domain containing 12 [Source:HGNC Symbol;Acc:HGNC:28299]	1.2	0.638	1.75	6.02	4.52	0.000291	0.00424	0.109	2.29038	6.6683	6.73997	6.47499	6.47598	6.36542	5.34667	4.078
ENSG00000132603	51388	NIP7	protein_coding	HGNC Symbol	8	nucleolar pre-rRNA processing protein NIP7 [Source:HGNC Symbol;Acc:HGNC:24328]	-1.09	-1.59	-0.579	5.16	-4.52	0.000292	0.00425	0.15	-2.12248	4.57603	4.25971	4.86714	4.65194	5.821	5.55006	6.41649
ENSG00000173406	1600	DAB1	protein_coding	HGNC Symbol	11	DAB adaptor protein 1 [Source:HGNC Symbol;Acc:HGNC:2661]	1.88	1	2.75	1.65	4.52	0.000292	0.00425	0.448	3.67618	2.07772	2.89838	2.73576	3.08144	-0.187281	0.975845	-0.0620869
ENSG00000087076	51171	HSD17B14	protein_coding	HGNC Symbol	4	hydroxysteroid 17-beta dehydrogenase 14 [Source:HGNC Symbol;Acc:HGNC:23238]	1.73	0.924	2.54	1.62	4.52	0.000292	0.00425	0.447	3.32414	2.57729	2.97855	2.17016	2.05603	0.800008	0.793515	-0.0123339
ENSG00000107816	84445	LZTS2	protein_coding	HGNC Symbol	7	leucine zipper tumor suppressor 2 [Source:HGNC Symbol;Acc:HGNC:29381]	1.37	0.73	2.01	6.17	4.51	0.000293	0.00425	0.0965	2.58331	6.85714	7.05965	6.50644	7.07038	6.58924	5.46638	3.66153
ENSG00000130052	9754	STARD8	protein_coding	HGNC Symbol	5	StAR related lipid transfer domain containing 8 [Source:HGNC Symbol;Acc:HGNC:19161]	1.43	0.764	2.1	3.14	4.51	0.000293	0.00425	0.324	2.7014	3.74106	3.76736	3.99843	4.20051	2.7904	2.56081	0.899439
ENSG00000145506	85409	NKD2	protein_coding	HGNC Symbol	5	NKD inhibitor of WNT signaling pathway 2 [Source:HGNC Symbol;Acc:HGNC:17046]	1.39	0.739	2.03	5.43	4.51	0.000293	0.00425	0.123	2.61275	6.22496	6.36414	5.83464	6.11742	5.9271	4.72413	2.84312
ENSG00000286064	NA	AL035413.2	unprocessed_pseudogene	Clone-based (Ensembl) gene	1	aldo-keto reductase family pseudogene	1.94	1.03	2.84	1.21	4.51	0.000293	0.00425	0.473	3.83403	2.26413	1.26833	1.97843	2.50545	0.455563	0.0465476	-0.0620869
ENSG00000140006	112840	WDR89	protein_coding	HGNC Symbol	4	WD repeat domain 89 [Source:HGNC Symbol;Acc:HGNC:20489]	-1.48	-2.18	-0.791	2.81	-4.51	0.000294	0.00426	0.315	-2.79566	2.06343	2.27323	2.72706	1.8003	2.70434	3.81669	4.28866
ENSG00000123395	60673	ATG101	protein_coding	HGNC Symbol	7	autophagy related 101 [Source:HGNC Symbol;Acc:HGNC:25679]	1.38	0.737	2.03	3.85	4.51	0.000295	0.00427	0.267	2.60763	4.27192	4.39845	4.48952	4.33937	4.31634	2.7879	2.32902
ENSG00000156983	7862	BRPF1	protein_coding	HGNC Symbol	10	bromodomain and PHD finger containing 1 [Source:HGNC Symbol;Acc:HGNC:14255]	1.17	0.622	1.71	5.86	4.51	0.000295	0.00427	0.1	2.2441	6.38357	6.14981	6.32324	6.57385	6.23574	5.07027	4.31813
ENSG00000102032	5973	RENBP	protein_coding	HGNC Symbol	10	renin binding protein [Source:HGNC Symbol;Acc:HGNC:9959]	1.71	0.912	2.51	1.54	4.51	0.000297	0.00428	0.437	3.27665	2.26413	2.74461	2.32792	2.12747	1.15974	0.652269	-0.468712
ENSG00000113790	1962	EHHADH	protein_coding	HGNC Symbol	6	enoyl-CoA hydratase and 3-hydroxyacyl CoA dehydrogenase [Source:HGNC Symbol;Acc:HGNC:3247]	-1.26	-1.84	-0.67	3.24	-4.51	0.000296	0.00428	0.275	-2.39057	2.83445	2.77946	2.8199	2.14134	3.84556	3.91616	4.31326
ENSG00000116001	7072	TIA1	protein_coding	HGNC Symbol	20	TIA1 cytotoxic granule associated RNA binding protein [Source:HGNC Symbol;Acc:HGNC:11802]	-1.24	-1.82	-0.659	5.07	-4.51	0.000297	0.00428	0.134	-2.35786	4.62305	4.35983	5.08685	4.07964	5.05062	5.90258	6.37269
ENSG00000186642	5138	PDE2A	protein_coding	HGNC Symbol	27	phosphodiesterase 2A [Source:HGNC Symbol;Acc:HGNC:8777]	2.55	1.36	3.73	-0.152	4.51	0.000297	0.00428	0.496	5.83744	1.51042	1.66111	0.0842975	1.14823	-1.49661	-1.24435	-2.72505
ENSG00000248905	342184	FMN1	protein_coding	HGNC Symbol	13	formin 1 [Source:HGNC Symbol;Acc:HGNC:3768]	1.46	0.778	2.14	2.62	4.51	0.000297	0.00428	0.365	2.75047	3.23575	3.68887	3.17974	2.98473	1.39768	1.86994	2.00589
ENSG00000152348	83734	ATG10	protein_coding	HGNC Symbol	9	autophagy related 10 [Source:HGNC Symbol;Acc:HGNC:20315]	-1.49	-2.18	-0.792	2.82	-4.51	0.000298	0.00428	0.302	-2.80417	2.3372	2.49072	2.56095	1.20217	3.26292	3.71182	4.14531
ENSG00000163170	388962	BOLA3	protein_coding	HGNC Symbol	5	bolA family member 3 [Source:HGNC Symbol;Acc:HGNC:24415]	-1.5	-2.2	-0.797	3.36	-4.51	0.000298	0.00428	0.265	-2.82235	2.9708	2.81349	2.77844	1.59385	4.20985	3.97996	5.2024
ENSG00000052802	6307	MSMO1	protein_coding	HGNC Symbol	5	methylsterol monooxygenase 1 [Source:HGNC Symbol;Acc:HGNC:10545]	-1.66	-2.44	-0.884	4.87	-4.5	0.000299	0.00429	0.151	-3.16307	3.36367	5.17653	4.02349	4.28417	4.67767	5.87988	6.66177
ENSG00000228998	NA	AC091167.1	transcribed_processed_pseudogene	Clone-based (Ensembl) gene	1	PERP, TP53 apoptosis effector (PERP) pseudogene	2.26	1.2	3.32	1	4.51	0.000299	0.00429	0.475	4.79609	1.92808	1.01117	2.26927	1.65315	1.23722	-0.868205	-0.222552
ENSG00000244053	NA	RPL13AP2	processed_pseudogene	HGNC Symbol	1	ribosomal protein L13a pseudogene 2 [Source:HGNC Symbol;Acc:HGNC:19675]	2.73	1.45	4.01	-0.311	4.51	0.000299	0.00429	0.48	6.63303	0.520908	-0.203425	0.895536	0.700769	-0.528318	-2.71148	-0.850583
ENSG00000118298	23632	CA14	protein_coding	HGNC Symbol	6	carbonic anhydrase 14 [Source:HGNC Symbol;Acc:HGNC:1372]	1.81	0.962	2.65	2.94	4.5	0.000299	0.00429	0.32	3.50079	3.96889	3.4284	3.80553	4.88003	1.1397	2.53868	0.84649
ENSG00000185621	89782	LMLN	protein_coding	HGNC Symbol	11	leishmanolysin like peptidase [Source:HGNC Symbol;Acc:HGNC:15991]	-1.43	-2.09	-0.759	2.9	-4.5	0.0003	0.0043	0.283	-2.68918	2.50514	2.50745	2.76152	1.46741	3.33077	3.86016	3.86491
ENSG00000127666	148022	TICAM1	protein_coding	HGNC Symbol	2	toll like receptor adaptor molecule 1 [Source:HGNC Symbol;Acc:HGNC:18348]	1.18	0.625	1.73	4.35	4.5	0.000301	0.0043	0.19	2.25862	4.66859	5.2279	4.55728	5.01047	3.92966	3.62627	3.41564
ENSG00000066248	25791	NGEF	protein_coding	HGNC Symbol	9	neuronal guanine nucleotide exchange factor [Source:HGNC Symbol;Acc:HGNC:7807]	1.47	0.782	2.16	4.7	4.5	0.000302	0.00432	0.134	2.76936	5.63337	5.78505	5.14183	6.06834	3.95854	4.45313	1.89293
ENSG00000152137	26353	HSPB8	protein_coding	HGNC Symbol	14	heat shock protein family B (small) member 8 [Source:HGNC Symbol;Acc:HGNC:30171]	3.49	1.86	5.13	2.19	4.5	0.000302	0.00432	0.415	11.2635	4.87897	1.45236	4.2436	3.83273	0.455563	0.277873	0.213548
ENSG00000226259	NA	GTF2H2B	transcribed_unprocessed_pseudogene	HGNC Symbol	4	general transcription factor IIH subunit 2B (pseudogene) [Source:HGNC Symbol;Acc:HGNC:31393]	-1.44	-2.11	-0.763	2.74	-4.5	0.000304	0.00434	0.291	-2.70575	2.14709	1.43498	2.70067	2.14134	3.14222	3.588	4.02835
ENSG00000153404	153478	PLEKHG4B	protein_coding	HGNC Symbol	4	pleckstrin homology and RhoGEF domain containing G4B [Source:HGNC Symbol;Acc:HGNC:29399]	1.23	0.652	1.8	4.45	4.5	0.000304	0.00434	0.156	2.34092	4.93692	5.26033	5.05073	5.3743	4.15849	3.99629	2.36712
ENSG00000202512	NA	RN7SKP230	misc_RNA	HGNC Symbol	1	RN7SK pseudogene 230 [Source:HGNC Symbol;Acc:HGNC:45954]	1.14	0.607	1.68	8.84	4.5	0.000305	0.00435	0.0716	2.20867	9.27981	9.28816	8.77034	9.2851	8.38424	7.78819	9.06932
ENSG00000109956	27087	B3GAT1	protein_coding	HGNC Symbol	5	beta-1,3-glucuronyltransferase 1 [Source:HGNC Symbol;Acc:HGNC:921]	1.2	0.64	1.77	4.87	4.49	0.000306	0.00435	0.116	2.30397	5.6394	5.76083	4.91384	5.64648	4.39451	4.37536	3.37882
ENSG00000125851	5126	PCSK2	protein_coding	HGNC Symbol	5	proprotein convertase subtilisin/kexin type 2 [Source:HGNC Symbol;Acc:HGNC:8744]	3.05	1.62	4.48	0.7	4.49	0.000307	0.00437	0.463	8.29949	0.821774	3.4844	1.87208	1.86861	-1.49661	-1.24435	-0.403124
ENSG00000181418	23109	DDN	protein_coding	HGNC Symbol	1	dendrin [Source:HGNC Symbol;Acc:HGNC:24458]	1.48	0.785	2.17	3.76	4.49	0.000307	0.00437	0.229	2.78537	4.48786	4.13609	4.59598	4.35731	4.35161	2.79538	1.60487
ENSG00000182795	79098	C1orf116	protein_coding	HGNC Symbol	2	chromosome 1 open reading frame 116 [Source:HGNC Symbol;Acc:HGNC:28667]	2.61	1.39	3.83	0.474	4.49	0.000308	0.00437	0.461	6.1054	0.982239	1.36328	1.01459	2.86444	-0.347745	-1.30709	-1.25112
ENSG00000107957	9644	SH3PXD2A	protein_coding	HGNC Symbol	4	SH3 and PX domains 2A [Source:HGNC Symbol;Acc:HGNC:23664]	1.23	0.653	1.81	6.01	4.49	0.000309	0.00438	0.047	2.34506	6.58637	6.7844	6.1865	7.22616	5.55016	5.56382	4.18317
ENSG00000166289	79156	PLEKHF1	protein_coding	HGNC Symbol	4	pleckstrin homology and FYVE domain containing 1 [Source:HGNC Symbol;Acc:HGNC:20764]	1.35	0.714	1.98	4.54	4.49	0.00031	0.0044	0.142	2.54348	4.98319	5.33837	4.69734	5.55746	4.77992	3.66356	2.79502
ENSG00000136051	23325	WASHC4	protein_coding	HGNC Symbol	14	WASH complex subunit 4 [Source:HGNC Symbol;Acc:HGNC:29174]	-1.15	-1.7	-0.612	5.3	-4.49	0.000311	0.00441	0.0714	-2.22636	5.09976	4.55348	5.02969	4.59511	5.22002	6.16088	6.41592
ENSG00000136999	4856	CCN3	protein_coding	HGNC Symbol	2	cellular communication network factor 3 [Source:HGNC Symbol;Acc:HGNC:7885]	2.34	1.24	3.43	3.28	4.49	0.000311	0.00441	0.283	5.04666	4.77323	2.61169	5.10037	4.40121	2.00774	1.9526	2.14394
ENSG00000119013	4709	NDUFB3	protein_coding	HGNC Symbol	4	NADH:ubiquinone oxidoreductase subunit B3 [Source:HGNC Symbol;Acc:HGNC:7698]	-1.27	-1.87	-0.675	4.28	-4.48	0.000315	0.00444	0.139	-2.41928	3.80685	3.65174	3.76364	3.0227	4.87237	4.74264	6.11869
ENSG00000130638	25814	ATXN10	protein_coding	HGNC Symbol	12	ataxin 10 [Source:HGNC Symbol;Acc:HGNC:10549]	-1.15	-1.69	-0.608	6.54	-4.48	0.000314	0.00444	0.0314	-2.21599	5.70758	6.32634	6.35954	5.74289	6.60394	7.16945	7.8621
ENSG00000167513	81620	CDT1	protein_coding	HGNC Symbol	3	chromatin licensing and DNA replication factor 1 [Source:HGNC Symbol;Acc:HGNC:24576]	1.28	0.676	1.87	8.47	4.48	0.000314	0.00444	0.0406	2.42024	9.0314	9.23203	8.6949	9.66554	8.30042	7.9337	6.43173
ENSG00000168003	6520	SLC3A2	protein_coding	HGNC Symbol	23	solute carrier family 3 member 2 [Source:HGNC Symbol;Acc:HGNC:11026]	1.02	0.541	1.5	7.48	4.48	0.000315	0.00444	0.0218	2.02859	7.88292	7.59209	8.292	7.8938	7.25406	6.8596	6.56112
ENSG00000172817	9420	CYP7B1	protein_coding	HGNC Symbol	2	cytochrome P450 family 7 subfamily B member 1 [Source:HGNC Symbol;Acc:HGNC:2652]	-3.12	-4.58	-1.65	1.08	-4.48	0.000315	0.00444	0.4	-8.6753	-2.78026	1.83021	1.25119	-0.708036	2.19415	2.69091	3.09087
ENSG00000047634	6322	SCML1	protein_coding	HGNC Symbol	7	Scm polycomb group protein like 1 [Source:HGNC Symbol;Acc:HGNC:10580]	-1.2	-1.77	-0.637	7.57	-4.48	0.000317	0.00445	0.0294	-2.30257	6.90949	7.40864	7.08366	7.45236	7.34929	8.64578	8.17187
ENSG00000078902	54472	TOLLIP	protein_coding	HGNC Symbol	13	toll interacting protein [Source:HGNC Symbol;Acc:HGNC:16476]	1.17	0.622	1.73	4.8	4.48	0.000318	0.00445	0.0915	2.25709	5.29732	4.9808	5.33723	5.597	4.94778	4.04105	3.38811
ENSG00000100979	5360	PLTP	protein_coding	HGNC Symbol	5	phospholipid transfer protein [Source:HGNC Symbol;Acc:HGNC:9093]	1.83	0.969	2.69	1.49	4.48	0.000318	0.00445	0.375	3.55749	2.31325	3.1428	2.03586	1.98088	0.28361	0.61891	0.082303
ENSG00000104388	5862	RAB2A	protein_coding	HGNC Symbol	12	RAB2A, member RAS oncogene family [Source:HGNC Symbol;Acc:HGNC:9763]	-1.01	-1.48	-0.535	5.38	-4.48	0.000317	0.00445	0.0545	-2.01309	4.72186	4.95053	5.06632	4.89444	5.63402	5.87768	6.48359
ENSG00000115355	55704	CCDC88A	protein_coding	HGNC Symbol	68	coiled-coil domain containing 88A [Source:HGNC Symbol;Acc:HGNC:25523]	-1.05	-1.54	-0.555	5.72	-4.48	0.000318	0.00445	0.0315	-2.06867	5.5754	5.19729	5.56278	4.96634	6.16191	6.53351	6.02053
ENSG00000132305	10989	IMMT	protein_coding	HGNC Symbol	12	inner membrane mitochondrial protein [Source:HGNC Symbol;Acc:HGNC:6047]	-1	-1.47	-0.53	6.74	-4.48	0.000317	0.00445	0.0208	-2.00055	6.57068	6.14447	6.20461	6.05466	7.22583	7.25676	7.71547
ENSG00000168653	4725	NDUFS5	protein_coding	HGNC Symbol	2	NADH:ubiquinone oxidoreductase subunit S5 [Source:HGNC Symbol;Acc:HGNC:7712]	-1.05	-1.55	-0.558	6.54	-4.48	0.000316	0.00445	0.0258	-2.07589	5.82336	6.03624	6.15444	5.82361	7.01239	6.84705	8.06584
ENSG00000182768	51335	NGRN	protein_coding	HGNC Symbol	3	neugrin, neurite outgrowth associated [Source:HGNC Symbol;Acc:HGNC:18077]	1.25	0.663	1.84	5.47	4.48	0.000318	0.00445	0.055	2.3835	5.69257	5.73887	5.92671	6.05832	5.92637	4.2852	4.69092
ENSG00000229043	NA	AC091729.3	lncRNA	Clone-based (Ensembl) gene	7	novel transcript	-1.75	-2.58	-0.928	1.67	-4.48	0.000318	0.00445	0.339	-3.3703	1.25787	1.20821	0.696227	-0.208465	2.84092	2.43707	3.46916
ENSG00000250144	NA	AC104619.3	processed_pseudogene	Clone-based (Ensembl) gene	1	eukaryotic translation elongation factor 1 alpha 1 (EEF1A1) pseudogene	1.23	0.649	1.8	5.14	4.48	0.000318	0.00445	0.0733	2.33861	5.49387	4.93671	5.73305	5.97943	4.63357	4.16323	5.03206
ENSG00000255642	NA	PABPC1P4	processed_pseudogene	HGNC Symbol	1	poly(A) binding protein cytoplasmic 1 pseudogene 4 [Source:HGNC Symbol;Acc:HGNC:8563]	1.29	0.683	1.9	3.34	4.48	0.000317	0.00445	0.241	2.44335	3.92216	3.60975	3.76789	4.22025	2.81588	2.56081	2.46697
ENSG00000113845	51300	TIMMDC1	protein_coding	HGNC Symbol	9	translocase of inner mitochondrial membrane domain containing 1 [Source:HGNC Symbol;Acc:HGNC:1321]	-1.12	-1.65	-0.592	5.16	-4.47	0.00032	0.00446	0.0583	-2.17266	4.72866	4.39396	4.9921	4.1805	5.81785	5.61812	6.42046
ENSG00000105877	8701	DNAH11	protein_coding	HGNC Symbol	12	dynein axonemal heavy chain 11 [Source:HGNC Symbol;Acc:HGNC:2942]	-1.18	-1.74	-0.626	3.76	-4.47	0.000322	0.00449	0.14	-2.27121	3.3868	3.46312	3.23596	3.34986	3.83625	4.71528	4.31569
ENSG00000184979	11274	USP18	protein_coding	HGNC Symbol	1	ubiquitin specific peptidase 18 [Source:HGNC Symbol;Acc:HGNC:12616]	-1.16	-1.71	-0.614	3.67	-4.47	0.000323	0.0045	0.153	-2.23812	3.27347	3.47167	2.99662	2.89751	4.61555	4.30762	4.11765
ENSG00000085760	4528	MTIF2	protein_coding	HGNC Symbol	12	mitochondrial translational initiation factor 2 [Source:HGNC Symbol;Acc:HGNC:7441]	-1.3	-1.91	-0.685	4.93	-4.47	0.000323	0.0045	0.0518	-2.45598	5.06254	3.93129	4.61494	3.88313	5.88559	5.8183	5.27932
ENSG00000144043	113419	TEX261	protein_coding	HGNC Symbol	6	testis expressed 261 [Source:HGNC Symbol;Acc:HGNC:30712]	-1.5	-2.2	-0.792	5.12	-4.47	0.000323	0.0045	0.0601	-2.82412	4.78416	4.25724	4.46882	3.34986	6.51048	5.49711	6.99434
ENSG00000182518	90736	FAM104B	protein_coding	HGNC Symbol	7	family with sequence similarity 104 member B [Source:HGNC Symbol;Acc:HGNC:25085]	-1.26	-1.85	-0.666	3.43	-4.47	0.000324	0.00451	0.178	-2.39452	2.5365	3.08268	3.05334	2.60891	3.92088	3.98487	4.83549
ENSG00000103647	10391	CORO2B	protein_coding	HGNC Symbol	3	coronin 2B [Source:HGNC Symbol;Acc:HGNC:2256]	1.17	0.617	1.72	4.33	4.46	0.000326	0.00453	0.104	2.24718	4.69199	5.07358	4.7325	5.28651	3.72634	3.80931	3.00287
ENSG00000131096	5697	PYY	protein_coding	HGNC Symbol	2	peptide YY [Source:HGNC Symbol;Acc:HGNC:9748]	3.27	1.73	4.81	-0.806	4.46	0.000326	0.00453	0.385	9.64802	1.12663	0.297474	-0.999767	1.09219	-1.62785	-3.0985	-2.43555
ENSG00000105948	79989	TTC26	protein_coding	HGNC Symbol	10	tetratricopeptide repeat domain 26 [Source:HGNC Symbol;Acc:HGNC:21882]	-1.23	-1.82	-0.651	3.85	-4.46	0.000327	0.00453	0.124	-2.35128	3.8154	3.17979	3.14754	2.90566	4.30963	4.59176	4.98077
ENSG00000147996	220869	CBWD5	protein_coding	HGNC Symbol	33	COBW domain containing 5 [Source:HGNC Symbol;Acc:HGNC:24584]	-1.48	-2.18	-0.781	2.01	-4.46	0.000327	0.00453	0.28	-2.787	1.3549	1.43498	1.79101	1.0339	2.26985	2.9709	3.20042
ENSG00000099901	5902	RANBP1	protein_coding	HGNC Symbol	14	RAN binding protein 1 [Source:HGNC Symbol;Acc:HGNC:9847]	-1.04	-1.53	-0.548	7.92	-4.46	0.000328	0.00454	-0.00393	-2.05313	7.26316	7.31019	7.36603	7.38399	8.85707	8.12555	9.13194
ENSG00000107147	57582	KCNT1	protein_coding	HGNC Symbol	32	potassium sodium-activated channel subfamily T member 1 [Source:HGNC Symbol;Acc:HGNC:18865]	2.14	1.13	3.15	0.48	4.46	0.000327	0.00454	0.395	4.4124	2.03444	0.914145	1.651	1.2284	-0.0894333	-0.570124	-1.80751
ENSG00000185955	402573	C7orf61	protein_coding	HGNC Symbol	2	chromosome 7 open reading frame 61 [Source:HGNC Symbol;Acc:HGNC:22135]	2.54	1.34	3.73	-0.491	4.46	0.000328	0.00454	0.403	5.80139	0.787423	0.258479	0.23902	1.61389	-1.49661	-1.75455	-3.08762
ENSG00000136002	50649	ARHGEF4	protein_coding	HGNC Symbol	17	Rho guanine nucleotide exchange factor 4 [Source:HGNC Symbol;Acc:HGNC:684]	1.23	0.649	1.81	5.13	4.46	0.000329	0.00454	0.0181	2.34614	5.97891	5.98042	5.69344	5.91326	4.7103	4.87569	2.73073
ENSG00000198677	9652	TTC37	protein_coding	HGNC Symbol	16	tetratricopeptide repeat domain 37 [Source:HGNC Symbol;Acc:HGNC:23639]	-1.14	-1.67	-0.599	7.12	-4.46	0.000329	0.00455	-0.0142	-2.19631	6.99193	6.17489	6.98323	6.4301	7.43065	7.94247	7.91127
ENSG00000102225	5127	CDK16	protein_coding	HGNC Symbol	23	cyclin dependent kinase 16 [Source:HGNC Symbol;Acc:HGNC:8749]	0.965	0.509	1.42	8.86	4.46	0.00033	0.00455	-0.00132	1.95157	9.2674	9.37653	9.25304	9.33433	8.6587	8.32578	7.80882
ENSG00000065361	2065	ERBB3	protein_coding	HGNC Symbol	23	erb-b2 receptor tyrosine kinase 3 [Source:HGNC Symbol;Acc:HGNC:3431]	1.13	0.594	1.66	5.07	4.46	0.000331	0.00456	0.0199	2.18296	5.82442	6.05414	5.39049	5.44311	4.3924	4.7024	3.67678
ENSG00000141933	91978	TPGS1	protein_coding	HGNC Symbol	2	tubulin polyglutamylase complex subunit 1 [Source:HGNC Symbol;Acc:HGNC:25058]	2.27	1.2	3.34	1.97	4.46	0.000331	0.00456	0.321	4.82716	3.18387	3.24108	2.86813	2.15508	3.24896	0.340609	-1.25112
ENSG00000248015	NA	AC005329.1	lncRNA	Clone-based (Ensembl) gene	4	novel transcript, antisense to NDUFS7	1.72	0.907	2.53	2.13	4.46	0.000332	0.00457	0.275	3.29643	3.40391	2.84673	3.19873	3.35582	0.850194	1.85569	-0.609575
ENSG00000160360	26086	GPSM1	protein_coding	HGNC Symbol	6	G protein signaling modulator 1 [Source:HGNC Symbol;Acc:HGNC:17858]	1.43	0.755	2.11	6.89	4.46	0.000333	0.00458	-0.0355	2.69775	7.65004	7.8419	7.36323	7.70588	7.39808	6.19169	4.08087
ENSG00000183638	94137	RP1L1	protein_coding	HGNC Symbol	2	RP1 like 1 [Source:HGNC Symbol;Acc:HGNC:15946]	2.59	1.37	3.82	-0.45	4.45	0.000334	0.00459	0.384	6.02658	0.821774	0.57645	0.506124	-0.0741642	-0.137528	-2.40663	-2.43555
ENSG00000107829	6468	FBXW4	protein_coding	HGNC Symbol	6	F-box and WD repeat domain containing 4 [Source:HGNC Symbol;Acc:HGNC:10847]	0.977	0.514	1.44	5.23	4.45	0.000336	0.0046	0.000207	1.96785	5.65734	5.85533	5.65272	5.43609	4.85096	4.6569	4.5091
ENSG00000109079	7126	TNFAIP1	protein_coding	HGNC Symbol	6	TNF alpha induced protein 1 [Source:HGNC Symbol;Acc:HGNC:11894]	1.02	0.538	1.5	6.47	4.45	0.000336	0.0046	-0.0424	2.02989	6.72044	7.08633	6.51404	7.07129	6.1902	5.67197	6.06394
ENSG00000115758	4953	ODC1	protein_coding	HGNC Symbol	4	ornithine decarboxylase 1 [Source:HGNC Symbol;Acc:HGNC:8109]	-1.07	-1.57	-0.563	7.45	-4.45	0.000335	0.0046	-0.0305	-2.09676	6.96193	6.51186	7.25214	6.79675	8.15873	7.82979	8.66852
ENSG00000130479	55201	MAP1S	protein_coding	HGNC Symbol	21	microtubule associated protein 1S [Source:HGNC Symbol;Acc:HGNC:15715]	1.31	0.692	1.94	6.17	4.45	0.000336	0.0046	-0.0347	2.48606	6.56562	6.97385	6.43018	6.96122	6.74283	5.20633	4.32056
ENSG00000173917	3212	HOXB2	protein_coding	HGNC Symbol	3	homeobox B2 [Source:HGNC Symbol;Acc:HGNC:5113]	1.16	0.611	1.71	5.44	4.45	0.000336	0.0046	0.00115	2.23335	5.60899	5.94248	5.6979	5.87848	5.62233	4.33356	5.01716
ENSG00000188897	400499	AC099489.1	protein_coding	Clone-based (Ensembl) gene	8	novel lipoprotein amino terminal region containing protein	2.17	1.14	3.2	1.4	4.45	0.000336	0.0046	0.331	4.4999	3.27966	1.69071	1.84019	2.69608	0.246616	0.420226	-0.403124
ENSG00000106591	64983	MRPL32	protein_coding	HGNC Symbol	4	mitochondrial ribosomal protein L32 [Source:HGNC Symbol;Acc:HGNC:14035]	-1.09	-1.6	-0.572	5.08	-4.45	0.000337	0.00461	0.00872	-2.12473	4.3446	4.40516	5.00113	4.55422	5.38018	5.61495	6.27213
ENSG00000143816	7483	WNT9A	protein_coding	HGNC Symbol	1	Wnt family member 9A [Source:HGNC Symbol;Acc:HGNC:12778]	1.82	0.956	2.68	2.78	4.45	0.000337	0.00461	0.215	3.52058	3.51829	4.35521	3.96925	3.91578	2.35921	2.3174	-0.940781
ENSG00000116017	1820	ARID3A	protein_coding	HGNC Symbol	7	AT-rich interaction domain 3A [Source:HGNC Symbol;Acc:HGNC:3031]	1.44	0.758	2.12	6.03	4.45	0.000338	0.00462	-0.0414	2.71317	6.74805	7.00253	6.17616	7.12245	6.41784	5.27821	3.46037
ENSG00000166337	6881	TAF10	protein_coding	HGNC Symbol	5	TATA-box binding protein associated factor 10 [Source:HGNC Symbol;Acc:HGNC:11543]	1.53	0.805	2.26	2.66	4.45	0.000339	0.00462	0.239	2.88864	3.5025	3.36557	3.26627	2.80467	2.71115	1.59766	1.38115
ENSG00000006740	9912	ARHGAP44	protein_coding	HGNC Symbol	12	Rho GTPase activating protein 44 [Source:HGNC Symbol;Acc:HGNC:29096]	1.1	0.577	1.62	5.6	4.45	0.000339	0.00462	-0.0314	2.13846	5.8805	6.3145	5.99436	6.49771	5.33903	5.06408	4.08373
ENSG00000137801	7057	THBS1	protein_coding	HGNC Symbol	8	thrombospondin 1 [Source:HGNC Symbol;Acc:HGNC:11785]	1.46	0.77	2.16	2.62	4.45	0.000339	0.00462	0.23	2.75791	3.19046	3.66298	3.63947	3.00004	1.61645	2.01163	1.24457
ENSG00000140279	50506	DUOX2	protein_coding	HGNC Symbol	5	dual oxidase 2 [Source:HGNC Symbol;Acc:HGNC:13273]	2.54	1.33	3.74	0.488	4.44	0.000341	0.00463	0.359	5.79615	2.25159	2.02866	0.546202	2.41698	-1.62785	-0.389551	-1.80751
ENSG00000150433	219854	TMEM218	protein_coding	HGNC Symbol	17	transmembrane protein 218 [Source:HGNC Symbol;Acc:HGNC:27344]	-2.12	-3.12	-1.12	1.92	-4.45	0.00034	0.00463	0.246	-4.34599	1.92808	0.443694	1.82398	-0.81113	2.9485	3.11245	3.98307
ENSG00000197301	100129940	HMGA2-AS1	lncRNA	HGNC Symbol	4	HMGA2 antisense RNA 1 [Source:HGNC Symbol;Acc:HGNC:53973]	-2.06	-3.04	-1.08	0.235	-4.44	0.000341	0.00463	0.343	-4.17376	-0.0957636	-0.721892	-0.599229	-0.81113	0.0883538	1.82677	1.95677
ENSG00000157873	8764	TNFRSF14	protein_coding	HGNC Symbol	16	TNF receptor superfamily member 14 [Source:HGNC Symbol;Acc:HGNC:11912]	3.16	1.66	4.66	-1.28	4.44	0.000341	0.00463	0.345	8.95757	1.15385	-0.439492	-0.0289131	0.36472	-1.37631	-2.71148	-5.89498
ENSG00000154727	2551	GABPA	protein_coding	HGNC Symbol	3	GA binding protein transcription factor subunit alpha [Source:HGNC Symbol;Acc:HGNC:4071]	-1	-1.48	-0.527	5.84	-4.44	0.000341	0.00463	-0.0397	-2.0017	5.15132	5.45506	5.59179	5.4612	5.9858	6.41947	6.78472
ENSG00000169249	8233	ZRSR2	protein_coding	HGNC Symbol	3	zinc finger CCCH-type, RNA binding motif and serine/arginine rich 2 [Source:HGNC Symbol;Acc:HGNC:23019]	1.48	0.777	2.18	3.05	4.44	0.000342	0.00463	0.194	2.78652	3.76773	3.96499	3.06718	4.03204	2.70434	2.19258	1.65192
ENSG00000281357	100129716	ARRDC3-AS1	lncRNA	HGNC Symbol	7	ARRDC3 antisense RNA 1 [Source:HGNC Symbol;Acc:HGNC:44145]	-1.99	-2.93	-1.04	0.851	-4.44	0.000343	0.00465	0.316	-3.96106	-0.832729	0.914145	0.189267	0.161903	1.09877	2.08675	2.33864
ENSG00000064692	9627	SNCAIP	protein_coding	HGNC Symbol	19	synuclein alpha interacting protein [Source:HGNC Symbol;Acc:HGNC:11139]	1.42	0.744	2.09	3.75	4.44	0.000344	0.00466	0.11	2.66928	4.5378	4.07568	4.16212	5.18804	2.48366	3.2331	2.56035
ENSG00000224940	401399	PRRT4	protein_coding	HGNC Symbol	7	proline rich transmembrane protein 4 [Source:HGNC Symbol;Acc:HGNC:37280]	1.28	0.671	1.88	4.58	4.44	0.000345	0.00467	0.0221	2.42385	5.37456	5.4944	4.72815	5.31433	4.56573	3.98978	2.56855
ENSG00000206195	503637	DUXAP8	lncRNA	HGNC Symbol	9	double homeobox A pseudogene 8 [Source:HGNC Symbol;Acc:HGNC:32187]	-1.37	-2.02	-0.719	3.17	-4.44	0.000345	0.00467	0.126	-2.58189	2.91621	2.40405	3.06028	1.81769	3.68546	4.01884	4.2535
ENSG00000105298	58509	CACTIN	protein_coding	HGNC Symbol	10	cactin, spliceosome C complex subunit [Source:HGNC Symbol;Acc:HGNC:29938]	1.46	0.765	2.15	4.7	4.44	0.000346	0.00467	0.0288	2.74392	5.24448	5.25539	5.15161	5.33258	5.6527	3.53085	2.74527
ENSG00000162738	57216	VANGL2	protein_coding	HGNC Symbol	2	VANGL planar cell polarity protein 2 [Source:HGNC Symbol;Acc:HGNC:15511]	1.01	0.531	1.49	5.75	4.44	0.000346	0.00467	-0.0585	2.01562	6.07994	6.16833	6.38946	6.48485	5.40242	5.30205	4.40994
ENSG00000107736	64072	CDH23	protein_coding	HGNC Symbol	19	cadherin related 23 [Source:HGNC Symbol;Acc:HGNC:13733]	1.24	0.652	1.83	5.05	4.44	0.000347	0.00467	-0.0304	2.36597	5.79339	6.03984	5.88239	5.72688	4.30288	4.87834	2.70121
ENSG00000134057	891	CCNB1	protein_coding	HGNC Symbol	7	cyclin B1 [Source:HGNC Symbol;Acc:HGNC:1579]	-1.14	-1.69	-0.601	7.12	-4.44	0.000347	0.00467	-0.0671	-2.2111	6.07816	6.90372	6.63396	6.58532	7.54362	7.50861	8.55372
ENSG00000148672	2746	GLUD1	protein_coding	HGNC Symbol	4	glutamate dehydrogenase 1 [Source:HGNC Symbol;Acc:HGNC:4335]	-0.962	-1.42	-0.505	7.13	-4.44	0.000348	0.00468	-0.07	-1.94849	6.54713	6.86368	6.69929	6.88287	7.28689	7.75054	7.84617
ENSG00000100926	10548	TM9SF1	protein_coding	HGNC Symbol	12	transmembrane 9 superfamily member 1 [Source:HGNC Symbol;Acc:HGNC:11864]	1.53	0.802	2.25	2.47	4.43	0.00035	0.00469	0.224	2.88321	3.22295	2.9665	2.86813	3.08862	2.61282	1.35588	1.20306
ENSG00000149090	25891	PAMR1	protein_coding	HGNC Symbol	9	peptidase domain containing associated with muscle regeneration 1 [Source:HGNC Symbol;Acc:HGNC:24554]	2.34	1.23	3.45	2.73	4.43	0.000349	0.00469	0.215	5.06489	4.07594	4.84591	2.23289	3.99049	1.34615	1.52749	1.11625
ENSG00000149115	85456	TNKS1BP1	protein_coding	HGNC Symbol	7	tankyrase 1 binding protein 1 [Source:HGNC Symbol;Acc:HGNC:19081]	1.31	0.685	1.93	5.75	4.43	0.000349	0.00469	-0.0597	2.47246	6.19497	6.58706	6.04768	6.46844	6.3404	4.83723	3.78977
ENSG00000198840	4537	MT-ND3	protein_coding	HGNC Symbol	1	mitochondrially encoded NADH:ubiquinone oxidoreductase core subunit 3 [Source:HGNC Symbol;Acc:HGNC:7458]	-1.14	-1.68	-0.599	7.73	-4.43	0.000349	0.00469	-0.0645	-2.20647	7.22837	7.6528	7.12807	7.40139	7.48527	8.71173	8.4892
ENSG00000205363	388135	INSYN1	protein_coding	HGNC Symbol	4	inhibitory synaptic factor 1 [Source:HGNC Symbol;Acc:HGNC:33753]	1.36	0.712	2	4.71	4.43	0.000349	0.00469	8.48e-06	2.56124	5.11022	5.74152	5.29228	5.78105	4.7255	4.12215	2.21877
ENSG00000283041	NA	AC008038.1	processed_pseudogene	Clone-based (Ensembl) gene	1	eukaryotic translation elongation factor 1 gamma (	1.05	0.553	1.56	6.2	4.43	0.00035	0.00469	-0.0771	2.07699	6.36549	6.30078	6.60934	6.89521	5.96958	5.28753	5.95872
ENSG00000167550	121268	RHEBL1	protein_coding	HGNC Symbol	4	RHEB like 1 [Source:HGNC Symbol;Acc:HGNC:21166]	1.49	0.782	2.2	2.17	4.43	0.000351	0.0047	0.238	2.81255	2.6267	2.63471	3.12787	2.91376	1.1397	1.32518	1.45375
ENSG00000249264	NA	EEF1A1P9	processed_pseudogene	HGNC Symbol	1	eukaryotic translation elongation factor 1 alpha 1 pseudogene 9 [Source:HGNC Symbol;Acc:HGNC:3204]	1.22	0.637	1.79	6.6	4.43	0.000351	0.0047	-0.0863	2.32171	7.04697	6.28388	7.19853	7.54136	6.3244	5.65972	6.13258
ENSG00000155636	129831	RBM45	protein_coding	HGNC Symbol	7	RNA binding motif protein 45 [Source:HGNC Symbol;Acc:HGNC:24468]	-1.83	-2.7	-0.96	2.06	-4.43	0.000352	0.00471	0.207	-3.55641	1.81326	0.755155	1.90327	-0.0741642	3.0324	2.96427	4.03724
ENSG00000164323	57587	CFAP97	protein_coding	HGNC Symbol	6	cilia and flagella associated protein 97 [Source:HGNC Symbol;Acc:HGNC:29276]	-1.21	-1.79	-0.636	5.87	-4.43	0.000353	0.00472	-0.0725	-2.31984	5.28352	5.9593	5.55911	4.79263	5.8886	6.73548	6.88618
ENSG00000182809	1397	CRIP2	protein_coding	HGNC Symbol	11	cysteine rich protein 2 [Source:HGNC Symbol;Acc:HGNC:2361]	2.27	1.19	3.35	2.87	4.43	0.000354	0.00473	0.197	4.82774	2.83445	5.18695	3.91288	3.93582	1.90464	1.53645	0.763235
ENSG00000126561	6776	STAT5A	protein_coding	HGNC Symbol	12	signal transducer and activator of transcription 5A [Source:HGNC Symbol;Acc:HGNC:11366]	2.12	1.11	3.13	0.0121	4.43	0.000355	0.00474	0.333	4.3447	1.07059	0.963473	0.585196	0.737763	-0.528318	-1.37268	-1.37141
ENSG00000259207	3690	ITGB3	protein_coding	HGNC Symbol	3	integrin subunit beta 3 [Source:HGNC Symbol;Acc:HGNC:6156]	2.08	1.09	3.06	0.471	4.42	0.000355	0.00474	0.321	4.21741	1.72527	1.51987	0.696227	1.55292	-0.137528	-0.690418	-1.37141
ENSG00000276672	NA	AL161891.1	lncRNA	Clone-based (Ensembl) gene	1	novel transcript, sense intronic to RFC3	-1.26	-1.86	-0.659	3.24	-4.42	0.000356	0.00474	0.086	-2.39187	3.08127	2.77256	2.74439	2.39398	3.44131	4.17762	4.09513
ENSG00000115946	56902	PNO1	protein_coding	HGNC Symbol	3	partner of NOB1 homolog [Source:HGNC Symbol;Acc:HGNC:32790]	-1.25	-1.85	-0.655	4.14	-4.42	0.000356	0.00474	0.0237	-2.38059	3.78089	2.96044	3.71173	3.39108	4.57322	4.68134	5.85447
ENSG00000277224	8343	H2BC7	protein_coding	HGNC Symbol	1	H2B clustered histone 7 [Source:HGNC Symbol;Acc:HGNC:4752]	-1.66	-2.45	-0.87	5.58	-4.42	0.000358	0.00475	-0.0554	-3.16294	4.12147	4.34594	5.77265	4.37796	6.33821	5.98916	8.13974
ENSG00000160932	4061	LY6E	protein_coding	HGNC Symbol	15	lymphocyte antigen 6 family member E [Source:HGNC Symbol;Acc:HGNC:6727]	-1.2	-1.78	-0.63	5.8	-4.42	0.00036	0.00478	-0.0832	-2.30296	4.98319	5.90194	5.0226	4.80358	6.72445	6.17601	7.00381
ENSG00000090238	83719	YPEL3	protein_coding	HGNC Symbol	12	yippee like 3 [Source:HGNC Symbol;Acc:HGNC:18327]	2.11	1.1	3.11	4.62	4.42	0.000361	0.00479	0.013	4.30229	5.5954	6.37443	3.8819	6.07197	3.60005	3.29514	3.55417
ENSG00000105229	51588	PIAS4	protein_coding	HGNC Symbol	6	protein inhibitor of activated STAT 4 [Source:HGNC Symbol;Acc:HGNC:17002]	1.21	0.635	1.79	5.76	4.42	0.000361	0.00479	-0.0931	2.31872	6.02847	6.30796	6.02924	6.65949	6.12098	4.8336	4.35651
ENSG00000215458	284837	AATBC	lncRNA	HGNC Symbol	3	apoptosis associated transcript in bladder cancer [Source:HGNC Symbol;Acc:HGNC:51526]	1.63	0.855	2.41	3.77	4.42	0.000361	0.00479	0.0511	3.10398	5.44374	4.19407	4.3408	4.59511	3.06994	3.30303	1.47135
ENSG00000035687	159	ADSS2	protein_coding	HGNC Symbol	3	adenylosuccinate synthase 2 [Source:HGNC Symbol;Acc:HGNC:292]	-0.98	-1.45	-0.512	6.06	-4.42	0.000363	0.0048	-0.106	-1.97229	5.72243	5.23168	5.79984	5.57289	6.59799	6.53742	6.95619
ENSG00000237289	1159	CKMT1B	protein_coding	HGNC Symbol	15	creatine kinase, mitochondrial 1B [Source:HGNC Symbol;Acc:HGNC:1995]	-1.24	-1.83	-0.646	3.26	-4.42	0.000363	0.0048	0.0765	-2.355	2.61695	2.75165	3.15404	2.28573	4.1485	3.89367	3.93633
ENSG00000061337	11178	LZTS1	protein_coding	HGNC Symbol	4	leucine zipper tumor suppressor 1 [Source:HGNC Symbol;Acc:HGNC:13861]	1.59	0.832	2.35	3.26	4.41	0.000363	0.0048	0.108	3.01259	4.33571	4.28903	3.30766	4.26212	3.14725	2.52073	0.925202
ENSG00000166181	8539	API5	protein_coding	HGNC Symbol	11	apoptosis inhibitor 5 [Source:HGNC Symbol;Acc:HGNC:594]	-1.04	-1.53	-0.541	6.42	-4.41	0.000363	0.0048	-0.112	-2.04955	5.77158	5.6875	6.36025	5.85342	6.7898	6.89269	7.56663
ENSG00000166323	160140	C11orf65	protein_coding	HGNC Symbol	8	chromosome 11 open reading frame 65 [Source:HGNC Symbol;Acc:HGNC:28519]	-2.38	-3.51	-1.24	-0.809	-4.41	0.000364	0.0048	0.31	-5.19526	-0.63342	-2.76142	-1.55616	-2.39609	0.169654	0.837682	0.674879
ENSG00000280287	NA	AC131212.3	TEC	Clone-based (Ensembl) gene	1	novel transcript	1.85	0.968	2.74	1.91	4.41	0.000364	0.00481	0.211	3.61222	3.50778	2.90471	2.30474	2.65798	1.49553	1.18405	-0.685524
ENSG00000164949	2669	GEM	protein_coding	HGNC Symbol	5	GTP binding protein overexpressed in skeletal muscle [Source:HGNC Symbol;Acc:HGNC:4234]	2.32	1.21	3.43	2.72	4.41	0.000365	0.00482	0.163	5.00921	3.98414	4.66391	2.37319	4.64709	1.41446	1.7518	0.171112
ENSG00000141750	342667	STAC2	protein_coding	HGNC Symbol	2	SH3 and cysteine rich domain 2 [Source:HGNC Symbol;Acc:HGNC:23990]	2.49	1.3	3.68	1.2	4.41	0.000367	0.00483	0.277	5.61462	1.3072	3.41959	2.14428	2.20877	0.825319	-0.532156	-0.940781
ENSG00000167748	3816	KLK1	protein_coding	HGNC Symbol	4	kallikrein 1 [Source:HGNC Symbol;Acc:HGNC:6357]	1.99	1.04	2.94	1.8	4.41	0.000367	0.00483	0.218	3.96764	3.0011	3.77083	2.03586	2.41698	0.208648	1.02761	0.171112
ENSG00000120992	10434	LYPLA1	protein_coding	HGNC Symbol	15	lysophospholipase 1 [Source:HGNC Symbol;Acc:HGNC:6737]	-1.12	-1.65	-0.584	6.12	-4.41	0.000368	0.00484	-0.119	-2.17013	5.35563	5.51004	5.7737	5.84814	5.96104	6.75984	7.60723
ENSG00000168502	23255	MTCL1	protein_coding	HGNC Symbol	16	microtubule crosslinking factor 1 [Source:HGNC Symbol;Acc:HGNC:29121]	1.19	0.623	1.76	5.76	4.41	0.000368	0.00484	-0.116	2.28713	6.23774	6.74307	5.84673	6.50913	5.80519	5.08255	4.07225
ENSG00000233705	NA	SLC26A4-AS1	lncRNA	HGNC Symbol	11	SLC26A4 antisense RNA 1 [Source:HGNC Symbol;Acc:HGNC:22385]	-2.08	-3.08	-1.09	0.0688	-4.41	0.000371	0.00487	0.272	-4.24234	-0.729636	0.544388	-1.3957	-1.31809	1.03511	1.47252	0.873207
ENSG00000280385	NA	AP000648.4	TEC	Clone-based (Ensembl) gene	1	novel transcript	-1.34	-1.98	-0.697	2.8	-4.4	0.000371	0.00488	0.0804	-2.52567	2.20029	2.4218	2.35073	2.54772	2.84092	3.88668	3.34104
ENSG00000183765	11200	CHEK2	protein_coding	HGNC Symbol	27	checkpoint kinase 2 [Source:HGNC Symbol;Acc:HGNC:16627]	-1.01	-1.5	-0.528	5.03	-4.4	0.000372	0.00488	-0.0906	-2.01642	4.56594	4.63185	4.66813	4.56712	5.0772	5.68563	6.0435
ENSG00000163346	57326	PBXIP1	protein_coding	HGNC Symbol	6	PBX homeobox interacting protein 1 [Source:HGNC Symbol;Acc:HGNC:21199]	1.38	0.718	2.04	3.89	4.4	0.000373	0.0049	0.0307	2.59746	4.1656	4.85411	4.39118	4.42975	4.20504	2.88931	2.30959
ENSG00000142279	126374	WTIP	protein_coding	HGNC Symbol	2	WT1 interacting protein [Source:HGNC Symbol;Acc:HGNC:20964]	1.44	0.752	2.13	5.14	4.4	0.000374	0.0049	-0.112	2.71602	6.48485	6.04772	5.7363	5.86705	4.67767	4.92087	2.22914
ENSG00000177283	8325	FZD8	protein_coding	HGNC Symbol	1	frizzled class receptor 8 [Source:HGNC Symbol;Acc:HGNC:4046]	1.3	0.679	1.93	5.21	4.4	0.000377	0.00494	-0.107	2.46725	5.62001	5.81643	5.62258	6.0166	5.8598	4.27319	3.28742
ENSG00000146966	27147	DENND2A	protein_coding	HGNC Symbol	10	DENN domain containing 2A [Source:HGNC Symbol;Acc:HGNC:22212]	1.55	0.805	2.29	3.73	4.4	0.000379	0.00495	0.0112	2.92153	4.70815	4.6695	3.95443	5.25177	2.94273	3.30827	1.24457
ENSG00000198933	9755	TBKBP1	protein_coding	HGNC Symbol	4	TBK1 binding protein 1 [Source:HGNC Symbol;Acc:HGNC:30140]	1.26	0.658	1.87	5.63	4.39	0.000379	0.00496	-0.14	2.40005	6.15259	6.50719	5.82041	6.3405	6.07027	4.82082	3.67678
ENSG00000248333	984	CDK11B	protein_coding	HGNC Symbol	9	cyclin dependent kinase 11B [Source:HGNC Symbol;Acc:HGNC:1729]	1.17	0.607	1.73	5.64	4.39	0.000381	0.00497	-0.143	2.24483	6.1785	5.94248	5.81016	6.42515	5.9921	4.76854	4.36594
ENSG00000153303	79981	FRMD1	protein_coding	HGNC Symbol	11	FERM domain containing 1 [Source:HGNC Symbol;Acc:HGNC:21240]	3.95	2.06	5.85	2.42	4.39	0.000381	0.00497	0.146	15.5061	6.00717	4.033	3.09447	6.08279	-1.37631	1.81944	-2.72505
ENSG00000159208	148523	CIART	protein_coding	HGNC Symbol	7	circadian associated repressor of transcription [Source:HGNC Symbol;Acc:HGNC:25200]	1.88	0.98	2.79	0.856	4.39	0.000381	0.00497	0.239	3.68966	1.707	1.43498	1.66926	2.19553	-1.16219	0.0212365	0.127391
ENSG00000269609	100505761	RPARP-AS1	lncRNA	HGNC Symbol	13	RPARP antisense RNA 1 [Source:HGNC Symbol;Acc:HGNC:45238]	-1.33	-1.96	-0.69	3.98	-4.39	0.000382	0.00498	-0.0431	-2.50933	4.05443	3.54641	3.04638	2.76937	4.43001	4.81531	5.2142
ENSG00000198467	7169	TPM2	protein_coding	HGNC Symbol	10	tropomyosin 2 [Source:HGNC Symbol;Acc:HGNC:12011]	1.77	0.919	2.62	4.11	4.39	0.000383	0.00498	-0.0409	3.40468	5.65734	5.24919	4.23443	5.50612	3.55537	3.6899	0.899439
ENSG00000049245	9341	VAMP3	protein_coding	HGNC Symbol	3	vesicle associated membrane protein 3 [Source:HGNC Symbol;Acc:HGNC:12644]	-1.02	-1.51	-0.531	6.46	-4.39	0.000385	0.005	-0.171	-2.03114	5.69257	5.934	6.17855	6.11038	6.65777	6.92823	7.74561
ENSG00000185800	1762	DMWD	protein_coding	HGNC Symbol	8	DM1 locus, WD repeat containing [Source:HGNC Symbol;Acc:HGNC:2936]	1.09	0.567	1.61	6.47	4.39	0.000385	0.005	-0.18	2.12914	7.0659	7.05325	6.68981	7.13507	6.62841	5.86662	4.83719
ENSG00000188070	65998	C11orf95	protein_coding	HGNC Symbol	4	chromosome 11 open reading frame 95 [Source:HGNC Symbol;Acc:HGNC:28449]	1.36	0.708	2.02	4.83	4.39	0.000385	0.005	-0.0945	2.56995	5.18964	5.60636	5.24892	5.661	5.46112	3.8726	2.74527
ENSG00000196704	51321	AMZ2	protein_coding	HGNC Symbol	20	archaelysin family metallopeptidase 2 [Source:HGNC Symbol;Acc:HGNC:28041]	-1.13	-1.67	-0.587	5.76	-4.39	0.000386	0.00501	-0.158	-2.18813	5.39181	5.74593	5.34293	4.58753	6.15694	6.4521	6.66846
ENSG00000123143	5585	PKN1	protein_coding	HGNC Symbol	15	protein kinase N1 [Source:HGNC Symbol;Acc:HGNC:9405]	1.36	0.707	2.02	8.23	4.38	0.000388	0.00503	-0.173	2.56944	8.82502	8.90574	9.15904	8.91357	8.65815	7.5729	5.60038
ENSG00000136802	56262	LRRC8A	protein_coding	HGNC Symbol	5	leucine rich repeat containing 8 VRAC subunit A [Source:HGNC Symbol;Acc:HGNC:19027]	1.11	0.579	1.65	6.38	4.38	0.000388	0.00503	-0.184	2.16573	6.51074	6.9918	6.72951	7.12289	6.54374	5.51762	5.24521
ENSG00000006712	54623	PAF1	protein_coding	HGNC Symbol	8	PAF1 homolog, Paf1/RNA polymerase II complex component [Source:HGNC Symbol;Acc:HGNC:25459]	1.26	0.652	1.86	7.6	4.38	0.000389	0.00503	-0.188	2.38705	7.90286	8.05512	8.03641	8.20289	8.22323	6.47412	6.3257
ENSG00000178951	51341	ZBTB7A	protein_coding	HGNC Symbol	2	zinc finger and BTB domain containing 7A [Source:HGNC Symbol;Acc:HGNC:18078]	1.21	0.627	1.79	6.89	4.38	0.000389	0.00504	-0.192	2.30841	7.38051	7.47073	6.9364	7.8897	7.09893	6.09227	5.33204
ENSG00000204516	4277	MICB	protein_coding	HGNC Symbol	4	MHC class I polypeptide-related sequence B [Source:HGNC Symbol;Acc:HGNC:7091]	1.04	0.539	1.54	5.07	4.38	0.000389	0.00504	-0.131	2.05311	5.30947	5.64183	5.27151	5.85972	4.33628	4.44602	4.62564
ENSG00000102575	54	ACP5	protein_coding	HGNC Symbol	13	acid phosphatase 5, tartrate resistant [Source:HGNC Symbol;Acc:HGNC:124]	1.74	0.902	2.57	1.07	4.38	0.00039	0.00504	0.205	3.33186	1.65079	2.24358	1.94883	1.81769	0.0883538	0.212285	-0.468712
ENSG00000261150	83481	EPPK1	protein_coding	HGNC Symbol	2	epiplakin 1 [Source:HGNC Symbol;Acc:HGNC:15577]	1.53	0.794	2.27	6.5	4.38	0.000391	0.00505	-0.194	2.88859	7.65719	7.9111	6.48856	7.03599	6.54707	5.82471	4.03132
ENSG00000188573	345630	FBLL1	protein_coding	HGNC Symbol	1	fibrillarin like 1 [Source:HGNC Symbol;Acc:HGNC:35458]	2.31	1.2	3.43	0.831	4.38	0.000392	0.00506	0.224	4.97481	1.44581	1.60004	2.96	1.25416	0.455563	-0.649195	-1.25112
ENSG00000163626	285521	COX18	protein_coding	HGNC Symbol	5	cytochrome c oxidase assembly factor COX18 [Source:HGNC Symbol;Acc:HGNC:26801]	-1.12	-1.66	-0.582	4.5	-4.38	0.000393	0.00506	-0.105	-2.1746	3.90624	4.43388	3.68056	3.99432	4.65667	5.14027	5.66201
ENSG00000021488	11136	SLC7A9	protein_coding	HGNC Symbol	6	solute carrier family 7 member 9 [Source:HGNC Symbol;Acc:HGNC:11067]	2.14	1.11	3.17	0.0321	4.38	0.000396	0.00509	0.234	4.40605	0.888117	0.57645	0.696227	0.909716	-0.405461	-1.58949	-0.850583
ENSG00000226124	348751	FTCDNL1	protein_coding	HGNC Symbol	5	formiminotransferase cyclodeaminase N-terminal like [Source:HGNC Symbol;Acc:HGNC:48661]	-2.11	-3.12	-1.09	-0.175	-4.38	0.000395	0.00509	0.221	-4.30963	-0.230065	-1.68342	-0.785642	-1.86558	0.638041	1.16106	1.53965
ENSG00000243160	NA	AC093270.2	processed_pseudogene	Clone-based (Ensembl) gene	1	ribosomal protein L7a (RPL7A) pseudogene	1.94	1.01	2.88	1.1	4.38	0.000396	0.00509	0.205	3.84263	1.77871	1.90786	1.22674	1.90159	0.968514	-0.532156	0.444873
ENSG00000109390	4717	NDUFC1	protein_coding	HGNC Symbol	12	NADH:ubiquinone oxidoreductase subunit C1 [Source:HGNC Symbol;Acc:HGNC:7705]	-1.12	-1.66	-0.581	4.14	-4.37	0.000396	0.0051	-0.0783	-2.17314	3.42081	3.73221	3.50866	3.57097	4.57881	4.57338	5.56497
ENSG00000213347	83463	MXD3	protein_coding	HGNC Symbol	9	MAX dimerization protein 3 [Source:HGNC Symbol;Acc:HGNC:14008]	1.28	0.662	1.89	4.62	4.37	0.000397	0.0051	-0.116	2.4237	4.8605	5.82813	5.25044	5.38162	4.2384	4.0567	2.73073
ENSG00000217801	100288175	AL390719.1	transcribed_unprocessed_pseudogene	Clone-based (Ensembl) gene	6	protein tyrosine phosphatase family pseudogene	1.72	0.889	2.54	1.94	4.37	0.000397	0.0051	0.127	3.28536	3.34016	2.99643	2.20813	2.56841	0.898693	1.27252	0.294848
ENSG00000159871	284348	LYPD5	protein_coding	HGNC Symbol	9	LY6/PLAUR domain containing 5 [Source:HGNC Symbol;Acc:HGNC:26397]	1.63	0.846	2.42	1.92	4.37	0.000398	0.00511	0.13	3.10126	2.77433	3.27567	2.5313	2.20877	0.579742	1.19541	0.873207
ENSG00000160972	84988	PPP1R16A	protein_coding	HGNC Symbol	11	protein phosphatase 1 regulatory subunit 16A [Source:HGNC Symbol;Acc:HGNC:14941]	1.48	0.768	2.2	3.86	4.37	0.000398	0.00511	-0.0411	2.79443	4.66387	4.68612	4.34648	4.56712	4.54112	3.0068	1.22396
ENSG00000264589	NA	MAPT-AS1	lncRNA	HGNC Symbol	6	MAPT antisense RNA 1 [Source:HGNC Symbol;Acc:HGNC:43738]	2.59	1.34	3.84	-0.12	4.37	0.000398	0.00511	0.228	6.0306	1.51042	1.50328	-0.0890341	1.7286	-2.11328	-1.18423	-2.19454
ENSG00000051128	9454	HOMER3	protein_coding	HGNC Symbol	12	homer scaffold protein 3 [Source:HGNC Symbol;Acc:HGNC:17514]	1.89	0.978	2.8	1.93	4.37	0.0004	0.00512	0.127	3.70315	2.7298	3.3331	2.30474	3.17207	2.20383	0.935767	-1.14009
ENSG00000176058	286262	TPRN	protein_coding	HGNC Symbol	4	taperin [Source:HGNC Symbol;Acc:HGNC:26894]	1.19	0.619	1.77	5.8	4.37	0.000401	0.00513	-0.203	2.28871	6.36476	6.61483	6.04768	6.4066	6.18471	5.07719	3.91077
ENSG00000127337	8089	YEATS4	protein_coding	HGNC Symbol	5	YEATS domain containing 4 [Source:HGNC Symbol;Acc:HGNC:24859]	-1.13	-1.67	-0.583	4.77	-4.37	0.000402	0.00513	-0.147	-2.1841	4.09713	4.3154	4.76045	3.89136	4.96922	5.40042	5.96572
ENSG00000218739	100505876	CEBPZOS	protein_coding	HGNC Symbol	7	CEBPZ opposite strand [Source:HGNC Symbol;Acc:HGNC:49288]	-1.2	-1.78	-0.62	5.5	-4.37	0.000402	0.00513	-0.189	-2.29378	5.29426	4.84097	5.29228	4.49873	5.37268	6.36675	6.81561
ENSG00000285976	NA	AL135905.2	protein_coding	Clone-based (Ensembl) gene	2	novel protein	1.98	1.02	2.93	2.36	4.37	0.000402	0.00513	0.113	3.94106	3.27347	2.9421	2.96	2.68665	3.54016	0.601937	0.547967
ENSG00000186106	157567	ANKRD46	protein_coding	HGNC Symbol	11	ankyrin repeat domain 46 [Source:HGNC Symbol;Acc:HGNC:27229]	-1.12	-1.67	-0.582	4.7	-4.37	0.000402	0.00513	-0.142	-2.17942	3.99547	4.15213	4.44781	4.1602	4.66895	5.32227	6.15793
ENSG00000155438	84365	NIFK	protein_coding	HGNC Symbol	7	nucleolar protein interacting with the FHA domain of MKI67 [Source:HGNC Symbol;Acc:HGNC:17838]	-1.19	-1.76	-0.616	4.31	-4.37	0.000403	0.00514	-0.115	-2.28032	3.97653	3.21076	4.00922	3.67	4.57881	4.9277	5.81798
ENSG00000171243	25928	SOSTDC1	protein_coding	HGNC Symbol	2	sclerostin domain containing 1 [Source:HGNC Symbol;Acc:HGNC:21748]	-2.68	-3.97	-1.39	-0.38	-4.37	0.000404	0.00515	0.212	-6.40322	-1.88718	-3.60942	0.287114	-1.47855	1.11938	0.866393	2.04166
ENSG00000128242	9514	GAL3ST1	protein_coding	HGNC Symbol	22	galactose-3-O-sulfotransferase 1 [Source:HGNC Symbol;Acc:HGNC:24240]	1.96	1.01	2.9	1.49	4.36	0.000405	0.00515	0.167	3.88389	1.72527	1.80336	2.04986	2.88107	0.825319	-0.169586	1.3047
ENSG00000178605	8225	GTPBP6	protein_coding	HGNC Symbol	2	GTP binding protein 6 (putative) [Source:HGNC Symbol;Acc:HGNC:30189]	1.13	0.585	1.68	5.79	4.37	0.000404	0.00515	-0.212	2.18956	6.35453	6.09345	6.38808	6.32463	6.17058	5.08102	4.08659
ENSG00000088986	8655	DYNLL1	protein_coding	HGNC Symbol	11	dynein light chain LC8-type 1 [Source:HGNC Symbol;Acc:HGNC:15476]	-1.28	-1.89	-0.66	6.55	-4.36	0.000407	0.00517	-0.222	-2.42302	5.62123	5.89957	6.54466	5.35359	7.1141	6.93883	8.36116
ENSG00000101213	5753	PTK6	protein_coding	HGNC Symbol	2	protein tyrosine kinase 6 [Source:HGNC Symbol;Acc:HGNC:9617]	2.24	1.16	3.33	2	4.36	0.000407	0.00517	0.108	4.73182	3.98034	2.9665	1.90327	3.34388	1.51121	0.975845	-0.685524
ENSG00000006062	9020	MAP3K14	protein_coding	HGNC Symbol	5	mitogen-activated protein kinase kinase kinase 14 [Source:HGNC Symbol;Acc:HGNC:6853]	1.11	0.572	1.64	4.2	4.36	0.000407	0.00517	-0.106	2.15303	4.69199	4.91493	4.61965	4.8592	3.8822	3.69791	2.73802
ENSG00000114446	55081	IFT57	protein_coding	HGNC Symbol	6	intraflagellar transport 57 [Source:HGNC Symbol;Acc:HGNC:17367]	-1.01	-1.49	-0.52	5.24	-4.36	0.00041	0.0052	-0.199	-2.00914	4.65198	4.78719	5.18531	4.63978	5.49996	5.84333	6.06683
ENSG00000166734	113201	GOLM2	protein_coding	HGNC Symbol	12	golgi membrane protein 2 [Source:HGNC Symbol;Acc:HGNC:24892]	-0.933	-1.38	-0.482	6.02	-4.36	0.00041	0.0052	-0.227	-1.90984	5.5615	5.569	5.6573	5.43891	6.40005	6.43393	7.11398
ENSG00000186567	56971	CEACAM19	protein_coding	HGNC Symbol	9	CEA cell adhesion molecule 19 [Source:HGNC Symbol;Acc:HGNC:31951]	1.24	0.639	1.83	3.93	4.36	0.00041	0.0052	-0.0904	2.35632	4.91123	4.32486	4.3606	4.77049	2.81588	3.57283	2.7668
ENSG00000152620	133686	NADK2	protein_coding	HGNC Symbol	11	NAD kinase 2, mitochondrial [Source:HGNC Symbol;Acc:HGNC:26404]	-0.935	-1.39	-0.483	6	-4.36	0.000411	0.0052	-0.231	-1.91217	5.57666	5.74505	5.77897	5.47222	6.1993	6.66036	6.57746
ENSG00000171992	11346	SYNPO	protein_coding	HGNC Symbol	5	synaptopodin [Source:HGNC Symbol;Acc:HGNC:30672]	1.72	0.889	2.55	3.69	4.36	0.000411	0.0052	-0.0703	3.29687	4.95251	5.54995	4.32648	4.26212	2.69064	3.39704	0.644182
ENSG00000198597	9745	ZNF536	protein_coding	HGNC Symbol	5	zinc finger protein 536 [Source:HGNC Symbol;Acc:HGNC:29025]	1.17	0.604	1.74	6.31	4.36	0.000413	0.00521	-0.246	2.24954	6.4902	7.12478	6.70095	7.43732	5.9271	5.75349	4.73893
ENSG00000198939	80108	ZFP2	protein_coding	HGNC Symbol	5	ZFP2 zinc finger protein [Source:HGNC Symbol;Acc:HGNC:26138]	1.85	0.953	2.74	1.72	4.36	0.000412	0.00521	0.119	3.59303	2.39538	1.96952	2.28119	3.50812	0.825319	0.652269	0.408804
ENSG00000075702	284403	WDR62	protein_coding	HGNC Symbol	8	WD repeat domain 62 [Source:HGNC Symbol;Acc:HGNC:24502]	1.07	0.554	1.59	7.63	4.35	0.000414	0.00523	-0.249	2.10351	8.27473	7.74097	7.98721	8.37365	7.72161	6.98231	6.35384
ENSG00000186687	90624	LYRM7	protein_coding	HGNC Symbol	4	LYR motif containing 7 [Source:HGNC Symbol;Acc:HGNC:28072]	-1.4	-2.08	-0.723	5.25	-4.35	0.000415	0.00523	-0.207	-2.63932	4.85014	4.07848	5.49657	4.02082	5.38657	6.12976	6.82163
ENSG00000196262	5478	PPIA	protein_coding	HGNC Symbol	10	peptidylprolyl isomerase A [Source:HGNC Symbol;Acc:HGNC:9253]	-1.08	-1.6	-0.556	9.55	-4.35	0.000415	0.00523	-0.205	-2.10912	8.70046	9.06482	9.15591	9.04887	9.9203	9.91096	11.016
ENSG00000197566	57547	ZNF624	protein_coding	HGNC Symbol	5	zinc finger protein 624 [Source:HGNC Symbol;Acc:HGNC:29254]	-1.98	-2.94	-1.02	1.79	-4.35	0.000416	0.00524	0.0617	-3.9451	0.855327	2.1185	-0.51434	1.74687	2.28817	3.11843	2.8831
ENSG00000076924	56949	XAB2	protein_coding	HGNC Symbol	4	XPA binding protein 2 [Source:HGNC Symbol;Acc:HGNC:14089]	1.08	0.559	1.61	6.79	4.35	0.000417	0.00525	-0.261	2.11943	7.21308	7.33617	7.29173	7.58864	6.86876	6.26563	4.98384
ENSG00000169242	1942	EFNA1	protein_coding	HGNC Symbol	5	ephrin A1 [Source:HGNC Symbol;Acc:HGNC:3221]	1.18	0.61	1.76	4.05	4.35	0.000418	0.00525	-0.106	2.27051	4.21166	4.84427	4.60549	4.83379	3.23013	3.42627	3.16842
ENSG00000104356	10940	POP1	protein_coding	HGNC Symbol	4	POP1 homolog, ribonuclease P/MRP subunit [Source:HGNC Symbol;Acc:HGNC:30129]	-1.2	-1.78	-0.618	3.86	-4.35	0.000421	0.00528	-0.114	-2.29485	2.96313	3.62899	3.39255	3.08862	5.00566	4.27854	4.68905
ENSG00000113318	4437	MSH3	protein_coding	HGNC Symbol	7	mutS homolog 3 [Source:HGNC Symbol;Acc:HGNC:7326]	-0.998	-1.48	-0.514	5.41	-4.35	0.000421	0.00528	-0.231	-1.99789	4.95251	4.68979	5.13528	4.84019	5.72256	5.86573	6.65071
ENSG00000114948	8745	ADAM23	protein_coding	HGNC Symbol	3	ADAM metallopeptidase domain 23 [Source:HGNC Symbol;Acc:HGNC:202]	-1.07	-1.58	-0.55	4.31	-4.35	0.000421	0.00528	-0.168	-2.09446	4.22777	3.76736	3.84221	3.59133	5.06796	4.99344	4.70958
ENSG00000152315	56659	KCNK13	protein_coding	HGNC Symbol	1	potassium two pore domain channel subfamily K member 13 [Source:HGNC Symbol;Acc:HGNC:6275]	2	1.03	2.97	1.5	4.35	0.000421	0.00528	0.112	3.99381	1.8962	3.36557	2.09109	2.71475	0.774245	0.477182	-0.850583
ENSG00000215788	8718	TNFRSF25	protein_coding	HGNC Symbol	21	TNF receptor superfamily member 25 [Source:HGNC Symbol;Acc:HGNC:11910]	1.46	0.754	2.17	3.16	4.35	0.000421	0.00528	-0.0371	2.75895	4.33571	3.87762	3.57796	4.06152	2.79681	2.68286	0.763235
ENSG00000171724	57687	VAT1L	protein_coding	HGNC Symbol	2	vesicle amine transport 1 like [Source:HGNC Symbol;Acc:HGNC:29315]	2.2	1.13	3.27	1.74	4.35	0.000422	0.00528	0.0989	4.59157	3.10238	3.82187	1.993	1.78271	0.748014	0.531974	0.213548
ENSG00000188690	7390	UROS	protein_coding	HGNC Symbol	21	uroporphyrinogen III synthase [Source:HGNC Symbol;Acc:HGNC:12592]	-1.66	-2.47	-0.856	4.65	-4.35	0.000422	0.00528	-0.172	-3.16285	3.71844	3.88724	4.97201	2.48383	5.69879	5.26748	6.49169
ENSG00000023909	2730	GCLM	protein_coding	HGNC Symbol	4	glutamate-cysteine ligase modifier subunit [Source:HGNC Symbol;Acc:HGNC:4312]	-1.11	-1.65	-0.571	4.98	-4.34	0.000423	0.00529	-0.204	-2.15592	4.04356	4.43169	4.63134	4.42975	5.61781	5.2915	6.38666
ENSG00000241343	6173	RPL36A	protein_coding	HGNC Symbol	10	ribosomal protein L36a [Source:HGNC Symbol;Acc:HGNC:10359]	-1.47	-2.18	-0.756	3.58	-4.34	0.000425	0.00531	-0.125	-2.7663	3.56467	2.62708	2.79517	3.28885	3.28589	4.87216	4.64127
ENSG00000129317	83448	PUS7L	protein_coding	HGNC Symbol	8	pseudouridine synthase 7 like [Source:HGNC Symbol;Acc:HGNC:25276]	-1.19	-1.76	-0.61	5.69	-4.34	0.000426	0.00531	-0.254	-2.27498	5.30341	4.708	5.79048	4.93482	5.73346	6.49726	6.88904
ENSG00000159840	7791	ZYX	protein_coding	HGNC Symbol	10	zyxin [Source:HGNC Symbol;Acc:HGNC:13200]	1.3	0.667	1.92	7.61	4.34	0.000427	0.00532	-0.281	2.45452	8.19385	8.45997	7.18233	8.51272	7.32037	6.63164	6.97134
ENSG00000007047	57787	MARK4	protein_coding	HGNC Symbol	11	microtubule affinity regulating kinase 4 [Source:HGNC Symbol;Acc:HGNC:13538]	1.19	0.61	1.76	6.69	4.34	0.000427	0.00533	-0.285	2.27567	7.25139	7.78279	6.70206	7.45305	6.50315	6.12902	4.99148
ENSG00000012174	51360	MBTPS2	protein_coding	HGNC Symbol	3	membrane bound transcription factor peptidase, site 2 [Source:HGNC Symbol;Acc:HGNC:15455]	-1.14	-1.7	-0.588	5.79	-4.34	0.000431	0.00537	-0.27	-2.20822	5.47645	5.13542	5.77476	4.72054	5.94814	6.52087	6.96359
ENSG00000198944	134548	SOWAHA	protein_coding	HGNC Symbol	1	sosondowah ankyrin repeat domain family member A [Source:HGNC Symbol;Acc:HGNC:27033]	1.3	0.666	1.93	4.25	4.33	0.000434	0.0054	-0.154	2.45644	4.4166	4.949	5.01548	4.76154	4.55631	3.29249	2.74527
ENSG00000160117	126549	ANKLE1	protein_coding	HGNC Symbol	11	ankyrin repeat and LEM domain containing 1 [Source:HGNC Symbol;Acc:HGNC:26812]	1.77	0.911	2.64	1.68	4.33	0.000435	0.0054	0.0603	3.41806	2.84284	1.99347	2.31638	3.05237	1.39768	0.852109	-0.685524
ENSG00000162755	126823	KLHDC9	protein_coding	HGNC Symbol	8	kelch domain containing 9 [Source:HGNC Symbol;Acc:HGNC:28489]	-1.85	-2.75	-0.951	1.7	-4.33	0.000434	0.0054	0.0275	-3.60825	0.951542	2.07428	1.27524	-0.521623	2.64161	2.87878	2.59286
ENSG00000164347	84340	GFM2	protein_coding	HGNC Symbol	10	GTP dependent ribosome recycling factor mitochondrial 2 [Source:HGNC Symbol;Acc:HGNC:29682]	-0.949	-1.41	-0.487	5.57	-4.33	0.000437	0.00542	-0.274	-1.93068	5.039	5.04951	5.2849	5.1422	5.81785	6.05456	6.62146
ENSG00000178700	200895	DHFR2	protein_coding	HGNC Symbol	6	dihydrofolate reductase 2 [Source:HGNC Symbol;Acc:HGNC:27309]	-1.52	-2.27	-0.783	1.78	-4.33	0.000437	0.00542	0.0221	-2.87712	0.787423	1.01117	1.90327	0.909716	2.66282	2.63777	2.56855
ENSG00000119669	64207	IRF2BPL	protein_coding	HGNC Symbol	1	interferon regulatory factor 2 binding protein like [Source:HGNC Symbol;Acc:HGNC:14282]	1.45	0.743	2.15	5.86	4.33	0.000437	0.00542	-0.286	2.72669	6.20477	7.07936	5.89117	7.04984	6.06231	4.95886	3.76858
ENSG00000131116	126299	ZNF428	protein_coding	HGNC Symbol	3	zinc finger protein 428 [Source:HGNC Symbol;Acc:HGNC:20804]	1.51	0.777	2.25	4.62	4.33	0.000439	0.00544	-0.195	2.85703	4.96024	5.14747	5.70676	4.96634	5.49306	3.39704	2.69374
ENSG00000151224	4143	MAT1A	protein_coding	HGNC Symbol	4	methionine adenosyltransferase 1A [Source:HGNC Symbol;Acc:HGNC:6903]	3.08	1.58	4.58	0.221	4.33	0.000439	0.00544	0.136	8.44561	2.01971	1.50328	3.0877	0.161903	-0.405461	-1.24435	-3.57305
ENSG00000167264	54920	DUS2	protein_coding	HGNC Symbol	16	dihydrouridine synthase 2 [Source:HGNC Symbol;Acc:HGNC:26014]	-1.04	-1.54	-0.531	4.35	-4.33	0.00044	0.00544	-0.214	-2.04986	4.05082	4.128	3.99481	3.68428	4.6846	5.11656	4.76947
ENSG00000176393	6051	RNPEP	protein_coding	HGNC Symbol	14	arginyl aminopeptidase [Source:HGNC Symbol;Acc:HGNC:10078]	-1.01	-1.5	-0.519	5.72	-4.33	0.00044	0.00544	-0.286	-2.01539	5.06433	5.49125	5.35989	4.93283	6.64805	6.0604	6.49922
ENSG00000204370	6392	SDHD	protein_coding	HGNC Symbol	9	succinate dehydrogenase complex subunit D [Source:HGNC Symbol;Acc:HGNC:10683]	-1.33	-1.97	-0.681	4.15	-4.33	0.00044	0.00544	-0.183	-2.50832	3.04538	3.47167	4.13281	3.48111	4.17827	4.79958	5.9264
ENSG00000276234	6871	TADA2A	protein_coding	HGNC Symbol	16	transcriptional adaptor 2A [Source:HGNC Symbol;Acc:HGNC:11531]	-1.16	-1.72	-0.594	4.5	-4.32	0.000441	0.00545	-0.226	-2.23234	4.2996	3.92819	4.37458	3.33183	4.89795	5.24032	5.4365
ENSG00000200783	NA	RN7SKP180	misc_RNA	HGNC Symbol	1	RN7SK pseudogene 180 [Source:HGNC Symbol;Acc:HGNC:45904]	1.38	0.706	2.05	6.38	4.32	0.000443	0.00547	-0.31	2.59738	6.86848	6.04772	6.69651	7.16933	6.44718	4.96966	6.48738
ENSG00000073050	7515	XRCC1	protein_coding	HGNC Symbol	9	X-ray repair cross complementing 1 [Source:HGNC Symbol;Acc:HGNC:12828]	1.03	0.53	1.54	6.22	4.32	0.000444	0.00547	-0.318	2.04671	6.7419	6.87097	6.74789	6.54935	6.33766	5.68008	4.62956
ENSG00000041357	5685	PSMA4	protein_coding	HGNC Symbol	21	proteasome 20S subunit alpha 4 [Source:HGNC Symbol;Acc:HGNC:9533]	-1.02	-1.52	-0.523	7.11	-4.32	0.000445	0.00548	-0.315	-2.0289	6.38859	6.48413	6.87969	6.5118	7.48775	7.44995	8.54635
ENSG00000153029	3140	MR1	protein_coding	HGNC Symbol	9	major histocompatibility complex, class I-related [Source:HGNC Symbol;Acc:HGNC:4975]	1.14	0.582	1.69	4.86	4.32	0.000446	0.00548	-0.249	2.19763	5.49253	4.80252	5.75565	5.17123	4.03647	4.20738	4.53443
ENSG00000179588	161882	ZFPM1	protein_coding	HGNC Symbol	5	zinc finger protein, FOG family member 1 [Source:HGNC Symbol;Acc:HGNC:19762]	1.46	0.746	2.17	4.4	4.32	0.000444	0.00548	-0.189	2.74339	5.03535	5.09587	4.61494	4.91881	5.31019	3.20808	2.60885
ENSG00000182870	50614	GALNT9	protein_coding	HGNC Symbol	10	polypeptide N-acetylgalactosaminyltransferase 9 [Source:HGNC Symbol;Acc:HGNC:4131]	2.19	1.12	3.26	0.0691	4.32	0.000446	0.00548	0.122	4.55701	1.18057	1.61555	0.696227	0.700769	-0.0894333	-1.18423	-2.43555
ENSG00000228328	NA	AL158201.1	processed_pseudogene	Clone-based (Ensembl) gene	1	phosphoglycerate kinase 1 (PGK1) pseudogene	-1.65	-2.45	-0.846	0.865	-4.32	0.000445	0.00548	0.0687	-3.13852	0.245273	0.408505	-0.15177	-0.208465	1.99664	1.66458	2.09938
ENSG00000258429	64146	PDF	protein_coding	HGNC Symbol	1	peptide deformylase, mitochondrial [Source:HGNC Symbol;Acc:HGNC:30012]	2.87	1.47	4.26	1.87	4.32	0.000445	0.00548	0.0798	7.29199	3.27966	2.20308	2.29302	2.28573	3.9614	-1.07102	0.127391
ENSG00000166902	54948	MRPL16	protein_coding	HGNC Symbol	4	mitochondrial ribosomal protein L16 [Source:HGNC Symbol;Acc:HGNC:14476]	-1.14	-1.69	-0.583	4.87	-4.32	0.000446	0.00548	-0.251	-2.20173	4.19538	4.15213	4.76258	3.89136	5.55206	5.24511	6.30745
ENSG00000173991	8557	TCAP	protein_coding	HGNC Symbol	2	titin-cap [Source:HGNC Symbol;Acc:HGNC:11610]	2.16	1.11	3.22	0.597	4.32	0.000447	0.00548	0.101	4.47418	1.87999	1.03444	1.12456	2.5581	-0.528318	-0.389551	-1.50266
ENSG00000180957	23760	PITPNB	protein_coding	HGNC Symbol	11	phosphatidylinositol transfer protein beta [Source:HGNC Symbol;Acc:HGNC:9002]	-0.91	-1.35	-0.466	6.44	-4.32	0.000447	0.00548	-0.321	-1.87952	5.95686	6.03696	5.97247	6.3405	6.8345	7.00004	6.95032
ENSG00000164172	4338	MOCS2	protein_coding	HGNC Symbol	10	molybdenum cofactor synthesis 2 [Source:HGNC Symbol;Acc:HGNC:7193]	-1.03	-1.54	-0.53	5	-4.32	0.000448	0.00549	-0.27	-2.04789	4.41097	4.58927	4.85123	4.22352	5.23545	5.54508	6.1166
ENSG00000092140	55632	G2E3	protein_coding	HGNC Symbol	15	G2/M-phase specific E3 ubiquitin protein ligase [Source:HGNC Symbol;Acc:HGNC:20338]	-1.1	-1.63	-0.563	5.19	-4.32	0.000449	0.00549	-0.287	-2.14165	4.82495	4.77342	4.51751	4.95852	4.96496	6.03256	6.26584
ENSG00000117592	9588	PRDX6	protein_coding	HGNC Symbol	3	peroxiredoxin 6 [Source:HGNC Symbol;Acc:HGNC:16753]	-1.07	-1.6	-0.549	7.52	-4.32	0.000451	0.0055	-0.324	-2.10451	6.71645	6.95721	7.42935	6.85946	7.77475	7.96991	8.91885
ENSG00000161509	2905	GRIN2C	protein_coding	HGNC Symbol	5	glutamate ionotropic receptor NMDA type subunit 2C [Source:HGNC Symbol;Acc:HGNC:4587]	1.91	0.978	2.84	1.69	4.32	0.00045	0.0055	0.0292	3.7617	3.19046	2.65737	1.993	2.39398	1.8807	0.684873	-0.940781
ENSG00000178882	100533183	RFLNA	protein_coding	HGNC Symbol	5	refilin A [Source:HGNC Symbol;Acc:HGNC:27051]	1.79	0.914	2.66	1.93	4.32	0.00045	0.0055	0.0152	3.44856	2.55704	3.06583	2.99662	2.53727	2.39346	0.894545	-0.940781
ENSG00000178882	144347	RFLNA	protein_coding	HGNC Symbol	5	refilin A [Source:HGNC Symbol;Acc:HGNC:27051]	1.79	0.914	2.66	1.93	4.32	0.00045	0.0055	0.0152	3.44856	2.55704	3.06583	2.99662	2.53727	2.39346	0.894545	-0.940781
ENSG00000283154	100505385	IQCJ-SCHIP1	protein_coding	HGNC Symbol	14	IQCJ-SCHIP1 readthrough [Source:HGNC Symbol;Acc:HGNC:38842]	1.55	0.793	2.31	3.3	4.32	0.00045	0.0055	-0.0921	2.92806	3.76332	4.50433	3.51877	4.07242	3.65049	2.23723	1.34343
ENSG00000283154	29970	IQCJ-SCHIP1	protein_coding	HGNC Symbol	14	IQCJ-SCHIP1 readthrough [Source:HGNC Symbol;Acc:HGNC:38842]	1.55	0.793	2.31	3.3	4.32	0.00045	0.0055	-0.0921	2.92806	3.76332	4.50433	3.51877	4.07242	3.65049	2.23723	1.34343
ENSG00000055163	26999	CYFIP2	protein_coding	HGNC Symbol	24	cytoplasmic FMR1 interacting protein 2 [Source:HGNC Symbol;Acc:HGNC:13760]	-1.01	-1.51	-0.519	7.06	-4.32	0.000451	0.0055	-0.328	-2.01868	6.813	6.80315	6.86144	6.17419	7.79571	7.75066	7.19265
ENSG00000064102	55726	INTS13	protein_coding	HGNC Symbol	9	integrator complex subunit 13 [Source:HGNC Symbol;Acc:HGNC:20174]	-0.982	-1.46	-0.502	5.77	-4.31	0.000452	0.00551	-0.318	-1.97515	5.45062	5.21904	5.51562	5.3356	5.73513	6.49553	6.64151
ENSG00000229124	100507347	VIM-AS1	lncRNA	HGNC Symbol	4	VIM antisense RNA 1 [Source:HGNC Symbol;Acc:HGNC:44879]	-2.06	-3.07	-1.06	-0.123	-4.31	0.000452	0.00551	0.0984	-4.17979	-1.88718	-0.25892	-0.599229	-0.922161	0.694075	1.06524	1.04754
ENSG00000142168	6647	SOD1	protein_coding	HGNC Symbol	4	superoxide dismutase 1 [Source:HGNC Symbol;Acc:HGNC:11179]	-1.01	-1.51	-0.517	8.33	-4.31	0.000454	0.00553	-0.321	-2.01655	7.54921	7.9878	7.9005	7.75351	8.96189	8.61022	9.56058
ENSG00000152944	9412	MED21	protein_coding	HGNC Symbol	7	mediator complex subunit 21 [Source:HGNC Symbol;Acc:HGNC:11473]	-1.09	-1.62	-0.555	4.76	-4.31	0.000455	0.00553	-0.269	-2.12153	4.28429	4.1307	4.50993	3.9828	4.87843	5.32032	6.22039
ENSG00000168542	1281	COL3A1	protein_coding	HGNC Symbol	6	collagen type III alpha 1 chain [Source:HGNC Symbol;Acc:HGNC:2201]	-3.33	-4.96	-1.71	-1.3	-4.31	0.000455	0.00553	0.107	-10.0907	-3.26569	0.177179	-2.4737	-5.56602	1.67332	0.25634	0.082303
ENSG00000103489	64131	XYLT1	protein_coding	HGNC Symbol	4	xylosyltransferase 1 [Source:HGNC Symbol;Acc:HGNC:15516]	2.18	1.11	3.25	-0.0973	4.31	0.000458	0.00557	0.099	4.53464	1.0123	0.63851	0.422466	1.61389	-1.37631	-1.18423	-1.80751
ENSG00000279414	NA	CR392039.3	processed_pseudogene	Clone-based (Ensembl) gene	1	chromosome 2 open reading frame 27A (C2orf27A) pseudogene	2.21	1.13	3.29	-0.0881	4.31	0.000459	0.00558	0.0993	4.62553	0.716164	0.987518	0.506124	0.542507	-2.11328	-1.58949	0.333842
ENSG00000113389	4883	NPR3	protein_coding	HGNC Symbol	7	natriuretic peptide receptor 3 [Source:HGNC Symbol;Acc:HGNC:7945]	1.93	0.984	2.87	0.343	4.31	0.00046	0.00558	0.0838	3.80011	1.44581	1.01117	0.895536	1.48927	-1.06597	-0.609118	-0.765694
ENSG00000171456	171023	ASXL1	protein_coding	HGNC Symbol	27	ASXL transcriptional regulator 1 [Source:HGNC Symbol;Acc:HGNC:18318]	0.988	0.504	1.47	7.77	4.31	0.00046	0.00558	-0.35	1.9829	8.19937	8.28016	7.99764	8.6368	7.35555	7.34452	6.59362
ENSG00000286522	8358	H3C2	protein_coding	HGNC Symbol	1	H3 clustered histone 2 [Source:HGNC Symbol;Acc:HGNC:4776]	-1.85	-2.75	-0.943	8.99	-4.31	0.00046	0.00558	-0.318	-3.59581	7.17081	7.9891	9.16288	7.76812	9.70895	9.49663	11.6671
ENSG00000106355	23658	LSM5	protein_coding	HGNC Symbol	10	LSM5 homolog, U6 small nuclear RNA and mRNA degradation associated [Source:HGNC Symbol;Acc:HGNC:17162]	-1.39	-2.07	-0.708	4.47	-4.3	0.000463	0.00559	-0.264	-2.61467	4.09713	3.02576	4.3606	3.79373	4.36677	5.32615	6.29392
ENSG00000109576	51166	AADAT	protein_coding	HGNC Symbol	8	aminoadipate aminotransferase [Source:HGNC Symbol;Acc:HGNC:17929]	-1.13	-1.68	-0.576	3.35	-4.3	0.000463	0.00559	-0.175	-2.18536	2.93202	2.99643	2.77844	2.85605	3.64694	4.08599	4.13707
ENSG00000109771	55805	LRP2BP	protein_coding	HGNC Symbol	4	LRP2 binding protein [Source:HGNC Symbol;Acc:HGNC:25434]	-1.76	-2.62	-0.898	1.28	-4.3	0.000463	0.00559	-0.00565	-3.38516	0.982239	0.726866	1.01459	-0.521623	1.58716	2.52073	2.67108
ENSG00000125733	9322	TRIP10	protein_coding	HGNC Symbol	13	thyroid hormone receptor interactor 10 [Source:HGNC Symbol;Acc:HGNC:12304]	1.29	0.659	1.92	5.34	4.3	0.000462	0.00559	-0.326	2.4461	5.87233	6.41545	5.49785	6.51646	5.06928	4.84266	3.17916
ENSG00000205765	285636	C5orf51	protein_coding	HGNC Symbol	4	chromosome 5 open reading frame 51 [Source:HGNC Symbol;Acc:HGNC:27750]	-0.904	-1.35	-0.461	5.98	-4.3	0.000463	0.00559	-0.348	-1.87121	5.48318	5.50067	5.53815	5.77661	6.37349	6.44676	6.75046
ENSG00000178695	115207	KCTD12	protein_coding	HGNC Symbol	1	potassium channel tetramerization domain containing 12 [Source:HGNC Symbol;Acc:HGNC:14678]	-1.27	-1.89	-0.648	7.1	-4.3	0.000466	0.00562	-0.357	-2.41221	6.1509	7.2743	6.2659	7.07987	7.46604	8.01709	7.46656
ENSG00000108528	8402	SLC25A11	protein_coding	HGNC Symbol	5	solute carrier family 25 member 11 [Source:HGNC Symbol;Acc:HGNC:10981]	-1.31	-1.95	-0.666	6.24	-4.3	0.000469	0.00565	-0.358	-2.47454	5.51895	6.15446	5.82958	4.6664	7.36717	6.63738	7.53063
ENSG00000037965	3224	HOXC8	protein_coding	HGNC Symbol	1	homeobox C8 [Source:HGNC Symbol;Acc:HGNC:5129]	-1.15	-1.72	-0.586	3.56	-4.3	0.00047	0.00566	-0.209	-2.2205	3.31627	3.07147	2.58038	3.25097	4.18806	4.24066	4.28369
ENSG00000152377	6695	SPOCK1	protein_coding	HGNC Symbol	11	SPARC (osteonectin), cwcv and kazal like domains proteoglycan 1 [Source:HGNC Symbol;Acc:HGNC:11251]	1.35	0.689	2.01	4.13	4.3	0.00047	0.00566	-0.236	2.55185	5.11888	5.29085	4.53753	4.05053	3.28589	3.52861	3.06792
ENSG00000132963	51371	POMP	protein_coding	HGNC Symbol	2	proteasome maturation protein [Source:HGNC Symbol;Acc:HGNC:20330]	-1.11	-1.65	-0.565	5.42	-4.29	0.000472	0.00567	-0.337	-2.15838	4.62792	4.79572	5.09362	4.72515	5.65446	5.78625	7.22963
ENSG00000139725	54509	RHOF	protein_coding	HGNC Symbol	7	ras homolog family member F, filopodia associated [Source:HGNC Symbol;Acc:HGNC:15703]	2.03	1.04	3.03	0.913	4.29	0.000473	0.00568	0.0451	4.09706	1.72527	1.32604	1.41166	1.98088	1.44743	-0.732853	-0.765694
ENSG00000086200	51194	IPO11	protein_coding	HGNC Symbol	14	importin 11 [Source:HGNC Symbol;Acc:HGNC:20628]	-0.999	-1.49	-0.509	5.83	-4.29	0.000474	0.00568	-0.362	-1.9987	5.11022	5.33134	5.35002	5.47633	6.0841	6.20826	7.2306
ENSG00000119711	4329	ALDH6A1	protein_coding	HGNC Symbol	7	aldehyde dehydrogenase 6 family member A1 [Source:HGNC Symbol;Acc:HGNC:7179]	-1.06	-1.59	-0.542	4.95	-4.29	0.000474	0.00568	-0.322	-2.09013	4.53262	4.53931	4.71503	3.93582	5.24837	5.50341	6.14702
ENSG00000166228	5092	PCBD1	protein_coding	HGNC Symbol	3	pterin-4 alpha-carbinolamine dehydratase 1 [Source:HGNC Symbol;Acc:HGNC:8646]	-1.05	-1.57	-0.535	5.55	-4.29	0.000474	0.00568	-0.351	-2.07163	4.89721	5.42786	5.08345	4.68783	5.86743	5.99568	6.90653
ENSG00000196456	285971	ZNF775	protein_coding	HGNC Symbol	3	zinc finger protein 775 [Source:HGNC Symbol;Acc:HGNC:28501]	1.94	0.99	2.9	3.01	4.29	0.000473	0.00568	-0.108	3.84745	3.78089	4.50641	2.89941	4.2365	3.57788	1.71281	0.333842
ENSG00000038210	55300	PI4K2B	protein_coding	HGNC Symbol	2	phosphatidylinositol 4-kinase type 2 beta [Source:HGNC Symbol;Acc:HGNC:18215]	-1.06	-1.58	-0.54	4.81	-4.29	0.000476	0.0057	-0.321	-2.08752	4.07949	4.70619	4.60312	4.22677	4.96068	5.5074	5.58228
ENSG00000132326	8864	PER2	protein_coding	HGNC Symbol	4	period circadian regulator 2 [Source:HGNC Symbol;Acc:HGNC:8846]	1.32	0.672	1.97	3.6	4.29	0.000476	0.0057	-0.189	2.49627	3.98792	4.0301	4.194	4.78823	3.41237	2.8823	1.90592
ENSG00000133250	84330	ZNF414	protein_coding	HGNC Symbol	9	zinc finger protein 414 [Source:HGNC Symbol;Acc:HGNC:20630]	1.2	0.612	1.79	4.46	4.29	0.000476	0.0057	-0.268	2.30075	4.78851	4.78032	5.15647	4.7816	4.81351	3.46901	3.4247
ENSG00000104880	23370	ARHGEF18	protein_coding	HGNC Symbol	6	Rho/Rac guanine nucleotide exchange factor 18 [Source:HGNC Symbol;Acc:HGNC:17090]	1.16	0.592	1.73	4.54	4.29	0.000477	0.0057	-0.291	2.23965	4.98698	5.16866	4.94415	5.35805	4.72382	3.89367	2.73802
ENSG00000130675	3110	MNX1	protein_coding	HGNC Symbol	8	motor neuron and pancreas homeobox 1 [Source:HGNC Symbol;Acc:HGNC:4979]	1.4	0.715	2.09	5.73	4.29	0.000478	0.00571	-0.375	2.64778	6.22496	7.09431	5.94275	6.74998	5.81785	5.08332	3.17916
ENSG00000114450	59345	GNB4	protein_coding	HGNC Symbol	10	G protein subunit beta 4 [Source:HGNC Symbol;Acc:HGNC:20731]	-1.02	-1.51	-0.516	5.52	-4.29	0.000479	0.00572	-0.365	-2.02111	4.95057	5.40125	4.83312	5.17292	5.56338	6.13972	6.55546
ENSG00000070371	8218	CLTCL1	protein_coding	HGNC Symbol	12	clathrin heavy chain like 1 [Source:HGNC Symbol;Acc:HGNC:2093]	-1.04	-1.55	-0.527	4.39	-4.28	0.000482	0.00575	-0.309	-2.05139	4.02156	4.09794	4.24968	3.79812	4.96211	5.18583	4.39849
ENSG00000125166	2806	GOT2	protein_coding	HGNC Symbol	7	glutamic-oxaloacetic transaminase 2 [Source:HGNC Symbol;Acc:HGNC:4433]	-0.949	-1.42	-0.482	7.94	-4.28	0.000482	0.00575	-0.386	-1.93009	7.24903	7.50913	7.58685	7.54234	8.43868	8.28848	8.99676
ENSG00000105255	79187	FSD1	protein_coding	HGNC Symbol	10	fibronectin type III and SPRY domain containing 1 [Source:HGNC Symbol;Acc:HGNC:13745]	1	0.51	1.5	6.07	4.28	0.000483	0.00575	-0.399	2.00606	6.65823	6.66368	6.6293	6.35917	6.06098	5.60859	4.52604
ENSG00000160325	11094	CACFD1	protein_coding	HGNC Symbol	7	calcium channel flower domain containing 1 [Source:HGNC Symbol;Acc:HGNC:1365]	1.43	0.728	2.14	3.91	4.28	0.000484	0.00576	-0.24	2.69998	4.57603	5.30885	4.69734	3.96731	3.74967	3.2331	1.86657
ENSG00000142156	1291	COL6A1	protein_coding	HGNC Symbol	7	collagen type VI alpha 1 chain [Source:HGNC Symbol;Acc:HGNC:2211]	1.35	0.684	2.01	7.61	4.28	0.000484	0.00576	-0.404	2.5444	8.42492	8.98411	7.61833	8.24867	7.52588	7.03266	5.45209
ENSG00000113569	9631	NUP155	protein_coding	HGNC Symbol	8	nucleoporin 155 [Source:HGNC Symbol;Acc:HGNC:8063]	-0.955	-1.43	-0.485	8.71	-4.28	0.000485	0.00577	-0.377	-1.93873	8.26462	8.18052	8.18937	8.2973	8.93253	9.14986	9.97556
ENSG00000130517	54858	PGPEP1	protein_coding	HGNC Symbol	9	pyroglutamyl-peptidase I [Source:HGNC Symbol;Acc:HGNC:13568]	1.04	0.528	1.55	5.32	4.28	0.000485	0.00577	-0.374	2.05466	5.62245	6.20789	5.89796	5.86496	4.88747	4.90885	3.83804
ENSG00000125772	56261	GPCPD1	protein_coding	HGNC Symbol	7	glycerophosphocholine phosphodiesterase 1 [Source:HGNC Symbol;Acc:HGNC:26957]	-1.02	-1.52	-0.519	4.59	-4.28	0.000486	0.00577	-0.324	-2.03021	3.87795	4.272	4.3994	4.09041	4.9039	5.16504	5.41507
ENSG00000164818	54919	DNAAF5	protein_coding	HGNC Symbol	8	dynein axonemal assembly factor 5 [Source:HGNC Symbol;Acc:HGNC:26013]	-0.967	-1.44	-0.491	6.37	-4.28	0.000486	0.00577	-0.403	-1.95541	6.05759	5.7021	6.00429	6.05832	7.48279	6.87911	6.41023
ENSG00000116786	23207	PLEKHM2	protein_coding	HGNC Symbol	5	pleckstrin homology and RUN domain containing M2 [Source:HGNC Symbol;Acc:HGNC:29131]	1.04	0.53	1.56	6.83	4.28	0.00049	0.00581	-0.42	2.06162	7.4016	7.13188	7.33455	7.48128	6.98598	6.28935	5.18251
ENSG00000248527	NA	MTATP6P1	unprocessed_pseudogene	HGNC Symbol	1	MT-ATP6 pseudogene 1 [Source:HGNC Symbol;Acc:HGNC:44575]	-1.56	-2.32	-0.79	6.04	-4.28	0.00049	0.00581	-0.402	-2.94266	5.99405	6.21681	4.92338	5.30358	5.85366	7.67165	6.32872
ENSG00000245694	101927480	CRNDE	lncRNA	HGNC Symbol	24	colorectal neoplasia differentially expressed [Source:HGNC Symbol;Acc:HGNC:37078]	-1.23	-1.83	-0.623	5.4	-4.28	0.000491	0.00581	-0.388	-2.34333	5.11369	5.23419	4.77106	5.00479	4.98756	6.6034	6.05303
ENSG00000245694	643911	CRNDE	lncRNA	HGNC Symbol	24	colorectal neoplasia differentially expressed [Source:HGNC Symbol;Acc:HGNC:37078]	-1.23	-1.83	-0.623	5.4	-4.28	0.000491	0.00581	-0.388	-2.34333	5.11369	5.23419	4.77106	5.00479	4.98756	6.6034	6.05303
ENSG00000114021	56954	NIT2	protein_coding	HGNC Symbol	7	nitrilase family member 2 [Source:HGNC Symbol;Acc:HGNC:29878]	-1.15	-1.72	-0.585	4.56	-4.27	0.000494	0.00584	-0.343	-2.2254	4.20517	4.31302	4.33223	3.56584	4.49257	5.42295	5.57721
ENSG00000148541	220965	FAM13C	protein_coding	HGNC Symbol	20	family with sequence similarity 13 member C [Source:HGNC Symbol;Acc:HGNC:19371]	-1.48	-2.22	-0.752	1.97	-4.27	0.000494	0.00584	-0.115	-2.79699	1.33125	1.81685	1.55605	0.700769	2.223	2.92387	3.22656
ENSG00000196639	3269	HRH1	protein_coding	HGNC Symbol	4	histamine receptor H1 [Source:HGNC Symbol;Acc:HGNC:5182]	2.25	1.14	3.36	1.24	4.27	0.000494	0.00584	-0.00731	4.75089	1.23256	2.92974	1.80759	2.83059	0.129577	-0.291148	0.0357604
ENSG00000214279	NA	SCART1	protein_coding	HGNC Symbol	6	scavenger receptor family member expressed on T cells 1 [Source:HGNC Symbol;Acc:HGNC:32411]	1.75	0.888	2.61	2.44	4.27	0.000494	0.00584	-0.132	3.36502	3.94181	3.39284	2.82805	3.70778	1.80638	2.01804	-0.609575
ENSG00000188010	729967	MORN2	protein_coding	HGNC Symbol	7	MORN repeat containing 2 [Source:HGNC Symbol;Acc:HGNC:30166]	-1.41	-2.1	-0.714	2.35	-4.27	0.000495	0.00585	-0.145	-2.65375	1.87999	1.32604	2.03586	1.25416	2.92527	3.01323	4.0224
ENSG00000180535	168620	BHLHA15	protein_coding	HGNC Symbol	2	basic helix-loop-helix family member a15 [Source:HGNC Symbol;Acc:HGNC:22265]	1.69	0.857	2.53	1.98	4.27	0.000496	0.00585	-0.076	3.22885	2.49453	3.06018	2.72706	2.3588	2.36785	0.7633	0.082303
ENSG00000186919	353174	ZACN	protein_coding	HGNC Symbol	6	zinc activated ion channel [Source:HGNC Symbol;Acc:HGNC:29504]	1.63	0.826	2.43	1.44	4.27	0.000496	0.00585	-0.0409	3.09422	2.25159	1.83021	1.96371	2.11346	1.21823	0.29909	0.37181
ENSG00000133131	79710	MORC4	protein_coding	HGNC Symbol	4	MORC family CW-type zinc finger 4 [Source:HGNC Symbol;Acc:HGNC:23485]	-0.93	-1.39	-0.471	5.81	-4.27	0.000498	0.00585	-0.417	-1.90473	5.6454	5.58583	5.28045	5.26924	6.31438	6.46418	6.10538
ENSG00000140694	5073	PARN	protein_coding	HGNC Symbol	32	poly(A)-specific ribonuclease [Source:HGNC Symbol;Acc:HGNC:8609]	-1.04	-1.55	-0.527	5.71	-4.27	0.000497	0.00585	-0.41	-2.05795	5.67271	5.21012	4.88678	5.00858	6.26379	6.27101	6.642
ENSG00000167642	10653	SPINT2	protein_coding	HGNC Symbol	11	serine peptidase inhibitor, Kunitz type 2 [Source:HGNC Symbol;Acc:HGNC:11247]	1.09	0.552	1.63	6.68	4.27	0.000498	0.00585	-0.435	2.12962	6.98579	7.46137	7.0747	7.00455	7.01067	5.85994	5.36535
ENSG00000216775	730101	AL109918.1	transcribed_unprocessed_pseudogene	Clone-based (Ensembl) gene	4	heterogeneous nuclear ribonucleoprotein A/B (HNRNPAB) pseudogene	-1.05	-1.57	-0.533	4.05	-4.27	0.000497	0.00585	-0.308	-2.07213	3.76773	3.64419	3.79309	3.25735	4.51608	4.74264	4.60785
ENSG00000197181	55124	PIWIL2	protein_coding	HGNC Symbol	5	piwi like RNA-mediated gene silencing 2 [Source:HGNC Symbol;Acc:HGNC:17644]	2.22	1.12	3.31	0.92	4.27	0.000499	0.00586	-0.00107	4.65195	2.11974	1.99347	0.585196	1.7286	0.319679	-0.821662	0.514414
ENSG00000067533	51018	RRP15	protein_coding	HGNC Symbol	2	ribosomal RNA processing 15 homolog [Source:HGNC Symbol;Acc:HGNC:24255]	-1.08	-1.61	-0.547	5.5	-4.27	0.0005	0.00586	-0.405	-2.11353	5.22536	4.46847	5.42717	4.83806	5.87199	6.11264	6.56573
ENSG00000072071	22859	ADGRL1	protein_coding	HGNC Symbol	8	adhesion G protein-coupled receptor L1 [Source:HGNC Symbol;Acc:HGNC:20973]	1.21	0.613	1.81	7.96	4.27	0.000502	0.00588	-0.433	2.31507	8.64263	8.74478	8.2909	8.89386	7.96256	7.53204	5.6495
ENSG00000107014	6019	RLN2	protein_coding	HGNC Symbol	2	relaxin 2 [Source:HGNC Symbol;Acc:HGNC:10027]	-2.21	-3.3	-1.12	0.158	-4.27	0.000502	0.00588	-0.011	-4.62417	-0.943761	-0.000607772	0.23902	-2.39609	0.748014	1.52749	1.93157
ENSG00000107014	6013	RLN2	protein_coding	HGNC Symbol	2	relaxin 2 [Source:HGNC Symbol;Acc:HGNC:10027]	-2.21	-3.3	-1.12	0.158	-4.27	0.000502	0.00588	-0.011	-4.62417	-0.943761	-0.000607772	0.23902	-2.39609	0.748014	1.52749	1.93157
ENSG00000146005	84249	PSD2	protein_coding	HGNC Symbol	2	pleckstrin and Sec7 domain containing 2 [Source:HGNC Symbol;Acc:HGNC:19092]	2.59	1.31	3.87	-0.144	4.27	0.000502	0.00588	0.0113	6.01048	1.18057	1.9574	1.47532	1.53201	-0.528318	-0.732853	-5.89498
ENSG00000103018	80777	CYB5B	protein_coding	HGNC Symbol	6	cytochrome b5 type B [Source:HGNC Symbol;Acc:HGNC:24374]	-1.05	-1.56	-0.53	6.3	-4.26	0.000503	0.00588	-0.432	-2.06664	5.48049	5.69573	5.96602	5.70603	6.80499	6.55407	7.89242
ENSG00000162458	54751	FBLIM1	protein_coding	HGNC Symbol	15	filamin binding LIM protein 1 [Source:HGNC Symbol;Acc:HGNC:24686]	1.06	0.537	1.59	5.44	4.26	0.000503	0.00588	-0.419	2.08644	5.88253	6.19375	5.94462	6.22066	5.13907	5.08866	3.58682
ENSG00000261678	83482	SCRT1	protein_coding	HGNC Symbol	1	scratch family transcriptional repressor 1 [Source:HGNC Symbol;Acc:HGNC:15950]	2.62	1.33	3.92	-0.222	4.26	0.000503	0.00588	0.0108	6.151	1.66977	1.61555	1.49593	0.773833	-0.347745	-0.868205	-5.89498
ENSG00000105619	29844	TFPT	protein_coding	HGNC Symbol	4	TCF3 fusion partner [Source:HGNC Symbol;Acc:HGNC:13630]	1.13	0.572	1.69	3.97	4.26	0.000505	0.0059	-0.289	2.18999	4.4166	4.44478	4.54744	4.55163	3.98124	3.30827	2.54381
ENSG00000134375	10440	TIMM17A	protein_coding	HGNC Symbol	4	translocase of inner mitochondrial membrane 17A [Source:HGNC Symbol;Acc:HGNC:17315]	-1.03	-1.53	-0.519	5.32	-4.26	0.000505	0.0059	-0.403	-2.03711	4.5091	4.84427	5.03849	4.77939	5.73597	5.6826	6.642
ENSG00000163083	3625	INHBB	protein_coding	HGNC Symbol	1	inhibin subunit beta B [Source:HGNC Symbol;Acc:HGNC:6067]	1.56	0.788	2.33	2.77	4.26	0.000505	0.0059	-0.18	2.94554	3.67213	3.89996	3.26026	4.09754	2.11426	2.38841	-0.0123339
ENSG00000130487	113730	KLHDC7B	protein_coding	HGNC Symbol	3	kelch domain containing 7B [Source:HGNC Symbol;Acc:HGNC:25145]	2.6	1.32	3.89	-0.178	4.26	0.000511	0.00596	-0.00317	6.07695	2.17393	1.41738	0.95629	0.500072	-1.06597	-0.916299	-4.31001
ENSG00000165698	11092	SPACA9	protein_coding	HGNC Symbol	3	sperm acrosome associated 9 [Source:HGNC Symbol;Acc:HGNC:1367]	-1.5	-2.25	-0.759	2.13	-4.26	0.000512	0.00597	-0.156	-2.83225	1.57225	1.73399	1.53629	0.542507	2.88371	2.79911	3.84817
ENSG00000109265	57482	CRACD	protein_coding	HGNC Symbol	9	capping protein inhibiting regulator of actin dynamics [Source:HGNC Symbol;Acc:HGNC:29219]	1.25	0.632	1.87	4.63	4.26	0.000514	0.00598	-0.361	2.37958	4.85843	5.33016	4.85722	5.59574	4.87085	3.72951	3.15215
ENSG00000169976	83443	SF3B5	protein_coding	HGNC Symbol	1	splicing factor 3b subunit 5 [Source:HGNC Symbol;Acc:HGNC:21083]	-1.06	-1.58	-0.533	6.2	-4.25	0.000518	0.00603	-0.459	-2.07873	5.62123	5.42895	5.77581	5.46396	6.64982	6.46095	7.97413
ENSG00000099308	23031	MAST3	protein_coding	HGNC Symbol	5	microtubule associated serine/threonine kinase 3 [Source:HGNC Symbol;Acc:HGNC:19036]	1.14	0.575	1.7	5.31	4.25	0.000519	0.00604	-0.44	2.20334	5.96937	6.30557	5.37388	5.97653	5.11746	4.81623	3.63445
ENSG00000119977	26123	TCTN3	protein_coding	HGNC Symbol	7	tectonic family member 3 [Source:HGNC Symbol;Acc:HGNC:24519]	-0.959	-1.43	-0.484	5.51	-4.25	0.00052	0.00605	-0.445	-1.94444	5.06074	4.79913	5.18054	5.05878	5.80757	5.944	6.70703
ENSG00000060069	9150	CTDP1	protein_coding	HGNC Symbol	8	CTD phosphatase subunit 1 [Source:HGNC Symbol;Acc:HGNC:2498]	1.62	0.818	2.43	5.15	4.25	0.000521	0.00605	-0.405	3.07978	5.2758	6.11134	5.23978	6.51313	5.77303	3.81116	3.29732
ENSG00000148690	118924	FRA10AC1	protein_coding	HGNC Symbol	6	FRA10A associated CGG repeat 1 [Source:HGNC Symbol;Acc:HGNC:1162]	-1.11	-1.67	-0.562	4.25	-4.25	0.000523	0.00606	-0.383	-2.16542	4.18552	3.90313	3.85023	3.58627	4.41341	5.23138	4.59788
ENSG00000273142	NA	LINC02604	lncRNA	HGNC Symbol	1	long intergenic non-protein coding RNA 2604 [Source:HGNC Symbol;Acc:HGNC:53972]	-1.53	-2.29	-0.773	2.25	-4.25	0.000523	0.00606	-0.202	-2.89377	2.42919	1.10208	1.6325	0.941777	3.37857	3.17404	3.11904
ENSG00000133069	9911	TMCC2	protein_coding	HGNC Symbol	10	transmembrane and coiled-coil domain family 2 [Source:HGNC Symbol;Acc:HGNC:24239]	1.22	0.613	1.82	4.69	4.25	0.000524	0.00607	-0.4	2.32497	4.96409	5.80209	5.3142	5.42054	4.47868	4.16323	2.68622
ENSG00000177106	64787	EPS8L2	protein_coding	HGNC Symbol	32	EPS8 like 2 [Source:HGNC Symbol;Acc:HGNC:21296]	1.78	0.896	2.66	1.57	4.25	0.000524	0.00607	-0.0996	3.4298	2.52613	2.68704	1.651	2.18218	1.63088	0.360929	-0.0620869
ENSG00000091536	51168	MYO15A	protein_coding	HGNC Symbol	24	myosin XVA [Source:HGNC Symbol;Acc:HGNC:7594]	1.95	0.98	2.91	2.61	4.24	0.000526	0.00609	-0.201	3.85105	4.52221	3.33778	2.77844	3.96341	1.1397	2.0989	0.408804
ENSG00000102753	3839	KPNA3	protein_coding	HGNC Symbol	2	karyopherin subunit alpha 3 [Source:HGNC Symbol;Acc:HGNC:6396]	-0.989	-1.48	-0.498	6.37	-4.24	0.000527	0.0061	-0.482	-1.98504	5.62852	5.8537	5.90086	6.21	6.59431	6.80202	7.61764
ENSG00000149926	83723	TLCD3B	protein_coding	HGNC Symbol	7	TLC domain containing 3B [Source:HGNC Symbol;Acc:HGNC:25295]	2.42	1.22	3.62	2.16	4.24	0.000531	0.00613	-0.158	5.34244	3.73206	4.54945	1.993	3.6114	-0.593906	1.46315	0.37181
ENSG00000135902	1144	CHRND	protein_coding	HGNC Symbol	6	cholinergic receptor nicotinic delta subunit [Source:HGNC Symbol;Acc:HGNC:1965]	2.33	1.17	3.48	-0.518	4.24	0.000531	0.00614	-0.0314	5.02	0.343121	0.810122	-0.0289131	1.2284	-2.31973	-1.66966	-1.98809
ENSG00000108551	51655	RASD1	protein_coding	HGNC Symbol	2	ras related dexamethasone induced 1 [Source:HGNC Symbol;Acc:HGNC:15828]	1.9	0.958	2.85	0.816	4.24	0.000532	0.00615	-0.0798	3.74368	2.09186	1.43498	1.66926	1.99623	0.721296	-0.00452656	-2.19454
ENSG00000182600	389084	SNORC	protein_coding	HGNC Symbol	8	secondary ossification center associated regulator of chondrocyte maturation [Source:HGNC Symbol;Acc:HGNC:33763]	1.83	0.921	2.74	1.15	4.24	0.000533	0.00615	-0.0866	3.55982	1.97463	1.70528	1.41166	2.33485	1.199	-0.140731	-0.468712
ENSG00000121900	113452	TMEM54	protein_coding	HGNC Symbol	6	transmembrane protein 54 [Source:HGNC Symbol;Acc:HGNC:24143]	1.07	0.539	1.6	4.21	4.24	0.000533	0.00615	-0.358	2.1008	4.47443	4.87842	4.63366	4.4494	3.71623	3.4478	3.86158
ENSG00000163623	4825	NKX6-1	protein_coding	HGNC Symbol	2	NK6 homeobox 1 [Source:HGNC Symbol;Acc:HGNC:7839]	1.41	0.71	2.11	4.08	4.24	0.000533	0.00615	-0.339	2.66189	4.2996	4.90075	4.45309	5.11785	4.53538	3.06369	2.19778
ENSG00000132485	9406	ZRANB2	protein_coding	HGNC Symbol	7	zinc finger RANBP2-type containing 2 [Source:HGNC Symbol;Acc:HGNC:13058]	-0.921	-1.38	-0.463	6.35	-4.24	0.000535	0.00616	-0.499	-1.89298	6.02939	6.01958	6.08217	5.95999	6.3863	7.09464	6.86304
ENSG00000196337	94027	CGB7	protein_coding	HGNC Symbol	3	chorionic gonadotropin subunit beta 7 [Source:HGNC Symbol;Acc:HGNC:16451]	3.03	1.52	4.54	-1.18	4.24	0.000536	0.00617	-0.045	8.17548	0.716164	1.1876	-0.51434	1.30435	-3.21282	-1.84475	-5.89498
ENSG00000102763	23078	VWA8	protein_coding	HGNC Symbol	4	von Willebrand factor A domain containing 8 [Source:HGNC Symbol;Acc:HGNC:29071]	-0.935	-1.4	-0.47	5.53	-4.23	0.000537	0.00617	-0.479	-1.9115	4.98508	5.07498	5.3627	5.0606	5.7393	6.06311	6.40738
ENSG00000172348	10231	RCAN2	protein_coding	HGNC Symbol	4	regulator of calcineurin 2 [Source:HGNC Symbol;Acc:HGNC:3041]	1.41	0.711	2.12	3.07	4.24	0.000537	0.00617	-0.238	2.66488	3.35196	3.185	3.99481	3.88725	1.83158	2.11694	3.13016
ENSG00000176623	51115	RMDN1	protein_coding	HGNC Symbol	19	regulator of microtubule dynamics 1 [Source:HGNC Symbol;Acc:HGNC:24285]	-1.05	-1.58	-0.53	4.47	-4.23	0.000537	0.00617	-0.415	-2.0772	3.84074	4.12258	4.39118	3.77606	4.65314	5.11731	5.40595
ENSG00000198853	9853	RUSC2	protein_coding	HGNC Symbol	3	RUN and SH3 domain containing 2 [Source:HGNC Symbol;Acc:HGNC:23625]	1.14	0.573	1.71	5.12	4.23	0.000538	0.00617	-0.463	2.20354	5.66209	6.0152	5.29228	6.00905	4.91867	4.65484	3.27244
ENSG00000272275	NA	AC092687.3	lncRNA	Clone-based (Ensembl) gene	1	novel transcript	2.21	1.11	3.3	0.271	4.23	0.000538	0.00617	-0.0557	4.61352	1.4892	0.698012	0.660158	2.12747	-0.465582	-0.966052	-1.64705
ENSG00000075239	38	ACAT1	protein_coding	HGNC Symbol	22	acetyl-CoA acetyltransferase 1 [Source:HGNC Symbol;Acc:HGNC:93]	-0.928	-1.39	-0.466	5.74	-4.23	0.000539	0.00618	-0.494	-1.90282	5.53197	5.30646	5.45507	5.15594	5.92418	6.40242	6.41308
ENSG00000196659	150737	TTC30B	protein_coding	HGNC Symbol	1	tetratricopeptide repeat domain 30B [Source:HGNC Symbol;Acc:HGNC:26425]	-1.51	-2.26	-0.756	2.77	-4.23	0.00054	0.00619	-0.272	-2.84062	2.09186	2.4306	2.8117	0.973142	3.24896	3.61574	4.1991
ENSG00000116459	515	ATP5PB	protein_coding	HGNC Symbol	6	ATP synthase peripheral stalk-membrane subunit b [Source:HGNC Symbol;Acc:HGNC:840]	-1.12	-1.68	-0.563	6.93	-4.23	0.000543	0.00621	-0.513	-2.17741	6.17435	5.97442	6.82831	6.25616	7.35201	7.2716	8.65005
ENSG00000146243	134728	IRAK1BP1	protein_coding	HGNC Symbol	4	interleukin 1 receptor associated kinase 1 binding protein 1 [Source:HGNC Symbol;Acc:HGNC:17368]	-1.13	-1.69	-0.566	4.51	-4.23	0.000543	0.00621	-0.428	-2.18556	4.08658	3.72865	4.46359	3.67	4.6101	5.17296	5.84438
ENSG00000196453	27153	ZNF777	protein_coding	HGNC Symbol	1	zinc finger protein 777 [Source:HGNC Symbol;Acc:HGNC:22213]	1.19	0.599	1.79	5.45	4.23	0.000543	0.00621	-0.484	2.28672	5.78905	5.98491	6.03366	5.92834	6.08476	4.54035	3.75787
ENSG00000257108	283948	NHLRC4	protein_coding	HGNC Symbol	2	NHL repeat containing 4 [Source:HGNC Symbol;Acc:HGNC:26700]	1.96	0.982	2.93	1.28	4.23	0.000543	0.00621	-0.131	3.87888	2.39538	2.9905	1.77423	2.6676	0.638041	0.716757	-2.19454
ENSG00000182580	2049	EPHB3	protein_coding	HGNC Symbol	3	EPH receptor B3 [Source:HGNC Symbol;Acc:HGNC:3394]	1.39	0.696	2.08	3.28	4.23	0.000544	0.00622	-0.278	2.61691	3.5898	4.31777	3.53877	4.10464	3.25362	2.3584	1.81238
ENSG00000099337	9424	KCNK6	protein_coding	HGNC Symbol	2	potassium two pore domain channel subfamily K member 6 [Source:HGNC Symbol;Acc:HGNC:6281]	1.78	0.892	2.66	2.5	4.23	0.000545	0.00622	-0.204	3.43085	2.69315	4.31777	3.31927	2.96146	1.9282	1.42506	0.84649
ENSG00000196981	54554	WDR5B	protein_coding	HGNC Symbol	1	WD repeat domain 5B [Source:HGNC Symbol;Acc:HGNC:17826]	-1.39	-2.09	-0.699	2.23	-4.23	0.000548	0.00625	-0.246	-2.62879	2.16058	1.60004	1.651	1.14823	2.57602	3.20528	3.26741
ENSG00000279619	NA	AC020907.5	TEC	Clone-based (Ensembl) gene	1	novel transcript	2.97	1.49	4.45	-0.381	4.23	0.000548	0.00625	-0.0643	7.8392	2.3372	1.34478	0.422466	1.7649	-1.77224	-0.868205	-5.89498
ENSG00000103495	4150	MAZ	protein_coding	HGNC Symbol	16	MYC associated zinc finger protein [Source:HGNC Symbol;Acc:HGNC:6914]	1.16	0.581	1.74	7.24	4.22	0.000551	0.00627	-0.537	2.23498	7.79136	7.74846	7.1363	8.11467	7.47005	6.38081	6.0479
ENSG00000171462	65989	DLK2	protein_coding	HGNC Symbol	4	delta like non-canonical Notch ligand 2 [Source:HGNC Symbol;Acc:HGNC:21113]	1.26	0.63	1.88	3.76	4.22	0.000551	0.00627	-0.348	2.38927	4.32378	3.95283	4.91192	4.00952	3.21105	3.05124	2.82954
ENSG00000080200	131544	CRYBG3	protein_coding	HGNC Symbol	3	crystallin beta-gamma domain containing 3 [Source:HGNC Symbol;Acc:HGNC:34427]	-0.955	-1.43	-0.479	4.92	-4.22	0.000551	0.00627	-0.478	-1.93867	4.54295	4.63376	4.54001	4.59511	5.05731	5.6515	5.38521
ENSG00000106460	54664	TMEM106B	protein_coding	HGNC Symbol	8	transmembrane protein 106B [Source:HGNC Symbol;Acc:HGNC:22407]	-1.22	-1.83	-0.612	4.99	-4.22	0.000552	0.00627	-0.481	-2.33329	4.66623	3.86469	4.9921	4.60516	4.8525	5.96779	6.00249
ENSG00000117054	34	ACADM	protein_coding	HGNC Symbol	18	acyl-CoA dehydrogenase medium chain [Source:HGNC Symbol;Acc:HGNC:89]	-1.12	-1.67	-0.559	5.17	-4.22	0.000553	0.00627	-0.492	-2.16813	4.71958	4.18109	5.40009	4.52806	5.62953	5.88471	5.84523
ENSG00000140943	8720	MBTPS1	protein_coding	HGNC Symbol	16	membrane bound transcription factor peptidase, site 1 [Source:HGNC Symbol;Acc:HGNC:15456]	-0.878	-1.32	-0.44	6.7	-4.22	0.000553	0.00627	-0.533	-1.83812	6.4085	6.32928	6.34754	6.18092	7.49787	7.16675	7.00381
ENSG00000158856	2039	DMTN	protein_coding	HGNC Symbol	23	dematin actin binding protein [Source:HGNC Symbol;Acc:HGNC:3382]	1.08	0.539	1.61	5.46	4.22	0.000553	0.00627	-0.507	2.1072	5.6856	6.48202	6.00967	5.73833	5.2876	4.83995	4.1885
ENSG00000241468	9551	ATP5MF	protein_coding	HGNC Symbol	12	ATP synthase membrane subunit f [Source:HGNC Symbol;Acc:HGNC:848]	-1.04	-1.56	-0.521	5.74	-4.22	0.000553	0.00627	-0.51	-2.05616	5.01323	5.18565	5.35426	5.01801	6.19141	6.00418	7.38217
ENSG00000152380	167555	FAM151B	protein_coding	HGNC Symbol	5	family with sequence similarity 151 member B [Source:HGNC Symbol;Acc:HGNC:33716]	-2	-3	-1	0.285	-4.22	0.000554	0.00628	-0.106	-3.9949	-1.33969	0.297474	-0.15177	-0.922161	0.609186	1.43468	2.06503
ENSG00000078900	7161	TP73	protein_coding	HGNC Symbol	14	tumor protein p73 [Source:HGNC Symbol;Acc:HGNC:12003]	1.08	0.542	1.62	5.8	4.22	0.000555	0.00628	-0.528	2.11788	6.41414	6.28813	6.05812	6.54153	6.01566	5.22585	4.04019
ENSG00000137038	90871	DMAC1	protein_coding	HGNC Symbol	3	distal membrane arm assembly complex 1 [Source:HGNC Symbol;Acc:HGNC:30536]	-1.18	-1.77	-0.59	4.6	-4.22	0.000555	0.00628	-0.444	-2.26258	4.02156	4.128	4.07234	3.448	5.09031	4.96551	6.48359
ENSG00000116288	11315	PARK7	protein_coding	HGNC Symbol	10	Parkinsonism associated deglycase [Source:HGNC Symbol;Acc:HGNC:16369]	-0.964	-1.45	-0.483	6.85	-4.22	0.000556	0.00629	-0.538	-1.95047	6.25513	6.34681	6.78918	6.11829	7.41067	7.25303	7.75034
ENSG00000067606	5590	PRKCZ	protein_coding	HGNC Symbol	26	protein kinase C zeta [Source:HGNC Symbol;Acc:HGNC:9412]	1.13	0.563	1.69	4.9	4.22	0.000557	0.00629	-0.479	2.18151	5.53715	5.45936	5.29669	5.46396	5.23309	4.28121	3.0328
ENSG00000067704	55699	IARS2	protein_coding	HGNC Symbol	4	isoleucyl-tRNA synthetase 2, mitochondrial [Source:HGNC Symbol;Acc:HGNC:29685]	-0.872	-1.31	-0.436	7.69	-4.22	0.000557	0.0063	-0.533	-1.83017	7.43076	7.25925	7.37301	7.20155	8.14214	8.22633	8.19902
ENSG00000165949	3429	IFI27	protein_coding	HGNC Symbol	15	interferon alpha inducible protein 27 [Source:HGNC Symbol;Acc:HGNC:5397]	1.56	0.781	2.34	1.74	4.22	0.000558	0.0063	-0.189	2.95031	2.8004	2.71611	2.17016	2.5581	0.246616	1.23998	0.444873
ENSG00000178904	147991	DPY19L3	protein_coding	HGNC Symbol	12	dpy-19 like C-mannosyltransferase 3 [Source:HGNC Symbol;Acc:HGNC:27120]	-1.02	-1.53	-0.512	6.43	-4.22	0.000558	0.0063	-0.54	-2.03286	6.17102	5.81811	6.31602	5.57417	6.5504	7.09351	7.47367
ENSG00000205707	144363	ETFRF1	protein_coding	HGNC Symbol	10	electron transfer flavoprotein regulatory factor 1 [Source:HGNC Symbol;Acc:HGNC:27052]	-1.46	-2.19	-0.729	2.72	-4.22	0.00056	0.00631	-0.306	-2.74539	2.46223	1.90786	2.54125	1.2284	2.90761	3.61574	4.38927
ENSG00000171503	2110	ETFDH	protein_coding	HGNC Symbol	8	electron transfer flavoprotein dehydrogenase [Source:HGNC Symbol;Acc:HGNC:3483]	-1.14	-1.7	-0.569	4.08	-4.22	0.000561	0.00632	-0.418	-2.19876	3.07416	3.96196	3.5238	3.76714	4.84942	4.57881	4.81324
ENSG00000010030	51513	ETV7	protein_coding	HGNC Symbol	8	ETS variant transcription factor 7 [Source:HGNC Symbol;Acc:HGNC:18160]	2.85	1.42	4.27	0.102	4.21	0.000562	0.00632	-0.0858	7.19946	2.52613	0.372436	0.464902	1.17545	-1.62785	-1.58949	-0.609575
ENSG00000137193	5292	PIM1	protein_coding	HGNC Symbol	3	Pim-1 proto-oncogene, serine/threonine kinase [Source:HGNC Symbol;Acc:HGNC:8986]	1.13	0.564	1.69	6.29	4.21	0.000563	0.00633	-0.554	2.18451	6.75084	6.67945	6.46653	7.59905	5.72256	5.80769	5.01567
ENSG00000187714	6572	SLC18A3	protein_coding	HGNC Symbol	1	solute carrier family 18 member A3 [Source:HGNC Symbol;Acc:HGNC:10936]	3.09	1.54	4.63	-1.22	4.21	0.000563	0.00633	-0.0893	8.50647	-0.0330279	1.70528	1.04288	0.215342	-3.69824	-1.84475	-5.89498
ENSG00000082684	54437	SEMA5B	protein_coding	HGNC Symbol	14	semaphorin 5B [Source:HGNC Symbol;Acc:HGNC:10737]	1.59	0.797	2.39	3.25	4.21	0.000563	0.00633	-0.335	3.02012	4.28121	4.35983	3.65787	4.82092	2.24192	2.99059	0.37181
ENSG00000105220	2821	GPI	protein_coding	HGNC Symbol	21	glucose-6-phosphate isomerase [Source:HGNC Symbol;Acc:HGNC:4458]	-0.934	-1.4	-0.467	9.51	-4.21	0.000565	0.00634	-0.509	-1.91101	9.03392	9.14543	9.12792	8.93377	10.3616	9.87711	10.1222
ENSG00000166136	4714	NDUFB8	protein_coding	HGNC Symbol	9	NADH:ubiquinone oxidoreductase subunit B8 [Source:HGNC Symbol;Acc:HGNC:7703]	-1.29	-1.94	-0.646	3.47	-4.21	0.000566	0.00635	-0.37	-2.44858	2.55704	3.08825	3.27822	2.3588	3.75297	4.03316	5.2024
ENSG00000154832	30827	CXXC1	protein_coding	HGNC Symbol	18	CXXC finger protein 1 [Source:HGNC Symbol;Acc:HGNC:24343]	1.37	0.686	2.06	6.19	4.21	0.000569	0.00638	-0.559	2.59098	6.47139	6.97498	6.38048	7.6442	6.3546	5.36439	4.13155
ENSG00000006530	55750	AGK	protein_coding	HGNC Symbol	25	acylglycerol kinase [Source:HGNC Symbol;Acc:HGNC:21869]	-0.936	-1.4	-0.467	5.68	-4.21	0.00057	0.00638	-0.544	-1.91326	5.46155	5.35694	5.12208	4.98569	6.07226	6.18102	6.60761
ENSG00000287979	NA	AC253572.1	lncRNA	Clone-based (Ensembl) gene	1	novel transcript	-2.27	-3.4	-1.13	-0.773	-4.21	0.00057	0.00639	-0.0996	-4.80791	-1.06405	-1.84388	-1.55616	-3.24409	0.800008	0.360929	1.13845
ENSG00000155093	5799	PTPRN2	protein_coding	HGNC Symbol	6	protein tyrosine phosphatase receptor type N2 [Source:HGNC Symbol;Acc:HGNC:9677]	1.58	0.791	2.38	2.41	4.21	0.000571	0.00639	-0.253	2.99998	3.20355	3.1428	2.44913	3.89546	1.41446	1.65638	1.09371
ENSG00000201428	NA	RN7SKP71	misc_RNA	HGNC Symbol	1	RN7SK pseudogene 71 [Source:HGNC Symbol;Acc:HGNC:45795]	1.01	0.506	1.52	8.91	4.21	0.000571	0.00639	-0.549	2.01903	9.20736	9.41416	8.90694	9.32913	8.34307	8.01699	9.1704
ENSG00000110958	10728	PTGES3	protein_coding	HGNC Symbol	7	prostaglandin E synthase 3 [Source:HGNC Symbol;Acc:HGNC:16049]	-1.06	-1.59	-0.528	8.68	-4.21	0.000572	0.00639	-0.542	-2.08071	7.82323	8.02766	8.35998	8.42542	8.97078	9.0883	10.0909
ENSG00000135547	23493	HEY2	protein_coding	HGNC Symbol	2	hes related family bHLH transcription factor with YRPW motif 2 [Source:HGNC Symbol;Acc:HGNC:4881]	1	0.501	1.51	5.11	4.21	0.000573	0.0064	-0.516	2.00507	5.22376	5.6875	5.40962	5.85867	4.44029	4.4766	4.67393
ENSG00000101445	26051	PPP1R16B	protein_coding	HGNC Symbol	4	protein phosphatase 1 regulatory subunit 16B [Source:HGNC Symbol;Acc:HGNC:15850]	1.32	0.66	1.99	4.38	4.2	0.000573	0.0064	-0.457	2.5011	4.80792	5.66345	4.5499	5.39905	4.00081	3.80376	2.44041
ENSG00000162913	574407	OBSCN-AS1	lncRNA	HGNC Symbol	7	OBSCN antisense RNA 1 [Source:HGNC Symbol;Acc:HGNC:32047]	1.86	0.929	2.79	1.36	4.2	0.000573	0.0064	-0.179	3.63375	2.36075	3.04879	1.51625	2.23488	0.748014	0.495678	-0.850583
ENSG00000117298	1889	ECE1	protein_coding	HGNC Symbol	14	endothelin converting enzyme 1 [Source:HGNC Symbol;Acc:HGNC:3146]	1.03	0.515	1.55	6.95	4.2	0.000574	0.0064	-0.579	2.0459	7.34072	7.34347	7.52364	7.62056	7.15709	6.36895	5.32963
ENSG00000185033	10509	SEMA4B	protein_coding	HGNC Symbol	20	semaphorin 4B [Source:HGNC Symbol;Acc:HGNC:10730]	1.07	0.532	1.6	4.76	4.2	0.000574	0.0064	-0.492	2.09332	4.87897	5.55599	5.33151	5.3625	4.40924	4.15743	3.64612
ENSG00000198892	149345	SHISA4	protein_coding	HGNC Symbol	3	shisa family member 4 [Source:HGNC Symbol;Acc:HGNC:27139]	1.48	0.737	2.22	1.92	4.2	0.000575	0.0064	-0.224	2.78509	2.69315	2.20308	2.94509	2.43961	1.01325	1.14942	0.999841
ENSG00000198937	154467	CCDC167	protein_coding	HGNC Symbol	1	coiled-coil domain containing 167 [Source:HGNC Symbol;Acc:HGNC:21239]	-1.42	-2.13	-0.707	3.53	-4.2	0.000576	0.00641	-0.395	-2.67096	3.21004	3.02576	2.85223	1.8003	4.13085	4.10117	5.55469
ENSG00000149311	472	ATM	protein_coding	HGNC Symbol	31	ATM serine/threonine kinase [Source:HGNC Symbol;Acc:HGNC:795]	-1.01	-1.52	-0.504	6.09	-4.2	0.000578	0.00642	-0.57	-2.01487	5.86617	5.54489	5.85871	5.41198	5.99559	6.8353	7.1472
ENSG00000101493	9658	ZNF516	protein_coding	HGNC Symbol	5	zinc finger protein 516 [Source:HGNC Symbol;Acc:HGNC:28990]	1.36	0.679	2.05	6.35	4.2	0.00058	0.00645	-0.583	2.57068	6.49087	7.52873	6.56064	7.74047	6.01084	5.65356	4.49412
ENSG00000225663	348262	MCRIP1	protein_coding	HGNC Symbol	12	MAPK regulated corepressor interacting protein 1 [Source:HGNC Symbol;Acc:HGNC:28007]	-1.16	-1.75	-0.579	5.39	-4.2	0.000582	0.00646	-0.547	-2.23938	4.84805	5.48914	4.94228	4.06516	6.32551	5.91852	6.13603
ENSG00000005339	1387	CREBBP	protein_coding	HGNC Symbol	20	CREB binding protein [Source:HGNC Symbol;Acc:HGNC:2348]	1	0.499	1.5	7.78	4.2	0.000583	0.00647	-0.588	2.00196	8.28612	8.09198	7.82919	8.35145	7.88512	6.99375	7.02593
ENSG00000130600	283120	H19	lncRNA	HGNC Symbol	12	H19 imprinted maternally expressed transcript [Source:HGNC Symbol;Acc:HGNC:4713]	2.54	1.27	3.82	-0.0814	4.2	0.000583	0.00647	-0.118	5.82895	0.245273	2.26341	0.864172	1.00384	-1.16219	-1.58949	-2.19454
ENSG00000130600	102724852	H19	lncRNA	HGNC Symbol	12	H19 imprinted maternally expressed transcript [Source:HGNC Symbol;Acc:HGNC:4713]	2.54	1.27	3.82	-0.0814	4.2	0.000583	0.00647	-0.118	5.82895	0.245273	2.26341	0.864172	1.00384	-1.16219	-1.58949	-2.19454
ENSG00000136383	57538	ALPK3	protein_coding	HGNC Symbol	2	alpha kinase 3 [Source:HGNC Symbol;Acc:HGNC:17574]	2.27	1.13	3.4	1.21	4.2	0.000583	0.00647	-0.179	4.80846	3.25473	1.84344	1.22674	2.45079	0.422773	0.0958753	-0.850583
ENSG00000246777	106699570	AC044802.1	lncRNA	Clone-based (Ensembl) gene	1	novel transcript	2.5	1.25	3.76	-0.201	4.2	0.000584	0.00647	-0.117	5.67414	0.478472	-0.25892	1.07062	1.17545	-0.347745	-2.27538	-1.25112
ENSG00000144451	79582	SPAG16	protein_coding	HGNC Symbol	12	sperm associated antigen 16 [Source:HGNC Symbol;Acc:HGNC:23225]	-1.23	-1.85	-0.613	3.05	-4.2	0.000584	0.00647	-0.374	-2.34653	2.37239	2.79317	2.42784	2.6483	3.0324	3.85121	4.25096
ENSG00000253304	399474	TMEM200B	protein_coding	HGNC Symbol	2	transmembrane protein 200B [Source:HGNC Symbol;Acc:HGNC:33785]	2.53	1.26	3.8	-0.179	4.2	0.000585	0.00648	-0.131	5.78168	1.59229	1.80336	1.15079	1.25416	-0.465582	-0.690418	-5.89498
ENSG00000135916	81618	ITM2C	protein_coding	HGNC Symbol	10	integral membrane protein 2C [Source:HGNC Symbol;Acc:HGNC:6175]	1.18	0.585	1.77	6.83	4.19	0.000586	0.00648	-0.598	2.25841	7.01531	7.5055	7.03652	8.00538	6.79941	6.09758	5.32116
ENSG00000198088	54830	NUP62CL	protein_coding	HGNC Symbol	4	nucleoporin 62 C-terminal like [Source:HGNC Symbol;Acc:HGNC:25960]	-1.13	-1.69	-0.561	3.61	-4.19	0.000586	0.00648	-0.433	-2.18318	3.30417	3.06583	3.32504	2.92182	3.67506	4.40624	4.57771
ENSG00000184414	NA	IRS3P	processed_pseudogene	HGNC Symbol	1	insulin receptor substrate 3, pseudogene [Source:HGNC Symbol;Acc:HGNC:6127]	2.05	1.02	3.08	0.563	4.19	0.000589	0.00651	-0.146	4.1402	1.4892	0.863071	1.04288	1.61389	0.850194	-1.07102	-0.850583
ENSG00000182195	23641	LDOC1	protein_coding	HGNC Symbol	3	LDOC1 regulator of NFKB signaling [Source:HGNC Symbol;Acc:HGNC:6548]	-1.55	-2.32	-0.77	3.75	-4.19	0.00059	0.00651	-0.433	-2.92233	2.92414	3.95283	3.1146	1.69137	4.87692	4.30631	5.37824
ENSG00000101181	26164	MTG2	protein_coding	HGNC Symbol	10	mitochondrial ribosome associated GTPase 2 [Source:HGNC Symbol;Acc:HGNC:16239]	0.975	0.485	1.47	6.05	4.19	0.000593	0.00654	-0.601	1.96604	6.53747	6.64348	6.30072	6.49299	6.17366	5.46872	4.72616
ENSG00000133937	145258	GSC	protein_coding	HGNC Symbol	1	goosecoid homeobox [Source:HGNC Symbol;Acc:HGNC:4612]	1.41	0.703	2.12	2.92	4.19	0.000594	0.00654	-0.343	2.66371	3.6484	3.71791	3.56827	3.74004	3.09617	2.2752	0.408804
ENSG00000163794	7349	UCN	protein_coding	HGNC Symbol	1	urocortin [Source:HGNC Symbol;Acc:HGNC:12516]	1.7	0.843	2.55	1.69	4.19	0.000593	0.00654	-0.229	3.23794	2.72072	2.22347	2.00743	2.38235	2.01875	0.513941	-0.0620869
ENSG00000145907	10146	G3BP1	protein_coding	HGNC Symbol	14	G3BP stress granule assembly factor 1 [Source:HGNC Symbol;Acc:HGNC:30292]	-0.937	-1.41	-0.466	8.17	-4.19	0.000594	0.00654	-0.59	-1.91461	7.55145	7.59503	7.80514	7.90172	8.47437	8.57198	9.30427
ENSG00000163257	54876	DCAF16	protein_coding	HGNC Symbol	3	DDB1 and CUL4 associated factor 16 [Source:HGNC Symbol;Acc:HGNC:25987]	-1.02	-1.53	-0.505	6.2	-4.19	0.000595	0.00654	-0.599	-2.02393	5.63457	5.79189	6.26139	5.45009	6.31271	6.86183	7.10766
ENSG00000135100	6927	HNF1A	protein_coding	HGNC Symbol	16	HNF1 homeobox A [Source:HGNC Symbol;Acc:HGNC:11621]	2.05	1.02	3.09	0.282	4.19	0.000596	0.00656	-0.157	4.15189	1.77871	0.698012	0.895536	1.65315	-0.593906	-0.649195	-1.80751
ENSG00000145982	10667	FARS2	protein_coding	HGNC Symbol	5	phenylalanyl-tRNA synthetase 2, mitochondrial [Source:HGNC Symbol;Acc:HGNC:21062]	-1.23	-1.85	-0.613	3.1	-4.19	0.000597	0.00656	-0.393	-2.35121	2.77433	2.24358	2.62784	2.08503	3.98124	3.60513	4.39158
ENSG00000040275	54908	SPDL1	protein_coding	HGNC Symbol	16	spindle apparatus coiled-coil protein 1 [Source:HGNC Symbol;Acc:HGNC:26010]	-0.994	-1.49	-0.494	5.28	-4.18	0.000599	0.00657	-0.578	-1.9916	4.90724	4.76996	5.34008	4.46878	5.82884	5.91165	5.74029
ENSG00000149564	90952	ESAM	protein_coding	HGNC Symbol	6	endothelial cell adhesion molecule [Source:HGNC Symbol;Acc:HGNC:17474]	1.61	0.801	2.42	1.69	4.18	0.000599	0.00657	-0.234	3.0585	1.91223	2.4218	2.31638	2.63855	1.44743	0.495678	0.612818
ENSG00000182327	388323	GLTPD2	protein_coding	HGNC Symbol	1	glycolipid transfer protein domain containing 2 [Source:HGNC Symbol;Acc:HGNC:33756]	1.94	0.965	2.92	1.4	4.19	0.000599	0.00657	-0.219	3.84464	2.87591	2.4306	1.96371	1.57353	1.65931	0.25634	-0.940781
ENSG00000204385	80736	SLC44A4	protein_coding	HGNC Symbol	10	solute carrier family 44 member 4 [Source:HGNC Symbol;Acc:HGNC:13941]	1.54	0.763	2.31	1.34	4.18	0.000599	0.00657	-0.226	2.89944	2.18717	2.06301	2.22056	1.99623	0.319679	0.716757	-0.113617
ENSG00000213235	NA	EEF1A1P16	processed_pseudogene	HGNC Symbol	1	eukaryotic translation elongation factor 1 alpha 1 pseudogene 16 [Source:HGNC Symbol;Acc:HGNC:37889]	1.29	0.642	1.94	3.48	4.18	0.0006	0.00657	-0.395	2.44952	4.20842	3.35174	3.97293	4.28104	2.8347	2.62942	3.06213
ENSG00000151208	9231	DLG5	protein_coding	HGNC Symbol	10	discs large MAGUK scaffold protein 5 [Source:HGNC Symbol;Acc:HGNC:2904]	1.16	0.576	1.74	6.79	4.18	0.000601	0.00658	-0.624	2.23445	7.52629	7.25554	7.08408	7.52624	7.19794	6.15907	4.80979
ENSG00000197894	128	ADH5	protein_coding	HGNC Symbol	13	alcohol dehydrogenase 5 (class III), chi polypeptide [Source:HGNC Symbol;Acc:HGNC:253]	-0.948	-1.43	-0.47	5.36	-4.18	0.000602	0.00659	-0.584	-1.9288	4.77323	5.07638	5.20735	4.6616	5.82179	5.82928	6.17615
ENSG00000277363	80725	SRCIN1	protein_coding	HGNC Symbol	9	SRC kinase signaling inhibitor 1 [Source:HGNC Symbol;Acc:HGNC:29506]	1.25	0.622	1.89	4.72	4.18	0.000603	0.00659	-0.549	2.38577	5.65139	5.86672	5.1597	5.01424	4.55442	4.31024	2.4844
ENSG00000079337	10411	RAPGEF3	protein_coding	HGNC Symbol	20	Rap guanine nucleotide exchange factor 3 [Source:HGNC Symbol;Acc:HGNC:16629]	1.91	0.948	2.87	4.22	4.18	0.000604	0.0066	-0.506	3.76107	6.26061	4.36901	5.69567	5.08593	3.0105	3.95176	1.13845
ENSG00000168874	84913	ATOH8	protein_coding	HGNC Symbol	5	atonal bHLH transcription factor 8 [Source:HGNC Symbol;Acc:HGNC:24126]	1.68	0.832	2.52	1.55	4.18	0.000605	0.0066	-0.239	3.19923	1.97463	2.86632	2.52128	1.96536	1.15974	0.584762	-0.222552
ENSG00000287978	100996756	AC245407.2	lncRNA	Clone-based (Ensembl) gene	1	novel transcript	-1.78	-2.67	-0.881	1.16	-4.18	0.000605	0.0066	-0.241	-3.42717	0.389663	1.26833	0.137737	-0.436734	1.39768	2.16395	3.21616
ENSG00000094841	139596	UPRT	protein_coding	HGNC Symbol	9	uracil phosphoribosyltransferase homolog [Source:HGNC Symbol;Acc:HGNC:28334]	-1.05	-1.58	-0.523	3.69	-4.18	0.000605	0.0066	-0.465	-2.07593	3.08127	3.17979	3.41437	3.28261	4.09227	4.28387	4.49627
ENSG00000146414	257218	SHPRH	protein_coding	HGNC Symbol	11	SNF2 histone linker PHD RING helicase [Source:HGNC Symbol;Acc:HGNC:19336]	-0.942	-1.42	-0.467	5.6	-4.18	0.000606	0.0066	-0.605	-1.92137	5.3527	4.91493	5.35567	5.35508	5.77952	6.31268	6.15793
ENSG00000244921	NA	MTCYBP18	processed_pseudogene	HGNC Symbol	1	MT-CYB pseudogene 18 [Source:HGNC Symbol;Acc:HGNC:51976]	-1.52	-2.28	-0.753	2.39	-4.18	0.000607	0.0066	-0.364	-2.86602	1.51042	2.30227	2.02171	1.99623	2.05129	3.69591	3.16842
ENSG00000270765	246176	GAS2L2	protein_coding	HGNC Symbol	3	growth arrest specific 2 like 2 [Source:HGNC Symbol;Acc:HGNC:24846]	1.86	0.921	2.79	0.854	4.18	0.000607	0.0066	-0.205	3.62465	1.59229	2.4306	1.70511	1.90159	0.169654	0.166842	-1.98809
ENSG00000008710	5310	PKD1	protein_coding	HGNC Symbol	40	polycystin 1, transient receptor potential channel interacting [Source:HGNC Symbol;Acc:HGNC:9008]	1.45	0.717	2.17	7.25	4.18	0.000607	0.00661	-0.632	2.72311	8.43692	8.28502	7.39444	8.09832	7.39333	6.77482	4.39619
ENSG00000177410	441951	ZFAS1	lncRNA	HGNC Symbol	14	ZNFX1 antisense RNA 1 [Source:HGNC Symbol;Acc:HGNC:33101]	1.22	0.606	1.84	5.6	4.18	0.000608	0.00661	-0.608	2.33277	6.16685	5.52552	6.19676	6.87822	4.16098	5.12327	5.13362
ENSG00000181291	124842	TMEM132E	protein_coding	HGNC Symbol	3	transmembrane protein 132E [Source:HGNC Symbol;Acc:HGNC:26991]	1.41	0.696	2.11	6.86	4.18	0.000611	0.00664	-0.64	2.64903	7.23436	7.99115	7.28988	8.24706	6.79381	6.32631	4.13431
ENSG00000176714	79635	CCDC121	protein_coding	HGNC Symbol	3	coiled-coil domain containing 121 [Source:HGNC Symbol;Acc:HGNC:25833]	-1.99	-2.99	-0.985	0.566	-4.17	0.000612	0.00665	-0.22	-3.96677	-0.230065	0.443694	0.464902	-1.86558	1.34615	1.7747	2.02984
ENSG00000080608	9933	PUM3	protein_coding	HGNC Symbol	4	pumilio RNA binding family member 3 [Source:HGNC Symbol;Acc:HGNC:29676]	-0.917	-1.38	-0.454	5.15	-4.17	0.000614	0.00666	-0.597	-1.8881	4.98698	4.6508	4.77106	4.76154	5.64738	5.80167	5.4048
ENSG00000106852	26468	LHX6	protein_coding	HGNC Symbol	12	LIM homeobox 6 [Source:HGNC Symbol;Acc:HGNC:21735]	1.26	0.622	1.89	2.96	4.17	0.000614	0.00666	-0.371	2.38905	3.26725	3.5585	3.56827	3.81553	2.223	2.28587	1.96921
ENSG00000204248	1302	COL11A2	protein_coding	HGNC Symbol	5	collagen type XI alpha 2 chain [Source:HGNC Symbol;Acc:HGNC:2187]	2.39	1.19	3.6	2.89	4.17	0.000615	0.00666	-0.35	5.25827	4.82918	2.93593	2.93002	4.99336	2.70434	1.563	0.294848
ENSG00000124126	57580	PREX1	protein_coding	HGNC Symbol	4	phosphatidylinositol-3,4,5-trisphosphate dependent Rac exchange factor 1 [Source:HGNC Symbol;Acc:HGNC:32594]	1.26	0.623	1.89	4.95	4.17	0.000615	0.00666	-0.578	2.39102	5.26491	6.00124	5.17416	6.09085	4.77181	4.35271	2.99072
ENSG00000245848	1050	CEBPA	protein_coding	HGNC Symbol	1	CCAAT enhancer binding protein alpha [Source:HGNC Symbol;Acc:HGNC:1833]	1.31	0.65	1.98	4.83	4.17	0.000615	0.00666	-0.56	2.48545	5.16977	5.44098	5.71338	5.25496	5.54731	3.89193	2.75966
ENSG00000013523	23357	ANGEL1	protein_coding	HGNC Symbol	6	angel homolog 1 [Source:HGNC Symbol;Acc:HGNC:19961]	-0.968	-1.46	-0.479	5.07	-4.17	0.000616	0.00666	-0.596	-1.9557	4.89317	4.8327	4.73033	4.27476	5.47818	5.75541	5.52024
ENSG00000221968	3995	FADS3	protein_coding	HGNC Symbol	13	fatty acid desaturase 3 [Source:HGNC Symbol;Acc:HGNC:3576]	1.04	0.514	1.56	4.49	4.17	0.000619	0.0067	-0.552	2.05436	5.1962	5.07498	4.87306	4.93283	4.26176	4.05982	2.99681
ENSG00000141867	23476	BRD4	protein_coding	HGNC Symbol	12	bromodomain containing 4 [Source:HGNC Symbol;Acc:HGNC:13575]	1.01	0.498	1.52	8.21	4.17	0.000624	0.00674	-0.646	2.01032	8.69786	8.48723	8.31502	9.087	8.10339	7.59411	7.16352
ENSG00000138036	51626	DYNC2LI1	protein_coding	HGNC Symbol	10	dynein cytoplasmic 2 light intermediate chain 1 [Source:HGNC Symbol;Acc:HGNC:24595]	-1.19	-1.79	-0.588	3.81	-4.17	0.000624	0.00674	-0.517	-2.28007	3.7047	3.06018	3.4035	3.27003	3.68891	4.77044	4.77302
ENSG00000197599	645811	CCDC154	protein_coding	HGNC Symbol	4	coiled-coil domain containing 154 [Source:HGNC Symbol;Acc:HGNC:34454]	3.38	1.67	5.09	-1.15	4.17	0.000625	0.00674	-0.182	10.3989	2.00484	0.258479	-0.51434	0.662801	-2.31973	-2.27538	-5.89498
ENSG00000048740	10659	CELF2	protein_coding	HGNC Symbol	17	CUGBP Elav-like family member 2 [Source:HGNC Symbol;Acc:HGNC:2550]	-0.874	-1.32	-0.432	5.98	-4.16	0.000627	0.00676	-0.649	-1.83232	5.6478	5.47964	5.46163	5.75422	6.35948	6.458	6.72685
ENSG00000184831	79135	APOO	protein_coding	HGNC Symbol	9	apolipoprotein O [Source:HGNC Symbol;Acc:HGNC:28727]	-1.04	-1.57	-0.515	4.56	-4.16	0.000627	0.00676	-0.57	-2.06033	3.90624	3.99495	4.46359	3.85394	4.89197	5.04144	5.80243
ENSG00000205544	254863	TMEM256	protein_coding	HGNC Symbol	3	transmembrane protein 256 [Source:HGNC Symbol;Acc:HGNC:28618]	-1.42	-2.13	-0.7	3.1	-4.16	0.000627	0.00676	-0.443	-2.6691	2.36075	3.15877	2.22056	2.04131	2.95424	3.90236	5.03945
ENSG00000196511	27010	TPK1	protein_coding	HGNC Symbol	14	thiamin pyrophosphokinase 1 [Source:HGNC Symbol;Acc:HGNC:17358]	-1.87	-2.82	-0.923	0.322	-4.16	0.000628	0.00677	-0.234	-3.65365	-0.458334	-0.439492	-0.785642	0.215342	0.208648	1.6889	1.82612
ENSG00000126461	58506	SCAF1	protein_coding	HGNC Symbol	4	SR-related CTD associated factor 1 [Source:HGNC Symbol;Acc:HGNC:30403]	1.33	0.659	2.01	7.51	4.16	0.00063	0.00678	-0.668	2.52248	8.13722	8.11825	7.6947	8.15305	8.37288	6.43303	5.65433
ENSG00000110799	7450	VWF	protein_coding	HGNC Symbol	9	von Willebrand factor [Source:HGNC Symbol;Acc:HGNC:12726]	1.9	0.938	2.86	0.562	4.16	0.000631	0.00678	-0.228	3.7303	2.06343	1.73399	1.15079	1.3288	-0.810717	-0.0307581	-1.50266
ENSG00000189403	3146	HMGB1	protein_coding	HGNC Symbol	8	high mobility group box 1 [Source:HGNC Symbol;Acc:HGNC:4983]	-0.965	-1.45	-0.477	7.76	-4.16	0.000631	0.00678	-0.655	-1.95253	7.02548	7.19906	7.65601	7.42	8.10839	8.22875	8.66063
ENSG00000151092	55768	NGLY1	protein_coding	HGNC Symbol	21	N-glycanase 1 [Source:HGNC Symbol;Acc:HGNC:17646]	-0.965	-1.45	-0.476	4.5	-4.16	0.000633	0.0068	-0.584	-1.95198	4.1656	4.06442	4.2128	4.04685	4.67244	5.18013	5.16234
ENSG00000287913	NA	AL132986.1	lncRNA	Clone-based (Ensembl) gene	1	novel transcript	2.06	1.02	3.11	-0.18	4.16	0.000634	0.0068	-0.199	4.1734	1.25787	0.755155	0.506124	0.941777	-0.975776	-1.01758	-2.72505
ENSG00000249456	NA	AL731577.2	lncRNA	Clone-based (Ensembl) gene	1	novel transcript, sense overlapping ZRANB1	3.31	1.63	4.98	-0.391	4.16	0.000635	0.00682	-0.195	9.90633	1.79609	0.478046	-0.43417	0.737763	0.874647	-3.0985	-3.08762
ENSG00000114923	6508	SLC4A3	protein_coding	HGNC Symbol	9	solute carrier family 4 member 3 [Source:HGNC Symbol;Acc:HGNC:11029]	1.49	0.734	2.24	3.51	4.16	0.000636	0.00682	-0.48	2.80556	4.74218	4.37129	3.72488	4.6949	3.05931	3.12439	0.84649
ENSG00000173581	29903	CCDC106	protein_coding	HGNC Symbol	9	coiled-coil domain containing 106 [Source:HGNC Symbol;Acc:HGNC:30181]	1.1	0.543	1.66	5.84	4.16	0.000637	0.00682	-0.661	2.1454	6.0879	6.72351	5.96878	6.36139	6.07753	4.9975	4.64127
ENSG00000176022	126792	B3GALT6	protein_coding	HGNC Symbol	1	beta-1,3-galactosyltransferase 6 [Source:HGNC Symbol;Acc:HGNC:17978]	1.3	0.643	1.96	6.17	4.16	0.000636	0.00682	-0.671	2.46882	7.02364	6.53499	6.86095	6.30319	6.91334	5.23895	4.31813
ENSG00000131095	2670	GFAP	protein_coding	HGNC Symbol	38	glial fibrillary acidic protein [Source:HGNC Symbol;Acc:HGNC:4235]	1.73	0.852	2.6	1.04	4.16	0.000638	0.00683	-0.257	3.31129	1.86359	2.36786	1.68729	1.27947	0.169654	0.0958753	-0.167056
ENSG00000143158	25874	MPC2	protein_coding	HGNC Symbol	3	mitochondrial pyruvate carrier 2 [Source:HGNC Symbol;Acc:HGNC:24515]	-1.29	-1.94	-0.634	4.33	-4.16	0.000639	0.00683	-0.562	-2.43818	3.12319	3.93748	4.32072	3.53989	4.45049	4.91831	6.01229
[truncated: 15,971 more rows]

## Sheet: 2. LogFC+-0.58,P <0.05
S. No	Feature_ID	entrezgene	external_gene_name	gene_biotype	external_gene_source	transcript_count	description	logFC	CI.L	CI.R	AveExpr	t	P.Value	adj.P.Val	B	linearFC	sample.33	sample.63	sample.54	sample.pl3c7	sample.wt_hek	sample.hek_2	sample.hek_1
[truncated: 7,817 more rows]

[truncated: 10 more sheets: 3. Protein Coding, 4. NonCoding RNAs, 5. snRNPs, 6. Spliceosome related, 7. GSEA ZCRB1 Het, 8. All MIGs, 9. GO all MIGs, 10. All Cilia genes, 11. Cilia MIGs, 12. WNT related]
