# Supplementary material for: Loss of U11/U12 spliceosome gene ZCRB1 leads to aberrant ciliogenesis and WNT signaling
Source: Life Sci Alliance. 2026 May 27;9(8):e202503607. doi: 10.26508/lsa.202503607 (PMC13216214; doi:10.26508/lsa.202503607)
Supplement: Supplementary file 2 [file LSA-2025-03607_TableS2.xlsx]

## Sheet: Table of Contents
Table	Description
A	Alternate 5' Start Site Events
B	Alternate 3' Start Site Events
C	Mutually Exclusive Exon Events
D	Retained Intron Events
E	Exon Skipping Events
F	Splicing events comparison MIG, non-MIG, WNT and Cilia related

## Sheet: A
Ensembl Gene Stable ID	Gene Name	chr	strand	longExonStart_0base	longExonEnd	shortES	shortEE	flankingES	flankingEE	IJC_ZCRB1_KD	SJC_ZCRB1_KD	IJC_WT_HEK	SJC_WT_HEK	IncFormLen	SkipFormLen	P.Value	FDR	IncLevel_ZCRB1_KD	IncLevel_WT_HEK	IncLevelDifference_ZCRB1_KD_vs_WT_HEK	Gene type	Cilia/centrosome related
ENSG00000184949	FAM227A	chr22	-	38591360	38591540	38591434	38591540	38578119	38586199	6,5,0,0	9,4,1,3	5,3,6	0,2,4	223	149	0.0141056	0.0873818	0.308,0.455,0.0,0.0	1.0,0.501,0.501	-0.477	MIG	FALSE
ENSG00000184949	FAM227A	chr22	-	38639614	38639724	38639654	38639724	38638745	38638822	3,0,3,0	0,4,0,0	0,7,19	1,2,12	189	149	1	1	1.0,0.0,1.0,NA	0.0,0.734,0.555	0.237	MIG	FALSE
ENSG00000100325	ASCC2	chr22	-	29801993	29802208	29802114	29802208	29793576	29793676	74,48,45,46	0,0,0,0	177,48,151	2,0,0	270	149	1	1	1.0,1.0,1.0,1.0	0.98,1.0,1.0	0.007	MIG	FALSE
ENSG00000100325	ASCC2	chr22	-	29834441	29834550	29834488	29834550	29825621	29825780	2,1,0,1	0,0,0,0	2,2,3	2,0,0	196	149	1	1	1.0,1.0,NA,1.0	0.432,1.0,1.0	0.189	MIG	FALSE
ENSG00000100325	ASCC2	chr22	-	29834441	29834550	29834488	29834550	29832244	29832342	2,1,0,1	9,6,11,2	4,6,3	31,16,22	196	149	0.0242552	0.132921	0.145,0.112,0.0,0.275	0.089,0.222,0.094	-0.002	MIG	FALSE
ENSG00000184470	TXNRD2	chr22	-	19877039	19877234	19877108	19877234	19875521	19875807	103,65,118,46	2,0,2,0	116,23,106	3,0,8	218	149	0.003126	0.0271757	0.972,1.0,0.976,1.0	0.964,1.0,0.901	0.032	MIG	FALSE
ENSG00000011485	PPP5C	chr19	+	46387365	46388448	46387365	46387453	46388552	46388731	277171289176	1,0,0,0	437292558	2,0,0	298	149	1	1	0.993,1.0,1.0,1.0	0.991,1.0,1.0	0.001	MIG	FALSE
ENSG00000125746	EML2	chr19	-	45639294	45639397	45639356	45639397	45638844	45638873	5,2,1,6	34,14,25,11	8,0,5	22,18,71	211	149	0.486036	1	0.094,0.092,0.027,0.278	0.204,0.0,0.047	0.039	MIG	FALSE
ENSG00000104824	HNRNPL	chr19	-	38840095	38840559	38840487	38840559	38838893	38839015	557286356341	0,0,0,0	14697661390	0,0,1	298	149	1	1	1.0,1.0,1.0,1.0	1.0,1.0,0.999	0	MIG	FALSE
ENSG00000188493	C19orf54	chr19	-	40742398	40742770	40742514	40742770	40740855	40741439	93,75,65,43	0,0,0,0	88,89,138	6,11,3	265	149	6.91e-08	3.67e-06	1.0,1.0,1.0,1.0	0.892,0.82,0.963	0.108	MIG	FALSE
ENSG00000188493	C19orf54	chr19	-	40742398	40742770	40742576	40742770	40740855	40741439	124,79,94,92	3,1,1,1	164166204	12,1,3	298	149	0.0276568	0.14623	0.954,0.975,0.979,0.979	0.872,0.988,0.971	0.028	MIG	FALSE
ENSG00000188493	C19orf54	chr19	-	40742514	40742770	40742576	40742770	40740855	40741439	84,54,63,75	3,1,1,1	122121128	12,1,3	211	149	0.0257251	0.138888	0.952,0.974,0.978,0.981	0.878,0.988,0.968	0.027	MIG	FALSE
ENSG00000188493	C19orf54	chr19	-	40742398	40742770	40742514	40742770	40742072	40742189	83,75,57,41	3,4,2,6	70,81,133	4,3,10	265	149	0.768335	1	0.94,0.913,0.941,0.793	0.908,0.938,0.882	-0.013	MIG	FALSE
ENSG00000188493	C19orf54	chr19	-	40742398	40742770	40742576	40742770	40742072	40742189	114,79,86,90	4,1,0,4	146158199	7,3,3	298	149	0.520858	1	0.934,0.975,1.0,0.918	0.912,0.963,0.971	0.008	MIG	FALSE
ENSG00000188493	C19orf54	chr19	-	40742514	40742770	40742576	40742770	40742072	40742189	87,58,65,81	4,1,0,4	120113135	7,3,3	211	149	0.432702	1	0.939,0.976,1.0,0.935	0.924,0.964,0.969	0.01	MIG	FALSE
ENSG00000129933	MAU2	chr19	+	19347279	19347366	19347279	19347363	19348888	19348938	70,40,50,29	21,14,28,25	59,35,95	13,14,23	152	149	0.028007	0.147921	0.766,0.737,0.636,0.532	0.816,0.71,0.802	-0.108	MIG	FALSE
ENSG00000064545	TMEM161A	chr19	-	19121307	19121668	19121524	19121668	19120991	19121166	118,106,90,59	0,0,4,0	157128180	6,1,0	298	149	0.269531	0.756406	1.0,1.0,0.918,1.0	0.929,0.985,1.0	0.008	MIG	FALSE
ENSG00000005007	UPF1	chr19	+	18852986	18853104	18852986	18853071	18853251	18853350	68,39,48,55	153119109165	50,10,56	137,33,174	182	149	0.380169	0.950794	0.267,0.212,0.265,0.214	0.23,0.199,0.209	0.027	MIG	FALSE
ENSG00000105393	BABAM1	chr19	+	17267442	17267527	17267442	17267516	17268793	17269091	67,32,65,43	5,8,3,4	208135169	3,7,9	160	149	0.0157927	0.0955628	0.926,0.788,0.953,0.909	0.985,0.947,0.946	-0.065	MIG	FALSE
ENSG00000105393	BABAM1	chr19	+	17267442	17267527	17267442	17267516	17268801	17269091	11,2,2,5	0,1,0,0	5,8,15	0,0,0	160	149	1	1	1.0,0.651,1.0,1.0	1.0,1.0,1.0	-0.087	MIG	FALSE
ENSG00000104915	STX10	chr19	-	13144763	13144870	13144767	13144870	13144576	13144671	150,66,123,61	0,2,0,2	167,51,185	4,5,4	153	149	0.0159342	0.0962086	1.0,0.97,1.0,0.967	0.976,0.909,0.978	0.03	MIG	FALSE
ENSG00000104915	STX10	chr19	-	13149498	13149593	13149572	13149593	13149028	13149091	367202328245	0,0,2,0	361123427	0,0,0	223	149	1	1	1.0,1.0,0.991,1.0	1.0,1.0,1.0	-0.002	MIG	FALSE
ENSG00000099949	LZTR1	chr22	+	20983026	20983122	20983026	20983089	20985840	20985897	7,1,11,6	31,31,21,8	3,2,7	70,24,76	182	149	0.00127815	0.0129902	0.156,0.026,0.3,0.38	0.034,0.064,0.07	0.16	MIG	FALSE
ENSG00000099949	LZTR1	chr22	+	20983026	20983122	20983026	20983089	20988009	20988118	7,1,7,5	0,2,2,0	3,2,6	0,3,4	182	149	0.0276581	0.14623	1.0,0.29,0.741,1.0	1.0,0.353,0.551	0.123	MIG	FALSE
ENSG00000099949	LZTR1	chr22	+	20990385	20990969	20990385	20990525	20991627	20991829	8,8,3,8	32,42,36,22	7,1,10	116,17,122	298	149	0.00221548	0.0204032	0.111,0.087,0.04,0.154	0.029,0.029,0.039	0.066	MIG	FALSE
ENSG00000161888	SPC24	chr19	-	11147817	11147894	11147869	11147894	11145922	11146279	33,39,30,14	0,0,3,0	42,40,66	0,0,0	201	149	1	1	1.0,1.0,0.881,1.0	1.0,1.0,1.0	-0.03	MIG	FALSE
ENSG00000099817	POLR2E	chr19	-	1093903	1095375	1095258	1095375	1091791	1091907	617330562442	2,1,0,0	117810761173	6,0,7	298	149	1	1	0.994,0.994,1.0,1.0	0.99,1.0,0.988	0.004	MIG	FALSE
ENSG00000151067	CACNA1C	chr12	+	2634296	2634380	2634296	2634374	2648474	2648507	0,1,0,1	0,0,0,0	0,0,1	0,0,2	155	149	1	1	NA,1.0,NA,1.0	NA,NA,0.325	0.675	MIG	FALSE
ENSG00000151067	CACNA1C	chr12	+	2634296	2634380	2634296	2634374	2651639	2651768	3,8,2,4	0,0,1,0	0,1,3	0,0,0	155	149	1	1	1.0,1.0,0.658,1.0	NA,1.0,1.0	-0.086	MIG	FALSE
ENSG00000196459	TRAPPC2	chrX	-	13734043	13734185	13734049	13734185	13719870	13719982	25,24,21,17	0,0,2,0	4,13,21	0,0,0	155	149	1	1	1.0,1.0,0.91,1.0	1.0,1.0,1.0	-0.022	MIG	FALSE
ENSG00000105983	LMBR1	chr7	-	156833738	156833792	156833752	156833792	156826604	156826744	5,5,0,9	69,47,32,35	6,6,21	74142184	163	149	0.744508	1	0.062,0.089,0.0,0.19	0.069,0.037,0.094	0.019	MIG	FALSE
ENSG00000105983	LMBR1	chr7	-	156836808	156836885	156836812	156836885	156833752	156833792	0,1,0,0	56,66,30,37	0,0,1	81167216	153	149	1	1	0.0,0.015,0.0,0.0	0.0,0.0,0.004	0.002	MIG	FALSE
ENSG00000106477	CEP41	chr7	-	130400697	130400821	130400706	130400821	130400038	130400254	1,4,2,0	27,38,30,23	1,3,4	44,61,106	158	149	0.946575	1	0.034,0.09,0.059,0.0	0.021,0.044,0.034	0.013	MIG	TRUE
ENSG00000106477	CEP41	chr7	-	130404563	130404708	130404639	130404708	130402647	130402799	46,47,46,27	0,5,0,0	135134131	0,0,5	225	149	0.731406	1	1.0,0.862,1.0,1.0	1.0,1.0,0.946	-0.016	MIG	TRUE
ENSG00000106477	CEP41	chr7	-	130426628	130426759	130426645	130426759	130416918	130416966	2,2,0,0	0,0,0,0	0,2,0	0,2,2	166	149	1	1	1.0,1.0,NA,NA	NA,0.473,0.0	0.764	MIG	TRUE
ENSG00000106477	CEP41	chr7	-	130426628	130426759	130426645	130426759	130421852	130422007	5,0,0,0	0,0,0,0	0,0,2	2,0,0	166	149	1	1	1.0,NA,NA,NA	0.0,NA,1.0	0.5	MIG	TRUE
ENSG00000106477	CEP41	chr7	-	130440533	130441016	130440933	130441016	130427954	130428018	0,6,0,2	23,18,11,13	2,0,6	33,73,53	298	149	0.42896	1	0.0,0.143,0.0,0.071	0.029,0.0,0.054	0.026	MIG	TRUE
ENSG00000135249	RINT1	chr7	+	105536564	105536749	105536564	105536612	105542407	105542649	67,42,57,48	1,4,8,2	93263216	0,0,11	286	149	0.00670877	0.049835	0.972,0.845,0.788,0.926	1.0,1.0,0.911	-0.088	MIG	FALSE
ENSG00000105792	CFAP69	chr7	+	90268285	90268384	90268285	90268330	90271525	90271675	2,2,8,4	0,0,0,0	0,7,3	0,0,2	203	149	1	1	1.0,1.0,1.0,1.0	NA,1.0,0.524	0.238	MIG	FALSE
ENSG00000009950	MLXIPL	chr7	-	73607135	73607420	73607330	73607420	73605909	73606111	22,23,2,6	0,0,0,0	0,7,34	0,0,2	298	149	1	1	1.0,1.0,1.0,1.0	NA,1.0,0.895	0.052	MIG	FALSE
ENSG00000009950	MLXIPL	chr7	-	73607135	73607420	73607330	73607420	73606973	73607018	28,20,20,6	7,2,4,0	0,12,44	4,0,7	298	149	0.510033	1	0.667,0.833,0.714,1.0	0.0,1.0,0.759	0.217	MIG	FALSE
ENSG00000144161	ZC3H8	chr2	-	112233257	112233371	112233259	112233371	112231837	112231945	1,0,1,1	0,2,0,0	0,0,0	0,2,0	151	149	1	1	1.0,0.0,1.0,1.0	NA,0.0,NA	0.75	MIG	FALSE
ENSG00000154358	OBSCN	chr1	+	228356150	228356344	228356150	228356193	228359596	228361250	9,2,0,2	11,9,5,2	0,0,6	0,0,2	298	149	1	1	0.29,0.1,0.0,0.333	NA,NA,0.6	-0.419	MIG	FALSE
ENSG00000214087	ARL16	chr17	-	81682033	81683594	81683535	81683594	81681186	81681879	165,149,126,78	6,0,2,0	180243261	0,1,2	298	149	0.57154	1	0.932,1.0,0.969,1.0	1.0,0.992,0.985	-0.017	MIG	FALSE
ENSG00000214087	ARL16	chr17	-	81682442	81682675	81682490	81682675	81682033	81682149	4,6,5,2	18,9,8,16	6,3,13	18,0,11	197	149	0.0810788	0.327266	0.144,0.335,0.321,0.086	0.201,1.0,0.472	-0.336	MIG	FALSE
ENSG00000095564	BTAF1	chr10	+	91959064	91959282	91959064	91959154	91959784	91959880	113,96,53,66	17,19,19,14	55,45,261	30,36,69	277	149	0.00537806	0.0413859	0.781,0.731,0.6,0.717	0.497,0.402,0.67	0.184	MIG	FALSE
ENSG00000124571	XPO5	chr6	-	43527633	43527731	43527670	43527731	43526684	43526747	90165137129	0,0,0,0	263262474	5,0,2	186	149	1	1	1.0,1.0,1.0,1.0	0.977,1.0,0.995	0.009	MIG	FALSE
ENSG00000124571	XPO5	chr6	-	43573397	43573601	43573479	43573601	43572505	43572578	3,9,14,17	140243181162	7,17,26	318216437	231	149	0.672137	1	0.014,0.023,0.048,0.063	0.014,0.048,0.037	0.004	MIG	FALSE
ENSG00000185386	MAPK11	chr22	-	50267252	50267286	50267256	50267286	50267126	50267174	4,1,0,0	94,36,32,37	0,0,2	36,6,76	153	149	0.66362	1	0.04,0.026,0.0,0.0	0.0,0.0,0.025	0.008	MIG	FALSE
ENSG00000162909	CAPN2	chr1	+	223761580	223761739	223761580	223761617	223762185	223762251	2,5,2,2	420286240366	0,2,13	350180604	271	149	1	1	0.003,0.01,0.005,0.003	0.0,0.006,0.012	-0.001	MIG	FALSE
ENSG00000107537	PHYH	chr10	-	13291824	13291912	13291830	13291912	13288359	13288541	9,7,4,6	64,45,68,15	12,9,32	44115176	155	149	0.514014	1	0.119,0.13,0.054,0.278	0.208,0.07,0.149	0.003	MIG	FALSE
ENSG00000111445	RFC5	chr12	+	118017689	118017852	118017689	118017815	118017994	118018053	4,24,11,10	2,4,1,6	11,6,26	0,4,4	186	149	0.50491	1	0.616,0.828,0.898,0.572	1.0,0.546,0.839	-0.066	MIG	FALSE
ENSG00000111445	RFC5	chr12	+	118017689	118018053	118017689	118017815	118019071	118019136	26,64,48,48	14,26,12,26	44,45,107	4,11,38	298	149	0.0601626	0.262051	0.481,0.552,0.667,0.48	0.846,0.672,0.585	-0.156	MIG	FALSE
ENSG00000131475	VPS25	chr17	+	42773732	42773976	42773732	42773878	42774645	42774699	19,7,11,16	248,147,197,91	27,27,17	500570459	247	149	0.0215979	0.12176	0.044,0.028,0.033,0.096	0.032,0.028,0.022	0.023	MIG	FALSE
ENSG00000157764	BRAF	chr7	-	140808882	140808995	140808891	140808995	140807959	140808062	0,0,0,1	12,14,10,15	0,2,0	22,46,77	158	149	1	1	0.0,0.0,0.0,0.059	0.0,0.039,0.0	0.002	MIG	FALSE
ENSG00000116254	CHD5	chr1	-	6130147	6130328	6130203	6130328	6128837	6129069	2,4,1,6	16,5,13,7	0,0,0	0,1,8	205	149	1	1	0.083,0.368,0.053,0.384	NA,0.0,0.0	0.222	MIG	FALSE
ENSG00000010244	ZNF207	chr17	+	32369598	32369782	32369598	32369745	32373398	32373457	67,44,46,36	1,3,6,4	141312214	3,6,6	186	149	0.0191203	0.110632	0.982,0.922,0.86,0.878	0.974,0.977,0.966	-0.062	MIG	FALSE
ENSG00000205084	TMEM231	chr16	-	75545825	75545954	75545863	75545954	75545351	75545495	15,16,6,4	1,0,0,0	11,16,45	0,1,1	187	149	1	1	0.923,1.0,1.0,1.0	1.0,0.927,0.973	0.014	MIG	TRUE
ENSG00000214160	ALG3	chr3	-	184248744	184248962	184248781	184248962	184245467	184245615	40,28,35,23	0,0,2,0	86,11,7	2,2,0	186	149	0.771887	1	1.0,1.0,0.933,1.0	0.972,0.815,1.0	0.054	MIG	FALSE
ENSG00000168538	TRAPPC11	chr4	+	183674712	183674870	183674712	183674812	183675163	183675237	0,0,0,0	11,1,18,0	0,2,3	22,27,76	207	149	1	1	0.0,0.0,0.0,NA	0.0,0.051,0.028	-0.026	MIG	FALSE
ENSG00000163463	KRTCAP2	chr1	-	155169786	155169857	155169790	155169857	155169407	155169560	0,3,0,0	448395531262	0,2,2	66914101010	153	149	1	1	0.0,0.007,0.0,0.0	0.0,0.001,0.002	0.001	MIG	FALSE
ENSG00000100413	POLR3H	chr22	-	41532603	41532745	41532658	41532745	41532093	41532157	37,7,8,7	144,66,96,37	46,15,53	398168291	204	149	0.350167	0.903212	0.158,0.072,0.057,0.121	0.078,0.061,0.117	0.017	MIG	FALSE
ENSG00000070010	UFD1	chr22	-	19475469	19475602	19475495	19475602	19475067	19475100	94,62,66,57	21,27,40,30	183374263	17,24,26	175	149	1.87e-14	4.33e-12	0.792,0.662,0.584,0.618	0.902,0.93,0.896	-0.245	MIG	FALSE
ENSG00000139350	NEDD1	chr12	+	96907603	96907856	96907603	96907624	96909751	96909895	62,82,83,53	10,1,2,4	119158249	8,4,10	298	149	0.552775	1	0.756,0.976,0.954,0.869	0.881,0.952,0.926	-0.031	MIG	TRUE
ENSG00000139350	NEDD1	chr12	+	96907603	96907856	96907603	96907624	96917620	96917737	43,62,47,30	1,3,2,0	100116165	0,0,2	298	149	0.166561	0.551098	0.956,0.912,0.922,1.0	1.0,1.0,0.976	-0.044	MIG	TRUE
ENSG00000139350	NEDD1	chr12	+	96907603	96907856	96907603	96907624	96919984	96920125	38,50,42,24	0,1,0,0	74,81,120	0,3,0	298	149	1	1	1.0,0.962,1.0,1.0	1.0,0.931,1.0	0.013	MIG	TRUE
ENSG00000139350	NEDD1	chr12	+	96907603	96907856	96907603	96907624	96934975	96935205	34,50,36,24	2,0,0,0	75,76,111	0,0,0	298	149	1	1	0.895,1.0,1.0,1.0	1.0,1.0,1.0	-0.026	MIG	TRUE
ENSG00000126457	PRMT1	chr19	+	49680139	49680253	49680139	49680238	49680486	49680588	11,22,22,32	11,17,13,30	26,19,72	20,18,50	164	149	0.785013	1	0.476,0.54,0.606,0.492	0.542,0.49,0.567	-0.005	MIG	FALSE
ENSG00000109133	TMEM33	chr4	+	41935128	41935310	41935128	41935262	41935466	41935529	54,54,47,78	44,28,30,23	56,64,63	43,51,40	197	149	0.147211	0.50577	0.481,0.593,0.542,0.719	0.496,0.487,0.544	0.075	MIG	TRUE
ENSG00000164941	INTS8	chr8	+	94865505	94865700	94865505	94865690	94866157	94866191	0,3,2,1	22,11,19,9	1,13,10	44,84,59	159	149	0.0877079	0.348621	0.0,0.204,0.09,0.094	0.021,0.127,0.137	0.002	MIG	FALSE
ENSG00000256269	HMBS	chr11	+	119088634	119088848	119088634	119088707	119089081	119089131	6,18,4,4	49,27,54,10	19,27,22	95,95,120	290	149	0.930332	1	0.059,0.255,0.037,0.17	0.093,0.127,0.086	0.028	MIG	FALSE
ENSG00000256269	HMBS	chr11	+	119088634	119088848	119088634	119088707	119089216	119089272	6,18,4,4	0,0,0,0	19,27,19	0,2,0	290	149	1	1	1.0,1.0,1.0,1.0	1.0,0.874,1.0	0.042	MIG	FALSE
ENSG00000256269	HMBS	chr11	+	119088634	119089131	119088634	119088707	119089216	119089272	57,56,75,18	0,0,0,0	142160163	0,2,0	298	149	1	1	1.0,1.0,1.0,1.0	1.0,0.976,1.0	0.008	MIG	FALSE
ENSG00000256269	HMBS	chr11	+	119092124	119092523	119092124	119092163	119092757	119092811	89,49,92,41	0,0,2,0	176179210	10,4,0	298	149	0.00252166	0.0227306	1.0,1.0,0.958,1.0	0.898,0.957,1.0	0.038	MIG	FALSE
ENSG00000172766	NAA16	chr13	+	41362030	41362873	41362030	41362159	41367438	41367652	8,16,3,16	22,16,20,23	3,17,16	41,42,54	298	149	0.0460658	0.214637	0.154,0.333,0.07,0.258	0.035,0.168,0.129	0.093	MIG	FALSE
ENSG00000171307	ZDHHC16	chr10	+	97455973	97456044	97455973	97456018	97456776	97457370	63,57,64,21	0,0,0,0	140172178	2,0,0	175	149	1	1	1.0,1.0,1.0,1.0	0.983,1.0,1.0	0.006	MIG	FALSE
ENSG00000223501	VPS52	chr6	-	33271136	33271876	33271585	33271876	33270198	33270283	6,4,13,5	63,35,67,22	8,4,16	124,49,139	298	149	0.13216	0.4676	0.045,0.054,0.088,0.102	0.031,0.039,0.054	0.031	MIG	FALSE
ENSG00000157212	PAXIP1	chr7	-	154947831	154948003	154947902	154948003	154946678	154946813	2,6,4,6	93,62,57,88	10,7,13	101,96,132	220	149	0.105532	0.399426	0.014,0.062,0.045,0.044	0.063,0.047,0.063	-0.016	MIG	FALSE
ENSG00000143702	CEP170	chr1	-	243142285	243142463	243142315	243142463	243139936	243140107	42,10,15,29	31,34,35,25	52,45,62	73,73,75	179	149	0.89308	1	0.53,0.197,0.263,0.491	0.372,0.339,0.408	-0.003	MIG	TRUE
ENSG00000143702	CEP170	chr1	-	243142285	243142463	243142366	243142463	243139936	243140107	45,10,15,33	61,26,29,42	57,49,80	19,6,52	230	149	2.03e-06	6.66e-05	0.323,0.199,0.251,0.337	0.66,0.841,0.499	-0.389	MIG	TRUE
ENSG00000143702	CEP170	chr1	-	243142315	243142463	243142366	243142463	243139936	243140107	34,35,36,30	61,26,29,42	82,79,93	19,6,52	200	149	4.66e-06	0.00013913	0.293,0.501,0.48,0.347	0.763,0.907,0.571	-0.342	MIG	TRUE
ENSG00000143702	CEP170	chr1	-	243185778	243186422	243186258	243186422	243172696	243172846	63,39,54,72	12,9,11,2	55,40,149	37,29,49	298	149	2.98e-05	0.000622637	0.724,0.684,0.711,0.947	0.426,0.408,0.603	0.288	MIG	TRUE
ENSG00000143799	PARP1	chr1	-	226365953	226367608	226367479	226367608	226365001	226365154	1022767924868	0,0,0,0	19297512444	14,1,0	298	149	1	1	1.0,1.0,1.0,1.0	0.986,0.997,1.0	0.006	MIG	TRUE
ENSG00000284770	TBCE	chr1	+	235367412	235367552	235367412	235367504	235380018	235380149	0,18,20,6	67,81,80,64	25,17,14	114,90,128	197	149	0.423568	1	0.0,0.144,0.159,0.066	0.142,0.125,0.076	-0.022	MIG	FALSE
ENSG00000284770	TBCE	chr1	+	235414432	235414618	235414432	235414469	235419472	235419561	116,98,173,91	2,0,0,3	233209244	0,4,2	298	149	0.841458	1	0.967,1.0,1.0,0.938	1.0,0.963,0.984	-0.006	MIG	FALSE
ENSG00000284770	TBCE	chr1	+	235414432	235414618	235414432	235414469	235427139	235427239	68,64,113,60	0,0,0,2	166139164	0,0,0	298	149	1	1	1.0,1.0,1.0,0.938	1.0,1.0,1.0	-0.016	MIG	FALSE
ENSG00000284770	TBCE	chr1	+	235419416	235419561	235419416	235419515	235427139	235427239	92,67,98,54	0,0,2,0	116162219	2,2,0	195	149	1	1	1.0,1.0,0.974,1.0	0.978,0.984,1.0	0.006	MIG	FALSE
ENSG00000284770	TBCE	chr1	+	235438768	235438926	235438768	235438922	235441813	235441882	2,0,0,0	77133144116	2,0,0	204296358	153	149	1	1	0.025,0.0,0.0,0.0	0.009,0.0,0.0	0.003	MIG	FALSE
ENSG00000284770	TBCE	chr1	+	235438768	235438988	235438768	235438922	235441813	235441882	1,0,4,1	77133144116	2,6,3	204296358	215	149	1	1	0.009,0.0,0.019,0.006	0.007,0.014,0.006	-0.001	MIG	FALSE
ENSG00000284770	TBCE	chr1	+	235438768	235438988	235438768	235438926	235441813	235441882	0,0,4,1	1,0,0,0	2,6,3	2,0,0	211	149	1	1	0.0,NA,1.0,1.0	0.414,1.0,1.0	-0.138	MIG	FALSE
ENSG00000284770	TBCE	chr1	+	235442851	235442961	235442851	235442911	235448348	235448440	6,10,4,3	48,71,87,42	13,11,18	91149197	199	149	0.634799	1	0.086,0.095,0.033,0.051	0.097,0.052,0.064	-0.005	MIG	FALSE
ENSG00000108587	GOSR1	chr17	+	30481142	30481263	30481142	30481257	30484213	30484301	45,58,56,53	68,97,117,116	78,53,66	64,85,134	155	149	0.178341	0.576249	0.389,0.365,0.315,0.305	0.54,0.375,0.321	-0.069	MIG	FALSE
ENSG00000125629	INSIG2	chr2	+	118096418	118096800	118096418	118096426	118103196	118103321	4,17,13,7	0,0,0,0	15,33,58	0,2,2	298	149	0.805796	1	1.0,1.0,1.0,1.0	1.0,0.892,0.935	0.058	MIG	FALSE
ENSG00000144134	RABL2A	chr2	+	113641352	113641480	113641352	113641450	113641780	113641864	0,2,0,0	0,1,3,0	0,4,2	7,2,10	179	149	1	1	NA,0.625,0.0,NA	0.0,0.625,0.143	0.056	MIG	TRUE
ENSG00000116922	C1orf109	chr1	-	37689605	37689883	37689657	37689883	37686272	37686452	95,96,94,69	0,1,4,0	109,89,156	0,0,3	201	149	1	1	1.0,0.986,0.946,1.0	1.0,1.0,0.975	-0.009	MIG	FALSE
ENSG00000116922	C1orf109	chr1	-	37690215	37690520	37690333	37690520	37689605	37689883	145149128116	4,0,2,2	135,94,255	2,5,14	267	149	0.00154888	0.0152556	0.953,1.0,0.973,0.97	0.974,0.913,0.91	0.042	MIG	FALSE
ENSG00000186166	CCDC84	chr11	+	119011220	119011311	119011220	119011283	119011938	119012003	6,15,4,7	6,2,5,7	14,15,13	18,25,9	177	149	0.187731	0.596761	0.457,0.863,0.402,0.457	0.396,0.336,0.549	0.118	MIG	FALSE
ENSG00000186166	CCDC84	chr11	+	119011938	119012254	119011938	119012003	119013231	119013262	25,9,17,19	0,2,0,0	18,42,28	0,0,0	298	149	1	1	1.0,0.692,1.0,1.0	1.0,1.0,1.0	-0.077	MIG	FALSE
ENSG00000198964	SGMS1	chr10	-	50341216	50341434	50341299	50341434	50340386	50340464	3,1,1,1	0,0,0,0	2,1,6	0,0,1	232	149	1	1	1.0,1.0,1.0,1.0	1.0,1.0,0.794	0.069	MIG	FALSE
ENSG00000163479	SSR2	chr1	-	156018131	156018368	156018251	156018368	156011809	156011887	73,54,93,108	0,1,2,0	20,38,47	0,0,0	269	149	1	1	1.0,0.968,0.963,1.0	1.0,1.0,1.0	-0.017	MIG	FALSE
ENSG00000163479	SSR2	chr1	-	156018131	156018368	156018269	156018368	156014960	156015069	30,24,32,43	588383508361	8,17,27	7581155894	287	149	5.11e-14	1.09e-11	0.026,0.032,0.032,0.058	0.005,0.008,0.015	0.028	MIG	FALSE
ENSG00000006283	CACNA1G	chr17	+	50607826	50608040	50607826	50608019	50609881	50609935	0,0,0,0	14,4,4,5	0,1,1	0,0,5	170	149	1	1	0.0,0.0,0.0,0.0	NA,1.0,0.149	-0.575	MIG	FALSE
ENSG00000006283	CACNA1G	chr17	+	50607826	50608040	50607826	50608019	50615360	50615512	0,0,0,0	12,0,0,5	0,1,3	0,0,1	170	149	1	1	0.0,NA,NA,0.0	NA,1.0,0.724	-0.862	MIG	FALSE
ENSG00000006283	CACNA1G	chr17	+	50617858	50617929	50617858	50617908	50618047	50618126	51,2,3,18	2,0,3,0	4,0,8	0,0,0	170	149	1	1	0.957,1.0,0.467,1.0	1.0,NA,1.0	-0.144	MIG	FALSE
ENSG00000135452	TSPAN31	chr12	+	57745038	57745231	57745038	57745217	57745744	57745912	7,8,15,2	91,61,97,26	4,13,5	154220184	163	149	0.000431781	0.00569236	0.066,0.107,0.124,0.066	0.023,0.051,0.024	0.058	MIG	FALSE
ENSG00000112855	HARS2	chr5	+	140691457	140691756	140691457	140691515	140693490	140693508	38,39,33,18	0,0,0,0	40,20,80	0,0,2	298	149	1	1	1.0,1.0,1.0,1.0	1.0,1.0,0.952	0.016	MIG	FALSE
ENSG00000112855	HARS2	chr5	+	140691794	140692017	140691794	140691937	140693590	140693665	0,1,0,8	0,0,0,0	7,3,5	0,0,4	229	149	1	1	NA,1.0,NA,1.0	1.0,1.0,0.449	0.184	MIG	FALSE
ENSG00000130713	EXOSC2	chr9	+	130695491	130695606	130695491	130695593	130699328	130699394	4,0,4,0	0,0,0,0	1,4,2	2,4,6	162	149	1	1	1.0,NA,1.0,NA	0.315,0.479,0.235	0.657	MIG	FALSE
ENSG00000130713	EXOSC2	chr9	+	130697581	130698251	130697581	130697627	130699328	130699394	242178186140	31,17,14,4	353202450	15,21,11	298	149	0.0175117	0.103648	0.796,0.84,0.869,0.946	0.922,0.828,0.953	-0.038	MIG	FALSE
ENSG00000130713	EXOSC2	chr9	+	130697581	130698251	130697581	130697627	130702133	130702310	25,29,27,15	0,0,0,0	41,12,44	0,0,1	298	149	1	1	1.0,1.0,1.0,1.0	1.0,1.0,0.957	0.014	MIG	FALSE
ENSG00000144451	SPAG16	chr2	+	213296063	213296128	213296063	213296110	213297261	213297357	2,1,2,1	15,16,18,12	0,2,4	37,60,63	167	149	0.63261	1	0.106,0.053,0.09,0.069	0.0,0.029,0.054	0.052	MIG	FALSE
ENSG00000118046	STK11	chr19	+	1221212	1222006	1221212	1221340	1222984	1223172	320179219231	1,0,0,0	280,72,437	0,0,0	298	149	1	1	0.994,1.0,1.0,1.0	1.0,1.0,1.0	-0.002	MIG	FALSE
ENSG00000143390	RFX5	chr1	-	151346204	151346333	151346214	151346333	151345927	151345961	220119129174	0,5,0,0	166,54,237	0,0,6	159	149	1	1	1.0,0.957,1.0,1.0	1.0,1.0,0.974	-0.002	MIG	FALSE
ENSG00000143390	RFX5	chr1	-	151346421	151346606	151346481	151346606	151346204	151346333	2,0,2,0	24,6,19,17	0,1,2	22,4,35	209	149	0.439889	1	0.056,0.0,0.07,0.0	0.0,0.151,0.039	-0.032	MIG	FALSE
ENSG00000143390	RFX5	chr1	-	151346421	151346606	151346488	151346606	151346204	151346333	2,1,2,2	171,95,76,118	4,2,5	132,40,163	216	149	0.225316	0.674406	0.008,0.007,0.018,0.012	0.02,0.033,0.021	-0.013	MIG	FALSE
ENSG00000143390	RFX5	chr1	-	151346421	151346606	151346578	151346606	151346204	151346333	36,20,18,15	0,0,0,0	25,9,43	0,2,0	298	149	1	1	1.0,1.0,1.0,1.0	1.0,0.692,1.0	0.103	MIG	FALSE
ENSG00000143390	RFX5	chr1	-	151346481	151346606	151346488	151346606	151346204	151346333	24,7,19,19	171,95,76,118	26,5,38	132,40,163	156	149	0.135872	0.476113	0.118,0.066,0.193,0.133	0.158,0.107,0.182	-0.021	MIG	FALSE
ENSG00000143390	RFX5	chr1	-	151346481	151346606	151346578	151346606	151346204	151346333	58,26,35,32	0,0,0,0	47,12,76	0,2,0	246	149	1	1	1.0,1.0,1.0,1.0	1.0,0.784,1.0	0.072	MIG	FALSE
ENSG00000143390	RFX5	chr1	-	151346484	151346606	151346488	151346606	151346204	151346333	0,1,0,0	171,95,76,118	4,0,1	132,40,163	153	149	1	1	0.0,0.01,0.0,0.0	0.029,0.0,0.006	-0.009	MIG	FALSE
ENSG00000143390	RFX5	chr1	-	151346484	151346606	151346578	151346606	151346204	151346333	34,20,16,14	0,0,0,0	25,7,40	0,2,0	243	149	1	1	1.0,1.0,1.0,1.0	1.0,0.682,1.0	0.106	MIG	FALSE
ENSG00000143390	RFX5	chr1	-	151346488	151346606	151346578	151346606	151346204	151346333	205,114,92,132	0,0,0,0	157,47,202	0,2,0	239	149	1	1	1.0,1.0,1.0,1.0	1.0,0.936,1.0	0.021	MIG	FALSE
ENSG00000178982	EIF3K	chr19	+	38619195	38619327	38619195	38619317	38620336	38620435	631441691392	15,28,29,26	115929792112	26,54,81	159	149	0.000435218	0.00569354	0.975,0.937,0.957,0.934	0.977,0.981,0.961	-0.022	MIG	FALSE
ENSG00000131778	CHD1L	chr1	+	147270931	147271113	147270931	147271005	147272170	147272281	6,13,17,0	16,76,74,31	24,19,47	143,56,178	257	149	0.145395	0.501899	0.179,0.09,0.118,0.0	0.089,0.164,0.133	-0.032	MIG	FALSE
ENSG00000131778	CHD1L	chr1	+	147270931	147271195	147270931	147271005	147272170	147272281	7,9,11,2	16,76,74,31	10,20,37	143,56,178	298	149	0.312399	0.835356	0.179,0.056,0.069,0.031	0.034,0.152,0.094	-0.01	MIG	FALSE
ENSG00000131778	CHD1L	chr1	+	147270931	147271195	147270931	147271113	147272170	147272281	5,9,2,6	1,5,6,0	3,15,23	14,4,15	231	149	0.296316	0.804118	0.763,0.537,0.177,1.0	0.121,0.708,0.497	0.177	MIG	FALSE
ENSG00000131778	CHD1L	chr1	+	147272170	147272630	147272170	147272281	147275353	147275468	0,8,20,15	22,50,33,23	21,20,38	100,38,170	298	149	0.761425	1	0.0,0.074,0.233,0.246	0.095,0.208,0.101	0.004	MIG	FALSE
ENSG00000164253	WDR41	chr5	-	77453801	77453928	77453816	77453928	77451323	77451353	2,0,1,0	124,91,96,96	3,7,3	131195345	164	149	0.425948	1	0.014,0.0,0.009,0.0	0.02,0.032,0.008	-0.014	MIG	FALSE
ENSG00000043514	TRIT1	chr1	-	39850118	39850261	39850122	39850261	39844530	39844640	5,7,3,5	2,0,0,0	7,0,8	0,0,0	153	149	1	1	0.709,1.0,1.0,1.0	1.0,NA,1.0	-0.073	MIG	FALSE
ENSG00000043514	TRIT1	chr1	-	39850118	39850261	39850122	39850261	39847985	39848091	7,7,3,6	0,2,0,2	7,0,8	0,0,1	153	149	1	1	1.0,0.773,1.0,0.745	1.0,NA,0.886	-0.064	MIG	FALSE
ENSG00000043514	TRIT1	chr1	-	39850118	39850261	39850122	39850261	39847985	39848097	58,38,44,43	6,23,9,2	64,48,113	9,10,23	153	149	0.894235	1	0.904,0.617,0.826,0.954	0.874,0.824,0.827	-0.016	MIG	FALSE
ENSG00000187147	RNF220	chr1	+	44635544	44635666	44635544	44635588	44636029	44636162	206211234232	95127127133	235,77,199	138,10,121	227	149	0.274074	0.764529	0.587,0.522,0.547,0.534	0.528,0.835,0.519	-0.08	MIG	FALSE
ENSG00000187091	PLCD1	chr3	-	38009903	38010275	38010130	38010275	38009652	38009811	14,2,14,11	0,0,2,0	11,6,22	0,0,0	298	149	1	1	1.0,1.0,0.778,1.0	1.0,1.0,1.0	-0.055	MIG	FALSE
ENSG00000196557	CACNA1H	chr16	+	1211945	1212171	1211945	1212138	1213779	1213931	2,2,0,2	43,17,6,30	6,0,11	14,4,10	182	149	0.000147563	0.0023825	0.037,0.088,0.0,0.052	0.26,0.0,0.474	-0.2	MIG	FALSE
ENSG00000169432	SCN9A	chr2	-	166284452	166284824	166284485	166284824	166281678	166281808	2,3,0,2	6,9,2,4	2,3,14	10,15,18	182	149	0.270565	0.757642	0.214,0.214,0.0,0.29	0.141,0.141,0.389	-0.044	MIG	FALSE
ENSG00000169432	SCN9A	chr2	-	166375696	166375944	166375734	166375944	166311498	166311806	14,4,0,0	0,0,0,0	28,28,39	1,4,0	187	149	1	1	1.0,1.0,NA,NA	0.957,0.848,1.0	0.065	MIG	FALSE
ENSG00000175048	ZDHHC14	chr6	+	157628348	157628486	157628348	157628374	157632833	157632882	6,10,20,12	0,0,2,2	23,14,36	0,2,4	261	149	0.175995	0.572291	1.0,1.0,0.851,0.774	1.0,0.8,0.837	0.027	MIG	FALSE
ENSG00000164068	RNF123	chr3	+	49689556	49689822	49689556	49689606	49691129	49691247	2,17,13,0	44,12,21,19	24,5,7	37,15,46	298	149	0.532676	1	0.022,0.415,0.236,0.0	0.245,0.143,0.071	0.015	MIG	FALSE
ENSG00000164068	RNF123	chr3	+	49699667	49700564	49699667	49699772	49700635	49700709	57,45,28,47	0,0,0,0	48,7,83	0,1,0	298	149	1	1	1.0,1.0,1.0,1.0	1.0,0.778,1.0	0.074	MIG	FALSE
ENSG00000164068	RNF123	chr3	+	49704649	49705186	49704649	49704756	49705533	49705679	9,13,9,5	5,0,2,0	1,6,22	0,0,0	298	149	0.00195272	0.0184838	0.474,1.0,0.692,1.0	1.0,1.0,1.0	-0.209	MIG	FALSE
ENSG00000164068	RNF123	chr3	+	49704983	49705186	49704983	49705182	49705533	49705679	7,4,7,6	20,36,44,27	0,4,15	53,10,96	153	149	0.220774	0.666427	0.254,0.098,0.134,0.178	0.0,0.28,0.132	0.029	MIG	FALSE
ENSG00000164068	RNF123	chr3	+	49705533	49706065	49705533	49705679	49706790	49706898	51,50,48,71	0,0,0,0	74,22,93	0,0,2	298	149	1	1	1.0,1.0,1.0,1.0	1.0,1.0,0.959	0.014	MIG	FALSE
ENSG00000164068	RNF123	chr3	+	49712478	49712892	49712478	49712656	49713512	49713587	8,10,4,13	59,42,26,29	9,0,16	70,34,102	298	149	0.0411031	0.196356	0.063,0.106,0.071,0.183	0.06,0.0,0.073	0.061	MIG	FALSE
ENSG00000143499	SMYD2	chr1	+	214332017	214334308	214332017	214332192	214336703	214337131	79,63,93,49	0,0,2,0	122216164	0,0,0	298	149	1	1	1.0,1.0,0.959,1.0	1.0,1.0,1.0	-0.01	MIG	FALSE
ENSG00000139620	KANSL2	chr12	-	48660365	48660619	48660467	48660619	48654940	48655060	192170198236	4,2,12,4	204328378	8,15,8	251	149	0.338132	0.87928	0.966,0.981,0.907,0.972	0.938,0.928,0.966	0.013	MIG	FALSE
ENSG00000139620	KANSL2	chr12	-	48681381	48681641	48681570	48681641	48679654	48679833	98129132146	0,0,2,4	113228325	0,1,2	298	149	0.519892	1	1.0,1.0,0.971,0.948	1.0,0.991,0.988	-0.013	MIG	FALSE
ENSG00000103168	TAF1C	chr16	-	84183071	84183149	84183075	84183149	84182201	84182440	0,2,0,0	54,24,30,28	2,1,3	60,23,101	153	149	0.274668	0.765203	0.0,0.075,0.0,0.0	0.031,0.041,0.028	-0.015	MIG	FALSE
ENSG00000196547	MAN2A2	chr15	+	90903230	90903734	90903230	90903432	90904189	90904339	14,15,10,14	97,92,102,78	13,3,14	93,15,122	298	149	0.668624	1	0.067,0.075,0.047,0.082	0.065,0.091,0.054	-0.002	MIG	FALSE
ENSG00000196547	MAN2A2	chr15	+	90905578	90905723	90905578	90905689	90905844	90906016	147168129165	0,0,0,0	116,29,201	1,0,0	183	149	1	1	1.0,1.0,1.0,1.0	0.99,1.0,1.0	0.003	MIG	FALSE
ENSG00000196547	MAN2A2	chr15	+	90905578	90905723	90905578	90905689	90905921	90906016	42,62,20,33	0,6,0,6	17,8,47	0,0,4	183	149	0.163064	0.542341	1.0,0.894,1.0,0.817	1.0,1.0,0.905	-0.041	MIG	FALSE
ENSG00000196547	MAN2A2	chr15	+	90913272	90913406	90913272	90913374	90913613	90913755	186189133164	0,2,4,1	98,32,193	14,1,9	181	149	1.43e-07	6.83e-06	1.0,0.987,0.965,0.993	0.852,0.963,0.946	0.066	MIG	FALSE
ENSG00000197563	PIGN	chr18	-	62088390	62088842	62088755	62088842	62085208	62085264	2,0,0,0	36,16,25,9	0,6,5	21,51,99	298	149	0.0401622	0.193674	0.027,0.0,0.0,0.0	0.0,0.056,0.025	-0.02	MIG	FALSE
ENSG00000197563	PIGN	chr18	-	62186843	62187077	62187022	62187077	62161132	62161385	18,5,7,9	0,0,0,0	15,46,33	0,0,2	298	149	1	1	1.0,1.0,1.0,1.0	1.0,1.0,0.892	0.036	MIG	FALSE
ENSG00000162669	HFM1	chr1	-	91379058	91379214	91379062	91379214	91378402	91378480	0,0,2,0	3,7,0,5	0,1,2	2,4,11	153	149	0.361403	0.922698	0.0,0.0,1.0,0.0	0.0,0.196,0.15	0.135	MIG	FALSE
ENSG00000132676	DAP3	chr1	+	155689090	155689243	155689090	155689174	155709772	155709824	28,47,52,35	123144132110	85,54,80	168161254	218	149	0.209309	0.644864	0.135,0.182,0.212,0.179	0.257,0.186,0.177	-0.03	MIG	FALSE
ENSG00000132676	DAP3	chr1	+	155689090	155689243	155689090	155689174	155717005	155717128	6,6,11,4	4,2,0,0	10,6,7	0,0,1	218	149	0.0240631	0.132011	0.506,0.672,1.0,1.0	1.0,1.0,0.827	-0.148	MIG	FALSE
ENSG00000100731	PCNX1	chr14	+	70995740	70995925	70995740	70995843	71009633	71009724	57,22,12,45	0,0,1,0	33,33,74	3,0,0	231	149	0.843218	1	1.0,1.0,0.886,1.0	0.876,1.0,1.0	0.013	MIG	FALSE
ENSG00000100731	PCNX1	chr14	+	70995740	70995925	70995740	70995843	71012999	71013202	31,10,7,23	4,0,0,0	14,16,40	0,0,0	231	149	0.774791	1	0.833,1.0,1.0,1.0	1.0,1.0,1.0	-0.042	MIG	FALSE
ENSG00000011021	CLCN6	chr1	+	11826155	11826224	11826155	11826214	11827088	11827221	0,1,0,2	5,7,8,5	0,0,0	7,7,8	159	149	1	1	0.0,0.118,0.0,0.273	0.0,0.0,0.0	0.098	MIG	FALSE
ENSG00000237298	TTN-AS1	chr2	+	178760939	178761026	178760939	178761014	178764185	178764368	0,0,0,0	1,0,0,0	0,1,4	0,0,4	161	149	1	1	0.0,NA,NA,NA	NA,1.0,0.481	-0.74	MIG	FALSE
ENSG00000096063	SRPK1	chr6	-	35920064	35920528	35920467	35920528	35904878	35904974	10,9,11,6	0,5,0,2	9,36,32	2,6,12	298	149	0.191376	0.604957	1.0,0.474,1.0,0.6	0.692,0.75,0.571	0.098	MIG	FALSE
ENSG00000138050	THUMPD2	chr2	-	39771504	39771640	39771514	39771640	39766056	39766109	2,0,0,0	2,0,0,0	0,9,4	0,0,0	159	149	1	1	0.484,NA,NA,NA	NA,1.0,1.0	-0.516	MIG	FALSE
ENSG00000138050	THUMPD2	chr2	-	39769709	39770119	39769757	39770119	39768423	39768501	27,26,23,28	6,0,3,0	44,72,109	2,2,8	197	149	0.827963	1	0.773,1.0,0.853,1.0	0.943,0.965,0.912	-0.033	MIG	FALSE
ENSG00000138050	THUMPD2	chr2	-	39771504	39771640	39771514	39771640	39768423	39768501	2,0,0,2	0,3,4,0	1,15,7	2,1,4	159	149	0.252995	0.725564	1.0,0.0,0.0,1.0	0.319,0.934,0.621	-0.125	MIG	FALSE
ENSG00000162946	DISC1	chr1	+	232008784	232009049	232008784	232008983	232026434	232026552	3,0,7,2	0,1,0,2	9,4,23	0,0,1	215	149	0.432466	1	1.0,0.0,1.0,0.409	1.0,1.0,0.941	-0.378	MIG	TRUE
ENSG00000162946	DISC1	chr1	+	232026434	232026554	232026434	232026552	232036693	232041268	1,3,0,0	2,2,0,0	0,2,0	0,0,0	151	149	1	1	0.33,0.597,NA,NA	NA,1.0,NA	-0.536	MIG	TRUE
ENSG00000148824	MTG1	chr10	+	133399528	133399653	133399528	133399619	133402148	133402773	14,5,8,5	6,6,4,12	14,32,40	5,1,10	183	149	0.000885929	0.00972046	0.655,0.404,0.62,0.253	0.695,0.963,0.765	-0.325	MIG	FALSE
ENSG00000079974	RABL2B	chr22	-	50769424	50769549	50769454	50769549	50769040	50769124	0,0,0,0	10,2,4,0	0,0,2	3,10,14	179	149	1	1	0.0,0.0,0.0,NA	0.0,0.0,0.106	-0.035	MIG	TRUE
ENSG00000079974	RABL2B	chr22	-	50783038	50783286	50783044	50783286	50782187	50782351	17,9,6,3	1,1,2,2	29,11,46	9,4,7	155	149	0.143074	0.496902	0.942,0.896,0.743,0.59	0.756,0.726,0.863	0.011	MIG	TRUE
ENSG00000136895	GARNL3	chr9	+	127243078	127243253	127243078	127243249	127264951	127265021	0,2,1,0	9,0,2,4	2,2,5	0,7,4	153	149	0.00646369	0.0481427	0.0,1.0,0.327,0.0	1.0,0.218,0.549	-0.257	MIG	FALSE
ENSG00000136895	GARNL3	chr9	+	127243078	127243253	127243078	127243249	127291167	127291242	0,1,0,2	0,6,0,0	0,2,0	0,0,5	153	149	1	1	NA,0.14,NA,1.0	NA,1.0,0.0	0.07	MIG	FALSE
ENSG00000140694	PARN	chr16	-	14591912	14593378	14593300	14593378	14586317	14586361	2,5,9,4	73,76,47,50	6,2,16	138183218	298	149	0.146367	0.504571	0.014,0.032,0.087,0.038	0.021,0.005,0.035	0.022	MIG	FALSE
ENSG00000140694	PARN	chr16	-	14627105	14628251	14628171	14628251	14617589	14617650	65,54,23,48	0,0,0,0	145162243	0,0,5	298	149	0.643264	1	1.0,1.0,1.0,1.0	1.0,1.0,0.96	0.013	MIG	FALSE
ENSG00000105875	WDR91	chr7	-	135197043	135198151	135197992	135198151	135196143	135196337	3,3,5,0	20,14,15,14	1,5,14	32,30,39	298	149	0.402176	0.984464	0.07,0.097,0.143,0.0	0.015,0.077,0.152	-0.004	MIG	FALSE
ENSG00000113504	SLC12A7	chr5	-	1075890	1076236	1076137	1076236	1075370	1075490	23,22,9,12	69,68,39,31	13,2,16	40,6,74	298	149	0.370601	0.9379	0.143,0.139,0.103,0.162	0.14,0.143,0.098	0.01	MIG	FALSE
ENSG00000168890	TMEM150A	chr2	-	85601305	85601482	85601434	85601482	85601020	85601107	7,0,0,0	7,8,7,2	9,9,13	33,8,31	278	149	0.0386572	0.188016	0.349,0.0,0.0,0.0	0.128,0.376,0.184	-0.142	MIG	FALSE
ENSG00000163608	NEPRO	chr3	-	113013948	113014032	113013952	113014032	113008170	113008430	0,0,0,2	0,2,0,0	0,2,0	0,0,0	153	149	1	1	NA,0.0,NA,1.0	NA,1.0,NA	-0.5	MIG	FALSE
ENSG00000163608	NEPRO	chr3	-	113013948	113014032	113013952	113014032	113011044	113011165	2,0,0,4	0,0,7,0	0,2,0	0,0,0	153	149	1	1	1.0,NA,0.0,1.0	NA,1.0,NA	-0.333	MIG	FALSE
ENSG00000163608	NEPRO	chr3	-	113013948	113014032	113013952	113014032	113011044	113011406	4,0,0,0	3,2,0,2	0,5,4	2,5,4	153	149	1	1	0.565,0.0,NA,0.0	0.0,0.493,0.493	-0.14	MIG	FALSE
ENSG00000163608	NEPRO	chr3	-	113013948	113014032	113013952	113014032	113013271	113013403	2,0,2,2	22,14,22,25	5,12,7	41,77,72	153	149	0.0224483	0.125445	0.081,0.0,0.081,0.072	0.106,0.132,0.086	-0.049	MIG	FALSE
ENSG00000154917	RAB6B	chr3	-	133885534	133885665	133885570	133885665	133864583	133864642	0,0,0,0	0,4,0,0	0,0,2	0,0,0	185	149	1	1	NA,0.0,NA,NA	NA,NA,1.0	-1	MIG	FALSE
ENSG00000136699	SMPD4	chr2	-	130154276	130154482	130154354	130154482	130153701	130153935	417259166284	0,1,0,0	514296427	6,6,5	227	149	0.0803771	0.324972	1.0,0.994,1.0,1.0	0.983,0.97,0.982	0.02	MIG	FALSE
ENSG00000136699	SMPD4	chr2	-	130156034	130156135	130156052	130156135	130155095	130155259	177139104157	0,2,0,2	244216291	2,1,0	167	149	1	1	1.0,0.984,1.0,0.986	0.991,0.995,1.0	-0.003	MIG	FALSE
ENSG00000211456	SACM1L	chr3	+	45689458	45689545	45689458	45689497	45703437	45703535	2,0,1,0	10,26,14,32	0,0,5	30,58,76	197	149	0.584081	1	0.131,0.0,0.051,0.0	0.0,0.0,0.047	0.03	MIG	FALSE
ENSG00000082258	CCNT2	chr2	+	134946100	134946465	134946100	134946146	134947735	134947899	33,23,32,36	17,8,7,12	20,31,48	16,18,27	298	149	0.0324786	0.164717	0.493,0.59,0.696,0.6	0.385,0.463,0.471	0.155	MIG	FALSE
ENSG00000144357	UBR3	chr2	+	170006989	170007202	170006989	170007190	170008803	170008940	2,2,5,0	17,15,22,23	7,15,14	8,34,64	161	149	0.00108805	0.0114223	0.098,0.11,0.174,0.0	0.447,0.29,0.168	-0.206	MIG	FALSE
ENSG00000197386	HTT	chr4	+	3129923	3130047	3129923	3129999	3130304	3130423	52,69,51,22	2,0,0,0	107,92,176	6,7,10	197	149	1.26e-05	0.000301088	0.952,1.0,1.0,1.0	0.931,0.909,0.93	0.065	MIG	FALSE
ENSG00000197386	HTT	chr4	+	3172907	3173218	3172907	3173131	3174720	3174799	0,2,5,3	32,41,28,21	13,2,9	64,50,121	236	149	0.233155	0.686332	0.0,0.03,0.101,0.083	0.114,0.025,0.045	-0.008	MIG	FALSE
ENSG00000197386	HTT	chr4	+	3172907	3173331	3172907	3173131	3174720	3174799	0,2,5,4	32,41,28,21	17,2,12	64,50,121	298	149	0.0910622	0.357384	0.0,0.024,0.082,0.087	0.117,0.02,0.047	-0.013	MIG	FALSE
ENSG00000197386	HTT	chr4	+	3172907	3173331	3172907	3173218	3174720	3174799	0,0,0,2	0,0,0,1	4,1,7	0,0,3	262	149	1	1	NA,NA,NA,0.532	1.0,1.0,0.57	-0.325	MIG	FALSE
ENSG00000104613	INTS10	chr8	+	19823872	19824044	19823872	19823981	19824802	19824972	118100125143	0,0,0,0	260345525	0,0,4	212	149	1	1	1.0,1.0,1.0,1.0	1.0,1.0,0.989	0.004	MIG	FALSE
ENSG00000145041	DCAF1	chr3	-	51466802	51466876	51466805	51466876	51463113	51463227	46,40,45,37	0,0,0,0	74,50,105	0,1,0	152	149	1	1	1.0,1.0,1.0,1.0	1.0,0.98,1.0	0.007	MIG	FALSE
ENSG00000109339	MAPK10	chr4	-	86194308	86194407	86194335	86194407	86159297	86159467	0,0,0,0	0,2,0,0	0,1,0	2,0,7	176	149	1	1	NA,0.0,NA,NA	0.0,1.0,0.0	-0.333	MIG	FALSE
ENSG00000109339	MAPK10	chr4	-	86593732	86594062	86593909	86594062	86453029	86453181	0,6,0,0	0,0,0,0	0,6,10	2,0,3	298	149	1	1	NA,1.0,NA,NA	0.0,1.0,0.625	0.458	MIG	FALSE
ENSG00000232119	MCTS1	chrX	+	120608224	120608463	120608224	120608358	120611010	120611078	2,0,3,2	38,60,76,57	9,12,4	119336254	254	149	0.167436	0.552883	0.03,0.0,0.023,0.02	0.042,0.021,0.009	-0.006	MIG	FALSE
ENSG00000143493	INTS7	chr1	-	211952568	211952701	211952610	211952701	211946606	211946705	110123170132	0,0,0,0	117290232	0,2,0	191	149	1	1	1.0,1.0,1.0,1.0	1.0,0.991,1.0	0.003	MIG	FALSE
ENSG00000183763	TRAIP	chr3	-	49848136	49848200	49848142	49848200	49847524	49847608	0,0,0,0	30,38,47,29	3,0,4	52,42,71	155	149	0.173268	0.565949	0.0,0.0,0.0,0.0	0.053,0.0,0.051	-0.035	MIG	FALSE
ENSG00000090316	MAEA	chr4	+	1311978	1312238	1311978	1312161	1315396	1315600	13,13,15,22	74,99,78,74	9,8,16	199100156	226	149	2.88e-05	0.000604686	0.104,0.08,0.113,0.164	0.029,0.05,0.063	0.068	MIG	FALSE
ENSG00000090316	MAEA	chr4	+	1311978	1312238	1311978	1312161	1322380	1322503	3,6,9,9	0,0,0,0	9,7,13	0,0,2	226	149	1	1	1.0,1.0,1.0,1.0	1.0,1.0,0.811	0.063	MIG	FALSE
ENSG00000144635	DYNC1LI1	chr3	-	32530283	32533097	32532985	32533097	32529539	32529660	43,21,73,53	0,0,0,0	71154132	0,2,0	298	149	1	1	1.0,1.0,1.0,1.0	1.0,0.975,1.0	0.008	MIG	FALSE
ENSG00000186591	UBE2H	chr7	-	129880878	129880971	129880894	129880971	129879567	129879642	0,0,0,0	120,55,45,119	2,0,0	124,27,130	165	149	1	1	0.0,0.0,0.0,0.0	0.014,0.0,0.0	-0.005	MIG	FALSE
ENSG00000173715	C11orf80	chr11	+	66788159	66788273	66788159	66788269	66796280	66796364	1,0,3,0	5,6,12,3	1,0,0	4,15,11	153	149	1	1	0.163,0.0,0.196,0.0	0.196,0.0,0.0	0.024	MIG	FALSE
ENSG00000173715	C11orf80	chr11	+	66801030	66801161	66801030	66801102	66803994	66804194	0,0,0,0	2,6,4,6	1,2,0	3,4,13	208	149	0.755808	1	0.0,0.0,0.0,0.0	0.193,0.264,0.0	-0.152	MIG	FALSE
ENSG00000173715	C11orf80	chr11	+	66801030	66801161	66801030	66801102	66803997	66804190	0,0,0,2	0,0,6,8	1,0,0	2,4,6	208	149	1	1	NA,NA,0.0,0.152	0.264,0.0,0.0	-0.012	MIG	FALSE
ENSG00000068745	IP6K2	chr3	-	48715314	48715527	48715388	48715527	48695089	48695418	0,5,19,1	7,11,2,14	14,11,14	5,1,3	223	149	0.000379333	0.00510959	0.0,0.233,0.864,0.046	0.652,0.88,0.757	-0.477	MIG	FALSE
ENSG00000112282	MED23	chr6	-	131592387	131593171	131593005	131593171	131591312	131591527	9,23,23,35	2,0,0,0	27,37,115	0,2,2	298	149	0.486572	1	0.692,1.0,1.0,1.0	1.0,0.902,0.966	-0.033	MIG	FALSE
ENSG00000112367	FIG4	chr6	+	109735149	109738453	109735149	109735298	109741443	109741544	17,26,40,13	1,0,0,0	36,54,95	0,2,0	298	149	1	1	0.895,1.0,1.0,1.0	1.0,0.931,1.0	-0.003	MIG	FALSE
ENSG00000112367	FIG4	chr6	+	109786301	109788956	109786301	109786449	109789593	109789677	0,0,2,0	8,38,30,15	0,0,1	50,75,109	298	149	1	1	0.0,0.0,0.032,0.0	0.0,0.0,0.005	0.006	MIG	FALSE
ENSG00000198925	ATG9A	chr2	-	219223868	219224022	219223927	219224022	219223584	219223764	189125117174	2,3,0,0	281134246	0,3,1	208	149	1	1	0.985,0.968,1.0,1.0	1.0,0.97,0.994	0	MIG	FALSE
ENSG00000198925	ATG9A	chr2	-	219228423	219228485	219228433	219228485	219227921	219228053	5,8,2,2	36,22,27,39	3,1,8	41,51,81	159	149	0.110278	0.411287	0.115,0.254,0.065,0.046	0.064,0.018,0.085	0.064	MIG	FALSE
ENSG00000114850	SSR3	chr3	-	156544293	156544439	156544307	156544439	156543003	156543269	11,6,4,14	131103138159	16,44,15	201550509	163	149	0.932859	1	0.071,0.051,0.026,0.074	0.068,0.068,0.026	0.001	MIG	FALSE
ENSG00000114850	SSR3	chr3	-	156548865	156549003	156548904	156549003	156544307	156544439	0,0,1,1	82,70,91,97	4,10,12	135368332	188	149	0.00491532	0.0384043	0.0,0.0,0.009,0.008	0.023,0.021,0.028	-0.02	MIG	FALSE
ENSG00000114503	NCBP2	chr3	-	196939250	196939432	196939392	196939432	196937509	196937631	96,49,74,88	4,6,6,0	144120259	39,19,20	291	149	0.000275576	0.00394941	0.925,0.807,0.863,1.0	0.654,0.764,0.869	0.136	MIG	FALSE
ENSG00000088035	ALG6	chr1	+	63370770	63371287	63370770	63371059	63396512	63396597	2,0,1,0	8,13,21,10	0,12,5	24137125	298	149	0.05515	0.246173	0.111,0.0,0.023,0.0	0.0,0.042,0.02	0.013	MIG	FALSE
ENSG00000088035	ALG6	chr1	+	63411145	63411331	63411145	63411155	63411925	63412061	31,44,56,18	5,2,1,0	150274248	0,1,1	298	149	0.00826349	0.0579922	0.756,0.917,0.966,1.0	1.0,0.993,0.992	-0.085	MIG	FALSE
ENSG00000158290	CUL4B	chrX	-	120538117	120538209	120538123	120538209	120536926	120537034	3,6,2,8	95,80,87,93	4,19,23	120184394	155	149	0.227512	0.677988	0.029,0.067,0.022,0.076	0.031,0.09,0.053	-0.009	MIG	FALSE
ENSG00000125676	THOC2	chrX	-	123620374	123620965	123620906	123620965	123619400	123619436	9,25,10,9	64,92,70,101	19,17,65	156,78,316	298	149	0.412477	1	0.066,0.12,0.067,0.043	0.057,0.098,0.093	-0.009	MIG	FALSE
ENSG00000125676	THOC2	chrX	-	123706853	123706949	123706857	123706949	123703453	123703505	1,2,0,2	68,37,23,33	1,4,7	80,94,247	153	149	0.349049	0.901694	0.014,0.05,0.0,0.056	0.012,0.04,0.027	0.004	MIG	FALSE
ENSG00000102078	SLC25A14	chrX	+	130340106	130340353	130340106	130340344	130345181	130345275	4,8,2,5	2,2,1,1	6,13,16	0,1,8	158	149	0.659449	1	0.654,0.79,0.654,0.825	1.0,0.925,0.654	-0.129	MIG	FALSE
ENSG00000198689	SLC9A6	chrX	+	135994785	135994985	135994785	135994889	135998107	135998185	40,14,22,22	1,2,2,2	41,74,54	0,0,0	245	149	0.0243251	0.133019	0.961,0.81,0.87,0.87	1.0,1.0,1.0	-0.122	MIG	FALSE
ENSG00000147459	DOCK5	chr8	+	25368570	25368725	25368570	25368687	25369555	25369641	24,51,35,42	2,0,0,2	56,43,114	0,0,4	187	149	1	1	0.905,1.0,1.0,0.944	1.0,1.0,0.958	-0.024	MIG	FALSE
ENSG00000141179	PCTP	chr17	+	55771105	55771201	55771105	55771185	55773723	55773895	0,2,0,0	31,34,47,27	0,0,0	49,63,121	165	149	1	1	0.0,0.05,0.0,0.0	0.0,0.0,0.0	0.013	MIG	FALSE
ENSG00000221838	AP4M1	chr7	+	100101879	100101989	100101879	100101968	100102674	100102781	4,0,0,4	56,11,15,32	5,1,0	46,34,47	170	149	0.955098	1	0.059,0.0,0.0,0.099	0.087,0.025,0.0	0.002	MIG	FALSE
ENSG00000221838	AP4M1	chr7	+	100101879	100102393	100101879	100101968	100102674	100102781	16,1,6,10	56,11,15,32	20,6,5	46,34,47	298	149	0.624039	1	0.125,0.043,0.167,0.135	0.179,0.081,0.051	0.014	MIG	FALSE
ENSG00000221838	AP4M1	chr7	+	100101879	100102393	100101879	100101989	100102674	100102781	14,1,6,7	2,0,0,1	16,6,5	1,1,0	298	149	1	1	0.778,1.0,1.0,0.778	0.889,0.75,1.0	0.009	MIG	FALSE
ENSG00000108352	RAPGEFL1	chr17	+	40181298	40181486	40181298	40181373	40181615	40181694	0,4,4,5	2,0,0,0	4,3,15	2,1,8	262	149	0.00117839	0.0121212	0.0,1.0,1.0,1.0	0.532,0.63,0.516	0.191	MIG	FALSE
ENSG00000214517	PPME1	chr11	+	74250953	74251715	74250953	74251018	74253491	74254703	86,67,60,81	0,0,6,0	139,97,198	2,0,0	298	149	0.579358	1	1.0,1.0,0.833,1.0	0.972,1.0,1.0	-0.032	MIG	FALSE
ENSG00000198000	NOL8	chr9	-	92324905	92325350	92325305	92325350	92324022	92324209	4,8,0,0	10,8,6,6	2,9,4	23,12,21	298	149	0.852608	1	0.167,0.333,0.0,0.0	0.042,0.273,0.087	-0.009	MIG	FALSE
ENSG00000198000	NOL8	chr9	-	92324905	92325350	92325317	92325350	92324022	92324209	4,10,2,0	4,5,3,5	2,9,10	1,7,7	298	149	0.212593	0.651411	0.333,0.5,0.25,0.0	0.5,0.391,0.417	-0.165	MIG	FALSE
ENSG00000198000	NOL8	chr9	-	92325305	92325350	92325317	92325350	92324022	92324209	10,10,8,6	4,5,3,5	23,12,27	1,7,7	161	149	0.151662	0.515509	0.698,0.649,0.712,0.526	0.955,0.613,0.781	-0.137	MIG	FALSE
ENSG00000177054	ZDHHC13	chr11	+	19166301	19170568	19166301	19166385	19172722	19172820	42,46,30,52	0,2,0,0	34,70,71	0,0,0	298	149	1	1	1.0,0.92,1.0,1.0	1.0,1.0,1.0	-0.02	MIG	FALSE
ENSG00000170004	CHD3	chr17	+	7909142	7909384	7909142	7909338	7910427	7910591	49,28,24,43	68,45,57,37	81,11,24	149,22,86	195	149	0.0403968	0.193731	0.355,0.322,0.243,0.47	0.293,0.276,0.176	0.099	MIG	FALSE
ENSG00000170004	CHD3	chr17	+	7909142	7909384	7909142	7909338	7910846	7910973	17,18,8,27	10,12,2,4	35,2,7	37,0,2	195	149	0.808961	1	0.565,0.534,0.753,0.838	0.42,1.0,0.728	-0.043	MIG	FALSE
ENSG00000221914	PPP2R2A	chr8	+	26293665	26293860	26293665	26293740	26338889	26338987	0,14,2,1	212174332315	2,8,14	318336433	269	149	0.833841	1	0.0,0.043,0.003,0.002	0.003,0.013,0.018	0.001	MIG	FALSE
ENSG00000221914	PPP2R2A	chr8	+	26362683	26363890	26362683	26362848	26366314	26366406	131,94,222,152	1,0,2,0	141253296	4,0,6	298	149	0.098508	0.379026	0.985,1.0,0.982,1.0	0.946,1.0,0.961	0.023	MIG	FALSE
ENSG00000111325	OGFOD2	chr12	+	122975810	122976767	122975810	122975867	122976870	122976970	64,37,24,36	0,0,0,0	64,26,93	0,1,0	298	149	1	1	1.0,1.0,1.0,1.0	1.0,0.929,1.0	0.024	MIG	FALSE
ENSG00000111325	OGFOD2	chr12	+	122976870	122977166	122976870	122976963	122978324	122978569	18,19,7,13	2,1,2,2	28,12,47	2,2,4	298	149	0.874878	1	0.818,0.905,0.636,0.765	0.875,0.75,0.855	-0.046	MIG	FALSE
ENSG00000111325	OGFOD2	chr12	+	122977980	122978199	122977980	122978091	122978359	122978569	22,15,11,19	4,2,3,9	16,7,27	2,3,3	257	149	0.292668	0.79722	0.761,0.813,0.68,0.55	0.823,0.575,0.839	-0.045	MIG	FALSE
ENSG00000074211	PPP2R2C	chr4	-	6380996	6381094	6381040	6381094	6378406	6378572	175,81,55,122	0,0,0,6	131,40,182	0,0,0	193	149	0.902592	1	1.0,1.0,1.0,0.94	1.0,1.0,1.0	-0.015	MIG	FALSE
ENSG00000134825	TMEM258	chr11	-	61789715	61789921	61789784	61789921	61778852	61779083	12,9,9,10	3,16,15,7	5,38,33	2,0,7	218	149	8.59e-05	0.00153247	0.732,0.278,0.291,0.494	0.631,1.0,0.763	-0.349	MIG	FALSE
ENSG00000134825	TMEM258	chr11	-	61790374	61790602	61790422	61790602	61789784	61789990	13,7,8,12	1,1,1,7	13,28,15	3,9,6	197	149	0.280709	0.775279	0.908,0.841,0.858,0.565	0.766,0.702,0.654	0.086	MIG	FALSE
ENSG00000174744	BRMS1	chr11	-	66341205	66341333	66341212	66341333	66340966	66341046	88,51,96,65	0,0,0,0	118,53,93	2,0,0	156	149	1	1	1.0,1.0,1.0,1.0	0.983,1.0,1.0	0.006	MIG	FALSE
ENSG00000198258	UBL5	chr19	+	9828326	9828393	9828326	9828389	9828591	9828675	426168245182	0,2,0,2	7031195896	1,2,1	153	149	1	1	1.0,0.988,1.0,0.989	0.999,0.998,0.999	-0.004	MIG	FALSE
ENSG00000185024	BRF1	chr14	-	105246865	105247193	105247070	105247193	105241264	105241414	6,10,12,8	5,3,1,7	7,2,17	8,0,12	298	149	0.634784	1	0.375,0.625,0.857,0.364	0.304,1.0,0.415	-0.018	MIG	FALSE
ENSG00000110274	CEP164	chr11	+	117380613	117380714	117380613	117380705	117381700	117381868	0,4,0,5	9,15,35,1	1,0,4	26,4,24	158	149	0.399907	0.981869	0.0,0.201,0.0,0.825	0.035,0.0,0.136	0.2	MIG	TRUE
ENSG00000110274	CEP164	chr11	+	117408889	117409028	117408889	117409004	117409617	117409965	5,16,1,6	5,4,6,2	14,1,25	9,0,6	173	149	0.261503	0.741816	0.463,0.775,0.126,0.721	0.573,1.0,0.782	-0.264	MIG	TRUE
ENSG00000133740	E2F5	chr8	+	85206176	85206224	85206176	85206220	85207424	85207489	0,0,0,0	2,7,32,21	2,0,0	31,81,100	153	149	1	1	0.0,0.0,0.0,0.0	0.059,0.0,0.0	-0.02	MIG	FALSE
ENSG00000162062	TEDC2	chr16	+	2460144	2460693	2460144	2460381	2460815	2461224	114,99,52,97	0,2,0,0	159,85,138	0,0,0	298	149	1	1	1.0,0.961,1.0,1.0	1.0,1.0,1.0	-0.01	MIG	FALSE
ENSG00000108094	CUL2	chr10	-	35090178	35090642	35090429	35090642	35071198	35071339	68,29,38,32	77,50,46,46	77105106	136,115,78	298	149	0.389497	0.966074	0.306,0.225,0.292,0.258	0.221,0.313,0.405	-0.043	MIG	FALSE
ENSG00000138346	DNA2	chr10	-	68416706	68416855	68416708	68416855	68414063	68415107	1,1,1,1	15,14,11,22	0,1,3	27,81,97	151	149	0.27131	0.75931	0.062,0.066,0.082,0.043	0.0,0.012,0.03	0.049	MIG	FALSE
ENSG00000138346	DNA2	chr10	-	68431856	68431971	68431861	68431971	68430435	68430540	1,0,0,8	0,0,0,0	3,7,9	0,0,1	154	149	1	1	1.0,NA,NA,1.0	1.0,1.0,0.897	0.034	MIG	FALSE
ENSG00000138346	DNA2	chr10	-	68431856	68431971	68431861	68431971	68430435	68430660	1,6,0,4	18,10,23,17	3,7,13	29,50,88	154	149	0.943957	1	0.051,0.367,0.0,0.185	0.091,0.119,0.125	0.039	MIG	FALSE
ENSG00000148688	RPP30	chr10	+	90894774	90895483	90894774	90894891	90895879	90895917	86,74,81,67	5,3,6,0	85213215	3,3,6	298	149	0.211359	0.649611	0.896,0.925,0.871,1.0	0.934,0.973,0.947	-0.028	MIG	FALSE
ENSG00000148688	RPP30	chr10	+	90900569	90900668	90900569	90900666	90902242	90902344	36,11,40,23	1,0,0,0	59,65,37	0,0,0	151	149	1	1	0.973,1.0,1.0,1.0	1.0,1.0,1.0	-0.007	MIG	FALSE
ENSG00000148688	RPP30	chr10	+	90900569	90900668	90900569	90900666	90903191	90903276	0,2,2,2	0,0,0,0	6,2,4	0,0,2	151	149	1	1	NA,1.0,1.0,1.0	1.0,1.0,0.664	0.112	MIG	FALSE
ENSG00000171311	EXOSC1	chr10	-	97438662	97438703	97438669	97438703	97437699	97437750	7,20,10,11	93,113,187,84	9,13,22	180344254	156	149	0.018213	0.106685	0.067,0.145,0.049,0.111	0.046,0.035,0.076	0.041	MIG	FALSE
ENSG00000107521	HPS1	chr10	-	98433939	98434091	98433982	98434091	98427214	98427264	12,3,5,3	0,0,0,0	8,11,9	0,1,0	192	149	1	1	1.0,1.0,1.0,1.0	1.0,0.895,1.0	0.035	MIG	FALSE
ENSG00000107521	HPS1	chr10	-	98433939	98434091	98433982	98434091	98430570	98430670	12,14,9,9	8,1,2,2	26,55,33	3,10,4	192	149	0.330508	0.869203	0.538,0.916,0.777,0.777	0.871,0.81,0.865	-0.097	MIG	FALSE
ENSG00000107521	HPS1	chr10	-	98433939	98434091	98433982	98434091	98431130	98431291	25,2,10,4	22,9,39,3	18,17,32	79,39,48	192	149	0.600199	1	0.469,0.147,0.166,0.509	0.15,0.253,0.341	0.075	MIG	FALSE
ENSG00000204852	TCTN1	chr12	+	110614125	110614463	110614125	110614402	110619835	110619956	2,8,7,4	31,38,59,22	16,12,11	98,90,167	210	149	0.752702	1	0.044,0.13,0.078,0.114	0.104,0.086,0.045	0.013	MIG	TRUE
ENSG00000175470	PPP2R2D	chr10	+	131940581	131940841	131940581	131940694	131943967	131944145	13,14,0,16	56,30,35,46	7,8,17	62117156	296	149	0.000960651	0.0103184	0.105,0.19,0.0,0.149	0.054,0.033,0.052	0.065	MIG	FALSE
ENSG00000111642	CHD4	chr12	-	6573070	6573269	6573073	6573269	6570868	6571032	16,6,10,17	273209208318	41,10,27	380159481	152	149	0.0159968	0.0964724	0.054,0.027,0.045,0.05	0.096,0.058,0.052	-0.025	MIG	FALSE
ENSG00000111642	CHD4	chr12	-	6578337	6578546	6578408	6578546	6578028	6578117	2,4,0,2	0,4,1,3	2,1,10	4,2,8	220	149	0.803824	1	1.0,0.404,0.0,0.311	0.253,0.253,0.458	0.107	MIG	FALSE
ENSG00000111642	CHD4	chr12	-	6581037	6581173	6581043	6581173	6578845	6578917	38,19,32,34	358292293390	78,7,40	618118507	155	149	0.664978	1	0.093,0.059,0.095,0.077	0.108,0.054,0.07	0.004	MIG	FALSE
ENSG00000111642	CHD4	chr12	-	6583195	6583378	6583197	6583378	6583026	6583113	13,2,3,0	243203185177	2,2,3	265,89,283	151	149	0.114699	0.423441	0.05,0.01,0.016,0.0	0.007,0.022,0.01	0.006	MIG	FALSE
ENSG00000111642	CHD4	chr12	-	6587660	6587949	6587711	6587949	6587383	6587559	26,45,40,40	308252252286	72,9,55	487,64,415	200	149	0.895071	1	0.059,0.117,0.106,0.094	0.099,0.095,0.09	-0.001	MIG	FALSE
ENSG00000215021	PHB2	chr12	-	6969497	6969577	6969506	6969577	6968410	6968587	41,53,65,62	1,12,5,18	108168163	7,17,19	158	149	0.157998	0.531032	0.975,0.806,0.925,0.765	0.936,0.903,0.89	-0.042	MIG	FALSE
ENSG00000197771	MCMBP	chr10	-	119843247	119843426	119843253	119843426	119838534	119838700	3,0,1,0	0,0,0,2	1,8,10	0,0,0	155	149	1	1	1.0,NA,1.0,0.0	1.0,1.0,1.0	-0.333	MIG	FALSE
ENSG00000197771	MCMBP	chr10	-	119843247	119843426	119843253	119843426	119842471	119842595	43,44,64,63	90,70,71,95	57141197	155279305	155	149	0.138668	0.484577	0.315,0.377,0.464,0.389	0.261,0.327,0.383	0.063	MIG	FALSE
ENSG00000196876	SCN8A	chr12	+	51688757	51690019	51688757	51688849	51699569	51699791	2,2,0,0	0,0,0,0	0,1,2	4,3,0	298	149	1	1	1.0,1.0,NA,NA	0.0,0.143,1.0	0.619	MIG	FALSE
ENSG00000196876	SCN8A	chr12	+	51721545	51721941	51721545	51721908	51745902	51746035	4,0,0,0	4,6,5,6	4,0,2	17,2,6	182	149	0.101053	0.385788	0.45,0.0,0.0,0.0	0.162,0.0,0.214	-0.013	MIG	FALSE
ENSG00000123349	PFDN5	chr12	+	53296429	53296551	53296429	53296467	53297849	53297924	31,38,85,49	2,0,0,0	6,13,27	5,4,7	233	149	4.53e-11	6.12e-09	0.908,1.0,1.0,1.0	0.434,0.675,0.712	0.37	MIG	FALSE
ENSG00000198056	PRIM1	chr12	-	56752186	56752323	56752195	56752323	56751037	56751195	3,2,3,1	53,83,94,51	0,4,8	126239202	158	149	0.77803	1	0.051,0.022,0.029,0.018	0.0,0.016,0.036	0.013	MIG	FALSE
ENSG00000197858	GPAA1	chr8	+	144083388	144083500	144083388	144083424	144083713	144083861	214208225106	2,2,0,0	412432502	0,0,11	225	149	0.779011	1	0.986,0.986,1.0,1.0	1.0,1.0,0.968	0.004	MIG	FALSE
ENSG00000139636	LMBR1L	chr12	-	49104718	49104885	49104745	49104885	49104447	49104551	0,2,3,0	62,18,26,45	0,1,4	59,41,101	176	149	0.76613	1	0.0,0.086,0.089,0.0	0.0,0.02,0.032	0.026	MIG	FALSE
ENSG00000139636	LMBR1L	chr12	-	49106510	49106746	49106544	49106746	49105923	49105957	4,2,0,0	0,0,1,0	0,0,7	0,0,0	183	149	1	1	1.0,1.0,0.0,NA	NA,NA,1.0	-0.333	MIG	FALSE
ENSG00000028203	VEZT	chr12	+	95242163	95242314	95242163	95242264	95243940	95244009	4,2,0,0	0,0,0,0	0,2,0	1,4,0	199	149	1	1	1.0,1.0,NA,NA	0.0,0.272,NA	0.864	MIG	FALSE
ENSG00000028203	VEZT	chr12	+	95258244	95258287	95258244	95258282	95262905	95263081	4,4,0,0	0,2,0,0	0,0,0	2,0,0	154	149	1	1	1.0,0.659,NA,NA	0.0,NA,NA	0.83	MIG	FALSE
ENSG00000111231	GPN3	chr12	-	110468125	110468264	110468195	110468264	110465105	110465214	5,0,10,11	1,0,2,0	11,9,24	4,0,5	219	149	1	1	0.773,NA,0.773,1.0	0.652,1.0,0.766	0.043	MIG	FALSE
ENSG00000136518	ACTL6A	chr3	+	179562922	179563117	179562922	179562973	179569823	179569900	61,66,68,53	10,7,11,14	106134148	24,16,45	293	149	0.334384	0.87366	0.756,0.827,0.759,0.658	0.692,0.81,0.626	0.041	MIG	FALSE
ENSG00000136518	ACTL6A	chr3	+	179574369	179574501	179574369	179574467	179576216	179576311	5,2,2,4	68,54,45,55	5,7,8	118135197	183	149	0.842799	1	0.056,0.029,0.035,0.056	0.033,0.041,0.032	0.009	MIG	FALSE
ENSG00000123064	DDX54	chr12	-	113180928	113181058	113180980	113181058	113179934	113180005	234203148163	0,2,0,0	594177454	0,0,0	201	149	1	1	1.0,0.987,1.0,1.0	1.0,1.0,1.0	-0.003	MIG	FALSE
ENSG00000089060	SLC8B1	chr12	-	113332722	113332960	113332748	113332960	113318963	113319071	9,1,7,0	0,0,0,0	4,2,7	1,0,0	175	149	1	1	1.0,1.0,1.0,NA	0.773,1.0,1.0	0.076	MIG	FALSE
ENSG00000089060	SLC8B1	chr12	-	113332722	113332960	113332748	113332960	113321195	113321348	11,12,11,6	0,4,0,7	26,5,19	0,0,7	175	149	0.439429	1	1.0,0.719,1.0,0.422	1.0,1.0,0.698	-0.114	MIG	FALSE
ENSG00000111358	GTF2H3	chr12	+	123650993	123651156	123650993	123651056	123652523	123652561	2,2,0,0	0,2,9,0	3,5,6	0,6,22	249	149	1	1	1.0,0.374,0.0,NA	1.0,0.333,0.14	-0.033	MIG	FALSE
ENSG00000174371	EXO1	chr1	+	241853357	241853481	241853357	241853472	241857344	241857482	132172125122	4,2,6,8	188157308	12,4,4	158	149	0.790108	1	0.969,0.988,0.952,0.935	0.937,0.974,0.986	-0.005	MIG	FALSE
ENSG00000072195	SPEG	chr2	+	219443107	219443440	219443107	219443150	219444024	219444059	13,14,6,5	15,8,7,1	16,5,14	3,0,0	298	149	1.47e-05	0.000340064	0.302,0.467,0.3,0.714	0.727,1.0,1.0	-0.463	MIG	FALSE
ENSG00000072195	SPEG	chr2	+	219443107	219443440	219443107	219443150	219444029	219444059	14,14,6,5	10,0,5,4	14,5,14	8,0,9	298	149	0.878334	1	0.412,1.0,0.375,0.385	0.467,1.0,0.437	-0.092	MIG	FALSE
ENSG00000072195	SPEG	chr2	+	219443107	219443637	219443107	219443150	219444652	219444742	13,14,6,5	2,5,2,2	14,5,14	0,0,1	298	149	9.19e-06	0.000237946	0.765,0.583,0.6,0.556	1.0,1.0,0.875	-0.332	MIG	FALSE
ENSG00000126226	PCID2	chr13	-	113208023	113208650	113208598	113208650	113200426	113200516	5,5,5,10	55,54,49,39	15,11,39	88140141	298	149	0.108827	0.407662	0.043,0.044,0.049,0.114	0.079,0.038,0.121	-0.017	MIG	FALSE
ENSG00000139842	CUL4A	chr13	+	113209972	113210088	113209972	113210063	113218944	113219048	85,78,80,62	2,0,0,0	171127178	5,2,0	174	149	0.627067	1	0.973,1.0,1.0,1.0	0.967,0.982,1.0	0.01	MIG	FALSE
ENSG00000100949	RABGGTA	chr14	-	24267865	24267958	24267869	24267958	24267659	24267776	3,1,4,4	64,45,69,42	0,1,3	74,76,109	153	149	0.0144253	0.0885657	0.044,0.021,0.053,0.085	0.0,0.013,0.026	0.038	MIG	FALSE
ENSG00000100949	RABGGTA	chr14	-	24268826	24268993	24268910	24268993	24268109	24268198	6,3,7,0	0,2,0,0	1,0,5	0,0,0	233	149	1	1	1.0,0.49,1.0,NA	1.0,NA,1.0	-0.17	MIG	FALSE
ENSG00000100949	RABGGTA	chr14	-	24268513	24268826	24268724	24268826	24268368	24268420	145,101,81,60	0,0,0,0	89,86,118	4,0,2	298	149	0.327387	0.862329	1.0,1.0,1.0,1.0	0.918,1.0,0.967	0.038	MIG	FALSE
ENSG00000174373	RALGAPA1	chr14	-	35688458	35690003	35689835	35690003	35686541	35686666	4,10,10,1	16,16,21,19	25,56,34	9,34,75	298	149	0.00113655	0.0118099	0.111,0.238,0.192,0.026	0.581,0.452,0.185	-0.264	MIG	FALSE
ENSG00000197045	GMFB	chr14	-	54482121	54482202	54482152	54482202	54481394	54481458	8,5,7,2	19,26,45,9	2,12,13	44127129	180	149	0.0174037	0.103129	0.258,0.137,0.114,0.155	0.036,0.073,0.077	0.104	MIG	FALSE
ENSG00000100532	CGRRF1	chr14	+	54530048	54530763	54530048	54530226	54530902	54531050	4,0,0,6	19,16,16,21	0,0,0	14,46,28	298	149	0.00705086	0.0516119	0.095,0.0,0.0,0.125	0.0,0.0,0.0	0.055	MIG	FALSE
ENSG00000111641	NOP2	chr12	-	6563611	6563771	6563613	6563771	6563314	6563512	5,11,13,12	2,0,2,0	18,6,8	0,0,0	151	149	0.648074	1	0.712,1.0,0.865,1.0	1.0,1.0,1.0	-0.106	MIG	FALSE
ENSG00000143258	USP21	chr1	+	161163877	161163981	161163877	161163922	161164163	161164250	177106103157	6,2,8,12	177154214	6,11,7	208	149	0.71421	1	0.955,0.974,0.902,0.904	0.955,0.909,0.956	-0.006	MIG	FALSE
ENSG00000188130	MAPK12	chr22	-	50256787	50256964	50256934	50256964	50256598	50256646	259,108,78,139	73,24,24,22	156,21,268	126,31,199	296	149	4.07e-11	5.77e-09	0.641,0.694,0.621,0.761	0.384,0.254,0.404	0.332	MIG	FALSE
ENSG00000123737	EXOSC9	chr4	+	121813865	121816447	121813865	121814047	121816771	121817021	81,68,79,82	6,0,0,0	192178211	4,3,7	298	149	0.13396	0.471585	0.871,1.0,1.0,1.0	0.96,0.967,0.938	0.013	MIG	FALSE
ENSG00000140199	SLC12A6	chr15	-	34237389	34237550	34237418	34237550	34236707	34236815	0,0,0,0	20,20,13,14	2,0,1	18,24,32	178	149	0.654854	1	0.0,0.0,0.0,0.0	0.085,0.0,0.025	-0.037	MIG	FALSE
ENSG00000092529	CAPN3	chr15	+	42408210	42408437	42408210	42408324	42409302	42409380	0,0,1,0	2,0,0,0	2,0,1	2,0,4	262	149	1	1	0.0,NA,1.0,NA	0.363,NA,0.124	0.257	MIG	FALSE
ENSG00000196497	IPO4	chr14	-	24180682	24180758	24180688	24180758	24180219	24180572	0,0,0,1	69,87,68,38	6,0,0	269123217	155	149	1	1	0.0,0.0,0.0,0.025	0.021,0.0,0.0	-0.001	MIG	FALSE
ENSG00000124067	SLC12A4	chr16	-	67950961	67951304	67951139	67951304	67950653	67950711	111,52,76,43	0,0,0,0	59,8,136	1,0,0	298	149	1	1	1.0,1.0,1.0,1.0	0.967,1.0,1.0	0.011	MIG	FALSE
ENSG00000124067	SLC12A4	chr16	-	67962243	67963559	67963436	67963559	67961574	67961706	5,3,4,1	2,0,0,1	0,0,19	1,0,1	298	149	1	1	0.556,1.0,1.0,0.333	0.0,NA,0.905	0.27	MIG	FALSE
ENSG00000124067	SLC12A4	chr16	-	67962243	67963559	67963464	67963559	67961574	67961706	6,5,8,3	46,37,44,15	3,0,26	40,28,121	298	149	0.907408	1	0.061,0.063,0.083,0.091	0.036,0.0,0.097	0.03	MIG	FALSE
ENSG00000124067	SLC12A4	chr16	-	67963436	67963559	67963464	67963559	67961574	67961706	4,2,4,3	46,37,44,15	4,0,9	40,28,121	177	149	0.821641	1	0.068,0.044,0.071,0.144	0.078,0.0,0.059	0.036	MIG	FALSE
ENSG00000103249	CLCN7	chr16	-	1449275	1450666	1450496	1450666	1448965	1449093	84,137,56,66	0,0,0,3	188,32,148	0,0,2	298	149	1	1	1.0,1.0,1.0,0.917	1.0,1.0,0.974	-0.012	MIG	FALSE
ENSG00000122390	NAA60	chr16	+	3443705	3443893	3443705	3443827	3448470	3448540	9,2,3,0	23,10,15,24	2,3,13	7,7,19	215	149	0.0157957	0.0955628	0.213,0.122,0.122,0.0	0.165,0.229,0.322	-0.124	MIG	FALSE
ENSG00000122390	NAA60	chr16	+	3484698	3485083	3484698	3485061	3485466	3486952	12,14,15,6	142,71,65,116	28,34,26	88,79,176	171	149	0.000617608	0.00737947	0.069,0.147,0.167,0.043	0.217,0.273,0.114	-0.095	MIG	FALSE
ENSG00000205250	E2F4	chr16	+	67192760	67192870	67192760	67192824	67193008	67193170	163122120103	0,0,0,0	281288369	8,0,0	195	149	0.854633	1	1.0,1.0,1.0,1.0	0.964,1.0,1.0	0.012	MIG	FALSE
ENSG00000102882	MAPK3	chr16	-	30117136	30117285	30117153	30117285	30116893	30117003	1,2,0,1	415169112187	2,0,0	232236486	166	149	1	1	0.002,0.011,0.0,0.005	0.008,0.0,0.0	0.002	MIG	FALSE
ENSG00000102882	MAPK3	chr16	-	30118046	30118163	30118098	30118163	30117669	30117784	410273125208	0,0,0,6	330323616	0,0,0	201	149	1	1	1.0,1.0,1.0,0.963	1.0,1.0,1.0	-0.009	MIG	FALSE
ENSG00000164180	TMEM161B	chr5	-	88205800	88205954	88205813	88205954	88202961	88203075	2,0,0,0	28,22,48,29	4,1,1	42,87,139	162	149	0.598284	1	0.062,0.0,0.0,0.0	0.081,0.01,0.007	-0.017	MIG	FALSE
ENSG00000164180	TMEM161B	chr5	-	88268720	88268848	88268787	88268848	88228444	88228528	5,12,3,2	0,0,0,0	3,10,30	0,2,2	216	149	0.278468	0.772144	1.0,1.0,1.0,1.0	1.0,0.775,0.912	0.104	MIG	FALSE
ENSG00000204084	INPP5B	chr1	-	37931672	37932053	37931912	37932053	37891357	37891454	20,23,9,6	35,18,22,24	7,12,18	17,6,63	298	149	0.958228	1	0.222,0.39,0.17,0.111	0.171,0.5,0.125	-0.042	MIG	FALSE
ENSG00000171962	DRC3	chr17	+	17992764	17993089	17992764	17992911	17994298	17994418	2,0,0,0	0,0,0,0	2,0,2	2,2,0	298	149	1	1	1.0,NA,NA,NA	0.333,0.0,1.0	0.556	MIG	FALSE
ENSG00000108591	DRG2	chr17	+	18093812	18093973	18093812	18093968	18095420	18095489	9,20,6,4	0,0,0,4	9,5,11	0,0,0	154	149	0.325234	0.857543	1.0,1.0,1.0,0.492	1.0,1.0,1.0	-0.127	MIG	FALSE
ENSG00000108591	DRG2	chr17	+	18093812	18093973	18093812	18093968	18098269	18098359	130,60,88,72	14,5,16,6	122116192	4,2,7	154	149	7.9e-06	0.000216781	0.9,0.921,0.842,0.921	0.967,0.982,0.964	-0.075	MIG	FALSE
ENSG00000108591	DRG2	chr17	+	18099016	18099093	18099016	18099077	18099632	18100435	16,18,14,8	128158222130	15,9,21	205164238	165	149	0.457011	1	0.101,0.093,0.054,0.053	0.062,0.047,0.074	0.014	MIG	FALSE
ENSG00000108591	DRG2	chr17	+	18099016	18099093	18099016	18099077	18100362	18100435	14,18,10,6	2,0,2,0	13,4,14	8,0,2	165	149	0.00313197	0.0271757	0.863,1.0,0.819,1.0	0.595,1.0,0.863	0.101	MIG	FALSE
ENSG00000108591	DRG2	chr17	+	18099632	18099723	18099632	18099715	18100362	18100435	82,120,182,72	2,5,0,2	187133212	3,5,5	157	149	0.375195	0.943482	0.975,0.958,1.0,0.972	0.983,0.962,0.976	0.003	MIG	FALSE
ENSG00000108591	DRG2	chr17	+	18093812	18093973	18093812	18093968	18103800	18103889	19,20,16,7	2,0,2,0	10,5,13	0,0,0	154	149	0.844474	1	0.902,1.0,0.886,1.0	1.0,1.0,1.0	-0.053	MIG	FALSE
ENSG00000131899	LLGL1	chr17	+	18236834	18237773	18236834	18236939	18238066	18238214	184,82,160,71	7,3,1,9	204,44,236	1,0,4	298	149	0.000939079	0.010148	0.929,0.932,0.988,0.798	0.99,1.0,0.967	-0.074	MIG	FALSE
ENSG00000007202	KIAA0100	chr17	-	28617227	28617318	28617231	28617318	28616888	28616995	1,3,3,4	0,0,0,0	2,2,13	0,1,0	153	149	1	1	1.0,1.0,1.0,1.0	1.0,0.661,1.0	0.113	MIG	FALSE
ENSG00000007202	KIAA0100	chr17	-	28643163	28643659	28643609	28643659	28642868	28642987	54,67,60,29	2,0,0,0	106150210	0,0,2	298	149	1	1	0.931,1.0,1.0,1.0	1.0,1.0,0.981	-0.011	MIG	FALSE
ENSG00000108666	C17orf75	chr17	-	32338207	32338351	32338209	32338351	32337896	32337954	22,44,62,21	0,0,0,0	86,86,162	0,0,2	151	149	1	1	1.0,1.0,1.0,1.0	1.0,1.0,0.988	0.004	MIG	FALSE
ENSG00000149499	EML3	chr11	-	62602758	62603247	62603148	62603247	62602219	62602678	70,51,29,31	0,0,3,0	42,9,83	0,0,0	298	149	1	1	1.0,1.0,0.829,1.0	1.0,1.0,1.0	-0.043	MIG	FALSE
ENSG00000160299	PCNT	chr21	+	46431528	46432215	46431528	46431978	46435903	46436148	170133108144	11,12,7,6	156,21,181	23,3,14	298	149	0.030941	0.158974	0.885,0.847,0.885,0.923	0.772,0.778,0.866	0.08	non-MIG	TRUE
ENSG00000160285	LSS	chr21	-	46222629	46222738	46222662	46222738	46221853	46221975	130,55,55,46	5,10,3,7	111,41,241	19,4,17	182	149	0.46256	1	0.955,0.818,0.938,0.843	0.827,0.894,0.921	0.008	non-MIG	FALSE
ENSG00000186866	POFUT2	chr21	-	45283351	45283527	45283382	45283527	45282348	45282459	10,5,5,7	44,56,57,69	0,7,7	46,6,74	180	149	0.829127	1	0.158,0.069,0.068,0.077	0.0,0.491,0.073	-0.095	non-MIG	FALSE
ENSG00000186866	POFUT2	chr21	-	45283351	45283527	45283382	45283527	45282368	45282398	4,8,9,3	16,7,7,4	6,4,7	30,5,10	180	149	0.253914	0.727793	0.171,0.486,0.516,0.383	0.142,0.398,0.367	0.087	non-MIG	FALSE
ENSG00000184900	SUMO3	chr21	-	44808996	44809118	44809046	44809118	44805616	44807040	0,4,0,1	169182323156	3,3,3	525474341	199	149	1	1	0.0,0.016,0.0,0.005	0.004,0.005,0.007	0	non-MIG	FALSE
ENSG00000184900	SUMO3	chr21	-	44813861	44814104	44813975	44814104	44809046	44809118	4,5,9,6	148150323117	25,12,9	422461364	263	149	0.438282	1	0.015,0.019,0.016,0.028	0.032,0.015,0.014	-0.001	non-MIG	FALSE
ENSG00000141959	PFKL	chr21	+	44319350	44320147	44319350	44319415	44321728	44321875	296,170,199,86	0,0,0,0	517,42,580	2,0,0	298	149	1	1	1.0,1.0,1.0,1.0	0.992,1.0,1.0	0.003	non-MIG	FALSE
ENSG00000160209	PDXK	chr21	+	43732138	43732647	43732138	43732442	43734068	43734123	8,11,6,10	5,8,2,5	32,16,30	4,5,12	298	149	0.0695533	0.292291	0.444,0.407,0.6,0.5	0.8,0.615,0.556	-0.169	non-MIG	FALSE
ENSG00000160179	ABCG1	chr21	+	42287888	42288073	42287888	42288037	42288210	42288312	61,28,21,75	33,14,6,15	12,15,36	12,8,13	185	149	0.241535	0.702173	0.598,0.617,0.738,0.801	0.446,0.602,0.69	0.109	non-MIG	FALSE
ENSG00000182240	BACE2	chr21	+	41241818	41241947	41241818	41241939	41243375	41243510	111,76,74,94	56,27,42,67	168267252	23,62,62	157	149	4.27e-08	2.45e-06	0.653,0.728,0.626,0.571	0.874,0.803,0.794	-0.179	non-MIG	FALSE
ENSG00000182240	BACE2	chr21	+	41241818	41241947	41241818	41241939	41245961	41246063	6,5,4,13	5,0,0,2	3,12,14	0,0,0	157	149	0.00762865	0.0547968	0.532,1.0,1.0,0.861	1.0,1.0,1.0	-0.152	non-MIG	FALSE
ENSG00000182093	GET1	chr21	+	39390697	39390919	39390697	39390863	39391768	39391836	21,8,6,10	114,77,123,52	0,10,21	167316318	205	149	8.39e-06	0.000226433	0.118,0.07,0.034,0.123	0.0,0.022,0.046	0.064	non-MIG	FALSE
ENSG00000182093	GET1	chr21	+	39390697	39391476	39390697	39390863	39391768	39391836	56,15,6,16	114,77,123,52	11,32,54	167316318	298	149	0.000960307	0.0103184	0.197,0.089,0.024,0.133	0.032,0.048,0.078	0.058	non-MIG	FALSE
ENSG00000182093	GET1	chr21	+	39390697	39391476	39390697	39390919	39391768	39391836	42,9,2,6	3,0,2,0	17,31,42	0,0,0	298	149	0.177316	0.574027	0.875,1.0,0.333,1.0	1.0,1.0,1.0	-0.198	non-MIG	FALSE
ENSG00000182093	GET1	chr21	+	39405913	39406298	39405913	39406058	39406561	39406731	2,0,6,0	0,0,0,1	0,3,1	2,1,0	298	149	1	1	1.0,NA,1.0,0.0	0.0,0.6,1.0	0.133	non-MIG	FALSE
ENSG00000205581	HMGN1	chr21	-	39345829	39347292	39347246	39347292	39345145	39345274	201184166104	0,6,10,2	182213707	18,19,13	298	149	0.0106649	0.070942	1.0,0.939,0.892,0.963	0.835,0.849,0.965	0.066	non-MIG	FALSE
ENSG00000205581	HMGN1	chr21	-	39347113	39347292	39347246	39347292	39345829	39345958	16,26,32,24	5,3,0,10	15,30,228	4,17,13	282	149	0.677566	1	0.628,0.821,1.0,0.559	0.665,0.483,0.903	0.068	non-MIG	FALSE
ENSG00000205581	HMGN1	chr21	-	39348421	39348577	39348544	39348577	39348291	39348339	1733109113941450	0,0,0,0	332628063010	2,0,1	272	149	1	1	1.0,1.0,1.0,1.0	0.999,1.0,0.999	0.001	non-MIG	FALSE
ENSG00000185658	BRWD1	chr21	-	39255644	39255828	39255664	39255828	39250795	39250889	53,24,33,51	5,0,0,3	28,46,98	4,4,6	169	149	0.0991337	0.380738	0.903,1.0,1.0,0.937	0.861,0.91,0.935	0.058	non-MIG	FALSE
ENSG00000157557	ETS2	chr21	+	38819502	38819871	38819502	38819766	38821585	38821704	18,6,3,10	170,106,94,138	2,5,9	129129217	254	149	0.00975075	0.0661213	0.058,0.032,0.018,0.041	0.009,0.022,0.024	0.019	non-MIG	FALSE
ENSG00000157540	DYRK1A	chr21	+	37472683	37472880	37472683	37472829	37478207	37478300	362202283290	0,0,0,2	250140269	0,0,0	200	149	1	1	1.0,1.0,1.0,0.991	1.0,1.0,1.0	-0.002	non-MIG	FALSE
ENSG00000241837	ATP5PO	chr21	-	33906448	33907453	33907340	33907453	33903934	33904021	19,12,31,11	9036561134565	31,15,23	111933892684	298	149	0.940536	1	0.01,0.009,0.013,0.01	0.014,0.002,0.004	0.004	non-MIG	FALSE
ENSG00000241837	ATP5PO	chr21	-	33915135	33915724	33915651	33915724	33914449	33914500	22,21,11,17	7,2,2,0	26,63,49	5,26,7	298	149	0.106525	0.402587	0.611,0.84,0.733,1.0	0.722,0.548,0.778	0.113	non-MIG	FALSE
ENSG00000205726	ITSN1	chr21	+	33829005	33829168	33829005	33829050	33829623	33829745	0,6,2,0	2,5,1,2	0,0,5	0,0,6	267	149	1	1	0.0,0.401,0.527,0.0	NA,NA,0.317	-0.085	non-MIG	FALSE
ENSG00000205930	C21orf62-AS1	chr21	+	32772160	32772320	32772160	32772308	32784796	32784919	6,4,7,14	4,7,2,2	0,4,7	0,0,11	161	149	1	1	0.581,0.346,0.764,0.866	NA,1.0,0.371	-0.046	non-MIG	FALSE
ENSG00000159086	PAXBP1	chr21	-	32755212	32755353	32755229	32755353	32751118	32751218	75,90,70,90	63,65,73,66	52,52,175	103,79,144	166	149	0.0239055	0.131429	0.517,0.554,0.463,0.55	0.312,0.371,0.522	0.119	non-MIG	FALSE
ENSG00000156253	RWDD2B	chr21	-	29008239	29008621	29008394	29008621	29007760	29008123	12,13,26,2	8,2,33,11	78139108	10,17,31	298	149	0.000593493	0.0071584	0.429,0.765,0.283,0.083	0.796,0.803,0.635	-0.355	non-MIG	FALSE
ENSG00000100429	HDAC10	chr22	-	50247691	50247776	50247695	50247776	50246874	50246966	42,33,2,28	1,0,3,0	22,13,53	0,0,0	153	149	0.429817	1	0.976,1.0,0.394,1.0	1.0,1.0,1.0	-0.157	non-MIG	FALSE
ENSG00000100429	HDAC10	chr22	-	50250973	50251405	50251101	50251405	50250770	50250905	123,69,30,73	35,14,11,7	88,2,30	14,0,9	277	149	0.683334	1	0.654,0.726,0.595,0.849	0.772,1.0,0.642	-0.099	non-MIG	FALSE
ENSG00000205643	CDPF1	chr22	-	46247105	46247221	46247109	46247221	46246672	46246795	1,0,0,0	0,0,0,0	3,4,4	0,2,4	153	149	1	1	1.0,NA,NA,NA	1.0,0.661,0.493	0.282	non-MIG	FALSE
ENSG00000205643	CDPF1	chr22	-	46247105	46247221	46247124	46247221	46246672	46246795	3,4,0,3	0,0,0,0	15,8,16	0,0,2	168	149	1	1	1.0,1.0,NA,1.0	1.0,1.0,0.876	0.041	non-MIG	FALSE
ENSG00000205643	CDPF1	chr22	-	46247109	46247221	46247124	46247221	46246672	46246795	2,4,0,3	0,0,0,0	12,6,16	0,0,2	164	149	1	1	1.0,1.0,NA,1.0	1.0,1.0,0.879	0.04	non-MIG	FALSE
ENSG00000093000	NUP50	chr22	+	45170987	45171177	45170987	45171143	45171599	45171683	27,11,28,13	2,0,0,0	29,6,10	0,0,0	183	149	1	1	0.917,1.0,1.0,1.0	1.0,1.0,1.0	-0.021	non-MIG	FALSE
ENSG00000100271	TTLL1	chr22	-	43069603	43069844	43069635	43069844	43068409	43068590	2,0,0,0	15,8,15,6	0,0,2	13,11,36	181	149	1	1	0.099,0.0,0.0,0.0	0.0,0.0,0.044	0.01	non-MIG	TRUE
ENSG00000100412	ACO2	chr22	+	41515766	41515992	41515766	41515917	41517526	41517631	28,12,5,15	151,48,67,47	10,12,29	193,89,299	224	149	0.000857365	0.00948867	0.11,0.143,0.047,0.175	0.033,0.082,0.061	0.06	non-MIG	FALSE
ENSG00000100410	PHF5A	chr22	-	41468019	41468147	41468123	41468147	41467447	41467614	17,4,15,5	166,94,101,85	6,11,18	259409356	253	149	0.000207626	0.00313829	0.057,0.024,0.08,0.033	0.013,0.016,0.029	0.029	non-MIG	FALSE
ENSG00000100395	L3MBTL2	chr22	+	41217122	41219536	41217122	41217202	41220733	41220868	68,48,36,26	1,0,0,0	76,33,86	2,0,2	298	149	0.383791	0.957506	0.971,1.0,1.0,1.0	0.95,1.0,0.956	0.024	non-MIG	FALSE
ENSG00000100372	SLC25A17	chr22	-	40797253	40797336	40797283	40797336	40794513	40794580	0,0,0,0	2,0,0,0	0,0,2	1,0,0	179	149	1	1	0.0,NA,NA,NA	0.0,NA,1.0	-0.5	non-MIG	FALSE
ENSG00000196588	MRTFA	chr22	-	40463220	40463286	40463242	40463286	40435498	40435554	181,74,78,94	0,0,0,0	164,27,149	1,0,0	171	149	1	1	1.0,1.0,1.0,1.0	0.993,1.0,1.0	0.002	non-MIG	FALSE
ENSG00000239900	ADSL	chr22	+	40346528	40346711	40346528	40346656	40349831	40353117	195,136,160,94	0,2,0,4	818962892	4,1,0	204	149	1	1	1.0,0.98,1.0,0.945	0.993,0.999,1.0	-0.016	non-MIG	FALSE
ENSG00000239900	ADSL	chr22	+	40346528	40346711	40346528	40346656	40353072	40353117	63,66,56,36	0,0,0,0	286313266	0,2,0	204	149	1	1	1.0,1.0,1.0,1.0	1.0,0.991,1.0	0.003	non-MIG	FALSE
ENSG00000239900	ADSL	chr22	+	40349831	40353117	40349831	40350035	40354247	40354327	102,92,84,43	2,5,4,0	303736666	3,11,7	298	149	0.12218	0.442721	0.962,0.902,0.913,1.0	0.981,0.971,0.979	-0.033	non-MIG	FALSE
ENSG00000239900	ADSL	chr22	+	40361487	40361677	40361487	40361635	40362980	40363071	1,1,0,2	112,116,106,41	11,15,8	500705685	191	149	0.258924	0.738005	0.007,0.007,0.0,0.037	0.017,0.016,0.009	-0.001	non-MIG	FALSE
ENSG00000100321	SYNGR1	chr22	+	39374315	39374660	39374315	39374553	39376051	39376197	0,0,0,6	154,63,68,77	6,17,2	170222212	256	149	0.0130581	0.0821486	0.0,0.0,0.0,0.043	0.02,0.043,0.005	-0.012	non-MIG	FALSE
ENSG00000100124	ANKRD54	chr22	-	37832957	37833206	37833158	37833206	37832636	37832744	146,67,91,72	0,0,2,0	168,52,195	0,0,2	298	149	1	1	1.0,1.0,0.958,1.0	1.0,1.0,0.98	-0.004	non-MIG	FALSE
ENSG00000184708	EIF4ENIF1	chr22	-	31454143	31454376	31454179	31454376	31450288	31450360	89,31,31,76	4,0,0,1	46,29,102	0,0,0	185	149	0.522443	1	0.947,1.0,1.0,0.984	1.0,1.0,1.0	-0.017	non-MIG	FALSE
ENSG00000138942	RNF185	chr22	+	31196935	31197157	31196935	31196990	31201497	31201615	3,4,3,4	42,19,28,6	12,6,22	39,42,35	298	149	0.0121417	0.0782156	0.034,0.095,0.051,0.25	0.133,0.067,0.239	-0.039	non-MIG	FALSE
ENSG00000138942	RNF185	chr22	+	31196935	31197158	31196935	31196990	31201497	31201615	3,4,1,2	42,19,28,6	9,6,20	39,42,35	298	149	0.00118702	0.012161	0.034,0.095,0.018,0.143	0.103,0.067,0.222	-0.058	non-MIG	FALSE
ENSG00000100029	PES1	chr22	-	30584364	30584454	30584415	30584454	30581527	30581644	274216227170	2,0,1,0	878235459	1,0,0	200	149	1	1	0.99,1.0,0.994,1.0	0.998,1.0,1.0	-0.003	non-MIG	FALSE
ENSG00000100003	SEC14L2	chr22	+	30415758	30416087	30415758	30415865	30416233	30416403	29,10,12,12	0,0,0,0	25,8,31	2,0,0	298	149	1	1	1.0,1.0,1.0,1.0	0.862,1.0,1.0	0.046	non-MIG	FALSE
ENSG00000186575	NF2	chr22	+	29683019	29683079	29683019	29683064	29694751	29694811	0,2,2,4	63,14,31,21	9,0,12	93,16,124	164	149	0.107083	0.403707	0.0,0.115,0.055,0.148	0.081,0.0,0.081	0.026	non-MIG	FALSE
ENSG00000182944	EWSR1	chr22	+	29288605	29288786	29288605	29288755	29292136	29292169	7,4,2,2	0,0,0,0	13,8,27	0,2,0	180	149	1	1	1.0,1.0,1.0,1.0	1.0,0.768,1.0	0.077	non-MIG	FALSE
ENSG00000182944	EWSR1	chr22	+	29288605	29291599	29288605	29288755	29292136	29292169	130,127,119,72	0,0,0,0	352100507	0,2,0	298	149	1	1	1.0,1.0,1.0,1.0	1.0,0.962,1.0	0.013	non-MIG	FALSE
ENSG00000182944	EWSR1	chr22	+	29288605	29291599	29288605	29288786	29292136	29292169	123,124,117,70	0,0,0,0	339100490	0,4,3	298	149	0.754361	1	1.0,1.0,1.0,1.0	1.0,0.926,0.988	0.029	non-MIG	FALSE
ENSG00000182944	EWSR1	chr22	+	29298732	29299280	29298732	29298895	29299598	29299851	18,24,22,20	2,0,3,0	116,37,128	2,0,0	298	149	0.350677	0.903614	0.818,1.0,0.786,1.0	0.967,1.0,1.0	-0.088	non-MIG	FALSE
ENSG00000235954	TTC28-AS1	chr22	+	27922017	27922227	27922017	27922178	27935150	27935230	2,0,2,0	2,6,0,0	7,7,13	2,1,5	198	149	1	1	0.429,0.0,1.0,NA	0.725,0.84,0.662	-0.266	non-MIG	FALSE
ENSG00000235954	TTC28-AS1	chr22	+	27997410	27998838	27997410	27997739	27999429	28001658	8,21,11,6	3,1,6,4	11,1,12	0,2,2	298	149	0.334569	0.87366	0.571,0.913,0.478,0.429	1.0,0.2,0.75	-0.052	non-MIG	FALSE
ENSG00000100099	HPS4	chr22	-	26465454	26466262	26466225	26466262	26463916	26464826	56,37,34,28	4,0,0,0	69,54,172	0,0,0	298	149	0.791706	1	0.875,1.0,1.0,1.0	1.0,1.0,1.0	-0.031	non-MIG	FALSE
ENSG00000100099	HPS4	chr22	-	26483673	26483783	26483764	26483783	26481721	26482240	26,6,17,4	4,2,8,2	26,17,59	16,8,21	240	149	0.233885	0.68719	0.801,0.651,0.569,0.554	0.502,0.569,0.636	0.075	non-MIG	FALSE
ENSG00000286070	AP000356.5	chr22	+	24567983	24568176	24567983	24568037	24571915	24572017	852466500530	0,0,1,0	264943593592	0,0,0	288	149	1	1	1.0,1.0,0.996,1.0	1.0,1.0,1.0	-0.001	non-MIG	FALSE
ENSG00000099956	SMARCB1	chr22	+	23791755	23791894	23791755	23791867	23793558	23793688	78,69,137,70	158,95,130,89	321309243	148169330	176	149	0.00873301	0.0604556	0.295,0.381,0.472,0.4	0.647,0.608,0.384	-0.159	non-MIG	FALSE
ENSG00000099956	SMARCB1	chr22	+	23800943	23801135	23800943	23801081	23803294	23803422	15,18,17,18	160188214187	29,54,34	316432478	203	149	0.675079	1	0.064,0.066,0.055,0.066	0.063,0.084,0.05	-0.003	non-MIG	FALSE
ENSG00000099956	SMARCB1	chr22	+	23800943	23801964	23800943	23801081	23803294	23803422	16,17,20,32	160188214187	22,42,39	316432478	298	149	0.107352	0.4039	0.048,0.043,0.045,0.079	0.034,0.046,0.039	0.014	non-MIG	FALSE
ENSG00000099956	SMARCB1	chr22	+	23800943	23801964	23800943	23801135	23803294	23803422	22,2,6,19	7,3,3,0	3,28,26	9,31,10	298	149	0.0519207	0.235257	0.611,0.25,0.5,1.0	0.143,0.311,0.565	0.251	non-MIG	FALSE
ENSG00000228315	GUSBP11	chr22	-	23686830	23686995	23686837	23686995	23683724	23683867	0,9,6,13	12,7,12,11	6,8,16	11,6,19	156	149	0.386483	0.961551	0.0,0.551,0.323,0.53	0.343,0.56,0.446	-0.099	non-MIG	FALSE
ENSG00000228315	GUSBP11	chr22	-	23690231	23690356	23690235	23690356	23683724	23683867	9,3,12,10	5,0,0,2	10,11,13	4,0,7	153	149	0.291697	0.795424	0.637,1.0,1.0,0.83	0.709,1.0,0.644	0.082	non-MIG	FALSE
ENSG00000228315	GUSBP11	chr22	-	23694118	23695517	23695172	23695517	23683724	23683867	19,34,32,28	2,8,2,0	41,31,52	0,0,2	298	149	0.000289552	0.0041036	0.826,0.68,0.889,1.0	1.0,1.0,0.929	-0.128	non-MIG	FALSE
ENSG00000228315	GUSBP11	chr22	-	23694118	23695517	23695172	23695517	23690235	23690356	27,37,45,36	0,0,0,0	47,30,81	3,1,3	298	149	0.0116995	0.0761362	1.0,1.0,1.0,1.0	0.887,0.938,0.931	0.081	non-MIG	FALSE
ENSG00000100038	TOP3B	chr22	-	21962127	21962602	21962428	21962602	21960320	21960449	31,8,11,13	67,43,56,63	13,7,45	80,31,132	298	149	0.990709	1	0.188,0.085,0.089,0.094	0.075,0.101,0.146	0.007	non-MIG	FALSE
ENSG00000100038	TOP3B	chr22	-	21975904	21976187	21975980	21976187	21975639	21975807	2,3,4,0	7,4,3,8	10,9,4	12,6,13	225	149	0.131801	0.466656	0.159,0.332,0.469,0.0	0.356,0.498,0.169	-0.101	non-MIG	FALSE
ENSG00000100027	YPEL1	chr22	-	21710486	21710908	21710627	21710908	21703838	21703882	5,0,7,0	39,14,22,13	0,3,8	19,24,48	290	149	0.803557	1	0.062,0.0,0.141,0.0	0.0,0.06,0.079	0.004	non-MIG	FALSE
ENSG00000161179	YDJC	chr22	-	21629009	21629761	21629601	21629761	21628088	21628787	379262267284	0,0,0,0	822170260	2,0,0	298	149	1	1	1.0,1.0,1.0,1.0	0.995,1.0,1.0	0.002	non-MIG	FALSE
ENSG00000161179	YDJC	chr22	-	21629542	21629761	21629601	21629761	21629307	21629407	198134205166	150,84,119,74	521230283	207,82,134	208	149	0.00270931	0.0240996	0.486,0.533,0.552,0.616	0.643,0.668,0.602	-0.091	non-MIG	FALSE
ENSG00000169668	BCRP2	chr22	+	21115928	21116068	21115928	21116001	21117123	21117258	7,2,5,0	0,0,0,0	1,3,5	0,2,1	216	149	1	1	1.0,1.0,1.0,NA	1.0,0.509,0.775	0.239	non-MIG	FALSE
ENSG00000226287	TMEM191A	chr22	+	20703632	20703751	20703632	20703692	20703967	20704040	33,12,8,15	0,0,0,1	19,17,37	0,0,5	208	149	0.124809	0.447803	1.0,1.0,1.0,0.915	1.0,1.0,0.841	0.032	non-MIG	FALSE
ENSG00000226287	TMEM191A	chr22	+	20703967	20704056	20703967	20704040	20704187	20704228	1,5,0,3	25,12,5,6	3,0,3	5,3,18	165	149	0.936144	1	0.035,0.273,0.0,0.311	0.351,0.0,0.131	-0.006	non-MIG	FALSE
ENSG00000128191	DGCR8	chr22	+	20106591	20106698	20106591	20106685	20107270	20107398	64,45,45,40	0,0,0,0	67,20,103	2,0,3	162	149	0.51215	1	1.0,1.0,1.0,1.0	0.969,1.0,0.969	0.021	non-MIG	FALSE
ENSG00000183597	TANGO2	chr22	+	20021068	20021246	20021068	20021134	20036759	20036854	12,5,7,2	1,0,4,0	32,3,6	0,2,2	261	149	0.971284	1	0.873,1.0,0.5,1.0	1.0,0.461,0.631	0.146	non-MIG	FALSE
ENSG00000183597	TANGO2	chr22	+	20036759	20037094	20036759	20036854	20043354	20043443	19,9,13,14	25,11,17,17	25,29,46	19,21,37	298	149	0.0306478	0.157785	0.275,0.29,0.277,0.292	0.397,0.408,0.383	-0.112	non-MIG	FALSE
ENSG00000183597	TANGO2	chr22	+	20061529	20061706	20061529	20061683	20063337	20063442	3,2,2,3	17,4,14,0	1,2,1	9,21,30	172	149	0.0128717	0.081176	0.133,0.302,0.11,1.0	0.088,0.076,0.028	0.322	non-MIG	FALSE
ENSG00000283103	AC010642.2	chr19	-	58314670	58315036	58314805	58315036	58312969	58313113	49,37,58,36	2,0,1,6	40,78,89	4,4,0	284	149	0.844673	1	0.928,1.0,0.968,0.759	0.84,0.911,1.0	-0.003	non-MIG	FALSE
ENSG00000198131	ZNF544	chr19	+	58230393	58230497	58230393	58230462	58237248	58237334	0,1,7,1	0,0,1,0	8,13,4	12,4,4	184	149	1	1	NA,1.0,0.85,1.0	0.351,0.725,0.447	0.442	non-MIG	FALSE
ENSG00000198131	ZNF544	chr19	+	58230393	58230497	58230393	58230462	58243964	58244056	11,7,24,2	77,103,130,70	25,21,18	152169170	184	149	0.428633	1	0.104,0.052,0.13,0.023	0.118,0.091,0.079	-0.019	non-MIG	FALSE
ENSG00000166704	ZNF606	chr19	-	58002395	58002819	58002779	58002819	58001288	58001370	16,10,16,0	3,4,1,0	15,12,9	1,8,1	298	149	1	1	0.727,0.556,0.889,NA	0.882,0.429,0.818	0.014	non-MIG	FALSE
ENSG00000251369	ZNF550	chr19	-	57543650	57544583	57544236	57544583	57541839	57543243	9,17,11,8	0,0,0,0	10,20,30	0,2,0	298	149	1	1	1.0,1.0,1.0,1.0	1.0,0.833,1.0	0.056	non-MIG	FALSE
ENSG00000105146	AURKC	chr19	+	57232541	57232685	57232541	57232680	57233459	57233608	2,0,0,0	0,0,0,1	0,0,0	7,3,6	154	149	1	1	1.0,NA,NA,0.0	0.0,0.0,0.0	0.5	non-MIG	FALSE
ENSG00000240225	ZNF542P	chr19	+	56368138	56368460	56368138	56368220	56368865	56368936	7,5,28,4	0,0,2,0	14,42,42	4,3,0	298	149	0.00455599	0.0363197	1.0,1.0,0.875,1.0	0.636,0.875,1.0	0.132	non-MIG	FALSE
ENSG00000063244	U2AF2	chr19	+	55669082	55669181	55669082	55669169	55669443	55669692	97,76,205,124	552377652419	227,34,124	964167528	161	149	0.566523	1	0.14,0.157,0.225,0.215	0.179,0.159,0.179	0.012	non-MIG	FALSE
ENSG00000108107	RPL28	chr19	+	55386569	55386693	55386569	55386674	55387929	55388048	1.11148e+18	6,4,4,6	87041690115362	0,4,0	168	149	1	1	0.999,0.999,1.0,0.999	1.0,1.0,1.0	-0.001	non-MIG	FALSE
ENSG00000160469	BRSK1	chr19	+	55287213	55287303	55287213	55287299	55287991	55288053	10,10,5,7	0,0,1,0	0,1,9	0,0,0	153	149	1	1	1.0,1.0,0.83,1.0	NA,1.0,1.0	-0.042	non-MIG	FALSE
ENSG00000160469	BRSK1	chr19	+	55287213	55287303	55287213	55287299	55289479	55289620	43,25,18,25	152,105,76,67	0,2,17	34,7,86	153	149	0.0127755	0.0807296	0.216,0.188,0.187,0.267	0.0,0.218,0.161	0.088	non-MIG	FALSE
ENSG00000167646	DNAAF3	chr19	-	55165781	55166000	55165857	55166000	55165369	55165463	2,8,3,0	35,12,39,31	5,1,0	5,5,10	225	149	0.508307	1	0.036,0.306,0.048,0.0	0.398,0.117,0.0	-0.074	non-MIG	FALSE
ENSG00000167646	DNAAF3	chr19	-	55166511	55166576	55166522	55166576	55166328	55166417	9,7,12,6	10,6,6,6	2,1,14	4,2,6	160	149	0.89642	1	0.456,0.521,0.651,0.482	0.318,0.318,0.685	0.087	non-MIG	FALSE
ENSG00000105048	TNNT1	chr19	-	55146659	55146707	55146680	55146707	55145543	55145565	9,6,6,5	176124114136	6,2,5	61,30,107	170	149	0.573291	1	0.043,0.041,0.044,0.031	0.079,0.055,0.039	-0.018	non-MIG	FALSE
ENSG00000105048	TNNT1	chr19	-	55147104	55147168	55147125	55147168	55147007	55147021	1,0,0,0	4,4,5,2	0,0,0	2,0,4	170	149	1	1	0.18,0.0,0.0,0.0	0.0,NA,0.0	0.045	non-MIG	FALSE
ENSG00000105618	PRPF31	chr19	+	54128072	54128377	54128072	54128200	54129056	54129370	196147184158	8,0,0,15	508,71,269	4,0,8	298	149	0.0227618	0.126891	0.925,1.0,1.0,0.84	0.984,1.0,0.944	-0.035	non-MIG	FALSE
ENSG00000170906	NDUFA3	chr19	+	54102868	54102898	54102868	54102888	54103113	54103188	0,0,3,4	135,67,109,82	1,4,1	187519294	159	149	0.879581	1	0.0,0.0,0.025,0.044	0.005,0.007,0.003	0.012	non-MIG	FALSE
ENSG00000170949	ZNF160	chr19	-	53091412	53091720	53091636	53091720	53086261	53086321	27,15,5,15	12,0,7,17	27,25,37	10,15,35	298	149	0.595562	1	0.529,1.0,0.263,0.306	0.574,0.455,0.346	0.066	non-MIG	FALSE
ENSG00000167555	ZNF528	chr19	+	52397871	52397904	52397871	52397900	52398366	52398619	5,3,3,2	0,0,3,0	3,3,9	0,0,0	153	149	0.542013	1	1.0,1.0,0.493,1.0	1.0,1.0,1.0	-0.127	non-MIG	FALSE
ENSG00000167554	ZNF610	chr19	+	52347706	52347944	52347706	52347831	52349153	52349235	1,0,20,2	0,0,1,3	12,17,9	2,3,0	262	149	1	1	1.0,NA,0.919,0.275	0.773,0.763,1.0	-0.114	non-MIG	FALSE
ENSG00000176024	ZNF613	chr19	+	51929731	51929896	51929731	51929824	51940208	51940335	8,8,6,4	0,0,0,0	9,14,13	0,0,2	221	149	1	1	1.0,1.0,1.0,1.0	1.0,1.0,0.814	0.062	non-MIG	FALSE
ENSG00000182310	SPACA6	chr19	+	51703227	51703337	51703227	51703335	51704029	51704186	16,2,4,3	15,5,4,4	5,5,8	17,0,5	151	149	0.423966	1	0.513,0.283,0.497,0.425	0.225,1.0,0.612	-0.183	non-MIG	FALSE
ENSG00000167749	KLK4	chr19	-	50908358	50908829	50908578	50908829	50906933	50907086	28,19,1,6	6,3,2,0	3,7,0	0,0,0	298	149	1	1	0.7,0.76,0.2,1.0	1.0,1.0,NA	-0.335	non-MIG	FALSE
ENSG00000167749	KLK4	chr19	-	50909239	50909414	50909251	50909414	50908578	50908829	13,7,10,2	22,8,6,18	0,0,2	2,0,0	161	149	1	1	0.354,0.447,0.607,0.093	0.0,NA,1.0	-0.125	non-MIG	FALSE
ENSG00000062822	POLD1	chr19	+	50409518	50409666	50409518	50409594	50413425	50413521	420449423396	28,19,13,16	332,63,565	36,6,11	221	149	0.274593	0.765203	0.91,0.941,0.956,0.943	0.861,0.876,0.972	0.034	non-MIG	FALSE
ENSG00000062822	POLD1	chr19	+	50415437	50415590	50415437	50415559	50415723	50415826	372337299349	2,0,0,2	297,51,347	0,0,2	180	149	1	1	0.994,1.0,1.0,0.993	1.0,1.0,0.993	-0.001	non-MIG	FALSE
ENSG00000062822	POLD1	chr19	+	50415437	50415602	50415437	50415559	50415723	50415826	87,77,82,84	2,0,0,2	65,10,97	0,0,2	192	149	1	1	0.971,1.0,1.0,0.97	1.0,1.0,0.974	-0.006	non-MIG	FALSE
ENSG00000062822	POLD1	chr19	+	50415437	50415602	50415437	50415590	50415723	50415826	13,21,19,7	298281236271	8,3,16	240,44,265	161	149	0.562486	1	0.039,0.065,0.069,0.023	0.03,0.059,0.053	0.002	non-MIG	FALSE
ENSG00000062822	POLD1	chr19	+	50415437	50415590	50415437	50415559	50416395	50416528	116,96,93,121	2,2,0,7	98,13,94	0,0,0	180	149	0.126736	0.453442	0.98,0.975,1.0,0.935	1.0,1.0,1.0	-0.027	non-MIG	FALSE
ENSG00000105053	VRK3	chr19	-	50020461	50020647	50020584	50020647	50016023	50016163	0,0,2,0	75,39,56,24	1,3,6	92,96,111	272	149	0.678457	1	0.0,0.0,0.019,0.0	0.006,0.017,0.029	-0.013	non-MIG	FALSE
ENSG00000105053	VRK3	chr19	-	50025266	50025372	50025345	50025372	50020584	50020647	6,3,12,2	11,12,12,3	3,7,4	11,20,18	228	149	0.091245	0.357785	0.263,0.14,0.395,0.303	0.151,0.186,0.127	0.121	non-MIG	FALSE
ENSG00000104951	IL4I1	chr19	-	49929325	49929496	49929416	49929496	49927693	49927815	64,38,45,70	0,2,0,0	101,31,96	5,1,0	240	149	0.123554	0.445808	1.0,0.922,1.0,1.0	0.926,0.951,1.0	0.022	non-MIG	FALSE
ENSG00000104960	PTOV1	chr19	+	49850734	49851096	49850734	49850955	49854405	49854543	19,10,10,17	14,2,13,4	31,6,24	2,4,3	290	149	0.0407838	0.195196	0.411,0.72,0.283,0.686	0.888,0.435,0.804	-0.184	non-MIG	FALSE
ENSG00000169169	CPT1C	chr19	+	49691820	49691953	49691820	49691889	49692238	49692393	4,1,0,0	27,12,6,11	0,0,1	0,6,8	213	149	1	1	0.094,0.055,0.0,0.0	NA,0.0,0.08	-0.003	non-MIG	FALSE
ENSG00000126453	BCL2L12	chr19	+	49669023	49669164	49669023	49669115	49670215	49670488	3,7,16,8	166,78,88,85	19,20,12	229400317	198	149	0.164225	0.545139	0.013,0.063,0.12,0.066	0.059,0.036,0.028	0.025	non-MIG	FALSE
ENSG00000126460	PRRG2	chr19	+	49583206	49583717	49583206	49583304	49583912	49583952	3,6,11,2	0,0,0,0	3,0,1	0,0,2	298	149	1	1	1.0,1.0,1.0,1.0	1.0,NA,0.2	0.4	non-MIG	FALSE
ENSG00000142546	NOSIP	chr19	-	49557080	49557249	49557089	49557249	49556874	49556993	28,14,25,28	166172236160	20,26,16	161235192	158	149	0.267322	0.752277	0.137,0.071,0.091,0.142	0.105,0.094,0.073	0.02	non-MIG	FALSE
ENSG00000142546	NOSIP	chr19	-	49557089	49558978	49558896	49558978	49556874	49556993	201205264192	0,2,0,0	201258217	0,0,0	298	149	1	1	1.0,0.981,1.0,1.0	1.0,1.0,1.0	-0.005	non-MIG	FALSE
ENSG00000142541	RPL13A	chr19	+	49489849	49489922	49489849	49489912	49490126	49490297	22,24,29,62	0,0,0,0	5,22,19	0,0,1	159	149	1	1	1.0,1.0,1.0,1.0	1.0,1.0,0.947	0.018	non-MIG	FALSE
ENSG00000142541	RPL13A	chr19	+	49489849	49489922	49489849	49489912	49490231	49490297	1.70981e+19	101278710881544	136182831928020	172284703	159	149	0	0	0.941,0.939,0.943,0.923	0.987,0.989,0.974	-0.047	non-MIG	FALSE
ENSG00000142541	RPL13A	chr19	+	49489849	49490090	49489849	49489912	49490231	49490297	323265424483	101278710881544	269374427	172284703	298	149	1.25e-10	1.45e-08	0.138,0.144,0.163,0.135	0.439,0.397,0.233	-0.211	non-MIG	FALSE
ENSG00000142541	RPL13A	chr19	+	49489849	49490090	49489849	49489922	49490231	49490297	309241409424	1.70761e+19	269355414	136132829728002	298	149	0.812046	1	0.009,0.009,0.011,0.011	0.01,0.006,0.007	0.002	non-MIG	FALSE
ENSG00000142541	RPL13A	chr19	+	49489849	49489922	49489849	49489912	49490474	49490576	22,32,38,70	2,0,11,3	6,23,27	2,0,2	159	149	0.12273	0.444092	0.912,1.0,0.764,0.956	0.738,1.0,0.927	0.02	non-MIG	FALSE
ENSG00000142541	RPL13A	chr19	+	49489849	49490297	49489849	49489912	49490474	49490576	2.02761e+19	2,0,11,3	137843077732233	2,0,2	298	149	1	1	1.0,1.0,0.999,1.0	1.0,1.0,1.0	0	non-MIG	FALSE
ENSG00000142541	RPL13A	chr19	+	49489849	49490297	49489849	49489922	49490474	49490576	2.02621e+19	0,8,9,8	137843075832220	1,1,9	298	149	1	1	1.0,0.999,0.999,0.999	1.0,1.0,0.999	0	non-MIG	FALSE
ENSG00000142541	RPL13A	chr19	+	49490231	49490576	49490231	49490297	49490778	49490864	1.50851e+19	0,0,0,2	102922636327711	1,2,1	298	149	1	1	1.0,1.0,1.0,1.0	1.0,1.0,1.0	0	non-MIG	FALSE
ENSG00000142541	RPL13A	chr19	+	49490474	49490600	49490474	49490576	49490778	49490864	511341569677	1.49321e+19	400951865	101642621227481	173	149	1	1	0.029,0.026,0.029,0.034	0.033,0.03,0.026	0	non-MIG	FALSE
ENSG00000104872	PIH1D1	chr19	-	49449339	49449654	49449474	49449654	49448000	49448062	17,18,14,10	186188168122	41,6,29	244203332	284	149	0.568837	1	0.046,0.048,0.042,0.041	0.081,0.015,0.044	-0.002	non-MIG	FALSE
ENSG00000104872	PIH1D1	chr19	-	49451367	49451578	49451484	49451578	49450781	49450848	14,8,20,13	213155208127	18,10,12	255155334	266	149	0.115931	0.425832	0.036,0.028,0.051,0.054	0.038,0.035,0.02	0.011	non-MIG	FALSE
ENSG00000130529	TRPM4	chr19	+	49182577	49182922	49182577	49182867	49183077	49183212	33,22,10,4	0,0,6,0	22,0,31	0,0,0	204	149	1	1	1.0,1.0,0.549,1.0	1.0,NA,1.0	-0.113	non-MIG	FALSE
ENSG00000174951	FUT1	chr19	-	48752489	48753122	48752891	48753122	48748010	48751283	134,125,115,74	0,2,0,1	10,19,60	0,0,0	298	149	1	1	1.0,0.969,1.0,0.974	1.0,1.0,1.0	-0.014	non-MIG	FALSE
ENSG00000174951	FUT1	chr19	-	48755289	48755390	48755325	48755390	48753324	48753563	8,30,41,30	19,47,28,38	6,2,19	5,0,13	185	149	0.171079	0.560869	0.253,0.34,0.541,0.389	0.491,1.0,0.541	-0.297	non-MIG	FALSE
ENSG00000182264	IZUMO1	chr19	-	48743407	48743525	48743444	48743525	48742208	48742309	0,1,0,2	0,0,0,0	0,0,5	1,0,0	186	149	1	1	NA,1.0,NA,1.0	0.0,NA,1.0	0.5	non-MIG	FALSE
ENSG00000063177	RPL18	chr19	-	48616078	48617423	48617315	48617423	48615876	48615946	1.51091e+19	0,0,4,4	145742300721894	0,0,2	298	149	1	1	1.0,1.0,1.0,1.0	1.0,1.0,1.0	0	non-MIG	FALSE
ENSG00000142227	EMP3	chr19	+	48327520	48327623	48327520	48327561	48329351	48329492	641696602516	4,0,0,2	214361539	0,0,0	211	149	1	1	0.991,1.0,1.0,0.995	1.0,1.0,1.0	-0.003	non-MIG	FALSE
ENSG00000142227	EMP3	chr19	+	48327520	48327664	48327520	48327561	48329351	48329492	225274200199	4,0,0,2	78118197	0,0,0	252	149	1	1	0.971,1.0,1.0,0.983	1.0,1.0,1.0	-0.011	non-MIG	FALSE
ENSG00000142227	EMP3	chr19	+	48327520	48327664	48327520	48327623	48329351	48329492	20,41,27,24	428454425334	8,6,16	138246355	190	149	0.00948958	0.0647271	0.035,0.066,0.047,0.053	0.043,0.019,0.034	0.018	non-MIG	FALSE
ENSG00000105483	CARD8	chr19	-	48232452	48234543	48234402	48234543	48231659	48231810	69,42,80,28	2,0,2,5	35,26,65	0,2,8	298	149	0.157778	0.53064	0.945,1.0,0.952,0.737	1.0,0.867,0.802	0.019	non-MIG	FALSE
ENSG00000105402	NAPA	chr19	-	47503392	47503502	47503422	47503502	47500632	47500749	2,2,0,2	158,117,108,84	0,0,0	192332250	179	149	1	1	0.01,0.014,0.0,0.019	0.0,0.0,0.0	0.011	non-MIG	FALSE
ENSG00000181027	FKRP	chr19	+	46747233	46747305	46747233	46747294	46748026	46748088	6,0,13,0	4,2,2,2	3,1,7	0,0,0	160	149	2.54e-07	1.09e-05	0.583,0.0,0.858,0.0	1.0,1.0,1.0	-0.64	non-MIG	FALSE
ENSG00000181027	FKRP	chr19	+	46747578	46747732	46747578	46747681	46748026	46748088	0,0,0,0	2,0,0,4	0,0,2	0,2,0	200	149	1	1	0.0,NA,NA,0.0	NA,0.0,1.0	-0.5	non-MIG	FALSE
ENSG00000104892	KLC3	chr19	+	45345533	45345799	45345533	45345751	45346543	45346774	185,65,112,104	8,1,8,0	34,0,8	1,0,0	197	149	1	1	0.946,0.98,0.914,1.0	0.963,NA,1.0	-0.022	non-MIG	FALSE
ENSG00000104866	PPP1R37	chr19	+	45140505	45140661	45140505	45140606	45141321	45141386	3,4,8,10	114,94,80,101	7,1,5	138,18,89	204	149	0.507638	1	0.019,0.03,0.068,0.067	0.036,0.039,0.039	0.008	non-MIG	FALSE
ENSG00000104859	CLASRP	chr19	+	45057749	45057898	45057749	45057882	45059267	45059364	177,189,99,215	26,23,20,43	196,11,158	18,2,11	165	149	0.00218585	0.0202032	0.86,0.881,0.817,0.819	0.908,0.832,0.928	-0.045	non-MIG	FALSE
ENSG00000104859	CLASRP	chr19	+	45068014	45068058	45068014	45068054	45068419	45068480	50,49,25,52	58,59,31,44	42,10,35	68,9,106	153	149	0.0558673	0.248505	0.456,0.447,0.44,0.535	0.376,0.52,0.243	0.09	non-MIG	FALSE
ENSG00000130208	APOC1	chr19	+	44916189	44916359	44916189	44916325	44919172	44919346	15,12,27,17	186,102,171,90	8,5,12	80172205	183	149	0.000256105	0.00373328	0.062,0.087,0.114,0.133	0.075,0.023,0.045	0.051	non-MIG	FALSE
ENSG00000073008	PVR	chr19	+	44658741	44658900	44658741	44658765	44661291	44661323	157158111134	10,13,23,12	143,52,273	14,1,18	284	149	0.126434	0.452997	0.892,0.864,0.717,0.854	0.843,0.965,0.888	-0.067	non-MIG	FALSE
ENSG00000167384	ZNF180	chr19	-	44500197	44500522	44500274	44500522	44497283	44497372	16,27,47,27	2,2,2,0	46,5,10	0,2,6	226	149	0.0510437	0.232169	0.841,0.899,0.939,1.0	1.0,0.622,0.524	0.204	non-MIG	FALSE
ENSG00000167384	ZNF180	chr19	-	44500197	44500522	44500274	44500522	44497283	44497377	21,46,63,36	18,20,31,30	85,24,16	21,26,15	226	149	0.988227	1	0.435,0.603,0.573,0.442	0.727,0.378,0.413	0.007	non-MIG	FALSE
ENSG00000159917	ZNF235	chr19	-	44298807	44298903	44298819	44298903	44234754	44234869	6,1,4,2	2,1,0,1	7,2,5	0,0,2	161	149	0.594307	1	0.735,0.481,1.0,0.649	1.0,1.0,0.698	-0.183	non-MIG	FALSE
ENSG00000159917	ZNF235	chr19	-	44298807	44298903	44298819	44298903	44236109	44236729	0,0,0,0	0,2,0,0	2,4,6	0,2,0	161	149	1	1	NA,0.0,NA,NA	1.0,0.649,1.0	-0.883	non-MIG	FALSE
ENSG00000131115	ZNF227	chr19	+	44228445	44228633	44228445	44228572	44229732	44229816	25,25,43,22	130161153128	41,31,68	133182340	210	149	0.592942	1	0.12,0.099,0.166,0.109	0.179,0.108,0.124	-0.013	non-MIG	FALSE
ENSG00000159882	ZNF230	chr19	+	44008789	44008991	44008789	44008916	44009083	44009170	5,1,6,2	98,52,74,83	3,4,8	41,65,93	224	149	0.167018	0.552253	0.033,0.013,0.051,0.016	0.046,0.039,0.054	-0.018	non-MIG	FALSE
ENSG00000104783	KCNN4	chr19	-	43769332	43769560	43769441	43769560	43768962	43769032	0,0,0,0	14,4,0,0	0,0,1	0,0,3	258	149	1	1	0.0,0.0,NA,NA	NA,NA,0.161	-0.161	non-MIG	FALSE
ENSG00000167619	TMEM145	chr19	+	42314791	42314893	42314791	42314851	42314992	42315077	30,6,13,10	5,0,0,0	15,38,48	0,3,0	191	149	0.912571	1	0.824,1.0,1.0,1.0	1.0,0.908,1.0	-0.013	non-MIG	FALSE
ENSG00000160570	DEDD2	chr19	-	42215132	42215252	42215147	42215252	42209699	42209840	225,77,129,144	2,1,2,2	129,13,65	2,0,0	164	149	1	1	0.99,0.986,0.983,0.985	0.983,1.0,1.0	-0.008	non-MIG	FALSE
ENSG00000105372	RPS19	chr19	+	41860254	41860445	41860254	41860289	41860774	41860845	34,30,28,39	3113209739424430	105,54,21	30881199210466	298	149	0.27366	0.763792	0.005,0.007,0.004,0.004	0.017,0.002,0.001	-0.002	non-MIG	FALSE
ENSG00000167578	RAB4B	chr19	+	40780018	40780499	40780018	40780099	40783777	40783840	25,22,39,25	0,0,0,0	33,46,69	0,1,0	298	149	1	1	1.0,1.0,1.0,1.0	1.0,0.958,1.0	0.014	non-MIG	FALSE
ENSG00000123815	COQ8B	chr19	-	40703368	40703622	40703540	40703622	40702599	40702693	12,13,20,8	102,96,60,51	5,1,13	83,30,215	298	149	5.05e-05	0.000990109	0.056,0.063,0.143,0.073	0.029,0.016,0.029	0.059	non-MIG	FALSE
ENSG00000090006	LTBP4	chr19	+	40611858	40611984	40611858	40611976	40612072	40612192	449620543354	10,13,9,6	171,12,372	3,5,3	157	149	0.826199	1	0.977,0.978,0.983,0.982	0.982,0.695,0.992	0.09	non-MIG	FALSE
ENSG00000090006	LTBP4	chr19	+	40611858	40611984	40611858	40611976	40613064	40613196	69,80,74,66	0,0,0,0	13,6,40	1,0,0	157	149	1	1	1.0,1.0,1.0,1.0	0.925,1.0,1.0	0.025	non-MIG	FALSE
ENSG00000090006	LTBP4	chr19	+	40616888	40617042	40616888	40617020	40619346	40619493	18,25,23,15	15,33,29,24	9,0,18	15,0,36	171	149	1	1	0.511,0.398,0.409,0.353	0.343,NA,0.303	0.095	non-MIG	FALSE
ENSG00000160410	SHKBP1	chr19	+	40577556	40577709	40577556	40577630	40578153	40578212	30,22,24,27	341235305169	23,4,22	314202446	228	149	0.000396958	0.00532968	0.054,0.058,0.049,0.095	0.046,0.013,0.031	0.034	non-MIG	FALSE
ENSG00000160410	SHKBP1	chr19	+	40577556	40577709	40577556	40577630	40578461	40578542	20,25,24,24	30,3,18,19	21,4,19	4,2,9	228	149	0.162923	0.542341	0.303,0.845,0.466,0.452	0.774,0.567,0.58	-0.124	non-MIG	FALSE
ENSG00000105223	PLD3	chr19	+	40348699	40348768	40348699	40348724	40365661	40365930	22,21,25,8	0,1,0,0	8,5,14	4,0,0	193	149	0.281515	0.7757	1.0,0.942,1.0,1.0	0.607,1.0,1.0	0.116	non-MIG	FALSE
ENSG00000105223	PLD3	chr19	+	40365552	40365930	40365552	40365585	40366418	40366510	643396453273	10,10,10,4	527382771	24,12,23	298	149	0.00469074	0.0371041	0.97,0.952,0.958,0.972	0.917,0.941,0.944	0.029	non-MIG	FALSE
ENSG00000160392	C19orf47	chr19	-	40341785	40341890	40341838	40341890	40336319	40336407	26,26,30,6	117,45,52,60	30,15,37	94,39,84	202	149	0.490888	1	0.141,0.299,0.299,0.069	0.191,0.221,0.245	-0.017	non-MIG	FALSE
ENSG00000105197	TIMM50	chr19	+	39482884	39482963	39482884	39482916	39483134	39483156	4,8,8,2	357338393259	22,25,16	81314461279	196	149	0.418075	1	0.008,0.018,0.015,0.006	0.02,0.013,0.009	-0.002	non-MIG	FALSE
ENSG00000105193	RPS16	chr19	-	39433521	39433761	39433664	39433761	39433206	39433418	1.63211e+19	8,4,5,2	141503087127454	4,11,8	292	149	1	1	0.999,0.999,0.999,1.0	0.999,0.999,0.999	0	non-MIG	FALSE
ENSG00000105193	RPS16	chr19	-	39433664	39435708	39435606	39435708	39433521	39433569	1.10359e+18	0,0,0,0	98362328620449	0,4,1	298	149	1	1	1.0,1.0,1.0,1.0	1.0,1.0,1.0	0	non-MIG	FALSE
ENSG00000105193	RPS16	chr19	-	39433664	39435708	39435657	39435708	39433521	39433569	2.32262e+19	0,0,2,0	204334382538632	0,0,0	298	149	1	1	1.0,1.0,1.0,1.0	1.0,1.0,1.0	0	non-MIG	FALSE
ENSG00000105193	RPS16	chr19	-	39435606	39435708	39435657	39435708	39433521	39433569	1.2262e+18	0,0,2,0	106952067218321	0,0,0	200	149	1	1	1.0,1.0,1.0,1.0	1.0,1.0,1.0	0	non-MIG	FALSE
ENSG00000105193	RPS16	chr19	-	39435606	39435708	39435657	39435708	39433664	39433761	2.41272e+19	680522670931	212514216436998	416945893	200	149	0.000529816	0.00657694	0.964,0.964,0.964,0.956	0.974,0.971,0.969	-0.009	non-MIG	FALSE
ENSG00000130669	PAK4	chr19	+	39168229	39168312	39168229	39168302	39169531	39169757	196,106,99,139	199,84,136,191	210,22,196	204,30,169	159	149	0.376534	0.943823	0.48,0.542,0.406,0.405	0.491,0.407,0.521	-0.015	non-MIG	FALSE
ENSG00000161243	FBXO27	chr19	-	39031028	39031320	39031208	39031320	39026869	39027005	53,24,39,22	0,0,0,0	22,14,55	0,4,0	298	149	0.233064	0.686332	1.0,1.0,1.0,1.0	1.0,0.636,1.0	0.121	non-MIG	FALSE
ENSG00000187994	RINL	chr19	-	38876330	38876781	38876692	38876781	38873885	38873988	33,22,32,15	2,2,0,0	31,7,52	3,2,4	298	149	0.00672798	0.049835	0.892,0.846,1.0,1.0	0.838,0.636,0.867	0.154	non-MIG	FALSE
ENSG00000099338	CATSPERG	chr19	+	38369971	38370073	38369971	38370064	38370158	38370258	0,0,0,0	23,15,9,13	0,0,2	0,0,7	158	149	1	1	0.0,0.0,0.0,0.0	NA,NA,0.212	-0.212	non-MIG	FALSE
ENSG00000245680	ZNF585B	chr19	-	37210440	37210505	37210458	37210505	37198938	37199054	4,2,0,2	0,0,2,0	1,4,2	0,0,0	167	149	0.49802	1	1.0,1.0,0.0,1.0	1.0,1.0,1.0	-0.25	non-MIG	FALSE
ENSG00000161298	ZNF382	chr19	+	36605312	36605730	36605312	36605347	36607551	36607622	21,33,24,30	0,0,5,2	27,20,34	4,7,6	298	149	0.0042316	0.0342693	1.0,1.0,0.706,0.882	0.771,0.588,0.739	0.198	non-MIG	FALSE
ENSG00000232677	LINC00665	chr19	-	36326052	36327225	36326481	36327225	36324925	36325764	11,14,22,4	4,4,0,0	38,80,76	16,10,4	298	149	0.495121	1	0.579,0.636,1.0,1.0	0.543,0.8,0.905	0.054	non-MIG	FALSE
ENSG00000232677	LINC00665	chr19	-	36326052	36327225	36326996	36327225	36324925	36325764	17,30,38,32	0,0,4,0	66,111,80	4,7,0	298	149	0.0265702	0.141949	1.0,1.0,0.826,1.0	0.892,0.888,1.0	0.03	non-MIG	FALSE
ENSG00000232677	LINC00665	chr19	-	36326481	36327225	36326996	36327225	36324925	36325764	21,32,38,32	0,0,4,0	79,120,82	4,7,0	298	149	0.0429999	0.202572	1.0,1.0,0.826,1.0	0.908,0.896,1.0	0.022	non-MIG	FALSE
ENSG00000232677	LINC00665	chr19	-	36331446	36331756	36331726	36331756	36330252	36330492	149195322174	0,0,5,0	332539479	0,0,1	298	149	1	1	1.0,1.0,0.97,1.0	1.0,1.0,0.996	-0.006	non-MIG	FALSE
ENSG00000105254	TBCB	chr19	+	36121526	36121718	36121526	36121669	36125450	36125523	752593603360	6,3,6,0	1092556586	6,4,3	198	149	1	1	0.99,0.993,0.987,1.0	0.993,0.991,0.993	0	non-MIG	FALSE
ENSG00000167595	PROSER3	chr19	+	35762252	35762477	35762252	35762356	35764853	35764936	11,5,8,8	129,50,45,59	9,19,30	108109118	270	149	0.0563406	0.249956	0.045,0.052,0.089,0.07	0.044,0.088,0.123	-0.021	non-MIG	FALSE
ENSG00000167595	PROSER3	chr19	+	35762255	35762356	35762255	35762352	35764853	35764936	133,51,46,62	4,1,0,4	117111127	8,2,3	153	149	0.41832	1	0.97,0.98,1.0,0.938	0.934,0.982,0.976	0.008	non-MIG	FALSE
ENSG00000267796	LIN37	chr19	+	35753086	35753253	35753086	35753193	35754016	35754157	347231253175	4,0,0,1	161265269	1,2,3	209	149	1	1	0.984,1.0,1.0,0.992	0.991,0.99,0.985	0.005	non-MIG	FALSE
ENSG00000249115	HAUS5	chr19	+	35614034	35614231	35614034	35614059	35615041	35615147	37,25,16,11	238258266157	21,7,43	407,77,344	298	149	0.564017	1	0.072,0.046,0.029,0.034	0.025,0.043,0.059	0.003	non-MIG	TRUE
ENSG00000249115	HAUS5	chr19	+	35619612	35620123	35619612	35619758	35620194	35620327	316340254219	0,0,0,0	387,70,399	0,2,0	298	149	1	1	1.0,1.0,1.0,1.0	1.0,0.946,1.0	0.018	non-MIG	TRUE
ENSG00000161249	DMKN	chr19	-	35498597	35498763	35498715	35498763	35497219	35497538	210203324163	61,96,206,79	119159246	151342253	267	149	2.1e-10	2.28e-08	0.658,0.541,0.467,0.535	0.305,0.206,0.352	0.263	non-MIG	FALSE
ENSG00000161249	DMKN	chr19	-	35498715	35499282	35498873	35499282	35497337	35497538	68,111,216,88	0,0,0,0	154350265	4,0,0	298	149	1	1	1.0,1.0,1.0,1.0	0.951,1.0,1.0	0.016	non-MIG	FALSE
ENSG00000161249	DMKN	chr19	-	35498597	35498763	35498715	35498763	35497646	35497681	210165250140	21,32,51,18	131127253	113164130	267	149	6.11e-15	1.64e-12	0.848,0.742,0.732,0.813	0.393,0.302,0.521	0.378	non-MIG	FALSE
ENSG00000161249	DMKN	chr19	-	35506478	35506665	35506509	35506665	35506125	35506185	9,21,11,5	0,0,0,0	20,3,25	0,2,1	180	149	0.835875	1	1.0,1.0,1.0,1.0	1.0,0.554,0.954	0.164	non-MIG	FALSE
ENSG00000161249	DMKN	chr19	-	35510370	35510435	35510378	35510435	35510183	35510252	207204370163	141,133,253,85	199453433	131388337	157	149	0.069746	0.292635	0.582,0.593,0.581,0.645	0.59,0.526,0.549	0.045	non-MIG	FALSE
ENSG00000221946	FXYD7	chr19	+	35151439	35151482	35151439	35151473	35151632	35151673	2,0,2,0	2,0,0,0	0,0,1	0,0,0	158	149	1	1	0.485,NA,1.0,NA	NA,NA,1.0	-0.258	non-MIG	FALSE
ENSG00000153902	LGI4	chr19	-	35126269	35127017	35126852	35127017	35124512	35125507	28,34,16,18	0,0,0,2	0,2,3	0,0,0	298	149	1	1	1.0,1.0,1.0,0.818	NA,1.0,1.0	-0.045	non-MIG	FALSE
ENSG00000271171	LINC00904	chr19	-	34904150	34904752	34904658	34904752	34902964	34903083	0,0,0,0	0,1,4,0	0,0,1	2,0,0	298	149	1	1	NA,0.0,0.0,NA	0.0,NA,1.0	-0.5	non-MIG	FALSE
ENSG00000197841	ZNF181	chr19	+	34739147	34739621	34739147	34739268	34740610	34742872	22,21,30,26	0,0,2,0	21,47,64	0,0,0	298	149	1	1	1.0,1.0,0.882,1.0	1.0,1.0,1.0	-0.029	non-MIG	FALSE
ENSG00000089335	ZNF302	chr19	+	34677638	34678103	34677638	34677856	34678736	34678813	58,102,82,70	56,66,83,31	73,18,13	68,7,13	298	149	0.856815	1	0.341,0.436,0.331,0.53	0.349,0.563,0.333	-0.005	non-MIG	FALSE
ENSG00000089335	ZNF302	chr19	+	34677646	34677856	34677646	34677796	34678736	34678813	86,106,97,57	2,10,0,2	116,7,19	0,0,11	209	149	0.39619	0.976576	0.968,0.883,1.0,0.953	1.0,1.0,0.552	0.1	non-MIG	FALSE
ENSG00000089335	ZNF302	chr19	+	34677677	34678103	34677677	34677754	34678736	34678813	51,76,51,46	0,0,0,0	66,21,17	0,1,0	298	149	1	1	1.0,1.0,1.0,1.0	1.0,0.913,1.0	0.029	non-MIG	FALSE
ENSG00000126249	PDCD2L	chr19	+	34404648	34404990	34404648	34404815	34409160	34409510	375369355450	2,2,3,1	631523572	3,8,19	298	149	0.00021063	0.00317001	0.989,0.989,0.983,0.996	0.991,0.97,0.938	0.023	non-MIG	FALSE
ENSG00000126249	PDCD2L	chr19	+	34404648	34404990	34404648	34404815	34413736	34413847	48,63,52,72	0,0,2,0	87,43,25	0,0,0	298	149	1	1	1.0,1.0,0.929,1.0	1.0,1.0,1.0	-0.018	non-MIG	FALSE
ENSG00000105176	URI1	chr19	+	29980158	29980364	29980158	29980250	29985222	29985301	0,2,1,2	0,1,0,0	0,3,11	0,9,2	263	149	1	1	NA,0.531,1.0,1.0	NA,0.159,0.757	0.386	non-MIG	FALSE
ENSG00000105171	POP4	chr19	+	29608656	29608744	29608656	29608709	29610408	29610632	1,2,8,2	259126177170	4,8,8	374361229	184	149	0.430989	1	0.003,0.013,0.035,0.009	0.009,0.018,0.028	-0.003	non-MIG	FALSE
ENSG00000267575	AC006504.5	chr19	+	27793451	27793650	27793451	27793609	27797753	27798176	39,18,39,43	8,5,7,10	50,76,136	24,38,17	190	149	0.173655	0.566456	0.793,0.738,0.814,0.771	0.62,0.611,0.863	0.081	non-MIG	FALSE
ENSG00000196268	ZNF493	chr19	+	21397132	21397422	21397132	21397267	21405128	21405255	2,0,8,4	10,7,2,6	2,8,18	9,11,8	298	149	0.273351	0.763347	0.091,0.0,0.667,0.25	0.1,0.267,0.529	-0.047	non-MIG	FALSE
ENSG00000089639	GMIP	chr19	-	19642534	19642619	19642536	19642619	19641975	19642051	17,6,4,5	4,3,2,3	9,3,10	0,0,11	151	149	0.447839	1	0.807,0.664,0.664,0.622	1.0,1.0,0.473	-0.135	non-MIG	FALSE
ENSG00000105717	PBX4	chr19	-	19570098	19570299	19570108	19570299	19569448	19569584	2,2,7,4	2,4,7,9	0,2,0	4,6,13	159	149	3.16e-05	0.000655176	0.484,0.319,0.484,0.294	0.0,0.238,0.0	0.316	non-MIG	FALSE
ENSG00000105717	PBX4	chr19	-	19570585	19570833	19570686	19570833	19570108	19570299	0,0,1,2	6,4,0,3	4,7,4	0,0,2	250	149	9.03e-08	4.47e-06	0.0,0.0,1.0,0.284	1.0,1.0,0.544	-0.527	non-MIG	FALSE
ENSG00000213999	MEF2B	chr19	-	19149216	19149429	19149225	19149429	19147697	19147832	1,0,0,0	19,54,62,28	0,0,0	25,2,23	158	149	1	1	0.047,0.0,0.0,0.0	0.0,0.0,0.0	0.012	non-MIG	FALSE
ENSG00000006015	REX1BD	chr19	+	18588994	18589683	18588994	18589077	18590853	18590933	85,34,109,28	8,11,4,3	261,69,71	23,18,26	298	149	0.0701455	0.293346	0.842,0.607,0.932,0.824	0.85,0.657,0.577	0.107	non-MIG	FALSE
ENSG00000130518	IQCN	chr19	-	18264362	18267526	18264923	18267526	18257097	18258106	0,9,12,8	0,0,0,0	0,0,1	2,0,0	298	149	1	1	NA,1.0,1.0,1.0	0.0,NA,1.0	0.5	non-MIG	FALSE
ENSG00000105640	RPL18A	chr19	+	17861292	17861472	17861292	17861307	17862093	17862223	1.05487e+18	36,22,29,32	77062207518878	9,11,10	298	149	1	1	0.993,0.994,0.995,0.994	0.998,0.999,0.999	-0.005	non-MIG	FALSE
ENSG00000130299	GTPBP3	chr19	+	17337558	17337664	17337558	17337576	17338007	17338255	300300195234	20,7,7,9	452,2,11	15,0,0	237	149	0.274765	0.765203	0.904,0.964,0.946,0.942	0.95,1.0,1.0	-0.044	non-MIG	FALSE
ENSG00000130299	GTPBP3	chr19	+	17338538	17338741	17338538	17338740	17338953	17339266	358341323223	0,0,0,0	492111588	4,0,0	150	149	1	1	1.0,1.0,1.0,1.0	0.992,1.0,1.0	0.003	non-MIG	FALSE
ENSG00000214046	SMIM7	chr19	-	16647095	16647261	16647119	16647261	16631376	16631664	26,9,20,28	1,0,0,0	27,27,43	0,0,0	173	149	1	1	0.957,1.0,1.0,1.0	1.0,1.0,1.0	-0.011	non-MIG	FALSE
ENSG00000127527	EPS15L1	chr19	-	16402314	16402485	16402320	16402485	16395343	16395467	7,7,5,10	83,42,56,64	13,4,12	98,49,121	155	149	0.881572	1	0.075,0.138,0.079,0.131	0.113,0.073,0.087	0.015	non-MIG	FALSE
ENSG00000127527	EPS15L1	chr19	-	16440861	16440909	16440884	16440909	16434364	16434490	12,6,23,14	0,1,2,0	32,20,44	0,0,0	172	149	1	1	1.0,0.839,0.909,1.0	1.0,1.0,1.0	-0.063	non-MIG	FALSE
ENSG00000127527	EPS15L1	chr19	-	16440861	16440909	16440884	16440909	16437769	16437865	65,39,75,48	15,5,0,9	88,71,127	3,5,6	172	149	0.00781305	0.0555958	0.79,0.871,1.0,0.822	0.962,0.925,0.948	-0.074	non-MIG	FALSE
ENSG00000186529	CYP4F3	chr19	+	15647051	15647324	15647051	15647105	15649159	15649281	2,0,0,0	0,0,0,0	0,0,0	0,0,2	298	149	1	1	1.0,NA,NA,NA	NA,NA,0.0	1	non-MIG	FALSE
ENSG00000011243	AKAP8L	chr19	-	15398629	15399410	15399301	15399410	15397713	15397855	55,55,50,64	238169264344	48,18,92	183,38,196	298	149	0.000458144	0.00590663	0.104,0.14,0.087,0.085	0.116,0.191,0.19	-0.062	non-MIG	FALSE
ENSG00000011243	AKAP8L	chr19	-	15403652	15403715	15403657	15403715	15403474	15403555	3,8,5,2	86,30,47,87	0,1,4	12,5,44	154	149	0.500556	1	0.033,0.205,0.093,0.022	0.0,0.162,0.081	0.007	non-MIG	FALSE
ENSG00000099797	TECR	chr19	+	14564785	14564992	14564785	14564858	14565065	14565123	14316551088906	2,7,2,10	125214961130	7,10,5	283	149	0.883889	1	0.997,0.98,0.997,0.979	0.989,0.987,0.992	-0.001	non-MIG	FALSE
ENSG00000099797	TECR	chr19	+	14564785	14565123	14564785	14564858	14565201	14565290	15636691126968	6,0,0,0	127518541348	0,0,0	298	149	1	1	0.992,1.0,1.0,1.0	1.0,1.0,1.0	-0.002	non-MIG	FALSE
ENSG00000089327	FXYD5	chr19	+	35154752	35154869	35154752	35154809	35155532	35155611	2,5,4,5	1,0,2,5	1,5,6	5,6,0	209	149	0.437937	1	0.588,1.0,0.588,0.416	0.125,0.373,1.0	0.149	non-MIG	FALSE
ENSG00000089327	FXYD5	chr19	+	35154752	35154869	35154752	35154809	35157420	35157501	2,5,7,5	7,7,0,6	2,5,4	0,0,4	209	149	0.0326258	0.165136	0.169,0.337,1.0,0.373	1.0,1.0,0.416	-0.336	non-MIG	FALSE
ENSG00000089327	FXYD5	chr19	+	35157420	35157617	35157420	35157501	35158343	35158400	143,91,104,100	12778411058967	29,47,80	6949581398	265	149	1.15e-09	1.06e-07	0.059,0.057,0.052,0.055	0.023,0.027,0.031	0.029	non-MIG	FALSE
ENSG00000089327	FXYD5	chr19	+	35157420	35157617	35157420	35157501	35164155	35164245	106,71,85,83	5,0,0,4	27,35,57	0,0,0	265	149	0.0573088	0.252713	0.923,1.0,1.0,0.921	1.0,1.0,1.0	-0.039	non-MIG	FALSE
ENSG00000089327	FXYD5	chr19	+	35166250	35166428	35166250	35166325	35169565	35169879	58,42,60,63	1265857972950	26,23,44	5268331246	252	149	0.00275304	0.0243855	0.026,0.028,0.035,0.038	0.028,0.016,0.02	0.01	non-MIG	FALSE
ENSG00000089327	FXYD5	chr19	+	35166141	35166325	35166141	35166171	35169565	35169880	1272861974956	10,4,4,5	5308401257	1,17,12	298	149	0.0123129	0.0788209	0.985,0.991,0.992,0.99	0.996,0.961,0.981	0.01	non-MIG	FALSE
ENSG00000069399	BCL3	chr19	+	44758245	44758473	44758245	44758413	44758723	44758841	29,5,7,7	73,40,36,77	2,1,1	6,3,25	209	149	0.0322222	0.163906	0.221,0.082,0.122,0.061	0.192,0.192,0.028	-0.016	non-MIG	FALSE
ENSG00000104957	CCDC130	chr19	+	13731759	13731950	13731759	13731931	13732174	13732285	11,0,4,6	0,6,0,4	9,2,6	4,0,0	168	149	0.803472	1	1.0,0.0,1.0,0.571	0.666,1.0,1.0	-0.246	non-MIG	FALSE
ENSG00000104957	CCDC130	chr19	+	13758867	13759272	13758867	13759010	13762298	13762437	87,78,98,78	2,0,2,0	65,36,115	3,6,2	298	149	0.000626124	0.00746375	0.956,1.0,0.961,1.0	0.915,0.75,0.966	0.102	non-MIG	FALSE
ENSG00000104907	TRMT1	chr19	-	13112895	13113011	13112908	13113011	13110157	13110306	3,8,10,5	0,8,0,1	10,3,12	4,3,2	162	149	0.320299	0.849799	1.0,0.479,1.0,0.821	0.697,0.479,0.847	0.151	non-MIG	FALSE
ENSG00000104907	TRMT1	chr19	-	13112895	13113011	13112908	13113011	13112704	13112817	128196167169	0,9,8,11	296,85,263	24,2,32	162	149	0.0012992	0.013178	1.0,0.952,0.95,0.934	0.919,0.975,0.883	0.033	non-MIG	FALSE
ENSG00000104907	TRMT1	chr19	-	13115996	13116431	13116145	13116431	13115625	13115768	144193193117	3,2,0,2	340,85,268	2,0,0	298	149	0.543512	1	0.96,0.98,1.0,0.967	0.988,1.0,1.0	-0.019	non-MIG	FALSE
ENSG00000104907	TRMT1	chr19	-	13116105	13116431	13116145	13116431	13115625	13115768	0,2,14,6	3,2,0,2	12,0,6	2,0,0	189	149	1	1	0.0,0.441,1.0,0.703	0.825,NA,1.0	-0.376	non-MIG	FALSE
ENSG00000104907	TRMT1	chr19	-	13116145	13116340	13116186	13116340	13115996	13116052	153160190119	0,0,0,0	320118274	3,0,0	190	149	1	1	1.0,1.0,1.0,1.0	0.988,1.0,1.0	0.004	non-MIG	FALSE
ENSG00000104907	TRMT1	chr19	-	13116171	13116431	13116186	13116431	13115996	13116052	17,15,21,8	0,0,0,0	36,2,12	3,0,0	164	149	0.37057	0.9379	1.0,1.0,1.0,1.0	0.916,1.0,1.0	0.028	non-MIG	FALSE
ENSG00000105607	GCDH	chr19	+	12891486	12891660	12891486	12891522	12891830	12891974	6,0,9,4	53,21,42,9	8,6,5	79,34,97	287	149	0.300148	0.81024	0.056,0.0,0.1,0.187	0.05,0.084,0.026	0.032	non-MIG	FALSE
ENSG00000105613	MAST1	chr19	+	12858530	12858741	12858530	12858739	12864808	12864947	4,2,2,2	36,46,24,52	0,0,0	8,0,7	151	149	1	1	0.099,0.041,0.076,0.037	0.0,NA,0.0	0.063	non-MIG	FALSE
ENSG00000095066	HOOK2	chr19	-	12774560	12774741	12774634	12774741	12772993	12773044	5,10,5,12	2,0,0,0	12,4,13	4,2,1	223	149	0.000544187	0.00669022	0.626,1.0,1.0,1.0	0.667,0.572,0.897	0.194	non-MIG	TRUE
ENSG00000095066	HOOK2	chr19	-	12774560	12774741	12774668	12774741	12772993	12773044	13,14,7,15	26,16,21,18	19,6,20	15,5,28	257	149	0.143338	0.497153	0.225,0.337,0.162,0.326	0.423,0.41,0.293	-0.113	non-MIG	TRUE
ENSG00000095066	HOOK2	chr19	-	12774634	12774741	12774668	12774741	12772993	12773044	10,4,2,3	26,16,21,18	11,4,8	15,5,28	183	149	0.0442247	0.207004	0.238,0.169,0.072,0.119	0.374,0.394,0.189	-0.169	non-MIG	TRUE
ENSG00000123154	WDR83	chr19	+	12669976	12670097	12669976	12670080	12670179	12670285	150,128,118,91	14,9,7,4	147,30,100	3,6,7	166	149	0.55643	1	0.906,0.927,0.938,0.953	0.978,0.818,0.928	0.023	non-MIG	FALSE
ENSG00000213297	ZNF625-ZNF20	chr19	-	12147675	12147802	12147679	12147802	12147394	12147455	16,10,37,7	0,0,0,1	22,65,55	0,0,0	153	149	1	1	1.0,1.0,1.0,0.872	1.0,1.0,1.0	-0.032	non-MIG	FALSE
ENSG00000130159	ECSIT	chr19	-	11507701	11508048	11507990	11508048	11507456	11507562	292234283308	2,0,2,0	285144376	0,8,4	298	149	0.0372916	0.18312	0.986,1.0,0.986,1.0	1.0,0.9,0.979	0.033	non-MIG	FALSE
ENSG00000187266	EPOR	chr19	-	11382846	11383232	11383096	11383232	11381929	11382105	3,0,0,0	37,21,13,26	5,0,5	17,4,8	298	149	5.89e-05	0.00113826	0.039,0.0,0.0,0.0	0.128,0.0,0.238	-0.112	non-MIG	FALSE
ENSG00000105520	PLPPR2	chr19	+	11363712	11363835	11363712	11363819	11364160	11364212	49,20,38,23	43,11,28,37	35,22,25	41,29,32	165	149	0.190824	0.60373	0.507,0.621,0.551,0.36	0.435,0.407,0.414	0.091	non-MIG	FALSE
ENSG00000183401	CCDC159	chr19	+	11346530	11346634	11346530	11346627	11349653	11349687	2,0,0,0	2,0,0,0	0,0,0	4,9,0	156	149	1	1	0.489,NA,NA,NA	0.0,0.0,NA	0.489	non-MIG	FALSE
ENSG00000197256	KANK2	chr19	-	11195555	11195820	11195621	11195820	11194474	11194590	104,60,48,69	0,2,4,1	55,1,49	2,0,3	215	149	0.522532	1	1.0,0.954,0.893,0.98	0.95,1.0,0.919	0	non-MIG	FALSE
ENSG00000142453	CARM1	chr19	+	10908549	10908668	10908549	10908633	10909102	10909207	10,5,4,8	0,0,1,0	2,12,7	0,0,0	184	149	1	1	1.0,1.0,0.764,1.0	1.0,1.0,1.0	-0.059	non-MIG	FALSE
ENSG00000142453	CARM1	chr19	+	10908549	10908747	10908549	10908633	10909102	10909207	17,17,12,15	0,0,1,0	10,24,39	0,0,0	263	149	1	1	1.0,1.0,0.872,1.0	1.0,1.0,1.0	-0.032	non-MIG	FALSE
ENSG00000142453	CARM1	chr19	+	10908549	10908747	10908549	10908668	10909102	10909207	7,14,10,9	0,2,2,2	8,18,34	0,6,2	228	149	0.358079	0.917537	1.0,0.821,0.766,0.746	1.0,0.662,0.917	-0.026	non-MIG	FALSE
ENSG00000213339	QTRT1	chr19	+	10701949	10702254	10701949	10702018	10707301	10707380	92,83,79,41	0,2,0,0	155,64,245	0,1,2	298	149	1	1	1.0,0.954,1.0,1.0	1.0,0.97,0.984	0.004	non-MIG	FALSE
ENSG00000213339	QTRT1	chr19	+	10712160	10712628	10712160	10712299	10712757	10712867	112,147,102,48	4,0,2,0	211,36,277	8,0,2	298	149	0.290351	0.792177	0.933,1.0,0.962,1.0	0.93,1.0,0.986	0.002	non-MIG	FALSE
ENSG00000129353	SLC44A2	chr19	+	10634755	10635073	10634755	10634887	10636322	10636585	14,3,4,7	0,0,0,4	5,6,12	4,0,2	298	149	0.0294189	0.153315	1.0,1.0,1.0,0.467	0.385,1.0,0.75	0.155	non-MIG	FALSE
ENSG00000130734	ATG4D	chr19	+	10546838	10547082	10546838	10547071	10547188	10547253	16,13,16,27	5,5,5,6	27,8,13	5,4,8	160	149	0.621396	1	0.749,0.708,0.749,0.807	0.834,0.651,0.602	0.058	non-MIG	FALSE
ENSG00000130734	ATG4D	chr19	+	10546838	10547115	10546838	10547071	10547188	10547253	78,76,108,71	5,5,5,6	86,50,112	5,4,8	193	149	0.800076	1	0.923,0.921,0.943,0.901	0.93,0.906,0.915	0.005	non-MIG	FALSE
ENSG00000130734	ATG4D	chr19	+	10546838	10547115	10546838	10547082	10547188	10547253	64,66,92,44	2,2,0,0	63,44,99	4,2,0	182	149	0.3246	0.857192	0.963,0.964,1.0,1.0	0.928,0.947,1.0	0.023	non-MIG	FALSE
ENSG00000130734	ATG4D	chr19	+	10546838	10547115	10546838	10547075	10548903	10549034	16,21,30,21	0,0,0,0	26,13,37	1,0,0	189	149	1	1	1.0,1.0,1.0,1.0	0.953,1.0,1.0	0.016	non-MIG	FALSE
ENSG00000130734	ATG4D	chr19	+	10546838	10547253	10546838	10547075	10548903	10549034	112115175103	0,0,0,0	110,60,138	1,0,0	298	149	1	1	1.0,1.0,1.0,1.0	0.982,1.0,1.0	0.006	non-MIG	FALSE
ENSG00000130734	ATG4D	chr19	+	10546838	10547253	10546838	10547115	10548903	10549034	98,94,147,88	0,0,0,0	88,47,108	4,0,4	287	149	0.0126935	0.0805402	1.0,1.0,1.0,1.0	0.919,1.0,0.933	0.049	non-MIG	FALSE
ENSG00000105401	CDC37	chr19	-	10393258	10393441	10393279	10393441	10393085	10393157	408364357238	4,1,2,2	729265815	2,4,2	170	149	1	1	0.989,0.997,0.994,0.991	0.997,0.983,0.997	0	non-MIG	FALSE
ENSG00000161847	RAVER1	chr19	-	10321047	10322739	10322644	10322739	10320654	10320951	429286417480	2,0,1,0	727314454	0,0,0	298	149	1	1	0.991,1.0,0.995,1.0	1.0,1.0,1.0	-0.003	non-MIG	FALSE
ENSG00000130811	EIF3G	chr19	-	10116799	10116989	10116823	10116989	10115966	10116074	1421124315041170	14,2,7,7	23849221642	10,3,13	173	149	1	1	0.989,0.998,0.995,0.993	0.995,0.996,0.991	0	non-MIG	FALSE
ENSG00000130811	EIF3G	chr19	-	10119066	10119171	10119087	10119171	10118867	10118956	26,20,36,40	806644806773	7,7,32	13388011361	170	149	6e-10	5.89e-08	0.027,0.026,0.038,0.043	0.005,0.008,0.02	0.022	non-MIG	FALSE
ENSG00000171469	ZNF561	chr19	-	9617044	9617171	9617048	9617171	9614020	9614103	55,28,24,25	2,4,0,0	40,52,64	0,1,0	153	149	0.588536	1	0.964,0.872,1.0,1.0	1.0,0.981,1.0	-0.035	non-MIG	FALSE
ENSG00000171469	ZNF561	chr19	-	9620915	9621231	9621161	9621231	9619431	9619582	12,10,6,7	0,1,3,3	16,18,15	5,13,25	298	149	0.00798431	0.0564993	1.0,0.833,0.5,0.538	0.615,0.409,0.231	0.299	non-MIG	FALSE
ENSG00000174652	ZNF266	chr19	-	9418761	9418895	9418765	9418895	9418504	9418631	14,4,12,15	8,19,15,25	5,9,15	9,1,9	153	149	0.102685	0.390385	0.63,0.17,0.438,0.369	0.351,0.898,0.619	-0.221	non-MIG	FALSE
ENSG00000174652	ZNF266	chr19	-	9418761	9419299	9419050	9419299	9418504	9418631	20,33,18,23	4,0,4,2	8,15,42	5,6,8	298	149	0.0117213	0.0761808	0.714,1.0,0.692,0.852	0.444,0.556,0.724	0.24	non-MIG	FALSE
ENSG00000174652	ZNF266	chr19	-	9418761	9419299	9419216	9419299	9418504	9418631	33,23,23,24	6,4,9,9	10,24,54	3,10,11	298	149	0.934475	1	0.733,0.742,0.561,0.571	0.625,0.545,0.711	0.025	non-MIG	FALSE
ENSG00000174652	ZNF266	chr19	-	9419050	9419299	9419216	9419299	9418504	9418631	23,19,17,12	6,4,9,9	10,21,47	3,10,11	298	149	0.561246	1	0.657,0.704,0.486,0.4	0.625,0.512,0.681	-0.044	non-MIG	FALSE
ENSG00000174652	ZNF266	chr19	-	9419050	9419299	9419216	9419299	9418765	9418895	40,24,21,18	1,0,1,1	12,18,46	1,0,3	298	149	1	1	0.952,1.0,0.913,0.9	0.857,1.0,0.885	0.027	non-MIG	FALSE
ENSG00000174652	ZNF266	chr19	-	9434064	9434235	9434074	9434235	9420064	9420218	4,0,5,0	2,0,3,2	0,2,4	2,0,5	159	149	1	1	0.652,NA,0.61,0.0	0.0,1.0,0.428	-0.055	non-MIG	FALSE
ENSG00000174652	ZNF266	chr19	-	9434064	9434235	9434074	9434235	9433667	9433783	0,0,2,0	2,0,3,7	2,0,2	0,0,7	159	149	1	1	0.0,NA,0.385,0.0	1.0,NA,0.211	-0.477	non-MIG	FALSE
ENSG00000174652	ZNF266	chr19	-	9434064	9434235	9434074	9434235	9433667	9433786	0,1,3,1	4,3,12,7	0,0,2	18,14,9	159	149	0.269942	0.757142	0.0,0.238,0.19,0.118	0.0,0.0,0.172	0.079	non-MIG	FALSE
ENSG00000188321	ZNF559	chr19	+	9337795	9337865	9337795	9337858	9338493	9338582	0,0,0,0	2,3,9,4	1,0,1	8,6,12	156	149	1	1	0.0,0.0,0.0,0.0	0.107,0.0,0.074	-0.06	non-MIG	FALSE
ENSG00000188321	ZNF559	chr19	+	9337795	9338017	9337795	9337858	9338493	9338582	15,6,20,8	2,3,9,4	2,14,16	8,6,12	298	149	0.0632768	0.270838	0.789,0.5,0.526,0.5	0.111,0.538,0.4	0.229	non-MIG	FALSE
ENSG00000167785	ZNF558	chr19	-	8821441	8822091	8822002	8822091	8821179	8821306	47,48,42,37	15,21,32,0	50,24,131	26,19,23	298	149	0.444076	1	0.61,0.533,0.396,1.0	0.49,0.387,0.74	0.096	non-MIG	FALSE
ENSG00000104805	NUCB1	chr19	+	48900785	48901121	48900785	48900931	48904346	48904454	57,16,23,25	297243184123	66,20,52	345103421	298	149	0.400851	0.982914	0.088,0.032,0.059,0.092	0.087,0.088,0.058	-0.01	non-MIG	FALSE
ENSG00000104805	NUCB1	chr19	+	48913473	48913564	48913473	48913532	48918666	48918744	12,17,6,16	2,0,0,0	19,6,25	0,0,0	181	149	1	1	0.832,1.0,1.0,1.0	1.0,1.0,1.0	-0.042	non-MIG	FALSE
ENSG00000104805	NUCB1	chr19	+	48913473	48913564	48913473	48913532	48918725	48918784	423288260201	2,0,0,0	450,75,415	0,0,0	181	149	1	1	0.994,1.0,1.0,1.0	1.0,1.0,1.0	-0.002	non-MIG	FALSE
ENSG00000076944	STXBP2	chr19	+	7647161	7647511	7647161	7647247	7647724	7647873	197142163104	6,5,9,4	140,39,166	31,6,5	298	149	0.00109866	0.0114791	0.943,0.934,0.901,0.929	0.693,0.765,0.943	0.126	non-MIG	FALSE
ENSG00000125734	GPR108	chr19	-	6732471	6732549	6732475	6732549	6732262	6732380	17,2,13,2	152,108,121,90	8,7,14	86,87,152	153	149	0.39745	0.976895	0.098,0.018,0.095,0.021	0.083,0.073,0.082	-0.021	non-MIG	FALSE
ENSG00000125734	GPR108	chr19	-	6735539	6735704	6735621	6735704	6734182	6734307	15,20,20,15	187121176102	14,13,23	150102193	231	149	0.74903	1	0.049,0.096,0.068,0.087	0.057,0.076,0.071	0.007	non-MIG	FALSE
ENSG00000088247	KHSRP	chr19	-	6415533	6415734	6415608	6415734	6415379	6415457	108391912281184	32,32,43,31	23623271006	183,5,15	224	149	0.0187378	0.109008	0.957,0.95,0.95,0.962	0.896,0.978,0.978	0.004	non-MIG	FALSE
ENSG00000125656	CLPP	chr19	+	6361868	6362542	6361868	6361940	6364451	6364639	656407516426	1,0,0,0	9501116925	0,0,0	298	149	1	1	0.997,1.0,1.0,1.0	1.0,1.0,1.0	-0.001	non-MIG	FALSE
ENSG00000125656	CLPP	chr19	+	6362445	6362542	6362445	6362525	6364451	6364639	693416528460	0,2,0,4	97212471027	0,1,2	166	149	1	1	1.0,0.995,1.0,0.99	1.0,0.999,0.998	-0.003	non-MIG	FALSE
ENSG00000031823	RANBP3	chr19	-	5931403	5931531	5931418	5931531	5927967	5928087	157,80,125,144	104,57,88,112	223,81,199	136,47,139	164	149	0.373226	0.941275	0.578,0.56,0.563,0.539	0.598,0.61,0.565	-0.031	non-MIG	FALSE
ENSG00000031823	RANBP3	chr19	-	5957906	5957973	5957917	5957973	5941798	5941835	0,4,4,2	148,54,70,118	0,2,0	114,82,248	160	149	0.508976	1	0.0,0.065,0.051,0.016	0.0,0.022,0.0	0.026	non-MIG	FALSE
ENSG00000141994	DUS3L	chr19	-	5786748	5787171	5787060	5787171	5786466	5786542	48,57,53,52	6,10,3,3	99,19,84	7,0,9	298	149	0.438389	1	0.8,0.74,0.898,0.897	0.876,1.0,0.824	-0.066	non-MIG	FALSE
ENSG00000196365	LONP1	chr19	-	5711770	5712002	5711818	5712002	5707696	5707826	134135134111	0,2,0,0	189,33,191	0,0,1	197	149	1	1	1.0,0.981,1.0,1.0	1.0,1.0,0.993	-0.002	non-MIG	FALSE
ENSG00000196365	LONP1	chr19	-	5711770	5712002	5711818	5712002	5708341	5708403	332371388268	0,0,0,0	553,76,485	1,0,2	197	149	1	1	1.0,1.0,1.0,1.0	0.998,1.0,0.995	0.002	non-MIG	FALSE
ENSG00000167733	HSD11B1L	chr19	+	5684818	5685119	5684818	5684905	5686415	5686527	22,9,5,4	0,0,0,0	4,4,11	2,0,0	298	149	0.780304	1	1.0,1.0,1.0,1.0	0.5,1.0,1.0	0.167	non-MIG	FALSE
ENSG00000167733	HSD11B1L	chr19	+	5684818	5685119	5684818	5684905	5686899	5686991	19,5,5,7	13,2,0,4	5,5,11	3,0,2	298	149	0.276116	0.766957	0.422,0.556,1.0,0.467	0.455,1.0,0.733	-0.118	non-MIG	FALSE
ENSG00000168661	ZNF30	chr19	+	34926902	34927282	34926902	34927216	34929883	34929956	7,4,2,2	26,28,26,11	0,0,9	20,31,65	215	149	0.109608	0.409985	0.157,0.09,0.051,0.112	0.0,0.0,0.088	0.073	non-MIG	FALSE
ENSG00000130254	SAFB2	chr19	-	5616127	5616335	5616131	5616335	5613464	5613527	19,13,2,13	76,49,60,52	14,2,20	117,36,59	153	149	0.626504	1	0.196,0.205,0.031,0.196	0.104,0.051,0.248	0.023	non-MIG	FALSE
ENSG00000105355	PLIN3	chr19	-	4847690	4847890	4847816	4847890	4844667	4844793	221,140,97,134	2,0,4,0	116,21,111	1,0,0	275	149	0.930077	1	0.984,1.0,0.929,1.0	0.984,1.0,1.0	-0.016	non-MIG	FALSE
ENSG00000105255	FSD1	chr19	+	4322985	4323237	4322985	4323146	4323347	4323436	497399435325	3,0,8,2	321,93,343	11,0,10	240	149	0.000325948	0.00450673	0.99,1.0,0.971,0.99	0.948,1.0,0.955	0.02	non-MIG	FALSE
ENSG00000077463	SIRT6	chr19	-	4175679	4175937	4175841	4175937	4175027	4175151	124,32,59,60	4,0,0,0	123,31,81	4,0,0	298	149	0.681842	1	0.939,1.0,1.0,1.0	0.939,1.0,1.0	0.005	non-MIG	FALSE
ENSG00000126934	MAP2K2	chr19	-	4094452	4095449	4095387	4095449	4090323	4090708	633440703616	0,4,0,0	573235643	0,0,0	298	149	1	1	1.0,0.982,1.0,1.0	1.0,1.0,1.0	-0.004	non-MIG	FALSE
ENSG00000105325	FZR1	chr19	+	3534420	3534522	3534420	3534513	3534794	3534836	10,1,10,8	204,79,109,127	5,3,15	105,26,124	158	149	0.144301	0.499474	0.044,0.012,0.08,0.056	0.043,0.098,0.102	-0.033	non-MIG	FALSE
ENSG00000172009	THOP1	chr19	+	2807441	2807808	2807441	2807773	2808242	2808444	188180203138	0,7,0,0	310,23,222	0,0,0	184	149	1	1	1.0,0.954,1.0,1.0	1.0,1.0,1.0	-0.012	non-MIG	FALSE
ENSG00000099860	GADD45B	chr19	+	2476528	2476630	2476528	2476628	2477028	2477251	217275166254	0,1,1,4	58,28,88	2,0,4	151	149	0.50686	1	1.0,0.996,0.994,0.984	0.966,1.0,0.956	0.02	non-MIG	FALSE
ENSG00000133275	CSNK1G2	chr19	+	1979494	1979643	1979494	1979618	1979751	1979835	502322323464	14,0,7,5	552102681	9,9,18	174	149	0.0331667	0.166716	0.968,1.0,0.975,0.988	0.981,0.907,0.97	0.03	non-MIG	FALSE
ENSG00000129968	ABHD17A	chr19	-	1878663	1880115	1879920	1880115	1877507	1877687	18,6,1,10	124,43,53,85	13,0,4	152,38,94	298	149	0.0292752	0.152722	0.068,0.065,0.009,0.056	0.041,0.0,0.021	0.029	non-MIG	FALSE
ENSG00000130270	ATP8B3	chr19	-	1811488	1811884	1811600	1811884	1810621	1810683	92,36,12,44	19,8,2,18	6,2,22	3,0,5	261	149	0.744713	1	0.734,0.72,0.774,0.583	0.533,1.0,0.715	-0.047	non-MIG	FALSE
ENSG00000071564	TCF3	chr19	-	1615284	1615821	1615685	1615821	1612206	1612430	18,21,28,29	53,54,58,63	11,0,14	38,4,44	298	149	0.110137	0.41106	0.145,0.163,0.194,0.187	0.126,0.0,0.137	0.085	non-MIG	FALSE
ENSG00000071564	TCF3	chr19	-	1631950	1632116	1632037	1632116	1627358	1627426	105,62,129,158	315178223269	81,24,73	313,84,465	236	149	2.75e-08	1.69e-06	0.174,0.18,0.268,0.271	0.14,0.153,0.09	0.096	non-MIG	FALSE
ENSG00000115257	PCSK4	chr19	-	1482352	1482475	1482401	1482475	1481427	1482207	17,14,0,4	0,0,0,0	6,0,14	0,0,1	198	149	1	1	1.0,1.0,NA,1.0	1.0,NA,0.913	0.043	non-MIG	FALSE
ENSG00000115257	PCSK4	chr19	-	1483649	1483941	1483837	1483941	1483283	1483463	6,2,0,1	0,0,0,1	0,0,2	0,0,0	298	149	1	1	1.0,1.0,NA,0.333	NA,NA,1.0	-0.222	non-MIG	FALSE
ENSG00000115286	NDUFS7	chr19	+	1388524	1388938	1388524	1388593	1390870	1391050	775493590693	0,0,2,0	7498481060	0,0,0	298	149	1	1	1.0,1.0,0.993,1.0	1.0,1.0,1.0	-0.002	non-MIG	FALSE
ENSG00000099622	CIRBP	chr19	+	1269331	1269410	1269331	1269407	1270927	1271036	177156290228	0,0,2,0	214,99,320	0,0,0	152	149	1	1	1.0,1.0,0.993,1.0	1.0,1.0,1.0	-0.002	non-MIG	FALSE
ENSG00000099622	CIRBP	chr19	+	1271139	1271467	1271139	1271365	1271550	1271632	279274329256	0,0,0,0	245139479	0,2,1	251	149	1	1	1.0,1.0,1.0,1.0	1.0,0.976,0.996	0.009	non-MIG	FALSE
ENSG00000182087	TMEM259	chr19	-	1012065	1012573	1012462	1012573	1011740	1011798	117139127106	0,0,0,0	87,19,196	0,2,0	298	149	1	1	1.0,1.0,1.0,1.0	1.0,0.826,1.0	0.058	non-MIG	FALSE
ENSG00000065268	WDR18	chr19	+	989761	990103	989761	989895	990222	990364	16,8,15,20	417197431172	26,3,40	782512738	298	149	0.0780359	0.317749	0.019,0.02,0.017,0.055	0.016,0.003,0.026	0.013	non-MIG	FALSE
ENSG00000065268	WDR18	chr19	+	991080	991145	991080	991139	991226	991351	203159283133	2,1,0,0	416309495	2,2,0	155	149	1	1	0.99,0.993,1.0,1.0	0.995,0.993,1.0	0	non-MIG	FALSE
ENSG00000198858	R3HDM4	chr19	-	901419	901546	901421	901546	900828	900952	0,0,1,5	117,138,93,130	1,4,0	128105193	151	149	1	1	0.0,0.0,0.01,0.037	0.008,0.036,0.0	-0.003	non-MIG	FALSE
ENSG00000175221	MED16	chr19	-	868410	868499	868415	868499	867962	868251	3,1,4,2	0,0,0,0	10,0,2	0,0,1	154	149	1	1	1.0,1.0,1.0,1.0	1.0,NA,0.659	0.17	non-MIG	FALSE
ENSG00000011304	PTBP1	chr19	+	805012	807902	805012	805187	808359	808452	690509466756	0,4,0,2	11729671191	0,0,0	298	149	1	1	1.0,0.985,1.0,0.995	1.0,1.0,1.0	-0.005	non-MIG	FALSE
ENSG00000070423	RNF126	chr19	-	651610	651855	651691	651855	650233	650296	377337320476	25,20,29,25	614149141	29,16,59	230	149	0.0202244	0.115549	0.907,0.916,0.877,0.925	0.932,0.858,0.608	0.107	non-MIG	FALSE
ENSG00000125520	SLC2A4RG	chr20	+	63742335	63742615	63742335	63742364	63742698	63742790	573355243283	0,2,0,0	633206500	0,0,0	298	149	1	1	1.0,0.989,1.0,1.0	1.0,1.0,1.0	-0.003	non-MIG	FALSE
ENSG00000273154	AL121845.3	chr20	+	63733586	63733775	63733586	63733739	63734704	63734824	4,3,2,2	47,46,29,34	5,0,3	78,8,35	185	149	0.812603	1	0.064,0.05,0.053,0.045	0.049,0.0,0.065	0.015	non-MIG	FALSE
ENSG00000197114	ZGPAT	chr20	+	63733586	63733739	63733586	63733712	63734644	63734824	13,15,5,20	0,0,2,0	12,8,6	0,0,0	176	149	1	1	1.0,1.0,0.679,1.0	1.0,1.0,1.0	-0.08	non-MIG	FALSE
ENSG00000197114	ZGPAT	chr20	+	63733586	63733775	63733586	63733712	63734644	63734824	17,18,5,19	0,0,2,0	13,8,8	0,0,0	212	149	1	1	1.0,1.0,0.637,1.0	1.0,1.0,1.0	-0.091	non-MIG	FALSE
ENSG00000197114	ZGPAT	chr20	+	63733586	63733775	63733586	63733739	63734644	63734824	4,3,0,1	0,0,0,2	5,0,3	4,0,1	185	149	1	1	1.0,1.0,NA,0.287	0.502,NA,0.707	0.158	non-MIG	FALSE
ENSG00000197114	ZGPAT	chr20	+	63733586	63733739	63733586	63733712	63734704	63734824	60,61,34,52	6,24,13,2	86,16,40	15,0,10	176	149	0.618997	1	0.894,0.683,0.689,0.957	0.829,1.0,0.772	-0.061	non-MIG	FALSE
ENSG00000101204	CHRNA4	chr20	-	63355956	63356084	63355974	63356084	63349652	63351027	0,0,0,0	18,12,1,10	4,0,0	4,0,5	167	149	1	1	0.0,0.0,0.0,0.0	0.472,NA,0.0	-0.236	non-MIG	FALSE
ENSG00000101194	SLC17A9	chr20	+	62963583	62964022	62963583	62963680	62964227	62964315	4,0,0,0	0,0,0,0	0,0,0	0,0,1	298	149	1	1	1.0,NA,NA,NA	NA,NA,0.0	1	non-MIG	FALSE
ENSG00000130703	OSBPL2	chr20	+	62279156	62279519	62279156	62279349	62280008	62280221	11,3,0,6	2,0,0,0	8,0,18	0,0,0	298	149	1	1	0.733,1.0,NA,1.0	1.0,NA,1.0	-0.089	non-MIG	FALSE
ENSG00000101181	MTG2	chr20	+	62199118	62199283	62199118	62199257	62200682	62202767	1,3,0,0	224133112158	8,1,8	142,37,154	175	149	0.00019547	0.00302208	0.004,0.019,0.0,0.0	0.046,0.022,0.042	-0.031	non-MIG	FALSE
ENSG00000184402	SS18L1	chr20	+	62158671	62158942	62158671	62158748	62159876	62159961	17,10,6,10	85,47,35,58	4,2,11	30,10,65	298	149	0.455137	1	0.091,0.096,0.079,0.079	0.063,0.091,0.078	0.009	non-MIG	FALSE
ENSG00000130699	TAF4	chr20	-	62006509	62006758	62006545	62006758	62003730	62003878	265185116179	0,0,0,0	176,27,70	1,0,0	185	149	1	1	1.0,1.0,1.0,1.0	0.993,1.0,1.0	0.002	non-MIG	FALSE
ENSG00000087460	GNAS	chr20	+	58889159	58889353	58889159	58889332	58895611	58895684	145,34,63,73	10,0,2,3	69,21,48	0,2,1	170	149	0.0216921	0.122156	0.927,1.0,0.965,0.955	1.0,0.902,0.977	0.002	non-MIG	FALSE
ENSG00000215440	NPEPL1	chr20	+	58691723	58691830	58691723	58691780	58693736	58693922	0,4,1,2	0,14,3,31	4,0,4	3,0,5	199	149	1	1	NA,0.176,0.2,0.046	0.5,NA,0.375	-0.297	non-MIG	FALSE
ENSG00000124222	STX16	chr20	+	58652072	58652138	58652072	58652087	58659622	58659634	24,21,39,37	24,21,35,26	17,8,54	15,0,39	200	149	0.211884	0.65005	0.427,0.427,0.454,0.515	0.458,1.0,0.508	-0.2	non-MIG	FALSE
ENSG00000124222	STX16	chr20	+	58652072	58652138	58652072	58652087	58667986	58668127	9,9,10,21	0,0,0,4	14,6,16	0,0,0	200	149	0.723379	1	1.0,1.0,1.0,0.796	1.0,1.0,1.0	-0.051	non-MIG	FALSE
ENSG00000124222	STX16	chr20	+	58667489	58667608	58667489	58667597	58667986	58668127	0,3,0,1	337289243317	0,2,1	193,87,378	160	149	1	1	0.0,0.01,0.0,0.003	0.0,0.021,0.002	-0.004	non-MIG	FALSE
ENSG00000087586	AURKA	chr20	-	56392153	56392295	56392167	56392295	56390555	56390665	3,14,0,9	12,4,8,14	12,25,31	6,32,29	163	149	0.153063	0.51958	0.186,0.762,0.0,0.37	0.646,0.417,0.494	-0.19	non-MIG	TRUE
ENSG00000101115	SALL4	chr20	-	51790021	51792352	51791332	51792352	51788860	51789141	8,6,2,1	0,0,0,0	0,0,7	0,0,1	298	149	1	1	1.0,1.0,1.0,1.0	NA,NA,0.778	0.222	non-MIG	FALSE
ENSG00000000419	DPM1	chr20	-	50941104	50941209	50941128	50941209	50940864	50940933	11,9,10,7	25,19,30,23	6,14,28	11,19,41	173	149	0.0336313	0.168241	0.275,0.29,0.223,0.208	0.32,0.388,0.37	-0.11	non-MIG	FALSE
ENSG00000000419	DPM1	chr20	-	50941104	50941209	50941128	50941209	50940864	50940955	4,4,0,3	0,4,2,0	0,2,2	0,0,0	173	149	1	1	1.0,0.463,0.0,1.0	NA,1.0,1.0	-0.384	non-MIG	FALSE
ENSG00000244687	UBE2V1	chr20	-	50096482	50096820	50096671	50096820	50084128	50084254	11,19,7,6	215170168224	10,25,39	319547709	298	149	0.617146	1	0.025,0.053,0.02,0.013	0.015,0.022,0.027	0.006	non-MIG	FALSE
ENSG00000244687	UBE2V1	chr20	-	50096482	50096820	50096671	50096820	50096058	50096270	4,9,3,3	2,0,0,5	2,15,30	0,2,6	298	149	0.883565	1	0.5,1.0,1.0,0.231	1.0,0.789,0.714	-0.152	non-MIG	FALSE
ENSG00000244687	UBE2V1	chr20	-	50115484	50115954	50115698	50115954	50096671	50096820	46,25,15,26	0,0,0,3	59,31,71	2,0,0	298	149	1	1	1.0,1.0,1.0,0.813	0.937,1.0,1.0	-0.026	non-MIG	FALSE
ENSG00000244687	UBE2V1	chr20	-	50115484	50115954	50115829	50115954	50096671	50096820	41,21,13,33	0,0,2,2	49,37,57	4,0,1	298	149	0.328417	0.864221	1.0,1.0,0.765,0.892	0.86,1.0,0.966	-0.028	non-MIG	FALSE
ENSG00000244687	UBE2V1	chr20	-	50115698	50115954	50115829	50115954	50096671	50096820	12,2,0,15	0,0,2,2	3,13,14	4,0,1	280	149	0.396581	0.976576	1.0,1.0,0.0,0.8	0.285,1.0,0.882	-0.022	non-MIG	FALSE
ENSG00000244687	UBE2V1	chr20	-	50115698	50115954	50115829	50115954	50115484	50115621	19,2,1,18	0,0,2,0	5,14,19	0,2,0	280	149	0.68831	1	1.0,1.0,0.21,1.0	1.0,0.788,1.0	-0.127	non-MIG	FALSE
ENSG00000177410	ZFAS1	chr20	+	49278641	49278738	49278641	49278716	49279103	49279208	151178175344	1539158717362730	56,83,92	308635976	171	149	0.280311	0.775279	0.079,0.089,0.081,0.099	0.137,0.102,0.076	-0.018	non-MIG	FALSE
ENSG00000124151	NCOA3	chr20	+	47649004	47649109	47649004	47649097	47650981	47651276	20,12,17,21	6,10,13,10	17,14,13	16,11,10	161	149	0.196131	0.613975	0.755,0.526,0.548,0.66	0.496,0.541,0.546	0.095	non-MIG	FALSE
ENSG00000101040	ZMYND8	chr20	-	47238757	47239138	47238895	47239138	47236325	47236516	80,37,26,59	79,65,72,47	37,27,79	123,43,60	287	149	0.61218	1	0.345,0.228,0.158,0.395	0.135,0.246,0.406	0.019	non-MIG	FALSE
ENSG00000064601	CTSA	chr20	+	45892724	45892887	45892724	45892880	45893219	45893311	4,2,2,3	66,32,30,27	5,0,6	146,124,86	156	149	0.193884	0.609863	0.055,0.056,0.06,0.096	0.032,0.0,0.062	0.035	non-MIG	FALSE
ENSG00000064601	CTSA	chr20	+	45892724	45892887	45892724	45892880	45893987	45894072	2,2,2,1	2,2,2,0	6,0,6	2,0,0	156	149	1	1	0.489,0.489,0.489,1.0	0.741,NA,1.0	-0.254	non-MIG	FALSE
ENSG00000101457	DNTTIP1	chr20	+	45801998	45802057	45801998	45802055	45803332	45803378	183118160125	2,6,2,5	200107247	0,4,6	151	149	0.430888	1	0.989,0.951,0.987,0.961	1.0,0.963,0.976	-0.008	non-MIG	FALSE
ENSG00000124155	PIGT	chr20	+	45416516	45416664	45416516	45416654	45418851	45418979	4,12,5,5	2,0,0,0	17,30,18	0,0,0	159	149	1	1	0.652,1.0,1.0,1.0	1.0,1.0,1.0	-0.087	non-MIG	FALSE
ENSG00000124155	PIGT	chr20	+	45416516	45416694	45416516	45416654	45418851	45418979	243128145109	2,0,0,0	262550467	0,0,0	189	149	1	1	0.99,1.0,1.0,1.0	1.0,1.0,1.0	-0.002	non-MIG	FALSE
ENSG00000124155	PIGT	chr20	+	45416516	45416694	45416516	45416654	45419294	45419395	58,40,48,41	2,0,2,0	72128111	7,6,1	189	149	0.00841397	0.0588056	0.958,1.0,0.95,1.0	0.89,0.944,0.989	0.036	non-MIG	FALSE
ENSG00000124155	PIGT	chr20	+	45416516	45418979	45416516	45416654	45419294	45419395	236130150123	2,0,2,0	262499441	7,6,1	298	149	0.0858164	0.34367	0.983,1.0,0.974,1.0	0.949,0.977,0.995	0.016	non-MIG	FALSE
ENSG00000124155	PIGT	chr20	+	45416516	45418979	45416516	45416694	45419294	45419395	198107116105	16,14,14,21	197385359	6,14,15	298	149	1.91e-07	8.57e-06	0.861,0.793,0.806,0.714	0.943,0.932,0.923	-0.139	non-MIG	FALSE
ENSG00000124155	PIGT	chr20	+	45419503	45419638	45419503	45419590	45420135	45420223	1,6,0,0	288133144115	0,1,0	349608514	197	149	1	1	0.003,0.033,0.0,0.0	0.0,0.001,0.0	0.009	non-MIG	FALSE
ENSG00000124155	PIGT	chr20	+	45420527	45421583	45420527	45420693	45424215	45424381	139,124,126,70	33,15,7,7	218437327	12,18,14	298	149	4.5e-05	0.000889229	0.678,0.805,0.9,0.833	0.901,0.924,0.921	-0.111	non-MIG	FALSE
ENSG00000124155	PIGT	chr20	+	45421382	45421583	45421382	45421533	45424215	45424381	224,178,192,99	4,2,0,0	354652493	0,2,0	199	149	1	1	0.977,0.985,1.0,1.0	1.0,0.996,1.0	-0.008	non-MIG	FALSE
ENSG00000124155	PIGT	chr20	+	45421382	45421664	45421382	45421533	45424215	45424381	107,73,81,45	4,2,0,0	155243195	0,2,0	280	149	0.500306	1	0.934,0.951,1.0,1.0	1.0,0.985,1.0	-0.024	non-MIG	FALSE
ENSG00000124155	PIGT	chr20	+	45421382	45421664	45421382	45421583	45424215	45424381	13,16,11,12	129,119,122,62	20,27,18	213431315	230	149	0.0131631	0.0827071	0.061,0.08,0.055,0.111	0.057,0.039,0.036	0.033	non-MIG	FALSE
ENSG00000244274	DBNDD2	chr20	+	45408800	45409036	45408800	45408938	45409931	45410610	116,42,68,56	669332413413	51,36,52	355492530	247	149	0.00216466	0.0200923	0.095,0.071,0.09,0.076	0.08,0.042,0.056	0.024	non-MIG	FALSE
ENSG00000101104	PABPC1L	chr20	+	44935390	44935502	44935390	44935497	44936636	44936730	0,1,1,0	22,46,20,9	1,0,3	53,39,88	154	149	0.597546	1	0.0,0.021,0.046,0.0	0.018,0.0,0.032	0	non-MIG	FALSE
ENSG00000101052	IFT52	chr20	+	43605001	43605216	43605001	43605073	43613849	43613976	5,10,4,6	36,29,69,14	9,14,20	37120138	292	149	0.8164	1	0.066,0.15,0.029,0.179	0.11,0.056,0.069	0.028	non-MIG	TRUE
ENSG00000174365	SNHG11	chr20	+	38446671	38446940	38446671	38446852	38447465	38447623	33,25,48,18	0,0,0,0	22,53,34	4,0,0	237	149	0.50155	1	1.0,1.0,1.0,1.0	0.776,1.0,1.0	0.075	non-MIG	FALSE
ENSG00000174365	SNHG11	chr20	+	38446671	38446948	38446671	38446852	38447465	38447623	29,31,51,22	0,0,0,0	26,57,35	4,0,0	245	149	0.558863	1	1.0,1.0,1.0,1.0	0.798,1.0,1.0	0.067	non-MIG	FALSE
ENSG00000174365	SNHG11	chr20	+	38446671	38447012	38446671	38446852	38447465	38447623	76,86,126,63	0,0,0,0	51,130,96	4,0,0	298	149	0.744387	1	1.0,1.0,1.0,1.0	0.864,1.0,1.0	0.045	non-MIG	FALSE
ENSG00000174365	SNHG11	chr20	+	38446671	38446948	38446671	38446940	38447465	38447623	0,6,3,4	4,0,0,0	4,4,1	0,0,0	157	149	0.107506	0.4039	0.0,1.0,1.0,1.0	1.0,1.0,1.0	-0.25	non-MIG	FALSE
ENSG00000174365	SNHG11	chr20	+	38446671	38447012	38446671	38446940	38447465	38447623	74,77,97,59	4,0,0,0	42,86,84	0,0,0	221	149	1	1	0.926,1.0,1.0,1.0	1.0,1.0,1.0	-0.018	non-MIG	FALSE
ENSG00000174365	SNHG11	chr20	+	38446671	38447012	38446671	38446948	38447465	38447623	74,71,96,55	0,0,2,0	42,84,83	4,2,0	213	149	0.277326	0.769396	1.0,1.0,0.971,1.0	0.88,0.967,1.0	0.044	non-MIG	FALSE
ENSG00000174365	SNHG11	chr20	+	38446687	38446967	38446687	38446948	38447465	38447623	5,5,6,1	0,0,2,0	4,8,7	4,2,0	168	149	0.00287293	0.0253593	1.0,1.0,0.727,1.0	0.47,0.78,1.0	0.182	non-MIG	FALSE
ENSG00000174365	SNHG11	chr20	+	38446696	38448093	38446696	38447623	38448661	38448730	18,8,6,0	44,35,60,25	5,13,18	23,56,71	298	149	0.366362	0.931795	0.17,0.103,0.048,0.0	0.098,0.104,0.113	-0.025	non-MIG	FALSE
ENSG00000196756	SNHG17	chr20	-	38422086	38422241	38422091	38422241	38421005	38421098	60,64,73,70	42,62,66,68	20,22,67	60,37,43	154	149	0.123465	0.445808	0.58,0.5,0.517,0.499	0.244,0.365,0.601	0.121	non-MIG	FALSE
ENSG00000196756	SNHG17	chr20	-	38422086	38422241	38422095	38422241	38421005	38421098	62,73,77,75	2,4,1,2	24,25,72	8,1,4	158	149	0.00563039	0.0428111	0.967,0.945,0.986,0.973	0.739,0.959,0.944	0.087	non-MIG	FALSE
ENSG00000196756	SNHG17	chr20	-	38422091	38422241	38422095	38422241	38421005	38421098	44,71,70,73	2,4,1,2	64,40,48	8,1,4	153	149	0.029556	0.153716	0.955,0.945,0.986,0.973	0.886,0.975,0.921	0.037	non-MIG	FALSE
ENSG00000196756	SNHG17	chr20	-	38422095	38422984	38422290	38422984	38421005	38421098	11,25,10,22	0,2,2,0	51,21,55	0,2,0	298	149	0.801173	1	1.0,0.862,0.714,1.0	1.0,0.84,1.0	-0.053	non-MIG	FALSE
ENSG00000196756	SNHG17	chr20	-	38425934	38426503	38426418	38426503	38422091	38422241	21,44,47,17	110205204282	59,54,91	62,74,123	298	149	0	0	0.087,0.097,0.103,0.029	0.322,0.267,0.27	-0.207	non-MIG	FALSE
ENSG00000196756	SNHG17	chr20	-	38435026	38435352	38435196	38435352	38434503	38434626	496520455513	58,61,81,99	317353493	68,86,64	298	149	0.114457	0.423159	0.81,0.81,0.737,0.722	0.7,0.672,0.794	0.048	non-MIG	FALSE
ENSG00000101407	TTI1	chr20	-	38011514	38013857	38013699	38013857	38006196	38006397	128113126100	0,0,0,0	225181256	4,0,0	298	149	1	1	1.0,1.0,1.0,1.0	0.966,1.0,1.0	0.011	non-MIG	FALSE
ENSG00000286261	AC022137.3	chr19	+	53445000	53445219	53445000	53445123	53446226	53446337	5,5,4,0	3,2,0,0	6,13,17	3,5,15	245	149	1	1	0.503,0.603,1.0,NA	0.549,0.613,0.408	0.179	non-MIG	FALSE
ENSG00000149636	DSN1	chr20	-	36770872	36771473	36771424	36771473	36766768	36766841	16,17,14,5	0,0,0,0	3,17,23	0,1,0	298	149	1	1	1.0,1.0,1.0,1.0	1.0,0.895,1.0	0.035	non-MIG	FALSE
ENSG00000149636	DSN1	chr20	-	36770872	36771473	36771424	36771473	36767968	36768042	120,88,83,106	4,0,2,0	77,88,188	10,2,0	298	149	0.0253934	0.137534	0.938,1.0,0.954,1.0	0.794,0.957,1.0	0.056	non-MIG	FALSE
ENSG00000101084	RAB5IF	chr20	+	36609600	36609758	36609600	36609730	36612009	36612557	18,10,22,12	319202300234	23,31,20	422795478	177	149	0.185509	0.591912	0.045,0.04,0.058,0.041	0.044,0.032,0.034	0.009	non-MIG	FALSE
ENSG00000080845	DLGAP4	chr20	+	36525850	36526077	36525850	36526006	36526812	36527231	11,2,0,3	44,32,34,36	7,5,7	25,25,68	220	149	0.209811	0.64602	0.145,0.041,0.0,0.053	0.159,0.119,0.065	-0.055	non-MIG	FALSE
ENSG00000244005	NFS1	chr20	-	35699191	35699352	35699309	35699352	35698480	35698590	81,71,44,34	3,0,2,1	159,49,65	3,2,2	267	149	0.649764	1	0.938,1.0,0.925,0.95	0.967,0.932,0.948	0.004	non-MIG	FALSE
ENSG00000214078	CPNE1	chr20	-	35626562	35626803	35626566	35626803	35626043	35626381	12,9,12,11	357284244389	15,11,16	395240493	153	149	0.701338	1	0.032,0.03,0.046,0.027	0.036,0.043,0.031	-0.003	non-MIG	FALSE
ENSG00000214078	CPNE1	chr20	-	35630438	35631034	35630900	35631034	35627279	35627413	534322285539	0,2,0,0	533419738	2,0,4	298	149	1	1	1.0,0.988,1.0,1.0	0.993,1.0,0.989	0.003	non-MIG	FALSE
ENSG00000214078	CPNE1	chr20	-	35632162	35632385	35632310	35632385	35631944	35632025	282160157274	9,8,5,5	236203432	2,11,10	297	149	0.70848	1	0.94,0.909,0.94,0.965	0.983,0.903,0.956	-0.009	non-MIG	FALSE
ENSG00000214078	CPNE1	chr20	-	35664759	35664932	35664878	35664932	35632794	35632923	86,64,26,74	4,0,0,1	63,56,106	4,8,4	268	149	0.000554382	0.00676664	0.923,1.0,1.0,0.976	0.898,0.796,0.936	0.098	non-MIG	FALSE
ENSG00000214078	CPNE1	chr20	-	35664358	35664900	35664759	35664900	35658929	35659014	1,10,2,0	30,29,25,21	3,0,2	70,65,99	298	149	0.0027088	0.0240996	0.016,0.147,0.038,0.0	0.021,0.0,0.01	0.04	non-MIG	FALSE
ENSG00000088340	FER1L4	chr20	-	35560122	35560364	35560162	35560364	35559340	35559627	10,3,2,1	4,2,0,0	0,0,1	0,0,2	189	149	1	1	0.663,0.542,1.0,1.0	NA,NA,0.283	0.518	non-MIG	FALSE
ENSG00000088340	FER1L4	chr20	-	35560122	35560638	35560539	35560638	35559340	35559627	6,9,2,0	0,0,0,0	0,1,11	0,0,1	298	149	1	1	1.0,1.0,1.0,NA	NA,1.0,0.846	0.077	non-MIG	FALSE
ENSG00000088340	FER1L4	chr20	-	35576595	35576696	35576651	35576696	35576380	35576518	9,12,9,12	0,0,0,0	4,2,13	0,0,1	205	149	1	1	1.0,1.0,1.0,1.0	1.0,1.0,0.904	0.032	non-MIG	FALSE
ENSG00000242372	EIF6	chr20	-	35284175	35284492	35284380	35284492	35280653	35280829	251211433210	0,0,5,2	8271139827	11,2,2	298	149	0.950363	1	1.0,1.0,0.977,0.981	0.974,0.997,0.995	0.001	non-MIG	FALSE
ENSG00000078814	MYH7B	chr20	+	35001430	35001592	35001430	35001526	35001947	35002085	0,2,1,0	0,0,0,0	0,2,3	2,0,0	215	149	1	1	NA,1.0,1.0,NA	0.0,1.0,1.0	0.333	non-MIG	FALSE
ENSG00000100983	GSS	chr20	-	34942487	34943006	34942930	34943006	34936942	34937023	1,2,10,4	1,0,0,0	17,2,67	0,0,5	298	149	0.178799	0.576997	0.333,1.0,1.0,1.0	1.0,1.0,0.87	-0.123	non-MIG	FALSE
ENSG00000100983	GSS	chr20	-	34942487	34943006	34942930	34943006	34941712	34941829	27,52,48,13	5,0,0,0	119,63,330	0,0,2	298	149	0.448637	1	0.73,1.0,1.0,1.0	1.0,1.0,0.988	-0.064	non-MIG	FALSE
ENSG00000100983	GSS	chr20	-	34951723	34951860	34951789	34951860	34945952	34946051	16,6,20,0	0,0,0,0	30,23,65	0,0,1	215	149	1	1	1.0,1.0,1.0,NA	1.0,1.0,0.978	0.007	non-MIG	FALSE
ENSG00000078747	ITCH	chr20	+	34477771	34477906	34477771	34477860	34479629	34479789	2,1,12,1	91,35,56,48	4,10,14	49120130	195	149	0.221141	0.666427	0.017,0.021,0.141,0.016	0.059,0.06,0.076	-0.016	non-MIG	FALSE
ENSG00000078747	ITCH	chr20	+	34477771	34477906	34477771	34477860	34479694	34479789	2,1,0,2	2,0,1,4	3,4,5	2,0,0	195	149	0.00043384	0.00569354	0.433,1.0,0.0,0.276	0.534,1.0,1.0	-0.417	non-MIG	FALSE
ENSG00000125970	RALY	chr20	+	34072065	34072330	34072065	34072205	34073562	34073635	1061680888706	0,0,1,0	10647691678	0,0,0	274	149	1	1	1.0,1.0,0.998,1.0	1.0,1.0,1.0	0	non-MIG	FALSE
ENSG00000131061	ZNF341	chr20	+	33757147	33757343	33757147	33757322	33758715	33758806	10,0,1,6	13,0,3,8	15,2,12	13,10,18	170	149	1	1	0.403,NA,0.226,0.397	0.503,0.149,0.369	0.002	non-MIG	FALSE
ENSG00000022277	RTF2	chr20	+	56470599	56470941	56470599	56470751	56471613	56471669	21,9,4,30	0,0,0,0	18,8,10	3,0,0	298	149	0.621401	1	1.0,1.0,1.0,1.0	0.75,1.0,1.0	0.083	non-MIG	FALSE
ENSG00000125967	NECAB3	chr20	-	33659496	33659732	33659652	33659732	33658721	33658834	83,88,72,78	2,0,2,0	104,31,145	2,0,3	298	149	0.466496	1	0.954,1.0,0.947,1.0	0.963,1.0,0.96	0.001	non-MIG	FALSE
ENSG00000125967	NECAB3	chr20	-	33659884	33660395	33660258	33660395	33659652	33659732	85,87,57,37	0,0,2,0	83,33,75	0,0,0	298	149	1	1	1.0,1.0,0.934,1.0	1.0,1.0,1.0	-0.016	non-MIG	FALSE
ENSG00000101310	SEC23B	chr20	+	18507939	18508297	18507939	18507972	18510821	18511056	19,17,14,13	68,58,42,46	15,17,36	79,78,143	298	149	0.252939	0.725564	0.123,0.128,0.143,0.124	0.087,0.098,0.112	0.031	non-MIG	FALSE
ENSG00000125844	RRBP1	chr20	-	17614736	17614880	17614739	17614880	17613677	17614220	23,25,5,18	0,1,4,4	34,9,32	0,0,2	152	149	0.00672139	0.049835	1.0,0.961,0.551,0.815	1.0,1.0,0.94	-0.148	non-MIG	FALSE
ENSG00000101311	FERMT1	chr20	-	6119403	6119572	6119420	6119572	6115810	6116044	2,0,0,0	0,0,0,0	9,23,25	0,2,0	166	149	1	1	1.0,NA,NA,NA	1.0,0.912,1.0	0.029	non-MIG	TRUE
ENSG00000125885	MCM8	chr20	+	5950651	5951077	5950651	5951023	5952010	5952163	92,85,68,47	10,8,25,13	129,39,145	14,14,27	203	149	0.979571	1	0.871,0.886,0.666,0.726	0.871,0.672,0.798	0.007	non-MIG	FALSE
ENSG00000101290	CDS2	chr20	+	5183060	5183178	5183060	5183143	5184857	5184945	3,2,2,4	57,59,91,43	3,6,2	76141141	184	149	0.690434	1	0.041,0.027,0.017,0.07	0.031,0.033,0.011	0.014	non-MIG	FALSE
ENSG00000125843	AP5S1	chr20	+	3820546	3820854	3820546	3820758	3822101	3822293	0,0,1,0	25,18,20,16	2,4,3	44,40,53	245	149	0.0408545	0.195351	0.0,0.0,0.03,0.0	0.027,0.057,0.033	-0.032	non-MIG	FALSE
ENSG00000101220	C20orf27	chr20	-	3760006	3760186	3760081	3760186	3758535	3758678	102,37,53,39	188,109,177,53	44,54,130	457495529	224	149	4.56e-11	6.12e-09	0.265,0.184,0.166,0.329	0.06,0.068,0.14	0.147	non-MIG	FALSE
ENSG00000088836	SLC4A11	chr20	-	3238979	3239190	3239094	3239190	3237543	3237588	22,4,6,11	13,18,13,20	10,0,0	6,8,6	264	149	0.1154	0.424492	0.489,0.111,0.207,0.237	0.485,0.0,0.0	0.099	non-MIG	FALSE
ENSG00000125877	ITPA	chr20	+	3209512	3209617	3209512	3209566	3213168	3213226	59,78,79,43	0,1,0,0	144156162	2,4,4	200	149	0.114579	0.423304	1.0,0.983,1.0,1.0	0.982,0.967,0.968	0.023	non-MIG	FALSE
ENSG00000125877	ITPA	chr20	+	3213318	3213426	3213318	3213383	3213984	3214058	8,0,8,0	60,77,104,44	5,12,12	202233224	192	149	0.75053	1	0.094,0.0,0.056,0.0	0.019,0.038,0.04	0.005	non-MIG	FALSE
ENSG00000101365	IDH3B	chr20	-	2658637	2658837	2658758	2658837	2658394	2658522	222,95,181,160	11,11,4,8	184168397	36,16,22	270	149	0.00463592	0.0367846	0.918,0.827,0.961,0.917	0.738,0.853,0.909	0.072	non-MIG	FALSE
ENSG00000101365	IDH3B	chr20	-	2659698	2660176	2660029	2660176	2659524	2659585	608380548388	0,0,6,6	920399779	4,2,0	298	149	0.829998	1	1.0,1.0,0.979,0.97	0.991,0.99,1.0	-0.006	non-MIG	FALSE
ENSG00000101365	IDH3B	chr20	-	2659698	2660176	2660067	2660176	2659524	2659585	671396598424	0,0,0,2	993469940	0,0,0	298	149	1	1	1.0,1.0,1.0,0.991	1.0,1.0,1.0	-0.002	non-MIG	FALSE
ENSG00000101365	IDH3B	chr20	-	2660029	2660176	2660067	2660176	2659524	2659585	68,21,64,50	0,0,0,2	82,77,169	0,0,0	187	149	1	1	1.0,1.0,1.0,0.952	1.0,1.0,1.0	-0.012	non-MIG	FALSE
ENSG00000101365	IDH3B	chr20	-	2660029	2660176	2660067	2660176	2659698	2659793	271147268184	3,7,8,3	372269578	13,2,5	187	149	0.36855	0.935959	0.986,0.944,0.964,0.98	0.958,0.991,0.989	-0.011	non-MIG	FALSE
ENSG00000101361	NOP56	chr20	+	2655933	2656214	2655933	2656034	2656400	2656549	291245323275	184187314168	109810001339	385167299	298	149	1.16e-13	2.28e-11	0.442,0.396,0.34,0.45	0.588,0.75,0.691	-0.269	non-MIG	FALSE
ENSG00000232528	AL109809.1	chr20	-	1778519	1778848	1778538	1778848	1774510	1774665	0,6,4,7	0,1,0,0	0,0,1	0,0,0	168	149	1	1	NA,0.842,1.0,1.0	NA,NA,1.0	-0.053	non-MIG	FALSE
ENSG00000234684	SDCBP2-AS1	chr20	+	1325420	1325782	1325420	1325529	1350338	1350481	29,17,15,8	4,9,11,4	24,28,57	21,9,23	298	149	0.649927	1	0.784,0.486,0.405,0.5	0.364,0.609,0.553	0.035	non-MIG	FALSE
ENSG00000234684	SDCBP2-AS1	chr20	+	1325420	1325782	1325420	1325529	1373077	1373178	29,17,16,8	6,2,4,2	18,28,55	2,0,2	298	149	0.000804718	0.00902345	0.707,0.81,0.667,0.667	0.818,1.0,0.932	-0.204	non-MIG	FALSE
ENSG00000125826	RBCK1	chr20	+	420870	421031	420870	421006	422126	422238	21,84,49,28	0,2,2,2	103,19,175	2,0,2	174	149	0.604795	1	1.0,0.973,0.955,0.923	0.978,1.0,0.987	-0.026	non-MIG	FALSE
ENSG00000125841	NRSN2	chr20	+	347433	347512	347433	347506	349248	349363	10,3,3,0	0,0,0,0	0,0,8	0,0,2	155	149	1	1	1.0,1.0,1.0,NA	NA,NA,0.794	0.206	non-MIG	FALSE
ENSG00000101544	ADNP2	chr18	+	80117529	80117650	80117529	80117584	80133102	80133192	247124131153	1,3,0,0	167148181	4,0,0	215	149	1	1	0.994,0.966,1.0,1.0	0.967,1.0,1.0	0.001	non-MIG	FALSE
ENSG00000131196	NFATC1	chr18	+	79450953	79451126	79450953	79451041	79451675	79451816	132,57,48,103	0,6,0,4	38,43,93	2,1,5	234	149	0.529581	1	1.0,0.858,1.0,0.943	0.924,0.965,0.922	0.013	non-MIG	FALSE
ENSG00000131196	NFATC1	chr18	+	79486247	79486937	79486247	79486630	79527527	79529323	32,18,39,54	33,20,6,40	29,2,4	10,4,2	298	149	0.896887	1	0.327,0.31,0.765,0.403	0.592,0.2,0.5	0.021	non-MIG	FALSE
ENSG00000197971	MBP	chr18	-	76988299	76988527	76988494	76988527	76984774	76984894	1,0,2,0	0,0,0,0	2,0,4	0,1,0	298	149	1	1	1.0,NA,1.0,NA	1.0,0.0,1.0	0.333	non-MIG	FALSE
ENSG00000174628	IQCK	chr16	+	19763847	19764112	19763847	19763900	19788837	19788922	6,0,3,2	0,0,0,0	6,18,14	0,0,1	298	149	1	1	1.0,NA,1.0,1.0	1.0,1.0,0.875	0.042	non-MIG	FALSE
ENSG00000158850	B4GALT3	chr1	-	161173604	161174049	161173858	161174049	161172226	161172331	95,78,78,82	0,0,0,0	78123132	0,2,1	298	149	1	1	1.0,1.0,1.0,1.0	1.0,0.969,0.985	0.015	non-MIG	FALSE
ENSG00000184867	ARMCX2	chrX	-	101659407	101659501	101659418	101659501	101659075	101659148	4,0,3,0	20,6,6,6	0,4,2	65,10,22	160	149	0.4493	1	0.157,0.0,0.318,0.0	0.0,0.271,0.078	0.002	non-MIG	FALSE
ENSG00000102393	GLA	chrX	-	101398718	101398946	101398784	101398946	101398369	101398567	20,3,26,6	143,98,148,83	16,41,49	169618546	215	149	0.120728	0.439339	0.088,0.021,0.109,0.048	0.062,0.044,0.059	0.012	non-MIG	FALSE
ENSG00000102393	GLA	chrX	-	101401232	101401809	101401631	101401809	101400665	101400757	12,11,29,4	172,69,197,124	62238189	311702616	298	149	2.07e-12	3.52e-10	0.034,0.074,0.069,0.016	0.091,0.145,0.133	-0.075	non-MIG	FALSE
ENSG00000102393	GLA	chrX	-	101401232	101401809	101401667	101401809	101400665	101400757	29,32,53,18	0,0,0,1	130349286	0,3,0	298	149	1	1	1.0,1.0,1.0,0.9	1.0,0.983,1.0	-0.019	non-MIG	FALSE
ENSG00000102393	GLA	chrX	-	101401631	101401809	101401667	101401809	101400665	101400757	193,92,226,139	0,0,0,1	385865744	0,3,0	185	149	1	1	1.0,1.0,1.0,0.991	1.0,0.996,1.0	-0.001	non-MIG	FALSE
ENSG00000143036	SLC44A3	chr1	+	94827506	94827643	94827506	94827547	94828492	94828586	10,5,5,8	0,0,0,0	4,19,17	0,7,10	245	149	1.47e-08	9.77e-07	1.0,1.0,1.0,1.0	1.0,0.623,0.508	0.29	non-MIG	FALSE
ENSG00000186472	PCLO	chr7	-	82847138	82847247	82847146	82847247	82846566	82846634	2,5,2,4	0,4,0,0	0,9,10	0,1,0	157	149	1	1	1.0,0.543,1.0,1.0	NA,0.895,1.0	-0.062	non-MIG	FALSE
ENSG00000058335	RASGRF1	chr15	-	79006176	79006434	79006185	79006434	79003801	79004175	7,0,0,0	3,2,0,4	0,0,0	0,0,2	158	149	1	1	0.688,0.0,NA,0.0	NA,NA,0.0	0.229	non-MIG	FALSE
ENSG00000204271	SPIN3	chrX	-	56995215	56995530	56995241	56995530	56994722	56994949	2,5,16,0	0,2,2,1	17,11,14	0,1,11	175	149	0.30058	0.810548	1.0,0.68,0.872,0.0	1.0,0.904,0.52	-0.17	non-MIG	FALSE
ENSG00000204271	SPIN3	chrX	-	56995215	56995555	56995280	56995555	56994722	56994949	8,11,20,5	0,2,0,0	29,17,26	2,2,1	214	149	0.0402511	0.193731	1.0,0.793,1.0,1.0	0.91,0.855,0.948	0.044	non-MIG	FALSE
ENSG00000204271	SPIN3	chrX	-	56995241	56995555	56995280	56995555	56994722	56994949	6,8,6,6	0,2,0,0	12,7,25	2,2,1	188	149	0.0483153	0.222076	1.0,0.76,1.0,1.0	0.826,0.735,0.952	0.102	non-MIG	FALSE
ENSG00000147231	RADX	chrX	+	106637759	106637924	106637759	106637794	106640551	106640721	21,63,13,20	3,0,0,5	32,58,85	4,6,6	279	149	0.298829	0.808392	0.789,1.0,1.0,0.681	0.81,0.838,0.883	0.024	non-MIG	FALSE
ENSG00000167085	PHB	chr17	-	49414739	49414858	49414834	49414858	49413176	49413291	7,6,4,0	43,24,54,26	16,18,11	120193169	244	149	0.82565	1	0.09,0.132,0.043,0.0	0.075,0.054,0.038	0.011	non-MIG	FALSE
ENSG00000115687	PASK	chr2	-	241115021	241115177	241115042	241115177	241112239	241112439	0,0,0,4	28,26,24,85	2,0,6	35,11,51	170	149	0.0151136	0.0923468	0.0,0.0,0.0,0.04	0.048,0.0,0.093	-0.037	non-MIG	FALSE
ENSG00000134910	STT3A	chr11	+	125608108	125608289	125608108	125608243	125609433	125609589	283196307291	0,0,4,0	386610571	0,2,4	195	149	1	1	1.0,1.0,0.983,1.0	1.0,0.996,0.991	0	non-MIG	FALSE
ENSG00000102309	PIN4	chrX	+	72181764	72181925	72181764	72181828	72186460	72186534	1,0,4,2	38,25,30,12	2,3,2	36,53,88	246	149	0.775605	1	0.016,0.0,0.075,0.092	0.033,0.033,0.014	0.019	non-MIG	FALSE
ENSG00000147130	ZMYM3	chrX	-	71246594	71246692	71246630	71246692	71246352	71246512	74,50,52,44	1,2,5,0	63,27,94	13,7,19	185	149	3.37e-08	2e-06	0.983,0.953,0.893,1.0	0.796,0.756,0.799	0.174	non-MIG	FALSE
ENSG00000158813	EDA	chrX	+	70033397	70033528	70033397	70033522	70035357	70039469	13,9,6,14	17,7,20,30	6,2,13	5,5,17	155	149	0.578837	1	0.424,0.553,0.224,0.31	0.536,0.278,0.424	-0.035	non-MIG	FALSE
ENSG00000083750	RRAGB	chrX	+	55717748	55718419	55717748	55717788	55719313	55719347	6,3,2,0	0,0,0,0	5,11,19	0,1,2	298	149	1	1	1.0,1.0,1.0,NA	1.0,0.846,0.826	0.109	non-MIG	FALSE
ENSG00000182518	FAM104B	chrX	-	55159125	55159228	55159128	55159228	55146180	55146311	21,7,25,11	38,16,23,10	22,25,31	99151180	152	149	2.56e-07	1.09e-05	0.351,0.3,0.516,0.519	0.179,0.14,0.144	0.267	non-MIG	FALSE
ENSG00000086758	HUWE1	chrX	-	53543840	53543968	53543885	53543968	53542442	53542539	147206268239	104,37,52,57	296138581	97108232	194	149	0.0560943	0.249297	0.521,0.81,0.798,0.763	0.701,0.495,0.658	0.105	non-MIG	FALSE
ENSG00000086758	HUWE1	chrX	-	53602563	53602658	53602590	53602658	53600117	53600309	317330308319	16,9,2,3	437233857	3,12,17	176	149	0.919814	1	0.944,0.969,0.992,0.989	0.992,0.943,0.977	0.003	non-MIG	FALSE
ENSG00000138592	USP8	chr15	+	50424381	50424654	50424381	50424514	50439008	50439177	67,32,35,36	7,3,4,6	65,54,110	8,10,18	289	149	0.238317	0.694797	0.832,0.846,0.819,0.756	0.807,0.736,0.759	0.046	non-MIG	FALSE
ENSG00000138592	USP8	chr15	+	50476848	50476997	50476848	50476993	50477275	50477499	0,0,0,0	39,64,47,57	2,1,2	63,50,112	153	149	0.505362	1	0.0,0.0,0.0,0.0	0.03,0.019,0.017	-0.022	non-MIG	FALSE
ENSG00000248690	HAS2-AS1	chr8	+	121641189	121641454	121641189	121641446	121642583	121642731	0,2,2,0	2,2,2,0	0,0,0	0,2,0	157	149	1	1	0.0,0.487,0.487,NA	NA,0.0,NA	0.325	non-MIG	FALSE
ENSG00000156650	KAT6B	chr10	+	74838682	74838783	74838682	74838752	74842599	74843478	7,0,2,5	18,10,11,8	3,4,3	24,13,20	180	149	0.444713	1	0.244,0.0,0.131,0.341	0.094,0.203,0.11	0.043	non-MIG	FALSE
ENSG00000156650	KAT6B	chr10	+	74975398	74975781	74975398	74975454	74977315	74977437	20,11,30,26	14,2,6,4	35,21,49	8,11,11	298	149	0.859385	1	0.417,0.733,0.714,0.765	0.686,0.488,0.69	0.036	non-MIG	FALSE
ENSG00000156650	KAT6B	chr10	+	74975398	74976330	74975398	74975454	74977315	74977437	32,17,31,43	14,2,6,4	43,30,67	8,11,11	298	149	0.742767	1	0.533,0.81,0.721,0.843	0.729,0.577,0.753	0.04	non-MIG	FALSE
ENSG00000156650	KAT6B	chr10	+	74975398	74976330	74975398	74975781	74977315	74977437	49,25,28,41	6,0,4,2	82,27,61	12,2,13	298	149	0.0484148	0.222333	0.803,1.0,0.778,0.911	0.774,0.871,0.701	0.091	non-MIG	FALSE
ENSG00000156650	KAT6B	chr10	+	74975398	74977437	74975398	74976330	74979223	74979339	18,22,26,26	0,0,0,0	42,20,79	2,0,0	298	149	1	1	1.0,1.0,1.0,1.0	0.913,1.0,1.0	0.029	non-MIG	FALSE
ENSG00000156650	KAT6B	chr10	+	74981786	74985241	74981786	74981928	74989018	74989112	25,10,25,25	0,0,0,0	56,7,54	4,1,5	298	149	1.18e-05	0.000288645	1.0,1.0,1.0,1.0	0.875,0.778,0.844	0.168	non-MIG	FALSE
ENSG00000114745	GORASP1	chr3	-	39100787	39101102	39101015	39101102	39100304	39100454	6,0,0,0	0,0,0,0	1,0,10	0,0,4	298	149	1	1	1.0,NA,NA,NA	1.0,NA,0.556	0.222	non-MIG	FALSE
ENSG00000114745	GORASP1	chr3	-	39100746	39100877	39100787	39100877	39100304	39100503	63,24,40,49	0,0,0,0	44,18,70	0,0,2	190	149	1	1	1.0,1.0,1.0,1.0	1.0,1.0,0.965	0.012	non-MIG	FALSE
ENSG00000114745	GORASP1	chr3	-	39100787	39101102	39101015	39101102	39100304	39100503	5,0,0,0	0,0,0,0	0,0,10	1,0,0	298	149	1	1	1.0,NA,NA,NA	0.0,NA,1.0	0.5	non-MIG	FALSE
ENSG00000114745	GORASP1	chr3	-	39102677	39102881	39102692	39102881	39101022	39101102	31,24,27,23	0,0,0,0	28,12,34	0,0,4	164	149	0.892933	1	1.0,1.0,1.0,1.0	1.0,1.0,0.885	0.038	non-MIG	FALSE
ENSG00000114745	GORASP1	chr3	-	39102677	39102881	39102692	39102881	39101509	39101570	2,0,6,2	0,0,0,2	2,0,7	0,0,0	164	149	1	1	1.0,NA,1.0,0.476	1.0,NA,1.0	-0.175	non-MIG	FALSE
ENSG00000088992	TESC	chr12	-	117046771	117046838	117046776	117046838	117046558	117046666	14,12,10,6	34,32,32,21	16,10,26	56,88,88	154	149	0.108257	0.4059	0.285,0.266,0.232,0.217	0.217,0.099,0.222	0.071	non-MIG	FALSE
ENSG00000124357	NAGK	chr2	+	71075554	71075642	71075554	71075610	71076603	71076701	25,38,18,11	0,0,0,0	36,18,61	0,0,2	181	149	1	1	1.0,1.0,1.0,1.0	1.0,1.0,0.962	0.013	non-MIG	FALSE
ENSG00000153914	SREK1	chr5	+	66153462	66153596	66153462	66153490	66158808	66158932	67,67,47,31	2,0,0,0	88,91,163	1,0,0	255	149	1	1	0.951,1.0,1.0,1.0	0.981,1.0,1.0	-0.006	non-MIG	FALSE
ENSG00000182220	ATP6AP2	chrX	+	40580936	40581102	40580936	40581071	40588985	40589116	336192276156	2,0,0,0	448283226	0,0,0	180	149	1	1	0.993,1.0,1.0,1.0	1.0,1.0,1.0	-0.002	non-MIG	FALSE
ENSG00000114735	HEMK1	chr3	+	50570930	50571332	50570930	50571294	50571709	50571801	36,8,20,11	0,3,8,0	18,15,61	10,0,12	187	149	0.256796	0.73399	1.0,0.68,0.666,1.0	0.589,1.0,0.802	0.039	non-MIG	FALSE
ENSG00000079432	CIC	chr19	+	42294172	42294304	42294172	42294298	42294603	42294735	130,88,58,125	45,34,28,37	61,32,123	23,10,31	155	149	0.286795	0.78626	0.735,0.713,0.666,0.765	0.718,0.755,0.792	-0.035	non-MIG	FALSE
ENSG00000150527	MIA2	chr14	+	39276933	39277065	39276933	39276955	39279336	39279358	38,26,44,45	2,0,5,3	54,80,118	1,3,8	259	149	0.832485	1	0.916,1.0,0.835,0.896	0.969,0.939,0.895	-0.023	non-MIG	FALSE
ENSG00000150527	MIA2	chr14	+	39291018	39291111	39291018	39291096	39293270	39293381	0,2,2,0	16,22,16,6	3,1,14	17,24,59	164	149	0.00107066	0.0113095	0.0,0.076,0.102,0.0	0.138,0.036,0.177	-0.072	non-MIG	FALSE
ENSG00000135506	OS9	chr12	+	57695961	57696038	57695961	57695976	57696274	57696373	230168212154	0,0,2,0	346,72,323	8,3,5	211	149	0.00597846	0.0450548	1.0,1.0,0.987,1.0	0.968,0.944,0.979	0.033	non-MIG	FALSE
ENSG00000135506	OS9	chr12	+	57718145	57718421	57718145	57718376	57718992	57719182	251253282181	2,3,3,0	383,60,350	24,6,7	194	149	7.66e-08	3.92e-06	0.99,0.985,0.986,1.0	0.925,0.885,0.975	0.062	non-MIG	FALSE
ENSG00000135506	OS9	chr12	+	57718992	57720263	57718992	57719182	57720405	57720518	217,77,123,86	50,55,105,19	148,34,170	141,31,127	298	149	0.0108935	0.0720867	0.685,0.412,0.369,0.694	0.344,0.354,0.401	0.174	non-MIG	FALSE
ENSG00000242612	DECR2	chr16	+	406684	406952	406684	406833	407424	407560	26,26,19,17	2,10,0,10	13,4,27	2,0,6	268	149	0.612139	1	0.878,0.591,1.0,0.486	0.783,1.0,0.714	-0.094	non-MIG	FALSE
ENSG00000242612	DECR2	chr16	+	407424	407580	407424	407560	410208	410367	4,7,0,4	8,9,3,6	7,0,4	0,1,1	169	149	0.00166152	0.0161468	0.306,0.407,0.0,0.37	1.0,0.0,0.779	-0.322	non-MIG	FALSE
ENSG00000242612	DECR2	chr16	+	410242	410404	410242	410367	410690	410784	11,17,9,19	45,55,45,73	6,0,13	49,24,29	186	149	0.188705	0.59874	0.164,0.198,0.138,0.173	0.089,0.0,0.264	0.051	non-MIG	FALSE
ENSG00000242612	DECR2	chr16	+	410690	410784	410690	410753	410971	411076	75,110,64,130	0,0,1,3	54,30,68	0,1,0	180	149	1	1	1.0,1.0,0.981,0.973	1.0,0.961,1.0	0.001	non-MIG	FALSE
ENSG00000046647	GEMIN8	chrX	-	14026051	14026221	14026139	14026221	14021463	14021511	4,8,0,7	27,31,17,14	0,13,28	31,43,80	237	149	0.490034	1	0.085,0.14,0.0,0.239	0.0,0.16,0.18	0.003	non-MIG	FALSE
ENSG00000168944	CEP120	chr5	-	123388303	123388606	123388431	123388606	123386517	123386667	0,2,5,0	27,14,20,10	2,4,8	13,46,78	277	149	0.324765	0.857192	0.0,0.071,0.119,0.0	0.076,0.045,0.052	-0.01	non-MIG	TRUE
ENSG00000101871	MID1	chrX	-	10566887	10567603	10567001	10567603	10523091	10523187	47,55,71,34	5,3,1,5	109193249	7,6,22	263	149	0.79321	1	0.842,0.912,0.976,0.794	0.898,0.948,0.865	-0.023	non-MIG	FALSE
ENSG00000114346	ECT2	chr3	+	172752149	172752472	172752149	172752436	172754508	172754660	12,1,5,2	3,0,0,1	31,21,24	2,2,1	185	149	0.661361	1	0.763,1.0,1.0,0.617	0.926,0.894,0.951	-0.079	non-MIG	FALSE
ENSG00000114346	ECT2	chr3	+	172764277	172764500	172764277	172764413	172769006	172769143	205,89,106,186	6,0,5,2	224286319	2,8,7	236	149	0.934698	1	0.956,1.0,0.93,0.983	0.986,0.958,0.966	-0.003	non-MIG	FALSE
ENSG00000069493	CLEC2D	chr12	+	9687901	9688161	9687901	9688086	9692827	9692931	2,0,5,1	10,10,11,7	0,0,6	5,5,29	224	149	0.381978	0.953917	0.117,0.0,0.232,0.087	0.0,0.0,0.121	0.069	non-MIG	FALSE
ENSG00000139618	BRCA2	chr13	+	32316421	32316527	32316421	32316523	32319076	32319325	25,9,29,8	0,0,1,0	12,34,53	0,0,0	153	149	1	1	1.0,1.0,0.966,1.0	1.0,1.0,1.0	-0.008	non-MIG	TRUE
ENSG00000283128	AC009403.2	chr7	-	155506616	155507116	155507019	155507116	155503020	155503105	5,0,4,6	8,0,5,9	11,12,22	19,24,29	298	149	1	1	0.238,NA,0.286,0.25	0.224,0.2,0.275	0.025	non-MIG	FALSE
ENSG00000013374	NUB1	chr7	+	151374096	151374243	151374096	151374201	151375847	151375943	14,3,18,7	63,51,48,39	11,11,17	50,40,100	191	149	0.86139	1	0.148,0.044,0.226,0.123	0.146,0.177,0.117	-0.011	non-MIG	FALSE
ENSG00000166845	C18orf54	chr18	+	54361642	54361948	54361642	54361891	54362770	54362921	21,9,1,14	7,6,1,5	12,2,8	4,4,14	206	149	0.110099	0.41106	0.685,0.52,0.42,0.669	0.685,0.266,0.292	0.159	non-MIG	FALSE
ENSG00000166845	C18orf54	chr18	+	54361642	54362431	54361642	54361891	54362770	54362921	17,7,5,15	7,6,1,5	9,9,22	4,4,14	298	149	0.593315	1	0.548,0.368,0.714,0.6	0.529,0.529,0.44	0.058	non-MIG	FALSE
ENSG00000166845	C18orf54	chr18	+	54361642	54362431	54361642	54361948	54362770	54362921	8,9,6,8	12,7,0,5	5,12,20	6,0,2	298	149	0.12205	0.442572	0.25,0.391,1.0,0.444	0.294,1.0,0.833	-0.188	non-MIG	FALSE
ENSG00000106479	ZNF862	chr7	+	149838374	149838635	149838374	149838461	149844624	149844736	12,15,3,8	2,3,0,3	10,0,3	0,0,1	298	149	1	1	0.75,0.714,1.0,0.571	1.0,NA,0.6	-0.041	non-MIG	FALSE
ENSG00000106479	ZNF862	chr7	+	149838374	149838635	149838374	149838461	149846150	149846255	12,2,2,10	2,0,0,0	9,0,0	0,0,0	298	149	1	1	0.75,1.0,1.0,1.0	1.0,NA,NA	-0.063	non-MIG	FALSE
ENSG00000133624	ZNF767P	chr7	-	149551573	149551826	149551654	149551826	149550867	149550946	5,5,2,8	4,0,2,15	26,6,23	0,4,5	230	149	0.0453114	0.211702	0.447,1.0,0.393,0.257	1.0,0.493,0.749	-0.223	non-MIG	FALSE
ENSG00000197024	ZNF398	chr7	+	149153944	149154340	149153944	149154317	149166157	149166284	58,63,36,69	0,0,0,0	78,77,116	0,0,2	172	149	1	1	1.0,1.0,1.0,1.0	1.0,1.0,0.98	0.007	non-MIG	FALSE
ENSG00000197448	GSTK1	chr7	+	143264991	143265296	143264991	143265092	143267616	143267733	109,97,67,51	7,9,3,2	203334400	4,5,12	298	149	0.00437449	0.0351474	0.886,0.843,0.918,0.927	0.962,0.971,0.943	-0.065	non-MIG	FALSE
ENSG00000174446	SNAPC5	chr15	-	66494902	66495419	66495329	66495419	66493467	66494552	0,4,0,2	74,41,67,39	0,1,10	104,79,127	298	149	0.535533	1	0.0,0.047,0.0,0.025	0.0,0.006,0.038	0.003	non-MIG	FALSE
ENSG00000255152	MSH5-SAPCD1	chr6	+	31761817	31761955	31761817	31761865	31762111	31762185	38,55,36,14	0,1,1,0	35,33,224	0,6,4	239	149	0.00856035	0.0595026	1.0,0.972,0.957,1.0	1.0,0.774,0.972	0.067	non-MIG	FALSE
ENSG00000101911	PRPS2	chrX	+	12799206	12799399	12799206	12799390	12809233	12809332	27,16,7,23	117,83,71,85	21,20,35	102253221	158	149	0.0543514	0.243246	0.179,0.154,0.085,0.203	0.163,0.069,0.13	0.035	non-MIG	FALSE
ENSG00000102103	PQBP1	chrX	+	48897911	48898093	48897911	48898082	48898491	48898576	8,9,26,21	44,73,149,49	23,13,30	156,72,108	160	149	0.903628	1	0.145,0.103,0.14,0.285	0.121,0.144,0.206	0.011	non-MIG	FALSE
ENSG00000102103	PQBP1	chrX	+	48902232	48902517	48902232	48902384	48902731	48902793	526415802590	3,0,2,0	567231553	6,3,3	282	149	0.598184	1	0.989,1.0,0.995,1.0	0.98,0.976,0.99	0.014	non-MIG	FALSE
ENSG00000116698	SMG7	chr1	+	183542075	183542502	183542075	183542364	183544352	183544497	51,27,23,24	77,64,70,56	67,67,89	103113165	287	149	0.11526	0.424282	0.256,0.18,0.146,0.182	0.252,0.235,0.219	-0.044	non-MIG	FALSE
ENSG00000173809	TDRD12	chr19	+	32826097	32826357	32826097	32826161	32826444	32826598	0,0,3,0	0,0,0,4	5,2,3	0,0,0	298	149	1	1	NA,NA,1.0,0.0	1.0,1.0,1.0	-0.5	non-MIG	FALSE
ENSG00000198301	SDAD1	chr4	-	75990695	75990945	75990751	75990945	75981932	75982037	3,5,10,1	61,69,64,53	8,10,15	125133149	205	149	0.574758	1	0.035,0.05,0.102,0.014	0.044,0.052,0.068	-0.004	non-MIG	FALSE
ENSG00000171208	NETO2	chr16	-	47122867	47122912	47122888	47122912	47122656	47122784	109,90,121,106	53,32,25,38	214296392	68104105	170	149	0.54943	1	0.643,0.711,0.809,0.71	0.734,0.714,0.766	-0.02	non-MIG	FALSE
ENSG00000075711	DLG1	chr3	-	197065275	197065809	197065707	197065809	197059888	197059998	51,45,48,42	0,1,0,0	58,50,155	0,0,0	298	149	1	1	1.0,0.957,1.0,1.0	1.0,1.0,1.0	-0.011	non-MIG	TRUE
ENSG00000075711	DLG1	chr3	-	197085295	197085756	197085579	197085756	197081050	197081117	2,3,0,0	62,66,39,50	2,4,10	96,43,144	298	149	0.0234269	0.1296	0.016,0.022,0.0,0.0	0.01,0.044,0.034	-0.02	non-MIG	TRUE
ENSG00000075711	DLG1	chr3	-	197138214	197138391	197138221	197138391	197136541	197136678	0,2,0,2	60,55,61,60	2,1,2	103,46,110	156	149	0.609158	1	0.0,0.034,0.0,0.031	0.018,0.02,0.017	-0.002	non-MIG	TRUE
ENSG00000075711	DLG1	chr3	-	197297543	197297699	197297672	197297699	197297185	197297235	16,32,22,21	27,19,28,19	17,2,26	23,8,36	278	149	0.174447	0.567984	0.241,0.474,0.296,0.372	0.284,0.118,0.279	0.119	non-MIG	TRUE
ENSG00000075711	DLG1	chr3	-	197298417	197298612	197298535	197298612	197297185	197297235	21,24,18,19	6,17,6,7	20,23,43	21,13,27	267	149	0.0898569	0.354015	0.661,0.441,0.626,0.602	0.347,0.497,0.471	0.144	non-MIG	TRUE
ENSG00000128604	IRF5	chr7	+	128941278	128941424	128941278	128941391	128942070	128942276	2,0,2,0	0,4,0,0	0,0,2	1,2,1	182	149	1	1	1.0,0.0,1.0,NA	0.0,0.0,0.621	0.46	non-MIG	FALSE
ENSG00000128604	IRF5	chr7	+	128945844	128946034	128945844	128946006	128946500	128946562	121,96,61,66	1,0,0,0	37,18,149	0,0,0	177	149	1	1	0.99,1.0,1.0,1.0	1.0,1.0,1.0	-0.002	non-MIG	FALSE
ENSG00000122952	ZWINT	chr10	-	56358804	56358947	56358908	56358947	56358555	56358687	473354392345	43,23,42,44	737264526	38,23,37	253	149	0.00986943	0.0666056	0.866,0.901,0.846,0.822	0.919,0.871,0.893	-0.036	non-MIG	FALSE
ENSG00000122952	ZWINT	chr10	-	56360017	56360383	56360292	56360383	56359686	56359853	281159205163	0,0,0,0	347172428	4,0,6	298	149	0.406678	0.990865	1.0,1.0,1.0,1.0	0.977,1.0,0.973	0.017	non-MIG	FALSE
ENSG00000102225	CDK16	chrX	+	47222260	47222380	47222260	47222342	47223551	47223759	13,10,9,8	25,33,28,3	53,16,33	40,25,68	187	149	0.370038	0.9379	0.293,0.194,0.204,0.68	0.514,0.338,0.279	-0.034	non-MIG	FALSE
ENSG00000102225	CDK16	chrX	+	47224384	47224518	47224384	47224476	47224617	47224743	146093810661024	6,8,6,2	7864191288	3,4,18	191	149	0.668125	1	0.995,0.989,0.993,0.998	0.995,0.988,0.982	0.005	non-MIG	FALSE
ENSG00000008311	AASS	chr7	-	122078861	122079712	122079596	122079712	122077837	122078014	36,41,16,20	2,0,0,2	87,68,140	0,3,3	298	149	0.354048	0.911343	0.9,1.0,1.0,0.833	1.0,0.919,0.959	-0.026	non-MIG	FALSE
ENSG00000008311	AASS	chr7	-	122098744	122098866	122098748	122098866	122098449	122098576	23,26,20,25	0,0,0,0	61,74,143	2,0,0	153	149	1	1	1.0,1.0,1.0,1.0	0.967,1.0,1.0	0.011	non-MIG	FALSE
ENSG00000106278	PTPRZ1	chr7	+	122010333	122013889	122010333	122011309	122019123	122019268	0,0,0,0	2,0,0,0	0,3,4	0,3,2	298	149	1	1	0.0,NA,NA,NA	NA,0.333,0.5	-0.416	non-MIG	FALSE
ENSG00000078674	PCM1	chr8	+	17991541	17991700	17991541	17991676	17993482	17993619	50,65,95,60	28,50,55,63	117102220	41,43,78	173	149	0.000130156	0.00214905	0.606,0.528,0.598,0.451	0.711,0.671,0.708	-0.151	non-MIG	TRUE
ENSG00000118965	WDR35	chr2	-	19932282	19932447	19932382	19932447	19931268	19931409	30,25,11,25	1,2,1,0	60,74,139	2,0,2	249	149	1	1	0.947,0.882,0.868,1.0	0.947,1.0,0.977	-0.05	non-MIG	TRUE
ENSG00000118965	WDR35	chr2	-	19935466	19935603	19935470	19935603	19933400	19933511	0,0,0,0	8,14,9,11	2,4,5	46,37,42	153	149	0.000311862	0.00434733	0.0,0.0,0.0,0.0	0.041,0.095,0.104	-0.08	non-MIG	TRUE
ENSG00000255052	FAM66D	chr8	+	12121986	12122160	12121986	12122050	12145422	12145546	0,6,16,0	17,10,4,0	6,3,4	9,7,6	259	149	1	1	0.0,0.257,0.697,NA	0.277,0.198,0.277	0.067	non-MIG	FALSE
ENSG00000255052	FAM66D	chr8	+	12121986	12122160	12121986	12122050	12145638	12145700	0,6,2,0	0,2,2,0	2,1,0	0,0,7	259	149	1	1	NA,0.633,0.365,NA	1.0,1.0,0.0	-0.168	non-MIG	FALSE
ENSG00000135241	PNPLA8	chr7	-	108487758	108487953	108487944	108487953	108479183	108479379	60,55,32,63	4,1,0,0	41,82,112	0,6,3	298	149	0.107117	0.403707	0.882,0.965,1.0,1.0	1.0,0.872,0.949	0.021	non-MIG	FALSE
ENSG00000091127	PUS7	chr7	-	105470687	105470848	105470760	105470848	105465312	105465414	34,45,36,22	2,0,0,0	69,54,112	4,0,5	222	149	0.0105468	0.0703398	0.919,1.0,1.0,1.0	0.92,1.0,0.938	0.027	non-MIG	FALSE
ENSG00000091127	PUS7	chr7	-	105470687	105470848	105470760	105470848	105468336	105468463	69,106,58,77	6,2,0,12	163168291	10,10,23	222	149	0.513478	1	0.885,0.973,1.0,0.812	0.916,0.919,0.895	0.007	non-MIG	FALSE
ENSG00000163634	THOC7	chr3	-	63839655	63839773	63839682	63839773	63838371	63838499	82,56,133,52	2,0,0,0	232451261	0,2,0	176	149	1	1	0.972,1.0,1.0,1.0	1.0,0.995,1.0	-0.005	non-MIG	FALSE
ENSG00000222011	FAM185A	chr7	+	102748970	102749658	102748970	102749636	102751691	102751801	18,5,8,11	4,4,0,6	50,14,14	6,0,2	171	149	0.0418061	0.198295	0.797,0.521,1.0,0.615	0.879,1.0,0.859	-0.179	non-MIG	FALSE
ENSG00000145819	ARHGAP26	chr5	+	143014079	143014293	143014079	143014116	143037195	143037261	0,0,0,0	26,11,18,10	1,0,2	14,20,55	298	149	1	1	0.0,0.0,0.0,0.0	0.034,0.0,0.018	-0.017	non-MIG	FALSE
ENSG00000145819	ARHGAP26	chr5	+	143207197	143207473	143207197	143207308	143213996	143214088	17,11,12,13	9,5,16,0	11,10,24	31,13,14	298	149	0.0429833	0.202572	0.486,0.524,0.273,1.0	0.151,0.278,0.462	0.274	non-MIG	FALSE
ENSG00000106400	ZNHIT1	chr7	+	101218318	101221796	101218318	101218485	101222603	101222774	29,11,6,5	18,15,11,22	14,14,23	11,22,14	298	149	0.198819	0.618898	0.446,0.268,0.214,0.102	0.389,0.241,0.451	-0.103	non-MIG	FALSE
ENSG00000077454	LRCH4	chr7	-	100576693	100577005	100576901	100577005	100576237	100576323	87,92,78,95	0,2,0,0	47,21,124	0,0,0	298	149	1	1	1.0,0.958,1.0,1.0	1.0,1.0,1.0	-0.01	non-MIG	FALSE
ENSG00000166526	ZNF3	chr7	-	100077228	100077433	100077302	100077433	100075541	100075630	7,13,12,16	25,25,38,17	15,25,11	46,39,48	223	149	0.571069	1	0.158,0.258,0.174,0.386	0.179,0.3,0.133	0.04	non-MIG	FALSE
ENSG00000119943	PYROXD2	chr10	-	98390870	98391082	98391009	98391082	98390597	98390754	2,0,4,2	0,0,1,0	0,0,2	6,0,0	288	149	1	1	1.0,NA,0.674,1.0	0.0,NA,1.0	0.391	non-MIG	FALSE
ENSG00000130429	ARPC1B	chr7	+	99377337	99377455	99377337	99377439	99385701	99385778	10,6,4,6	0,2,0,0	4,7,19	9,1,6	165	149	1.3e-05	0.000305663	1.0,0.73,1.0,1.0	0.286,0.863,0.741	0.302	non-MIG	FALSE
ENSG00000127990	SGCE	chr7	-	94587777	94588732	94588688	94588732	94585263	94585515	2,1,4,1	100,34,109,60	4,7,7	70127182	298	149	0.0604215	0.262135	0.01,0.014,0.018,0.008	0.028,0.027,0.019	-0.012	non-MIG	FALSE
ENSG00000127990	SGCE	chr7	-	94597748	94598004	94597929	94598004	94588688	94588732	0,2,0,0	0,0,0,0	4,0,3	0,0,2	298	149	1	1	NA,1.0,NA,NA	1.0,NA,0.429	0.285	non-MIG	FALSE
ENSG00000127990	SGCE	chr7	-	94599696	94600857	94600645	94600857	94598774	94598963	165127177161	19,1,18,19	184202277	20,11,7	298	149	0.124501	0.447643	0.813,0.984,0.831,0.809	0.821,0.902,0.952	-0.032	non-MIG	FALSE
ENSG00000127990	SGCE	chr7	-	94622515	94622626	94622545	94622626	94618757	94618956	0,2,2,0	2,0,1,0	0,2,2	0,2,0	179	149	1	1	0.0,1.0,0.625,NA	NA,0.454,1.0	-0.185	non-MIG	FALSE
ENSG00000127445	PIN1	chr19	+	9849089	9849311	9849089	9849201	9849532	9849682	465221336249	3,0,0,4	641196262	2,4,7	259	149	0.202799	0.628602	0.989,1.0,1.0,0.973	0.995,0.966,0.956	0.018	non-MIG	FALSE
ENSG00000157224	CLDN12	chr7	+	90405518	90405612	90405518	90405608	90412643	90415954	11,7,2,0	42,47,20,35	4,11,15	24,68,54	153	149	0.139482	0.486602	0.203,0.127,0.089,0.0	0.14,0.136,0.213	-0.058	non-MIG	FALSE
ENSG00000170632	ARMC10	chr7	+	103083681	103084062	103083681	103083830	103086629	103086764	6,14,6,9	45,31,26,38	1,43,25	31160213	298	149	0.211219	0.649573	0.063,0.184,0.103,0.106	0.016,0.118,0.055	0.051	non-MIG	FALSE
ENSG00000182165	TP53TG1	chr7	-	87345042	87345528	87345304	87345528	87341522	87341684	42,29,38,19	5,5,12,10	15,50,126	1,20,19	298	149	0.649469	1	0.808,0.744,0.613,0.487	0.882,0.556,0.768	-0.072	non-MIG	FALSE
ENSG00000172663	TMEM134	chr11	-	67467164	67467388	67467311	67467388	67465055	67465100	8,0,2,0	33,26,21,6	4,6,14	40,44,123	296	149	0.457797	1	0.109,0.0,0.046,0.0	0.048,0.064,0.054	-0.017	non-MIG	FALSE
ENSG00000172663	TMEM134	chr11	-	67467164	67467388	67467311	67467388	67465055	67465267	8,0,2,0	3,4,4,9	6,5,15	8,14,29	296	149	0.225375	0.674406	0.573,0.0,0.201,0.0	0.274,0.152,0.207	-0.017	non-MIG	FALSE
ENSG00000172663	TMEM134	chr11	-	67468016	67468092	67468027	67468092	67467500	67467563	6,2,4,1	14,0,4,0	4,8,15	16,9,19	160	149	0.197728	0.617764	0.285,1.0,0.482,1.0	0.189,0.453,0.424	0.336	non-MIG	FALSE
ENSG00000172663	TMEM134	chr11	-	67468016	67468092	67468027	67468092	67467500	67467590	3,0,6,0	60,20,20,22	7,12,13	46,51,146	160	149	0.0264791	0.141611	0.044,0.0,0.218,0.0	0.124,0.18,0.077	-0.061	non-MIG	FALSE
ENSG00000103227	LMF1	chr16	-	934189	934254	934243	934254	910930	911079	28,6,4,9	26,23,10,7	7,2,13	15,13,58	203	149	0.0188273	0.109404	0.441,0.161,0.227,0.486	0.255,0.101,0.141	0.163	non-MIG	FALSE
ENSG00000198755	RPL10A	chr6	+	35468798	35469027	35468798	35468873	35469380	35469529	4411411856865460	0,0,0,0	53371198110770	3,4,2	298	149	1	1	1.0,1.0,1.0,1.0	0.999,0.999,1.0	0.001	non-MIG	FALSE
ENSG00000198755	RPL10A	chr6	+	35468946	35469285	35468946	35469027	35469380	35469529	800110613212071	4246397254295180	3966871082	50451160710457	298	149	0	0	0.086,0.122,0.108,0.166	0.038,0.029,0.049	0.082	non-MIG	FALSE
ENSG00000198755	RPL10A	chr6	+	35468419	35468873	35468419	35468439	35470178	35470351	6,10,8,13	0,0,0,0	29,16,4	0,0,2	298	149	0.779934	1	1.0,1.0,1.0,1.0	1.0,1.0,0.5	0.167	non-MIG	FALSE
ENSG00000167182	SP2	chr17	+	47896149	47896337	47896149	47896293	47915311	47915388	2,0,3,0	42,12,27,45	4,0,4	21,50,24	193	149	0.0880319	0.349524	0.035,0.0,0.079,0.0	0.128,0.0,0.114	-0.052	non-MIG	FALSE
ENSG00000048140	TSPAN17	chr5	+	176652742	176655020	176652742	176652913	176656077	176656125	27,39,16,6	26,8,14,19	46,36,100	5,7,25	298	149	0.000417691	0.00552088	0.342,0.709,0.364,0.136	0.821,0.72,0.667	-0.348	non-MIG	FALSE
ENSG00000048140	TSPAN17	chr5	+	176656077	176656134	176656077	176656125	176656699	176656816	11,2,3,0	50,45,39,22	0,1,9	55,37,140	158	149	0.0585661	0.256925	0.172,0.04,0.068,0.0	0.0,0.025,0.057	0.043	non-MIG	FALSE
ENSG00000048140	TSPAN17	chr5	+	176656894	176656956	176656894	176656924	176657517	176659053	19,23,28,6	3,1,0,0	67,11,102	4,2,21	181	149	0.000379564	0.00510959	0.839,0.95,1.0,1.0	0.932,0.819,0.8	0.097	non-MIG	FALSE
ENSG00000173559	NABP1	chr2	+	191678135	191678705	191678135	191678241	191678989	191679128	32,56,23,26	1,0,0,0	44,43,108	2,0,7	298	149	0.00117355	0.0120958	0.941,1.0,1.0,1.0	0.917,1.0,0.885	0.051	non-MIG	FALSE
ENSG00000108679	LGALS3BP	chr17	-	78976994	78977214	78977139	78977214	78975964	78976156	90,42,63,34	820399358353	114,73,114	11589921525	294	149	0.00259923	0.0233179	0.053,0.051,0.082,0.047	0.048,0.036,0.037	0.018	non-MIG	FALSE
ENSG00000106211	HSPB1	chr7	+	76302672	76303111	76302672	76303076	76303801	76303865	0,11,18,12	27133351307	6,7,2	53,85,126	184	149	0.84193	1	0.0,0.063,0.04,0.031	0.084,0.063,0.013	-0.02	non-MIG	FALSE
ENSG00000106211	HSPB1	chr7	+	76303801	76303882	76303801	76303865	76303983	76304292	36,15,26,20	659316559446	16,20,23	316524644	166	149	0.272136	0.760787	0.047,0.041,0.04,0.039	0.043,0.033,0.031	0.006	non-MIG	FALSE
ENSG00000106211	HSPB1	chr7	+	76303801	76303888	76303801	76303865	76303983	76304292	36,15,26,20	659316559446	16,18,23	316524644	172	149	0.200523	0.622407	0.045,0.039,0.039,0.037	0.042,0.029,0.03	0.006	non-MIG	FALSE
ENSG00000158321	AUTS2	chr7	+	70766113	70766355	70766113	70766334	70768023	70768068	16,30,20,12	45,48,34,28	38,17,26	41,31,93	170	149	0.88217	1	0.238,0.354,0.34,0.273	0.448,0.325,0.197	-0.022	non-MIG	FALSE
ENSG00000158321	AUTS2	chr7	+	70766113	70766355	70766113	70766334	70771548	70771644	13,5,1,0	3,4,3,0	9,4,8	7,4,5	170	149	1	1	0.792,0.523,0.226,NA	0.53,0.467,0.584	-0.013	non-MIG	FALSE
ENSG00000158321	AUTS2	chr7	+	70766113	70766355	70766113	70766334	70777102	70777174	11,5,3,2	22,0,0,12	9,4,4	1,2,7	170	149	0.97447	1	0.305,1.0,1.0,0.127	0.887,0.637,0.334	-0.011	non-MIG	FALSE
ENSG00000158321	AUTS2	chr7	+	70777102	70777217	70777102	70777174	70781614	70781756	0,0,2,0	80,37,46,34	0,0,1	84,61,145	192	149	1	1	0.0,0.0,0.033,0.0	0.0,0.0,0.005	0.007	non-MIG	FALSE
ENSG00000169919	GUSB	chr7	-	65979726	65979911	65979833	65979911	65979398	65979541	214143140130	0,1,0,0	306,92,301	0,0,0	256	149	1	1	1.0,0.988,1.0,1.0	1.0,1.0,1.0	-0.003	non-MIG	FALSE
ENSG00000039650	PNKP	chr19	-	49861607	49861881	49861771	49861881	49861448	49861510	133,92,90,73	0,0,0,4	88,35,106	0,0,2	298	149	1	1	1.0,1.0,1.0,0.901	1.0,1.0,0.964	-0.013	non-MIG	FALSE
ENSG00000119402	FBXW2	chr9	-	120792886	120793257	120793148	120793257	120787768	120788186	20,11,27,10	39,18,48,61	18,5,14	34,8,9	298	149	0.0865774	0.345903	0.204,0.234,0.22,0.076	0.209,0.238,0.437	-0.111	non-MIG	FALSE
ENSG00000001631	KRIT1	chr7	-	92245789	92245914	92245843	92245914	92244901	92245171	4,3,0,6	0,0,0,0	11,8,10	0,0,1	203	149	1	1	1.0,1.0,NA,1.0	1.0,1.0,0.88	0.04	non-MIG	FALSE
ENSG00000235098	ANKRD65	chr1	-	1420796	1421005	1420815	1421005	1418419	1419549	2,2,2,6	1,0,0,0	0,0,6	0,0,0	168	149	1	1	0.639,1.0,1.0,1.0	NA,NA,1.0	-0.09	non-MIG	FALSE
ENSG00000134780	DAGLA	chr11	+	61720678	61720890	61720678	61720867	61722858	61722960	29,15,21,15	0,0,0,0	32,15,37	2,0,0	172	149	1	1	1.0,1.0,1.0,1.0	0.933,1.0,1.0	0.022	non-MIG	FALSE
ENSG00000269858	EGLN2	chr19	+	40807137	40807551	40807137	40807274	40807808	40808432	262115194109	0,0,0,2	215,71,158	0,0,0	298	149	1	1	1.0,1.0,1.0,0.965	1.0,1.0,1.0	-0.009	non-MIG	FALSE
ENSG00000134644	PUM1	chr1	-	30941921	30942123	30941997	30942123	30941150	30941272	13,9,6,6	146153142175	8,7,28	120,88,263	225	149	0.0398483	0.192707	0.056,0.037,0.027,0.022	0.042,0.05,0.066	-0.017	non-MIG	FALSE
ENSG00000134644	PUM1	chr1	-	30950126	30950261	30950132	30950261	30945345	30945483	77,56,89,103	101,72,66,111	57,71,146	70,75,200	155	149	0.364145	0.927774	0.423,0.428,0.565,0.471	0.439,0.476,0.412	0.029	non-MIG	FALSE
ENSG00000134644	PUM1	chr1	-	30967098	30967310	30967166	30967310	30965981	30966197	13,21,17,23	99,53,60,117	17,11,15	84,44,89	217	149	0.521317	1	0.083,0.214,0.163,0.119	0.122,0.147,0.104	0.02	non-MIG	FALSE
ENSG00000134644	PUM1	chr1	-	30968296	30968492	30968353	30968492	30967166	30967310	3,9,16,18	155,126,97,129	8,11,30	90101248	206	149	0.35603	0.914636	0.014,0.049,0.107,0.092	0.06,0.073,0.08	-0.006	non-MIG	FALSE
ENSG00000134644	PUM1	chr1	-	31059203	31059577	31059298	31059577	31028795	31028864	344418362441	9,10,11,2	437159588	2,1,17	244	149	0.466492	1	0.959,0.962,0.953,0.993	0.993,0.99,0.955	-0.013	non-MIG	FALSE
ENSG00000133226	SRRM1	chr1	+	24654854	24655129	24654854	24655123	24660718	24660799	129140109140	33,23,20,43	232210421	58,67,89	155	149	0.462343	1	0.79,0.854,0.84,0.758	0.794,0.751,0.82	0.022	non-MIG	FALSE
ENSG00000185347	TEDC1	chr14	+	105490980	105491132	105490980	105491126	105491621	105491700	0,0,0,0	4,16,0,2	1,1,0	10,3,6	155	149	1	1	0.0,0.0,NA,0.0	0.088,0.243,0.0	-0.11	non-MIG	FALSE
ENSG00000185347	TEDC1	chr14	+	105491621	105491700	105491621	105491683	105492147	105492309	7,24,14,5	0,0,0,0	23,4,8	2,0,0	166	149	1	1	1.0,1.0,1.0,1.0	0.912,1.0,1.0	0.029	non-MIG	FALSE
ENSG00000169718	DUS1L	chr17	-	82060860	82060961	82060864	82060961	82060700	82060783	13,15,13,8	373309380264	26,7,26	739,81,577	153	149	0.422157	1	0.033,0.045,0.032,0.029	0.033,0.078,0.042	-0.016	non-MIG	FALSE
ENSG00000169718	DUS1L	chr17	-	82061556	82061721	82061617	82061721	82061208	82061353	7,14,21,12	383262343205	17,1,15	573110532	210	149	0.028904	0.151249	0.013,0.037,0.042,0.04	0.021,0.006,0.02	0.017	non-MIG	FALSE
ENSG00000138834	MAPK8IP3	chr16	+	1761223	1761305	1761223	1761278	1762350	1762481	77,55,47,66	24,11,11,22	54,10,59	10,0,14	176	149	0.15355	0.520885	0.731,0.809,0.783,0.717	0.821,1.0,0.781	-0.107	non-MIG	FALSE
ENSG00000138834	MAPK8IP3	chr16	+	1767804	1768107	1767804	1767918	1768198	1768378	111,100,65,84	0,0,1,0	53,7,103	0,0,0	298	149	1	1	1.0,1.0,0.97,1.0	1.0,1.0,1.0	-0.008	non-MIG	FALSE
ENSG00000106462	EZH2	chr7	-	148816683	148818117	148817876	148818117	148815505	148815546	64,59,41,71	1,0,0,0	133,98,232	3,0,7	298	149	0.0125823	0.0802438	0.97,1.0,1.0,1.0	0.957,1.0,0.943	0.026	non-MIG	FALSE
ENSG00000106462	EZH2	chr7	-	148826453	148826632	148826468	148826632	148819595	148819687	5,4,5,4	125,60,74,140	12,4,18	177136385	164	149	0.548847	1	0.035,0.057,0.058,0.025	0.058,0.026,0.041	0.002	non-MIG	FALSE
ENSG00000106462	EZH2	chr7	-	148846469	148846598	148846496	148846598	148829727	148829848	36,16,13,18	0,2,0,2	38,50,41	10,3,9	176	149	0.00012142	0.0020311	1.0,0.871,1.0,0.884	0.763,0.934,0.794	0.108	non-MIG	FALSE
ENSG00000106462	EZH2	chr7	-	148846469	148846598	148846496	148846598	148832633	148832750	67,46,83,48	19,3,16,13	113,93,147	18,21,29	176	149	0.967728	1	0.749,0.928,0.815,0.758	0.842,0.789,0.811	-0.002	non-MIG	FALSE
ENSG00000106462	EZH2	chr7	-	148846469	148846598	148846496	148846598	148836821	148837000	26,14,17,26	8,0,2,1	32,47,46	0,1,2	176	149	0.00344756	0.0291699	0.733,1.0,0.878,0.957	1.0,0.975,0.951	-0.083	non-MIG	FALSE
ENSG00000122557	HERPUD2	chr7	-	35694183	35695135	35694800	35695135	35673200	35673278	18,38,37,30	0,2,0,0	43,26,62	0,0,0	298	149	1	1	1.0,0.905,1.0,1.0	1.0,1.0,1.0	-0.024	non-MIG	FALSE
ENSG00000115756	HPCAL1	chr2	+	10422982	10425981	10422982	10423088	10426219	10426495	6,8,0,0	2,0,0,0	3,3,5	0,0,0	298	149	1	1	0.6,1.0,NA,NA	1.0,1.0,1.0	-0.2	non-MIG	FALSE
ENSG00000105939	ZC3HAV1	chr7	-	139079103	139080243	139079469	139080243	139078551	139078653	9,6,0,4	29,22,21,49	7,12,33	54,48,54	298	149	0.013464	0.0841831	0.134,0.12,0.0,0.039	0.061,0.111,0.234	-0.062	non-MIG	FALSE
ENSG00000118162	KPTN	chr19	-	47483125	47483215	47483160	47483215	47480957	47481033	8,6,5,6	63,55,76,31	9,1,2	64,9,70	184	149	0.338993	0.880623	0.093,0.081,0.051,0.135	0.102,0.083,0.023	0.021	non-MIG	FALSE
ENSG00000102100	SLC35A2	chrX	-	48911468	48911646	48911545	48911646	48909813	48909996	2,1,1,1	61,48,49,34	4,0,0	55,47,48	226	149	1	1	0.021,0.014,0.013,0.019	0.046,0.0,0.0	0.001	non-MIG	FALSE
ENSG00000102100	SLC35A2	chrX	-	48911506	48911646	48911545	48911646	48909813	48909996	2,1,1,1	61,48,49,34	4,0,0	55,47,48	188	149	1	1	0.025,0.016,0.016,0.023	0.054,0.0,0.0	0.002	non-MIG	FALSE
ENSG00000218510	LINC00339	chr1	+	22025510	22026119	22025510	22025639	22030279	22030617	12,16,13,7	2,0,4,0	19,49,62	12,7,19	298	149	0.0212871	0.120415	0.75,1.0,0.619,1.0	0.442,0.778,0.62	0.229	non-MIG	FALSE
ENSG00000133142	TCEAL4	chrX	+	103586218	103586301	103586218	103586291	103586648	103587518	6,12,8,5	93,72,85,82	15,6,19	177,88,198	159	149	0.946515	1	0.057,0.135,0.081,0.054	0.074,0.06,0.083	0.009	non-MIG	FALSE
ENSG00000143321	HDGF	chr1	-	156745007	156745373	156745296	156745373	156744162	156744348	9286787161026	0,0,0,0	15363221314	4,0,0	298	149	1	1	1.0,1.0,1.0,1.0	0.995,1.0,1.0	0.002	non-MIG	FALSE
ENSG00000105877	DNAH11	chr7	+	21616208	21616307	21616208	21616292	21617618	21617777	0,0,1,0	1,0,1,2	0,0,1	0,3,6	164	149	1	1	0.0,NA,0.476,0.0	NA,0.0,0.132	0.093	non-MIG	FALSE
ENSG00000105866	SP4	chr7	+	21477078	21477307	21477078	21477239	21481923	21482123	11,36,34,31	0,0,0,1	52,42,49	0,0,0	217	149	1	1	1.0,1.0,1.0,0.955	1.0,1.0,1.0	-0.011	non-MIG	FALSE
ENSG00000089280	FUS	chr16	+	31184938	31188357	31184938	31185179	31189122	31189226	707935838834	0,0,0,0	1903362920	6,0,0	298	149	1	1	1.0,1.0,1.0,1.0	0.994,1.0,1.0	0.002	non-MIG	FALSE
ENSG00000089280	FUS	chr16	+	31184938	31188357	31184938	31185179	31190039	31190141	9,20,4,19	2,0,0,0	3,8,69	0,0,0	298	149	1	1	0.692,1.0,1.0,1.0	1.0,1.0,1.0	-0.077	non-MIG	FALSE
ENSG00000106524	ANKMY2	chr7	-	16644625	16644812	16644684	16644812	16636390	16636455	0,2,0,0	0,0,0,4	4,0,1	0,4,8	208	149	1	1	NA,1.0,NA,0.0	1.0,0.0,0.082	0.139	non-MIG	FALSE
ENSG00000242441	GTF2A1L	chr2	+	48621166	48621304	48621166	48621290	48642401	48642457	0,0,0,1	2,0,1,1	0,0,0	2,0,1	163	149	1	1	0.0,NA,0.0,0.478	0.0,NA,0.0	0.159	non-MIG	FALSE
ENSG00000242441	GTF2A1L	chr2	+	48621166	48621317	48621166	48621290	48642401	48642457	0,0,0,1	2,0,1,1	0,0,0	2,0,1	176	149	1	1	0.0,NA,0.0,0.458	0.0,NA,0.0	0.153	non-MIG	FALSE
ENSG00000089195	TRMT6	chr20	-	5943826	5944031	5943947	5944031	5943558	5943683	2,0,0,0	34,38,53,36	0,3,9	84,34,52	270	149	0.00825842	0.0579922	0.031,0.0,0.0,0.0	0.0,0.046,0.087	-0.037	non-MIG	FALSE
ENSG00000196975	ANXA4	chr2	+	69806384	69806498	69806384	69806432	69807905	69807996	45,85,62,45	4,2,6,3	103134159	5,2,4	215	149	0.0747092	0.307889	0.886,0.967,0.877,0.912	0.935,0.979,0.965	-0.049	non-MIG	FALSE
ENSG00000196975	ANXA4	chr2	+	69810593	69811456	69810593	69810673	69812652	69812709	4,4,2,6	32,47,42,15	5,10,12	70,95,151	298	149	0.673133	1	0.059,0.041,0.023,0.167	0.034,0.05,0.038	0.032	non-MIG	FALSE
ENSG00000121236	TRIM6	chr11	+	5604533	5604797	5604533	5604629	5605336	5605567	2,0,0,0	20,5,12,2	2,0,4	5,0,11	298	149	1	1	0.048,0.0,0.0,0.0	0.167,NA,0.154	-0.148	non-MIG	FALSE
ENSG00000106346	USP42	chr7	+	6139091	6140195	6139091	6139194	6140913	6140984	14,15,32,43	1,0,0,0	37,44,67	0,0,0	298	149	1	1	0.875,1.0,1.0,1.0	1.0,1.0,1.0	-0.031	non-MIG	FALSE
ENSG00000261801	LOXL1-AS1	chr15	-	73919837	73920038	73919959	73920038	73912184	73912303	48,28,50,45	0,0,0,0	35,27,56	0,2,2	271	149	0.825419	1	1.0,1.0,1.0,1.0	1.0,0.881,0.939	0.06	non-MIG	FALSE
ENSG00000196204	RNF216P1	chr7	+	4984909	4985130	4984909	4985075	4989033	4989177	1,2,1,4	0,0,1,0	4,5,6	0,2,0	204	149	1	1	1.0,1.0,0.422,1.0	1.0,0.646,1.0	-0.026	non-MIG	FALSE
ENSG00000106268	NUDT1	chr7	+	2242904	2243048	2242904	2242975	2244562	2244726	0,0,13,6	8,6,2,2	4,4,9	37,23,43	222	149	0.267851	0.753349	0.0,0.0,0.814,0.668	0.068,0.105,0.123	0.272	non-MIG	FALSE
ENSG00000164880	INTS1	chr7	-	1472242	1472386	1472272	1472386	1471570	1471641	7,21,9,7	44,79,84,50	10,3,10	207,82,249	179	149	6.39e-07	2.34e-05	0.117,0.181,0.082,0.104	0.039,0.03,0.032	0.087	non-MIG	FALSE
ENSG00000168002	POLR2G	chr11	+	62761794	62762184	62761794	62761904	62762866	62763026	24,18,19,23	166124127118	31,70,73	316646542	298	149	0.0921551	0.359461	0.067,0.068,0.07,0.089	0.047,0.051,0.063	0.02	non-MIG	FALSE
ENSG00000168002	POLR2G	chr11	+	62761794	62762866	62761794	62761904	62765181	62765232	28,22,23,31	0,0,0,0	35,82,76	0,2,1	298	149	0.508677	1	1.0,1.0,1.0,1.0	1.0,0.953,0.974	0.024	non-MIG	FALSE
ENSG00000177302	TOP3A	chr17	-	18290539	18290686	18290556	18290686	18285406	18285520	3,2,6,7	90,67,106,73	3,1,2	83,47,126	166	149	0.0338127	0.168799	0.029,0.026,0.048,0.079	0.031,0.019,0.014	0.024	non-MIG	FALSE
ENSG00000177302	TOP3A	chr17	-	18308312	18308424	18308350	18308424	18306890	18306966	9,9,12,9	49,50,36,53	4,6,12	66,64,112	187	149	0.0043316	0.0348578	0.128,0.125,0.21,0.119	0.046,0.07,0.079	0.08	non-MIG	FALSE
ENSG00000177302	TOP3A	chr17	-	18308312	18308424	18308412	18308424	18306890	18306966	35,37,42,48	4,0,3,0	36,28,37	0,0,0	249	149	0.0936819	0.364859	0.84,1.0,0.893,1.0	1.0,1.0,1.0	-0.067	non-MIG	FALSE
ENSG00000177302	TOP3A	chr17	-	18308350	18308424	18308412	18308424	18306890	18306966	76,79,67,94	4,0,3,0	98,86,137	0,0,0	211	149	0.71569	1	0.931,1.0,0.94,1.0	1.0,1.0,1.0	-0.032	non-MIG	FALSE
ENSG00000143420	ENSA	chr1	-	150627311	150627592	150627466	150627592	150626478	150626526	20,22,24,10	0,0,0,0	56,121,61	26,15,4	298	149	3.01e-09	2.5e-07	1.0,1.0,1.0,1.0	0.519,0.801,0.884	0.265	non-MIG	FALSE
ENSG00000223546	LINC00630	chrX	+	102839800	102839972	102839800	102839863	102843328	102843407	8,10,11,16	0,0,0,0	14,12,45	1,0,2	258	149	0.439126	1	1.0,1.0,1.0,1.0	0.89,1.0,0.929	0.06	non-MIG	FALSE
ENSG00000226950	DANCR	chr4	+	52713493	52713702	52713493	52713542	52714198	52714238	286181233197	4,0,2,0	429810557	4,4,0	298	149	1	1	0.973,1.0,0.983,1.0	0.982,0.99,1.0	-0.002	non-MIG	FALSE
ENSG00000102984	ZNF821	chr16	-	71867892	71868037	71867911	71868037	71864137	71864242	9,3,5,3	2,0,0,0	6,1,3	1,2,0	168	149	0.475435	1	0.8,1.0,1.0,1.0	0.842,0.307,1.0	0.234	non-MIG	FALSE
ENSG00000102984	ZNF821	chr16	-	71867892	71868037	71867911	71868037	71864902	71865048	37,7,34,14	38,18,32,24	11,1,23	11,8,15	168	149	0.983715	1	0.463,0.256,0.485,0.341	0.47,0.1,0.576	0.004	non-MIG	FALSE
ENSG00000112031	MTRF1L	chr6	-	152995135	152995319	152995243	152995319	152994512	152994676	104154159147	2,7,5,11	122205247	15,19,8	257	149	0.0332386	0.166913	0.968,0.927,0.949,0.886	0.825,0.862,0.947	0.054	non-MIG	FALSE
ENSG00000118495	PLAGL1	chr6	-	143965849	143966198	143966157	143966198	143964786	143964818	0,0,0,4	0,0,2,0	0,0,3	2,0,3	298	149	1	1	NA,NA,0.0,1.0	0.0,NA,0.333	0.334	non-MIG	FALSE
ENSG00000118495	PLAGL1	chr6	-	144064450	144064598	144064467	144064598	143985134	143985174	0,1,0,0	0,0,0,0	0,0,0	1,0,2	166	149	1	1	NA,1.0,NA,NA	0.0,NA,0.0	1	non-MIG	FALSE
ENSG00000128973	CLN6	chr15	-	68211555	68211863	68211648	68211863	68211262	68211318	20,55,49,30	0,8,4,0	22,30,74	5,5,2	242	149	0.411483	1	1.0,0.809,0.883,1.0	0.73,0.787,0.958	0.098	non-MIG	FALSE
ENSG00000128973	CLN6	chr15	-	68211555	68211863	68211674	68211863	68211262	68211318	21,59,55,34	9,36,28,8	31,35,83	123144123	268	149	5.88e-13	1.04e-10	0.565,0.477,0.522,0.703	0.123,0.119,0.273	0.395	non-MIG	FALSE
ENSG00000128973	CLN6	chr15	-	68211648	68211863	68211674	68211863	68211262	68211318	3,14,14,4	9,36,28,8	14,10,11	123144123	175	149	1.54e-07	7.22e-06	0.221,0.249,0.299,0.299	0.088,0.056,0.071	0.195	non-MIG	FALSE
ENSG00000141480	ARRB2	chr17	+	4716411	4716671	4716411	4716608	4717216	4717276	4,20,2,5	217121136155	6,0,5	177149296	212	149	0.0017351	0.0167978	0.013,0.104,0.01,0.022	0.023,0.0,0.012	0.026	non-MIG	FALSE
ENSG00000141480	ARRB2	chr17	+	4719282	4719420	4719282	4719289	4720215	4720299	1010552602660	4,0,0,2	7575641158	2,2,1	280	149	1	1	0.993,1.0,1.0,0.994	0.995,0.993,0.998	0.001	non-MIG	FALSE
ENSG00000285043	AC093512.2	chr16	+	30068817	30068990	30068817	30068978	30069305	30069389	2,1,0,0	197311167301277	5,16,4	346246154714	161	149	1	1	0.001,0.001,0.0,0.0	0.001,0.003,0.001	-0.001	non-MIG	FALSE
ENSG00000112319	EYA4	chr6	+	133468565	133468749	133468565	133468731	133481462	133481599	6,12,5,10	54,30,27,42	15,35,20	23,39,65	167	149	0.00133425	0.0134799	0.09,0.263,0.142,0.175	0.368,0.445,0.215	-0.175	non-MIG	FALSE
ENSG00000166979	EVA1C	chr21	+	32501414	32501495	32501414	32501486	32503925	32504015	42,24,28,17	10,2,9,12	3,15,15	0,2,4	158	149	0.127054	0.454262	0.798,0.919,0.746,0.572	1.0,0.876,0.78	-0.127	non-MIG	FALSE
ENSG00000166979	EVA1C	chr21	+	32501414	32501538	32501414	32501486	32503925	32504015	7,10,6,7	10,2,9,12	4,4,6	0,2,4	201	149	0.0952314	0.369445	0.342,0.788,0.331,0.302	1.0,0.597,0.527	-0.267	non-MIG	FALSE
ENSG00000166979	EVA1C	chr21	+	32501414	32501538	32501414	32501495	32503925	32504015	7,6,5,4	42,20,27,14	4,4,6	3,15,15	192	149	0.165158	0.547523	0.115,0.189,0.126,0.181	0.509,0.171,0.237	-0.153	non-MIG	FALSE
ENSG00000118518	RNF146	chr6	+	127266863	127267044	127266863	127266925	127280230	127280340	0,0,0,0	3,2,5,11	2,6,6	9,7,14	268	149	1.47e-07	6.96e-06	0.0,0.0,0.0,0.0	0.11,0.323,0.192	-0.208	non-MIG	FALSE
ENSG00000118518	RNF146	chr6	+	127266882	127267095	127266882	127266925	127280230	127280340	4,4,0,6	3,2,5,11	3,4,13	9,7,14	298	149	0.849836	1	0.4,0.5,0.0,0.214	0.143,0.222,0.317	0.051	non-MIG	FALSE
ENSG00000118518	RNF146	chr6	+	127266882	127267095	127266882	127267044	127280230	127280340	4,4,0,8	0,0,0,0	3,0,8	0,2,0	200	149	1	1	1.0,1.0,NA,1.0	1.0,0.0,1.0	0.333	non-MIG	FALSE
ENSG00000132535	DLG4	chr17	-	7208074	7208239	7208173	7208239	7204198	7204252	90,25,15,51	400283198414	33,5,29	32,27,120	248	149	0.000792657	0.0089472	0.119,0.05,0.044,0.069	0.383,0.1,0.127	-0.133	non-MIG	FALSE
ENSG00000066651	TRMT11	chr6	+	125986552	125986773	125986552	125986690	125993756	125993822	2,24,12,18	0,0,0,0	1,19,26	0,0,2	232	149	1	1	1.0,1.0,1.0,1.0	1.0,1.0,0.893	0.036	non-MIG	FALSE
ENSG00000066651	TRMT11	chr6	+	125986552	125986773	125986552	125986690	125993792	125993822	1,16,3,8	0,0,0,0	2,4,17	0,2,0	232	149	1	1	1.0,1.0,1.0,1.0	1.0,0.562,1.0	0.146	non-MIG	FALSE
ENSG00000066651	TRMT11	chr6	+	126012770	126012852	126012770	126012843	126012974	126013101	12,19,18,11	0,0,0,0	7,12,35	0,0,2	158	149	1	1	1.0,1.0,1.0,1.0	1.0,1.0,0.943	0.019	non-MIG	FALSE
ENSG00000066651	TRMT11	chr6	+	126021159	126021280	126021159	126021265	126038704	126039276	126163169216	0,2,0,1	189248421	0,1,2	164	149	1	1	1.0,0.987,1.0,0.995	1.0,0.996,0.995	-0.001	non-MIG	FALSE
ENSG00000103485	QPRT	chr16	+	29694663	29695199	29694663	29694755	29696995	29697127	1068431452634	4,0,0,0	486256428	0,0,0	298	149	1	1	0.993,1.0,1.0,1.0	1.0,1.0,1.0	-0.002	non-MIG	FALSE
ENSG00000236810	ELOA-AS1	chr1	-	23772267	23772426	23772271	23772426	23772110	23772166	10,6,4,0	2,4,2,0	1,14,19	2,8,22	153	149	1	1	0.83,0.594,0.661,NA	0.327,0.63,0.457	0.224	non-MIG	FALSE
ENSG00000085511	MAP3K4	chr6	+	161093772	161093851	161093772	161093839	161097079	161097176	13,11,24,27	34,17,32,40	30,6,19	31,7,46	161	149	0.753601	1	0.261,0.375,0.41,0.384	0.472,0.442,0.277	-0.039	non-MIG	FALSE
ENSG00000064666	CNN2	chr19	+	1032558	1032669	1032558	1032663	1036129	1036246	18,5,2,2	0,2,1,0	7,13,13	1,2,8	155	149	0.00148099	0.0147004	1.0,0.706,0.658,1.0	0.871,0.862,0.61	0.06	non-MIG	FALSE
ENSG00000064666	CNN2	chr19	+	1032558	1032696	1032558	1032663	1036129	1036246	489275226292	0,2,1,0	309239479	1,2,8	182	149	0.781889	1	1.0,0.991,0.995,1.0	0.996,0.99,0.98	0.008	non-MIG	FALSE
ENSG00000064666	CNN2	chr19	+	1032558	1032696	1032558	1032669	1036129	1036246	473270224290	2,0,0,0	306226468	4,0,2	176	149	1	1	0.995,1.0,1.0,1.0	0.985,1.0,0.995	0.005	non-MIG	FALSE
ENSG00000064666	CNN2	chr19	+	1032558	1032696	1032558	1032663	1036415	1036562	232,92,118,157	0,2,0,4	53,61,101	0,0,0	182	149	1	1	1.0,0.974,1.0,0.97	1.0,1.0,1.0	-0.014	non-MIG	FALSE
ENSG00000185339	TCN2	chr22	+	30612872	30613042	30612872	30612961	30614348	30614501	0,2,2,0	0,0,2,0	3,10,5	0,0,0	230	149	1	1	NA,1.0,0.393,NA	1.0,1.0,1.0	-0.303	non-MIG	FALSE
ENSG00000116337	AMPD2	chr1	+	109630232	109630439	109630232	109630406	109630682	109630793	6,5,4,9	91,54,55,65	6,4,8	88,37,198	182	149	0.183232	0.587216	0.051,0.07,0.056,0.102	0.053,0.081,0.032	0.014	non-MIG	FALSE
ENSG00000174891	RSRC1	chr3	+	158110088	158110223	158110088	158110211	158122102	158122298	25,18,10,16	19,11,8,11	29,19,42	28,29,54	161	149	0.0257232	0.138888	0.549,0.602,0.536,0.574	0.489,0.377,0.419	0.137	non-MIG	FALSE
ENSG00000174891	RSRC1	chr3	+	158460934	158461009	158460934	158461003	158537091	158537198	2,3,3,0	46,23,32,55	3,0,4	63,72,196	155	149	0.293389	0.79833	0.04,0.111,0.083,0.0	0.044,0.0,0.019	0.037	non-MIG	FALSE
ENSG00000132429	POPDC3	chr6	-	105161424	105162160	105161795	105162160	105159710	105159819	14,15,21,21	38,20,18,25	16,28,33	16,83,81	298	149	0.149078	0.509927	0.156,0.273,0.368,0.296	0.333,0.144,0.169	0.058	non-MIG	FALSE
ENSG00000138381	ASNSD1	chr2	+	189666040	189667596	189666040	189666153	189667763	189667945	130,78,130,90	0,1,2,1	269353374	11,0,0	298	149	0.215625	0.656396	1.0,0.975,0.97,0.978	0.924,1.0,1.0	0.006	non-MIG	FALSE
ENSG00000132424	PNISR	chr6	-	99403828	99404702	99404602	99404702	99402539	99402710	198175151224	82,50,94,193	242,74,440	43,8,43	298	149	1.61e-10	1.79e-08	0.547,0.636,0.445,0.367	0.738,0.822,0.837	-0.3	non-MIG	FALSE
ENSG00000142230	SAE1	chr19	+	47130888	47131112	47130888	47131028	47143493	47143605	46,44,44,23	289240351262	37,7,38	480164562	233	149	8.59e-06	0.000230775	0.092,0.105,0.074,0.053	0.047,0.027,0.041	0.043	non-MIG	FALSE
ENSG00000068308	OTUD5	chrX	-	48934695	48934867	48934710	48934867	48934463	48934612	4,0,4,1	185139158151	18,8,15	183,57,282	164	149	1.39e-08	9.36e-07	0.019,0.0,0.022,0.006	0.082,0.113,0.046	-0.069	non-MIG	FALSE
ENSG00000244560	AC004890.2	chr7	+	149285280	149285696	149285280	149285496	149287564	149287776	7,15,1,6	0,0,0,0	9,3,9	2,1,1	298	149	0.0622045	0.267562	1.0,1.0,1.0,1.0	0.692,0.6,0.818	0.297	non-MIG	FALSE
ENSG00000118263	KLF7	chr2	-	207123773	207124404	207124343	207124404	207088457	207088581	75,14,6,35	0,4,0,0	22,25,46	0,0,0	298	149	0.508758	1	1.0,0.636,1.0,1.0	1.0,1.0,1.0	-0.091	non-MIG	FALSE
ENSG00000118263	KLF7	chr2	-	207123975	207124404	207124343	207124404	207088457	207088581	54,7,4,25	0,4,0,0	18,17,20	0,0,0	298	149	0.282797	0.778063	1.0,0.467,1.0,1.0	1.0,1.0,1.0	-0.133	non-MIG	FALSE
ENSG00000135317	SNX14	chr6	-	85547111	85547226	85547115	85547226	85543604	85543760	25,28,42,22	2,0,3,3	48117128	4,5,7	153	149	0.706222	1	0.924,1.0,0.932,0.877	0.921,0.958,0.947	-0.009	non-MIG	FALSE
ENSG00000178028	DMAP1	chr1	+	44220016	44220443	44220016	44220309	44220558	44220681	0,8,0,0	150,63,65,46	4,0,4	70,47,119	283	149	0.729204	1	0.0,0.063,0.0,0.0	0.029,0.0,0.017	0	non-MIG	FALSE
ENSG00000144589	STK11IP	chr2	+	219601234	219601554	219601234	219601440	219601640	219601715	17,12,7,14	40,26,22,32	3,3,2	34,15,42	263	149	3.19e-06	0.000100571	0.194,0.207,0.153,0.199	0.048,0.102,0.026	0.13	non-MIG	FALSE
ENSG00000118418	HMGN3	chr6	-	79202275	79202389	79202316	79202389	79201244	79201726	68,42,115,28	92,73,116,49	421517246	317417352	190	149	0.0419044	0.198511	0.367,0.311,0.437,0.309	0.51,0.493,0.354	-0.096	non-MIG	FALSE
ENSG00000118418	HMGN3	chr6	-	79202275	79202389	79202316	79202389	79202062	79202155	63,39,40,30	0,0,0,0	91140140	1,0,0	190	149	1	1	1.0,1.0,1.0,1.0	0.986,1.0,1.0	0.005	non-MIG	FALSE
ENSG00000100092	SH3BP1	chr22	+	37642538	37642737	37642538	37642615	37642894	37643006	6,1,0,1	91,22,15,19	2,0,4	39,8,52	271	149	0.884129	1	0.035,0.024,0.0,0.028	0.027,0.0,0.041	-0.001	non-MIG	FALSE
ENSG00000121766	ZCCHC17	chr1	+	31296981	31297213	31296981	31297075	31319108	31319166	5,3,1,0	2,0,0,0	10,2,7	4,4,2	287	149	1	1	0.565,1.0,1.0,NA	0.565,0.206,0.645	0.383	non-MIG	FALSE
ENSG00000121766	ZCCHC17	chr1	+	31346639	31346818	31346639	31346740	31348828	31348974	4,9,4,5	57,42,74,56	12,6,10	123,93,152	227	149	0.657193	1	0.044,0.123,0.034,0.055	0.06,0.041,0.041	0.017	non-MIG	FALSE
ENSG00000282826	FRG1CP	chr20	-	28601602	28601756	28601656	28601756	28600391	28600461	0,0,1,0	2,0,2,2	0,0,0	2,0,0	203	149	1	1	0.0,NA,0.268,0.0	0.0,NA,NA	0.089	non-MIG	FALSE
ENSG00000271147	ARMCX5-GPRASP2	chrX	+	102599705	102599859	102599705	102599847	102601463	102601509	1,1,1,0	6,4,10,6	5,3,11	16,3,10	161	149	1	1	0.134,0.188,0.085,0.0	0.224,0.481,0.504	-0.301	non-MIG	TRUE
ENSG00000152455	SUV39H2	chr10	+	14896845	14897517	14896845	14896977	14899538	14899685	97,77,139,82	16,9,8,6	236370415	6,18,17	298	149	0.000821507	0.0091714	0.752,0.811,0.897,0.872	0.952,0.911,0.924	-0.096	non-MIG	FALSE
ENSG00000112144	CILK1	chr6	-	53013640	53013982	53013661	53013982	53012036	53012227	0,0,4,0	15,14,14,6	2,2,1	24,40,60	170	149	0.572118	1	0.0,0.0,0.2,0.0	0.068,0.042,0.014	0.009	non-MIG	TRUE
ENSG00000105443	CYTH2	chr19	+	48474837	48474953	48474837	48474949	48478068	48478145	15,6,6,6	61,66,57,46	4,0,3	76,9,53	153	149	0.00203424	0.0190907	0.193,0.081,0.093,0.113	0.049,0.0,0.052	0.086	non-MIG	FALSE
ENSG00000148356	LRSAM1	chr9	+	127454997	127455054	127454997	127455040	127455575	127455620	20,20,16,15	4,0,0,0	15,12,38	1,0,4	163	149	0.195804	0.613904	0.82,1.0,1.0,1.0	0.932,1.0,0.897	0.012	non-MIG	FALSE
ENSG00000148356	LRSAM1	chr9	+	127485735	127485840	127485735	127485835	127487494	127487763	3,0,2,0	1,0,2,0	0,0,0	5,0,0	154	149	1	1	0.744,NA,0.492,NA	0.0,NA,NA	0.618	non-MIG	FALSE
ENSG00000148356	LRSAM1	chr9	+	127485735	127485840	127485735	127485835	127487675	127487763	5,3,4,0	2,8,8,4	0,0,2	18,4,21	154	149	7.19e-05	0.00131961	0.708,0.266,0.326,0.0	0.0,0.0,0.084	0.297	non-MIG	FALSE
ENSG00000148356	LRSAM1	chr9	+	127497252	127497362	127497252	127497334	127501009	127501143	0,0,0,0	11,13,16,23	0,0,1	20,7,30	177	149	1	1	0.0,0.0,0.0,0.0	0.0,0.0,0.027	-0.009	non-MIG	FALSE
ENSG00000134905	CARS2	chr13	-	110645966	110647239	110647100	110647239	110644384	110644483	141,48,94,47	0,0,2,0	237185371	1,0,0	298	149	1	1	1.0,1.0,0.959,1.0	0.992,1.0,1.0	-0.008	non-MIG	FALSE
ENSG00000137207	YIPF3	chr6	-	43513068	43513451	43513358	43513451	43512760	43512874	118121166119	0,0,0,2	180253333	2,1,1	298	149	1	1	1.0,1.0,1.0,0.967	0.978,0.992,0.994	0.004	non-MIG	FALSE
ENSG00000137207	YIPF3	chr6	-	43515594	43515701	43515605	43515701	43513587	43513633	164132167128	2,0,4,0	245321317	1,7,8	160	149	0.154949	0.523888	0.987,1.0,0.975,1.0	0.996,0.977,0.974	0.008	non-MIG	FALSE
ENSG00000105819	PMPCB	chr7	+	103297455	103297953	103297455	103297558	103298567	103298708	0,11,2,7	11,30,27,34	1,6,6	82118136	298	149	0.000142215	0.00231077	0.0,0.155,0.036,0.093	0.006,0.025,0.022	0.053	non-MIG	FALSE
ENSG00000105819	PMPCB	chr7	+	103299442	103299533	103299442	103299529	103300177	103300307	9,12,7,8	109,88,83,62	7,31,20	114322380	153	149	0.177911	0.575223	0.074,0.117,0.076,0.112	0.056,0.086,0.049	0.031	non-MIG	FALSE
ENSG00000146223	RPL7L1	chr6	+	42880860	42881082	42880860	42880966	42883318	42883776	21,36,30,19	0,0,2,0	28,37,55	0,0,0	265	149	1	1	1.0,1.0,0.894,1.0	1.0,1.0,1.0	-0.026	non-MIG	FALSE
ENSG00000146223	RPL7L1	chr6	+	42880860	42881082	42880860	42880966	42883450	42883614	24,46,41,28	90190177213	31,51,59	412500543	265	149	4.76e-07	1.84e-05	0.13,0.12,0.115,0.069	0.041,0.054,0.058	0.058	non-MIG	FALSE
ENSG00000184939	ZFP90	chr16	+	68539290	68539469	68539290	68539429	68539757	68539825	64,61,41,26	4,0,2,0	56,16,24	0,0,0	189	149	0.57006	1	0.927,1.0,0.942,1.0	1.0,1.0,1.0	-0.033	non-MIG	FALSE
ENSG00000184939	ZFP90	chr16	+	68539290	68539479	68539290	68539429	68539757	68539825	38,42,37,36	4,0,2,0	10,14,29	0,0,0	199	149	0.478222	1	0.877,1.0,0.933,1.0	1.0,1.0,1.0	-0.047	non-MIG	FALSE
ENSG00000184939	ZFP90	chr16	+	68539290	68539487	68539290	68539429	68539757	68539825	9,31,26,14	4,0,2,0	9,10,21	0,0,0	207	149	0.0960297	0.371169	0.618,1.0,0.903,1.0	1.0,1.0,1.0	-0.12	non-MIG	FALSE
ENSG00000184939	ZFP90	chr16	+	68539290	68539479	68539290	68539469	68539757	68539825	35,33,24,36	61,52,28,26	6,6,19	52,8,14	159	149	0.25032	0.720473	0.35,0.373,0.445,0.565	0.098,0.413,0.56	0.076	non-MIG	FALSE
ENSG00000184939	ZFP90	chr16	+	68539290	68539487	68539290	68539469	68539757	68539825	6,22,13,14	61,52,28,26	5,2,11	52,8,14	167	149	0.497299	1	0.081,0.274,0.293,0.325	0.079,0.182,0.412	0.019	non-MIG	FALSE
ENSG00000184939	ZFP90	chr16	+	68539290	68539487	68539290	68539479	68539757	68539825	2,7,4,4	31,18,15,26	5,0,6	6,4,14	157	149	0.250294	0.720473	0.058,0.27,0.202,0.127	0.442,0.0,0.289	-0.079	non-MIG	FALSE
ENSG00000120868	APAF1	chr12	+	98648625	98648815	98648625	98648782	98649486	98649684	17,33,40,28	0,0,0,0	56,25,87	4,0,5	182	149	0.00328487	0.0280727	1.0,1.0,1.0,1.0	0.92,1.0,0.934	0.049	non-MIG	FALSE
ENSG00000288009	AL353135.2	chr6	-	89143665	89143833	89143746	89143833	89132335	89132478	0,1,1,4	15,8,8,12	0,0,4	0,3,15	230	149	1	1	0.0,0.075,0.075,0.178	NA,0.0,0.147	0.008	non-MIG	FALSE
ENSG00000147133	TAF1	chrX	+	71458240	71458366	71458240	71458357	71459149	71459251	38,40,21,45	0,0,1,0	34,4,46	0,0,0	158	149	1	1	1.0,1.0,0.952,1.0	1.0,1.0,1.0	-0.012	non-MIG	FALSE
ENSG00000147133	TAF1	chrX	+	71458240	71458366	71458240	71458357	71459551	71459708	14,25,18,17	0,0,0,0	29,20,52	0,0,4	158	149	0.513717	1	1.0,1.0,1.0,1.0	1.0,1.0,0.925	0.025	non-MIG	FALSE
ENSG00000103174	NAGPA	chr16	-	5027134	5027379	5027277	5027379	5024871	5025685	15,7,2,13	0,0,0,0	37,15,16	0,1,0	292	149	1	1	1.0,1.0,1.0,1.0	1.0,0.884,1.0	0.039	non-MIG	FALSE
ENSG00000140090	SLC24A4	chr14	+	92449073	92449216	92449073	92449159	92453899	92454069	23,7,7,13	0,0,1,0	8,5,23	0,0,0	206	149	1	1	1.0,1.0,0.835,1.0	1.0,1.0,1.0	-0.041	non-MIG	FALSE
ENSG00000147050	KDM6A	chrX	+	45082575	45082789	45082575	45082640	45083459	45083608	67,61,33,38	0,0,0,0	72,56,69	0,0,2	298	149	1	1	1.0,1.0,1.0,1.0	1.0,1.0,0.945	0.018	non-MIG	FALSE
ENSG00000147050	KDM6A	chrX	+	45106541	45106713	45106541	45106649	45107409	45107536	2,6,5,5	8,4,3,5	2,2,6	10,5,0	213	149	0.965605	1	0.149,0.512,0.538,0.412	0.123,0.219,1.0	-0.045	non-MIG	FALSE
ENSG00000172354	GNB2	chr7	+	100677497	100677818	100677497	100677660	100678097	100678299	865423545566	1,0,0,0	875724912	0,0,0	298	149	1	1	0.998,1.0,1.0,1.0	1.0,1.0,1.0	0	non-MIG	FALSE
ENSG00000143569	UBAP2L	chr1	+	154234590	154234759	154234590	154234738	154235195	154235291	256211230214	2,2,2,3	469108519	3,6,3	170	149	0.843421	1	0.991,0.989,0.99,0.984	0.993,0.94,0.993	0.013	non-MIG	FALSE
ENSG00000143569	UBAP2L	chr1	+	154234590	154234792	154234590	154234738	154235195	154235291	47,39,43,50	2,2,2,3	132,34,157	3,6,3	203	149	0.508009	1	0.945,0.935,0.94,0.924	0.97,0.806,0.975	0.019	non-MIG	FALSE
ENSG00000143569	UBAP2L	chr1	+	154234590	154234792	154234590	154234759	154235195	154235291	4,14,10,18	213186197182	48,17,45	385,90,407	182	149	3.7e-05	0.000755796	0.015,0.058,0.04,0.075	0.093,0.134,0.083	-0.056	non-MIG	FALSE
ENSG00000065029	ZNF76	chr6	+	35290640	35291403	35290640	35290716	35291557	35291737	63,57,95,18	0,0,0,0	81,18,171	0,2,0	298	149	1	1	1.0,1.0,1.0,1.0	1.0,0.818,1.0	0.061	non-MIG	FALSE
ENSG00000156313	RPGR	chrX	-	38287860	38288041	38287864	38288041	38287093	38287245	5,20,11,13	0,0,0,0	55,5,60	2,0,0	153	149	1	1	1.0,1.0,1.0,1.0	0.964,1.0,1.0	0.012	non-MIG	TRUE
ENSG00000185624	P4HB	chr17	-	81859178	81859387	81859180	81859387	81855141	81855279	0,0,1,0	1,1,0,2	3,0,0	2,3,1	151	149	0.396575	0.976576	0.0,0.0,1.0,0.0	0.597,0.0,0.0	0.051	non-MIG	FALSE
ENSG00000185624	P4HB	chr17	-	81859178	81859387	81859180	81859387	81855541	81855586	0,2,1,0	691377661472	1,2,0	1155396920	151	149	1	1	0.0,0.005,0.001,0.0	0.001,0.005,0.0	-0.001	non-MIG	FALSE
ENSG00000148985	PGAP2	chr11	+	3824269	3824376	3824269	3824364	3824735	3825036	5,3,6,6	0,0,2,0	3,13,13	0,0,0	161	149	1	1	1.0,1.0,0.735,1.0	1.0,1.0,1.0	-0.066	non-MIG	FALSE
ENSG00000148985	PGAP2	chr11	+	3824269	3824376	3824269	3824364	3824795	3825128	2,3,4,7	0,0,0,0	7,13,11	2,0,0	161	149	1	1	1.0,1.0,1.0,1.0	0.764,1.0,1.0	0.079	non-MIG	FALSE
ENSG00000148985	PGAP2	chr11	+	3824269	3824376	3824269	3824364	3825019	3825128	21,19,9,13	19,2,12,0	23,46,47	13,16,16	161	149	0.742716	1	0.506,0.898,0.41,1.0	0.621,0.727,0.731	0.011	non-MIG	FALSE
ENSG00000148985	PGAP2	chr11	+	3824269	3824449	3824269	3824364	3825019	3825128	13,15,11,7	19,2,12,0	12,26,24	13,16,16	234	149	0.300337	0.810321	0.303,0.827,0.369,1.0	0.37,0.509,0.489	0.169	non-MIG	FALSE
ENSG00000148985	PGAP2	chr11	+	3824269	3824455	3824269	3824364	3825019	3825128	13,19,16,12	19,2,12,0	12,29,38	13,16,16	240	149	0.262401	0.742937	0.298,0.855,0.453,1.0	0.364,0.529,0.596	0.155	non-MIG	FALSE
ENSG00000148985	PGAP2	chr11	+	3824269	3824449	3824269	3824376	3825019	3825128	12,12,7,2	20,16,5,8	9,15,13	20,35,36	222	149	0.220535	0.666427	0.287,0.335,0.484,0.144	0.232,0.223,0.195	0.096	non-MIG	FALSE
ENSG00000148985	PGAP2	chr11	+	3824269	3824455	3824269	3824376	3825019	3825128	12,16,12,7	20,16,5,8	9,18,27	20,35,36	228	149	0.127376	0.454956	0.282,0.395,0.611,0.364	0.227,0.252,0.329	0.144	non-MIG	FALSE
ENSG00000225470	JPX	chrX	+	73944317	73944465	73944317	73944414	73944583	73944662	111,101,133,53	0,0,1,0	146263281	0,10,4	200	149	0.0291244	0.152246	1.0,1.0,0.99,1.0	1.0,0.951,0.981	0.02	non-MIG	FALSE
ENSG00000225470	JPX	chrX	+	73946998	73947374	73946998	73947096	73984443	73984541	14,21,21,9	0,0,0,0	79136149	0,2,2	298	149	0.569577	1	1.0,1.0,1.0,1.0	1.0,0.971,0.974	0.018	non-MIG	FALSE
ENSG00000204256	BRD2	chr6	+	32976561	32977570	32976561	32976936	32977756	32978005	7696337901080	0,2,2,1	8994051586	0,0,0	298	149	1	1	1.0,0.994,0.995,0.998	1.0,1.0,1.0	-0.003	non-MIG	FALSE
ENSG00000204310	AGPAT1	chr6	-	32171249	32171505	32171296	32171505	32170164	32170260	18,11,9,10	4,2,4,2	9,8,22	8,4,3	196	149	0.289439	0.790926	0.774,0.807,0.631,0.792	0.461,0.603,0.848	0.114	non-MIG	FALSE
ENSG00000204310	AGPAT1	chr6	-	32171249	32171505	32171296	32171505	32170424	32170600	18,13,6,15	1,0,3,1	9,10,22	0,2,4	196	149	0.285479	0.783492	0.932,1.0,0.603,0.919	1.0,0.792,0.807	-0.003	non-MIG	FALSE
ENSG00000204310	AGPAT1	chr6	-	32171249	32171505	32171296	32171505	32170936	32171070	20,17,8,18	118141136108	17,19,34	263516483	196	149	0.000102741	0.0017769	0.114,0.084,0.043,0.112	0.047,0.027,0.051	0.047	non-MIG	FALSE
ENSG00000204394	VARS1	chr6	-	31782040	31782177	31782086	31782177	31781846	31781952	16,18,21,33	170287281190	28,8,15	609105435	195	149	0.000113549	0.00192087	0.067,0.046,0.054,0.117	0.034,0.055,0.026	0.033	non-MIG	FALSE
ENSG00000204394	VARS1	chr6	-	31782529	31782845	31782720	31782845	31782086	31782177	10,24,21,25	0,0,0,0	37,12,29	0,0,2	298	149	1	1	1.0,1.0,1.0,1.0	1.0,1.0,0.879	0.04	non-MIG	FALSE
ENSG00000204394	VARS1	chr6	-	31782529	31782845	31782720	31782845	31782284	31782443	106180194195	0,0,0,4	439,75,410	0,0,0	298	149	1	1	1.0,1.0,1.0,0.961	1.0,1.0,1.0	-0.01	non-MIG	FALSE
ENSG00000114796	KLHL24	chr3	+	183635622	183635793	183635622	183635747	183636220	183636311	19,20,18,28	0,7,0,0	9,9,26	1,5,0	195	149	0.376826	0.943823	1.0,0.686,1.0,1.0	0.873,0.579,1.0	0.104	non-MIG	FALSE
ENSG00000114796	KLHL24	chr3	+	183635622	183635793	183635622	183635782	183643479	183643542	29,10,24,44	2,4,2,0	17,20,20	0,0,0	160	149	0.0197846	0.113417	0.931,0.7,0.918,1.0	1.0,1.0,1.0	-0.113	non-MIG	FALSE
ENSG00000109118	PHF12	chr17	-	28923908	28927063	28926990	28927063	28921687	28921808	68,59,47,75	0,0,0,0	96,69,104	0,0,2	298	149	1	1	1.0,1.0,1.0,1.0	1.0,1.0,0.963	0.012	non-MIG	FALSE
ENSG00000137312	FLOT1	chr6	-	30741189	30741704	30741613	30741704	30740678	30740798	203184241180	7,1,4,5	337103402	5,0,6	298	149	0.237411	0.693041	0.935,0.989,0.968,0.947	0.971,1.0,0.971	-0.021	non-MIG	FALSE
ENSG00000137312	FLOT1	chr6	-	30741613	30741704	30741661	30741704	30741189	30741333	177182184137	0,0,2,0	316,94,394	1,0,0	197	149	1	1	1.0,1.0,0.986,1.0	0.996,1.0,1.0	-0.002	non-MIG	FALSE
ENSG00000137404	NRM	chr6	-	30690024	30690243	30690046	30690243	30688046	30688942	6,0,0,0	7,10,6,1	6,1,6	4,19,1	171	149	0.029851	0.154776	0.428,0.0,0.0,0.0	0.567,0.044,0.839	-0.376	non-MIG	FALSE
ENSG00000137404	NRM	chr6	-	30690024	30690243	30690046	30690243	30689275	30689452	12,5,4,2	40,39,36,21	6,4,10	89162163	171	149	0.000916755	0.00995167	0.207,0.1,0.088,0.077	0.055,0.021,0.051	0.076	non-MIG	FALSE
ENSG00000169241	SLC50A1	chr1	+	155136298	155136396	155136298	155136376	155136827	155136951	6,8,10,0	100,58,51,58	8,10,4	64,86,131	169	149	0.964684	1	0.05,0.108,0.147,0.0	0.099,0.093,0.026	0.004	non-MIG	FALSE
ENSG00000169241	SLC50A1	chr1	+	155136298	155136396	155136298	155136376	155137560	155137722	9,6,2,0	49,19,24,5	0,10,4	44,66,71	169	149	0.0919327	0.359143	0.139,0.218,0.068,0.0	0.0,0.118,0.047	0.051	non-MIG	FALSE
ENSG00000204564	C6orf136	chr6	+	30650993	30651100	30650993	30651082	30651265	30651466	28,25,19,19	129,75,72,112	16,31,25	138128207	167	149	0.0284042	0.149259	0.162,0.229,0.191,0.131	0.094,0.178,0.097	0.055	non-MIG	FALSE
ENSG00000108384	RAD51C	chr17	+	58692572	58692788	58692572	58692685	58694930	58695189	87,41,104,69	5,10,3,0	186339309	15,28,22	252	149	0.224437	0.673577	0.911,0.708,0.953,1.0	0.88,0.877,0.893	0.01	non-MIG	FALSE
ENSG00000108384	RAD51C	chr17	+	58692601	58693650	58692601	58692788	58694930	58695189	21,7,10,2	73,28,76,49	19,25,50	149228211	298	149	0.905283	1	0.126,0.111,0.062,0.02	0.06,0.052,0.106	0.007	non-MIG	FALSE
ENSG00000185730	ZNF696	chr8	+	143291416	143291767	143291416	143291610	143292971	143293065	22,32,19,26	4,0,2,0	52,14,5	1,0,2	298	149	0.407643	0.992269	0.733,1.0,0.826,1.0	0.963,1.0,0.556	0.05	non-MIG	FALSE
ENSG00000241370	RPP21	chr6	+	30346431	30346564	30346431	30346557	30346712	30346857	22,12,9,8	76,81,164,88	26,24,13	191290228	156	149	0.156932	0.528494	0.217,0.124,0.05,0.08	0.115,0.073,0.052	0.038	non-MIG	FALSE
ENSG00000128513	POT1	chr7	-	124827200	124827305	124827213	124827305	124825251	124825357	3,1,1,2	31,18,18,16	0,3,3	22,86,114	162	149	0.239121	0.696343	0.082,0.049,0.049,0.103	0.0,0.031,0.024	0.052	non-MIG	FALSE
ENSG00000049323	LTBP1	chr2	+	33262721	33262824	33262721	33262821	33263293	33263392	6,0,0,0	51,25,13,31	2,0,6	36,14,73	152	149	0.289583	0.790926	0.103,0.0,0.0,0.0	0.052,0.0,0.075	-0.017	non-MIG	FALSE
ENSG00000145191	EIF2B5	chr3	+	184135384	184135748	184135384	184135580	184136611	184136736	12,15,8,9	95,57,63,95	14,10,25	121111165	298	149	0.646022	1	0.059,0.116,0.06,0.045	0.055,0.043,0.07	0.014	non-MIG	FALSE
ENSG00000145191	EIF2B5	chr3	+	184140079	184140221	184140079	184140157	184140417	184140730	4,2,2,0	45,42,34,28	0,0,6	91,28,84	213	149	0.439282	1	0.059,0.032,0.04,0.0	0.0,0.0,0.048	0.017	non-MIG	FALSE
ENSG00000145191	EIF2B5	chr3	+	184140079	184140740	184140079	184140730	184141924	184142070	6,4,8,7	94,66,100,94	7,6,7	85,58,175	159	149	0.802775	1	0.056,0.054,0.07,0.065	0.072,0.088,0.036	-0.004	non-MIG	FALSE
ENSG00000145191	EIF2B5	chr3	+	184142236	184142394	184142236	184142378	184142501	184142603	7,6,4,5	80,66,76,102	8,0,10	119,38,156	165	149	0.896026	1	0.073,0.076,0.045,0.042	0.057,0.0,0.055	0.022	non-MIG	FALSE
ENSG00000145191	EIF2B5	chr3	+	184143051	184143565	184143051	184143142	184144098	184144224	94,56,90,100	0,0,0,0	86,33,160	4,0,9	298	149	1.19e-05	0.000289363	1.0,1.0,1.0,1.0	0.915,1.0,0.899	0.062	non-MIG	FALSE
ENSG00000204681	GABBR1	chr6	-	29630457	29630643	29630521	29630643	29623889	29624024	3,7,8,7	0,0,0,4	7,4,25	0,0,0	213	149	0.386627	0.961551	1.0,1.0,1.0,0.55	1.0,1.0,1.0	-0.113	non-MIG	FALSE
ENSG00000204681	GABBR1	chr6	-	29630457	29630643	29630521	29630643	29629086	29629107	9,15,12,7	2,2,0,6	9,4,33	0,0,2	213	149	0.000882009	0.0096983	0.759,0.84,1.0,0.449	1.0,1.0,0.92	-0.211	non-MIG	FALSE
ENSG00000196632	WNK3	chrX	-	54238867	54239099	54239008	54239099	54238341	54238472	0,0,0,0	44,20,10,16	0,0,2	17,16,66	290	149	1	1	0.0,0.0,0.0,0.0	0.0,0.0,0.015	-0.005	non-MIG	FALSE
ENSG00000172465	TCEAL1	chrX	+	103629493	103629573	103629493	103629561	103629884	103630953	21,12,14,34	107,19,46,44	26,43,50	59,61,116	161	149	0.336349	0.875984	0.154,0.369,0.22,0.417	0.29,0.395,0.285	-0.033	non-MIG	FALSE
ENSG00000122783	CYREN	chr7	-	135168785	135169060	135168968	135169060	135093378	135094582	94,55,53,70	0,0,0,0	113104191	1,0,0	298	149	1	1	1.0,1.0,1.0,1.0	0.983,1.0,1.0	0.006	non-MIG	FALSE
ENSG00000122783	CYREN	chr7	-	135168748	135169060	135168785	135169060	135165784	135166871	40,33,25,19	0,6,0,1	37,19,65	0,0,5	186	149	0.598732	1	1.0,0.815,1.0,0.938	1.0,1.0,0.912	-0.032	non-MIG	FALSE
ENSG00000122783	CYREN	chr7	-	135168744	135169060	135168748	135169060	135167731	135167807	1,1,0,0	49,71,51,29	0,0,5	151,79,147	153	149	1	1	0.019,0.014,0.0,0.0	0.0,0.0,0.032	-0.002	non-MIG	FALSE
ENSG00000122783	CYREN	chr7	-	135168744	135169060	135168785	135169060	135167731	135167807	30,32,23,18	26,9,20,18	37,19,54	20,18,26	190	149	0.634997	1	0.475,0.736,0.474,0.44	0.592,0.453,0.62	-0.024	non-MIG	FALSE
ENSG00000122783	CYREN	chr7	-	135168744	135169060	135168930	135169060	135167731	135167807	109,73,58,61	0,1,0,0	119,99,183	0,2,0	298	149	1	1	1.0,0.973,1.0,1.0	1.0,0.961,1.0	0.006	non-MIG	FALSE
ENSG00000122783	CYREN	chr7	-	135168744	135169060	135168968	135169060	135167731	135167807	94,55,53,64	16,2,13,8	113104189	9,10,6	298	149	0.0101062	0.0680233	0.746,0.932,0.671,0.8	0.863,0.839,0.94	-0.093	non-MIG	FALSE
ENSG00000122783	CYREN	chr7	-	135168748	135169060	135168785	135169060	135167731	135167807	78,102,74,47	26,9,20,18	188,98,196	20,18,26	186	149	0.0124854	0.0797252	0.706,0.901,0.748,0.677	0.883,0.813,0.858	-0.093	non-MIG	FALSE
ENSG00000122783	CYREN	chr7	-	135168748	135169060	135168930	135169060	135167731	135167807	158,144,109,90	0,1,0,0	270178330	0,2,0	298	149	1	1	1.0,0.986,1.0,1.0	1.0,0.978,1.0	0.004	non-MIG	FALSE
ENSG00000122783	CYREN	chr7	-	135168748	135169060	135168968	135169060	135167731	135167807	143,126,104,93	16,2,13,8	264183336	9,10,6	298	149	0.00116337	0.0120396	0.817,0.969,0.8,0.853	0.936,0.901,0.966	-0.075	non-MIG	FALSE
ENSG00000122783	CYREN	chr7	-	135168785	135169060	135168930	135169060	135167731	135167807	135,82,77,79	0,1,0,0	139117207	0,2,0	294	149	1	1	1.0,0.977,1.0,1.0	1.0,0.967,1.0	0.005	non-MIG	FALSE
ENSG00000122783	CYREN	chr7	-	135168785	135169060	135168968	135169060	135167731	135167807	120,64,73,82	16,2,13,8	133122215	9,10,6	298	149	0.0142646	0.0878961	0.789,0.941,0.737,0.837	0.881,0.859,0.947	-0.07	non-MIG	FALSE
ENSG00000122783	CYREN	chr7	-	135168930	135169060	135168968	135169060	135167731	135167807	15,7,13,16	16,2,13,8	37,35,53	9,10,6	187	149	0.000690165	0.00809476	0.428,0.736,0.443,0.614	0.766,0.736,0.876	-0.237	non-MIG	FALSE
ENSG00000135469	COQ10A	chr12	+	56269058	56269251	56269058	56269108	56269459	56269561	111,65,84,51	0,0,0,2	74142160	0,0,0	292	149	1	1	1.0,1.0,1.0,0.929	1.0,1.0,1.0	-0.018	non-MIG	FALSE
ENSG00000204628	RACK1	chr5	-	181241491	181242345	181242169	181242345	181239486	181239582	1.00948e+17	2,0,4,0	82261478315184	4,0,2	298	149	1	1	1.0,1.0,0.999,1.0	0.999,1.0,1.0	0	non-MIG	FALSE
ENSG00000204628	RACK1	chr5	-	181241491	181242345	181242173	181242345	181239486	181239582	1.04858e+18	6,1,11,4	86071544515818	3,0,2	298	149	1	1	0.999,1.0,0.998,0.999	0.999,1.0,1.0	-0.001	non-MIG	FALSE
ENSG00000204628	RACK1	chr5	-	181242169	181242345	181242173	181242345	181239486	181239582	393275388424	6,1,11,4	385671642	3,0,2	153	149	0.449351	1	0.985,0.996,0.972,0.99	0.992,1.0,0.997	-0.011	non-MIG	FALSE
ENSG00000204628	RACK1	chr5	-	181242169	181242345	181242173	181242345	181241491	181241563	396281384424	4,2,8,4	381671644	3,2,0	153	149	0.853789	1	0.99,0.993,0.979,0.99	0.992,0.997,1.0	-0.008	non-MIG	FALSE
ENSG00000204628	RACK1	chr5	-	181242169	181242345	181242173	181242345	181241491	181241639	391292412439	9001670384989230	384671648	71551443715194	153	149	0.727386	1	0.041,0.041,0.045,0.044	0.05,0.043,0.04	-0.002	non-MIG	FALSE
ENSG00000204628	RACK1	chr5	-	181242169	181242345	181242285	181242345	181241491	181241639	8607665983198570	1,0,1,2	68381136312574	0,4,2	265	149	1	1	1.0,1.0,1.0,1.0	1.0,0.999,1.0	0	non-MIG	FALSE
ENSG00000204628	RACK1	chr5	-	181242173	181242345	181242285	181242345	181241491	181241639	1.75141e+19	1,0,1,2	138862548627477	0,4,2	261	149	1	1	1.0,1.0,1.0,1.0	1.0,1.0,1.0	0	non-MIG	FALSE
ENSG00000119950	MXI1	chr10	+	110244827	110244873	110244827	110244857	110279179	110279294	3,1,2,3	233111104169	1,3,2	192220317	165	149	1	1	0.011,0.008,0.017,0.016	0.005,0.012,0.006	0.005	non-MIG	FALSE
ENSG00000119950	MXI1	chr10	+	110279913	110280147	110279913	110280085	110284823	110286585	1,0,0,2	163,85,85,174	2,1,0	128224298	211	149	1	1	0.004,0.0,0.0,0.008	0.011,0.003,0.0	-0.002	non-MIG	FALSE
ENSG00000124508	BTN2A2	chr6	+	26383125	26383299	26383125	26383181	26383791	26383915	18,13,11,1	10,1,3,4	25,13,33	8,1,6	267	149	0.219053	0.663663	0.501,0.879,0.672,0.122	0.636,0.879,0.754	-0.213	non-MIG	FALSE
ENSG00000110583	NAA40	chr11	+	63945839	63947003	63945839	63945935	63952237	63952333	38,31,18,15	2,2,2,8	41,9,29	1,0,3	298	149	0.0244268	0.13327	0.905,0.886,0.818,0.484	0.953,1.0,0.829	-0.154	non-MIG	FALSE
ENSG00000113810	SMC4	chr3	+	160411919	160412084	160411919	160411977	160412325	160412453	258264374289	1,1,2,2	330154671	3,2,8	256	149	0.296424	0.804118	0.993,0.994,0.991,0.988	0.985,0.978,0.98	0.011	non-MIG	FALSE
ENSG00000113810	SMC4	chr3	+	160411919	160412084	160411919	160411977	160412529	160412852	154163226183	0,0,2,0	179,99,397	0,0,3	256	149	1	1	1.0,1.0,0.985,1.0	1.0,1.0,0.987	0.001	non-MIG	FALSE
ENSG00000113810	SMC4	chr3	+	160412325	160412849	160412325	160412453	160413472	160413613	8,6,0,10	54,38,87,63	2,6,29	46,61,256	298	149	0.879557	1	0.069,0.073,0.0,0.074	0.021,0.047,0.054	0.013	non-MIG	FALSE
ENSG00000172748	ZNF596	chr8	+	232455	232694	232455	232624	240823	240907	21,7,4,2	0,0,0,0	10,7,15	0,0,1	219	149	1	1	1.0,1.0,1.0,1.0	1.0,1.0,0.911	0.03	non-MIG	FALSE
ENSG00000062524	LTK	chr15	-	41507513	41507657	41507561	41507657	41507094	41507290	2,6,0,9	2,0,0,0	2,0,2	0,0,6	197	149	1	1	0.431,1.0,NA,1.0	1.0,NA,0.201	0.21	non-MIG	FALSE
ENSG00000173846	PLK3	chr1	+	44804338	44804779	44804338	44804501	44805265	44805379	4,9,3,2	11,4,5,0	10,5,21	4,1,9	298	149	0.192323	0.606448	0.154,0.529,0.231,1.0	0.556,0.714,0.538	-0.124	non-MIG	FALSE
ENSG00000167311	ART5	chr11	-	3639641	3640371	3639845	3640371	3639002	3639035	25,4,5,2	0,0,2,0	4,17,16	4,0,0	298	149	0.148264	0.508363	1.0,1.0,0.556,1.0	0.333,1.0,1.0	0.111	non-MIG	FALSE
ENSG00000165288	BRWD3	chrX	-	80684009	80684162	80684089	80684162	80682464	80682628	90,91,99,91	2,0,2,0	72,46,195	0,2,0	229	149	1	1	0.967,1.0,0.97,1.0	1.0,0.937,1.0	0.005	non-MIG	FALSE
ENSG00000122779	TRIM24	chr7	+	138554697	138554966	138554697	138554864	138567480	138567654	77,95,76,163	7,6,8,8	148115160	14,8,9	251	149	0.817212	1	0.867,0.904,0.849,0.924	0.863,0.895,0.913	-0.004	non-MIG	FALSE
ENSG00000105486	LIG1	chr19	-	48120166	48121322	48121169	48121322	48119136	48119190	5,9,4,2	57,65,51,49	6,6,42	103,33,123	298	149	0.00203554	0.0190907	0.042,0.065,0.038,0.02	0.028,0.083,0.146	-0.044	non-MIG	FALSE
ENSG00000170892	TSEN34	chr19	+	54190267	54190450	54190267	54190371	54191360	54191607	24,38,17,33	8,4,2,7	27,24,46	8,2,5	228	149	0.642013	1	0.662,0.861,0.847,0.755	0.688,0.887,0.857	-0.029	non-MIG	FALSE
ENSG00000111667	USP5	chr12	+	6863185	6863377	6863185	6863308	6863829	6863973	10,14,5,3	111,95,116,78	59,13,54	186,57,256	218	149	8.13e-09	5.68e-07	0.058,0.092,0.029,0.026	0.178,0.135,0.126	-0.095	non-MIG	FALSE
ENSG00000186815	TPCN1	chr12	+	113221463	113221626	113221463	113221583	113226727	113226964	11,17,11,13	0,2,0,0	18,6,11	2,2,4	192	149	0.00010217	0.00177302	1.0,0.868,1.0,1.0	0.875,0.7,0.681	0.215	non-MIG	FALSE
ENSG00000186815	TPCN1	chr12	+	113288162	113288847	113288162	113288234	113290127	113290243	42,34,48,20	0,0,2,0	54,39,102	0,0,0	298	149	1	1	1.0,1.0,0.923,1.0	1.0,1.0,1.0	-0.019	non-MIG	FALSE
ENSG00000132305	IMMT	chr2	-	86161951	86162079	86161975	86162079	86159535	86159671	3,4,2,5	108,130,107,65	8,7,18	288286388	173	149	0.620741	1	0.023,0.026,0.016,0.062	0.023,0.021,0.038	0.004	non-MIG	FALSE
ENSG00000112739	PRPF4B	chr6	+	4060412	4060686	4060412	4060644	4061014	4061147	14,27,36,26	0,0,1,0	47,42,117	1,1,4	191	149	0.222649	0.670181	1.0,1.0,0.966,1.0	0.973,0.97,0.958	0.025	non-MIG	FALSE
ENSG00000112739	PRPF4B	chr6	+	4061654	4062299	4061654	4061700	4062556	4062633	61,39,53,82	0,0,0,1	39,69,183	0,0,0	298	149	1	1	1.0,1.0,1.0,0.976	1.0,1.0,1.0	-0.006	non-MIG	FALSE
ENSG00000112739	PRPF4B	chr6	+	4062556	4062760	4062556	4062633	4063073	4063119	17,13,20,17	38,28,49,50	8,19,66	21,12,73	276	149	0.0184426	0.107782	0.195,0.2,0.181,0.155	0.171,0.461,0.328	-0.137	non-MIG	FALSE
ENSG00000168994	PXDC1	chr6	-	3738056	3738148	3738061	3738148	3737078	3737196	39,52,44,70	0,2,0,0	50,16,71	0,0,0	154	149	1	1	1.0,0.962,1.0,1.0	1.0,1.0,1.0	-0.01	non-MIG	FALSE
ENSG00000157734	SNX22	chr15	+	64153244	64153386	64153244	64153339	64153651	64153684	2,0,2,1	32,7,13,1	0,2,1	79,45,115	196	149	0.54121	1	0.045,0.0,0.105,0.432	0.0,0.033,0.007	0.132	non-MIG	FALSE
ENSG00000152582	SPEF2	chr5	+	35694287	35694363	35694287	35694348	35695734	35695796	0,1,0,0	0,0,0,0	0,2,0	0,2,3	164	149	1	1	NA,1.0,NA,NA	NA,0.476,0.0	0.762	non-MIG	FALSE
ENSG00000113300	CNOT6	chr5	+	180564488	180564593	180564488	180564578	180564674	180564743	47,32,12,16	13,10,5,11	67,47,111	17,12,24	164	149	0.128353	0.457304	0.767,0.744,0.686,0.569	0.782,0.781,0.808	-0.099	non-MIG	FALSE
ENSG00000255624	C10orf88B	chr10	+	122880670	122880873	122880670	122880756	122881597	122881667	20,8,3,0	12,10,15,10	1,3,15	14,20,28	266	149	0.283241	0.778607	0.483,0.309,0.101,0.0	0.038,0.078,0.231	0.108	non-MIG	FALSE
ENSG00000145916	RMND5B	chr5	+	178138107	178138396	178138107	178138258	178142582	178142728	28,18,18,11	51,48,72,32	24,11,26	55,28,115	287	149	0.474281	1	0.222,0.163,0.115,0.151	0.185,0.169,0.105	0.01	non-MIG	FALSE
ENSG00000145916	RMND5B	chr5	+	178138107	178138396	178138107	178138258	178142632	178142728	15,15,6,8	8,6,0,4	19,6,19	0,0,5	287	149	0.0217638	0.122289	0.493,0.565,1.0,0.509	1.0,1.0,0.664	-0.246	non-MIG	FALSE
ENSG00000183258	DDX41	chr5	-	177513352	177513847	177513684	177513847	177513010	177513082	98,58,66,57	0,0,0,0	145,51,161	2,0,0	298	149	1	1	1.0,1.0,1.0,1.0	0.973,1.0,1.0	0.009	non-MIG	FALSE
ENSG00000183258	DDX41	chr5	-	177514553	177514837	177514700	177514837	177513684	177513847	5,4,2,1	77,42,53,50	2,3,2	90,45,150	296	149	0.169678	0.558454	0.032,0.046,0.019,0.01	0.011,0.032,0.007	0.01	non-MIG	FALSE
ENSG00000183258	DDX41	chr5	-	177516287	177516835	177516724	177516835	177516118	177516193	132,73,96,102	0,0,0,0	198,86,209	1,0,0	298	149	1	1	1.0,1.0,1.0,1.0	0.99,1.0,1.0	0.003	non-MIG	FALSE
ENSG00000117222	RBBP5	chr1	-	205094872	205095064	205094986	205095064	205086141	205088815	64,30,45,46	13,6,10,9	113,60,75	10,5,4	263	149	0.000783491	0.00888627	0.736,0.739,0.718,0.743	0.865,0.872,0.914	-0.15	non-MIG	FALSE
ENSG00000171365	CLCN5	chrX	+	49923406	49923741	49923406	49923482	49925170	49925314	2,2,12,7	0,13,3,7	3,7,11	6,9,14	298	149	0.493398	1	1.0,0.071,0.667,0.333	0.2,0.28,0.282	0.264	non-MIG	FALSE
ENSG00000242294	STAG3L5P	chr7	+	100336124	100336337	100336124	100336220	100338178	100338264	117,103,92,64	30,35,8,18	150126244	16,23,48	266	149	0.156769	0.528494	0.686,0.622,0.866,0.666	0.84,0.754,0.74	-0.068	non-MIG	FALSE
ENSG00000152556	PFKM	chr12	+	48134942	48135383	48134942	48135038	48137720	48137846	100,93,84,59	21,4,15,5	169,51,218	35,4,9	298	149	0.504831	1	0.704,0.921,0.737,0.855	0.707,0.864,0.924	-0.027	non-MIG	FALSE
ENSG00000152556	PFKM	chr12	+	48139284	48139504	48139284	48139349	48139848	48139912	14,12,10,10	71,51,38,60	19,9,42	137,59,190	298	149	0.65456	1	0.09,0.105,0.116,0.077	0.065,0.071,0.1	0.018	non-MIG	FALSE
ENSG00000152556	PFKM	chr12	+	48141739	48142066	48141739	48141827	48142781	48142946	90,75,63,79	0,0,0,0	140,58,259	0,2,0	298	149	1	1	1.0,1.0,1.0,1.0	1.0,0.935,1.0	0.022	non-MIG	FALSE
ENSG00000137274	BPHL	chr6	+	3137361	3137493	3137361	3137422	3140385	3140509	41,29,27,9	0,1,4,0	40100145	0,0,1	220	149	0.662111	1	1.0,0.952,0.821,1.0	1.0,1.0,0.99	-0.053	non-MIG	FALSE
ENSG00000148343	MIGA2	chr9	+	129068197	129068975	129068197	129068332	129069075	129069129	41,34,32,31	8,26,14,1	47,11,89	16,7,26	298	149	0.556057	1	0.719,0.395,0.533,0.939	0.595,0.44,0.631	0.091	non-MIG	FALSE
ENSG00000128596	CCDC136	chr7	+	128801185	128801509	128801185	128801473	128804649	128804761	39,17,10,16	9,5,14,13	45,10,30	0,0,8	185	149	0.00012515	0.00207986	0.777,0.733,0.365,0.498	1.0,1.0,0.751	-0.324	non-MIG	FALSE
ENSG00000113645	WWC1	chr5	+	168441681	168441849	168441681	168441834	168444493	168444585	3,6,1,4	95,67,72,98	6,0,1	89,7,78	164	149	0.90971	1	0.028,0.075,0.012,0.036	0.058,0.0,0.012	0.014	non-MIG	FALSE
ENSG00000161618	ALDH16A1	chr19	+	49461618	49462036	49461618	49461800	49462569	49462755	41,34,43,10	5,2,8,12	69,4,29	4,7,5	298	149	0.861684	1	0.804,0.895,0.729,0.294	0.896,0.222,0.744	0.06	non-MIG	FALSE
ENSG00000197062	ZSCAN26	chr6	+	28271853	28272336	28271853	28271934	28272669	28272787	16,9,20,6	7,13,2,7	6,15,37	9,8,16	298	149	0.819367	1	0.533,0.257,0.833,0.3	0.25,0.484,0.536	0.057	non-MIG	FALSE
ENSG00000197062	ZSCAN26	chr6	+	28271853	28272339	28271853	28271934	28272669	28272787	24,14,38,8	7,13,2,7	24,20,43	9,8,16	298	149	0.881096	1	0.632,0.35,0.905,0.364	0.571,0.556,0.573	-0.004	non-MIG	FALSE
ENSG00000197062	ZSCAN26	chr6	+	28271853	28272339	28271853	28272336	28272669	28272787	10,5,24,2	2,0,4,0	22,8,14	2,3,7	152	149	0.0508091	0.231454	0.831,1.0,0.855,1.0	0.915,0.723,0.662	0.155	non-MIG	FALSE
ENSG00000141076	UTP4	chr16	+	69137800	69137977	69137800	69137885	69139824	69139914	9,7,1,9	48,85,81,94	14,4,7	136133187	241	149	0.22424	0.673381	0.104,0.048,0.008,0.056	0.06,0.018,0.023	0.02	non-MIG	FALSE
ENSG00000038274	MAT2B	chr5	+	163512001	163513669	163512001	163512196	163513841	163513994	81,66,57,28	0,0,2,0	110162226	0,2,0	298	149	1	1	1.0,1.0,0.934,1.0	1.0,0.976,1.0	-0.008	non-MIG	FALSE
ENSG00000164609	SLU7	chr5	-	160418595	160419081	160419022	160419081	160415124	160415310	7,5,8,15	69,106,79,111	2,3,17	98,42,122	298	149	0.600033	1	0.048,0.023,0.048,0.063	0.01,0.034,0.065	0.009	non-MIG	FALSE
ENSG00000164609	SLU7	chr5	-	160418595	160419081	160419022	160419081	160417111	160417241	0,0,0,1	0,0,1,0	0,2,0	0,0,1	298	149	1	1	NA,NA,0.0,1.0	NA,1.0,0.0	0	non-MIG	FALSE
ENSG00000168066	SF1	chr11	-	64767566	64767844	64767570	64767844	64767191	64767251	98,66,101,86	499611585566	126,23,95	1008440860	153	149	0.000341751	0.00466206	0.161,0.095,0.144,0.129	0.109,0.048,0.097	0.048	non-MIG	FALSE
ENSG00000113282	CLINT1	chr5	-	157858929	157859145	157858952	157859145	157817442	157817547	90,108,70,97	0,4,0,0	149,57,191	6,0,4	172	149	0.0946261	0.367694	1.0,0.959,1.0,1.0	0.956,1.0,0.976	0.012	non-MIG	FALSE
ENSG00000055163	CYFIP2	chr5	+	157287018	157287108	157287018	157287074	157294782	157294860	228,186,119,72	4,1,0,0	358200554	0,0,0	183	149	1	1	0.979,0.993,1.0,1.0	1.0,1.0,1.0	-0.007	non-MIG	FALSE
ENSG00000170271	FAXDC2	chr5	-	154823307	154823592	154823386	154823592	154822471	154822577	7,7,4,9	21,13,11,4	7,7,10	5,6,15	228	149	0.302755	0.815551	0.179,0.26,0.192,0.595	0.478,0.433,0.303	-0.098	non-MIG	FALSE
ENSG00000198563	DDX39B	chr6	-	31532779	31535485	31535366	31535485	31531295	31531405	531876979751	0,0,0,0	159018052292	2,0,0	298	149	1	1	1.0,1.0,1.0,1.0	0.997,1.0,1.0	0.001	non-MIG	FALSE
ENSG00000088970	KIZ	chr20	+	21205490	21205584	21205490	21205530	21214534	21214700	36,23,17,34	7,2,6,15	45,34,87	2,7,16	203	149	0.12811	0.457025	0.791,0.894,0.675,0.625	0.943,0.781,0.8	-0.095	non-MIG	FALSE
ENSG00000189159	JPT1	chr17	-	75147519	75147653	75147555	75147653	75146665	75146684	23,10,9,13	412185295178	32,52,39	5761096915	185	149	0.972969	1	0.043,0.042,0.024,0.056	0.043,0.037,0.033	0.004	non-MIG	FALSE
ENSG00000074219	TEAD2	chr19	-	49355302	49355419	49355311	49355419	49355147	49355206	43,25,23,20	59,50,36,17	40,12,45	109,38,97	158	149	0.00950449	0.0647422	0.407,0.32,0.376,0.526	0.257,0.229,0.304	0.144	non-MIG	FALSE
ENSG00000113580	NR3C1	chr5	-	143313998	143314168	143314001	143314168	143310096	143310213	12,6,0,1	39,26,41,52	10,12,19	82,80,120	152	149	0.300004	0.81024	0.232,0.184,0.0,0.019	0.107,0.128,0.134	-0.014	non-MIG	FALSE
ENSG00000164620	RELL2	chr5	+	141636949	141638409	141636949	141637741	141638794	141638860	41,27,13,11	2,1,0,5	38,8,44	0,0,2	298	149	0.00984436	0.0665244	0.911,0.931,1.0,0.524	1.0,1.0,0.917	-0.131	non-MIG	FALSE
ENSG00000171720	HDAC3	chr5	-	141629859	141630125	141630043	141630125	141629172	141629306	6,5,8,6	0,0,0,0	7,10,20	0,0,2	298	149	1	1	1.0,1.0,1.0,1.0	1.0,1.0,0.833	0.056	non-MIG	FALSE
ENSG00000228649	SNHG26	chr7	+	22858570	22858976	22858570	22858830	22860546	22860638	2,13,4,0	0,2,0,3	10,20,17	2,3,1	295	149	0.964485	1	1.0,0.767,1.0,0.0	0.716,0.771,0.896	-0.103	non-MIG	FALSE
ENSG00000174206	C12orf66	chr12	-	64222002	64222296	64222161	64222296	64215677	64215963	62,80,44,51	3,0,0,0	65138123	0,0,0	298	149	1	1	0.912,1.0,1.0,1.0	1.0,1.0,1.0	-0.022	non-MIG	FALSE
ENSG00000184863	RBM33	chr7	+	155738059	155740026	155738059	155738403	155741818	155742106	184,146,67,158	0,0,0,0	141,48,208	2,1,0	298	149	1	1	1.0,1.0,1.0,1.0	0.972,0.96,1.0	0.023	non-MIG	FALSE
ENSG00000102312	PORCN	chrX	+	48509423	48509707	48509423	48509577	48509783	48509956	30,2,3,19	0,4,0,0	15,20,22	0,0,0	279	149	0.1187	0.434437	1.0,0.211,1.0,1.0	1.0,1.0,1.0	-0.197	non-MIG	FALSE
ENSG00000185864	NPIPB4	chr16	-	21879337	21879457	21879377	21879457	21857579	21857658	4,0,1,3	1,1,0,0	1,4,13	0,0,0	189	149	1	1	0.759,0.0,1.0,1.0	1.0,1.0,1.0	-0.31	non-MIG	FALSE
ENSG00000189050	RNFT1	chr17	-	59962826	59963284	59962931	59963284	59962539	59962616	23,16,25,10	0,0,0,0	33110119	0,1,0	254	149	1	1	1.0,1.0,1.0,1.0	1.0,0.985,1.0	0.005	non-MIG	FALSE
ENSG00000048740	CELF2	chr10	+	11314138	11314270	11314138	11314258	11321188	11321386	0,0,1,0	0,12,8,5	15,5,10	4,5,20	161	149	1	1	NA,0.0,0.104,0.0	0.776,0.481,0.316	-0.49	non-MIG	FALSE
ENSG00000048740	CELF2	chr10	+	11314138	11314270	11314138	11314258	11321206	11321386	2,1,7,4	26,12,28,24	55,48,44	33,55,97	161	149	4.79e-07	1.84e-05	0.066,0.072,0.188,0.134	0.607,0.447,0.296	-0.335	non-MIG	FALSE
ENSG00000143947	RPS27A	chr2	+	55234830	55234962	55234830	55234959	55235427	55235853	4424513059495720	0,0,0,0	54381495015181	0,0,1	152	149	1	1	1.0,1.0,1.0,1.0	1.0,1.0,1.0	0	non-MIG	FALSE
ENSG00000147140	NONO	chrX	+	71294226	71294528	71294226	71294348	71296564	71296660	2946277927353120	0,0,2,0	425018705674	0,0,0	298	149	1	1	1.0,1.0,0.999,1.0	1.0,1.0,1.0	0	non-MIG	FALSE
ENSG00000147140	NONO	chrX	+	71297835	71298508	71297835	71297938	71298706	71298816	133499411161343	4,0,0,0	16476852810	0,0,0	298	149	1	1	0.994,1.0,1.0,1.0	1.0,1.0,1.0	-0.002	non-MIG	FALSE
ENSG00000109805	NCAPG	chr4	+	17825381	17825567	17825381	17825561	17828277	17828388	2,0,0,0	41,13,15,16	0,0,2	16,51,88	155	149	1	1	0.045,0.0,0.0,0.0	0.0,0.0,0.021	0.004	non-MIG	FALSE
ENSG00000113013	HSPA9	chr5	-	138573762	138573850	138573776	138573850	138570959	138571141	455660573446	0,0,0,0	10627651350	2,0,0	163	149	1	1	1.0,1.0,1.0,1.0	0.998,1.0,1.0	0.001	non-MIG	FALSE
ENSG00000158402	CDC25C	chr5	-	138289479	138289563	138289500	138289563	138287168	138287267	10,7,8,0	80,32,64,56	5,13,10	93,90,124	170	149	0.785247	1	0.099,0.161,0.099,0.0	0.045,0.112,0.066	0.015	non-MIG	TRUE
ENSG00000112983	BRD8	chr5	-	138171344	138171410	138171360	138171410	138171037	138171160	0,3,4,0	231153138221	3,7,9	171,81,275	165	149	0.00192267	0.0183012	0.0,0.017,0.026,0.0	0.016,0.072,0.029	-0.028	non-MIG	FALSE
ENSG00000112983	BRD8	chr5	-	138177565	138177667	138177570	138177667	138172064	138172134	15,6,8,8	151,94,96,106	7,1,4	95,53,153	154	149	0.014663	0.0899164	0.088,0.058,0.075,0.068	0.067,0.018,0.025	0.036	non-MIG	FALSE
ENSG00000149428	HYOU1	chr11	-	119057019	119057137	119057026	119057137	119056069	119056167	26,26,16,26	2,0,0,0	43,3,33	1,0,0	156	149	1	1	0.925,1.0,1.0,1.0	0.976,1.0,1.0	-0.011	non-MIG	FALSE
ENSG00000196262	PPIA	chr7	+	44798747	44798904	44798747	44798814	44799246	44799277	148114250125	62,91,98,73	170358512	102108209	239	149	0.227379	0.677988	0.598,0.439,0.614,0.516	0.51,0.674,0.604	-0.054	non-MIG	FALSE
ENSG00000149743	TRPT1	chr11	-	64224794	64224970	64224800	64224970	64224542	64224717	6,3,1,0	104,30,57,35	7,3,7	77100162	155	149	0.375755	0.943482	0.053,0.088,0.017,0.0	0.08,0.028,0.04	-0.01	non-MIG	FALSE
ENSG00000145833	DDX46	chr5	+	134816429	134816606	134816429	134816603	134817495	134817714	60,56,83,86	7,4,12,11	143,73,223	36,23,54	152	149	0.000101541	0.00176812	0.894,0.932,0.871,0.885	0.796,0.757,0.802	0.11	non-MIG	FALSE
ENSG00000043143	JADE2	chr5	+	134576767	134577038	134576767	134576896	134578496	134579475	0,6,0,8	10,1,4,8	4,0,6	5,2,9	291	149	0.630627	1	0.0,0.754,0.0,0.339	0.291,0.0,0.254	0.092	non-MIG	FALSE
ENSG00000183426	NPIPA1	chr16	+	14929250	14930031	14929250	14929421	14930165	14930322	109,200,64,96	0,4,0,2	62,7,42	11,4,17	298	149	1.74e-14	4.23e-12	1.0,0.962,1.0,0.96	0.738,0.467,0.553	0.394	non-MIG	FALSE
ENSG00000183426	NPIPA1	chr16	+	14935159	14935397	14935159	14935276	14937564	14937650	147,197,75,95	2,0,0,0	106,39,276	0,0,0	270	149	1	1	0.976,1.0,1.0,1.0	1.0,1.0,1.0	-0.006	non-MIG	FALSE
ENSG00000183426	NPIPA1	chr16	+	14948929	14949936	14948929	14949037	14950049	14950110	2,1,0,0	1,1,0,0	1,0,2	0,0,3	298	149	1	1	0.5,0.333,NA,NA	1.0,NA,0.25	-0.209	non-MIG	FALSE
ENSG00000213901	SLC23A3	chr2	-	219169284	219169406	219169308	219169406	219169028	219169102	1,2,0,0	0,0,0,0	0,0,5	0,1,2	173	149	1	1	1.0,1.0,NA,NA	NA,0.0,0.683	0.658	non-MIG	FALSE
ENSG00000079616	KIF22	chr16	+	29796892	29797093	29796892	29797088	29798373	29798501	34,16,21,12	323185247289	27,8,21	338135487	154	149	0.126532	0.453029	0.092,0.077,0.076,0.039	0.072,0.054,0.04	0.016	non-MIG	FALSE
ENSG00000079616	KIF22	chr16	+	29803997	29804107	29803997	29804065	29804813	29805026	22,25,13,28	281142160261	21,8,26	216109402	191	149	0.0986563	0.37931	0.058,0.121,0.06,0.077	0.07,0.054,0.048	0.022	non-MIG	FALSE
ENSG00000159593	NAE1	chr16	-	66826667	66826780	66826676	66826780	66826522	66826583	2,3,3,2	81,73,58,58	10,12,25	242353429	158	149	0.149616	0.510664	0.023,0.037,0.047,0.031	0.038,0.031,0.052	-0.006	non-MIG	FALSE
ENSG00000159593	NAE1	chr16	-	66827934	66828077	66827979	66828077	66826676	66826780	2,0,2,0	0,2,2,0	1,3,12	15,23,18	194	149	1	1	1.0,0.0,0.434,NA	0.049,0.091,0.339	0.318	non-MIG	FALSE
ENSG00000099840	IZUMO4	chr19	+	2097928	2098127	2097928	2097955	2098286	2098334	22,18,2,5	0,0,0,0	8,6,23	4,0,0	298	149	0.149636	0.510664	1.0,1.0,1.0,1.0	0.5,1.0,1.0	0.167	non-MIG	FALSE
ENSG00000062598	ELMO2	chr20	-	46393980	46394089	46394048	46394089	46393528	46393601	7,21,10,15	58,31,58,25	4,5,18	39,52,67	217	149	0.0407376	0.195158	0.077,0.317,0.106,0.292	0.066,0.062,0.156	0.103	non-MIG	FALSE
ENSG00000114626	ABTB1	chr3	+	127674390	127674453	127674390	127674418	127674544	127674600	43,11,4,28	3,1,0,2	6,3,9	10,0,2	184	149	0.0110283	0.0726573	0.921,0.899,1.0,0.919	0.327,1.0,0.785	0.231	non-MIG	FALSE
ENSG00000111879	FAM184A	chr6	-	118961760	118961963	118961928	118961963	118959828	118960184	40,46,44,91	4,10,6,2	65,47,135	2,0,2	298	149	2.17e-05	0.000470188	0.833,0.697,0.786,0.958	0.942,1.0,0.971	-0.152	non-MIG	FALSE
ENSG00000128805	ARHGAP22	chr10	-	48455001	48455134	48455053	48455134	48453303	48453425	26,12,21,7	2,0,0,0	32,8,25	5,0,0	201	149	0.110763	0.41249	0.906,1.0,1.0,1.0	0.826,1.0,1.0	0.034	non-MIG	FALSE
ENSG00000128805	ARHGAP22	chr10	-	48455001	48455134	48455053	48455134	48454087	48454161	69,49,54,31	1,14,9,5	70,23,87	10,4,7	201	149	0.646438	1	0.981,0.722,0.816,0.821	0.838,0.81,0.902	-0.015	non-MIG	FALSE
ENSG00000128805	ARHGAP22	chr10	-	48479587	48479764	48479635	48479764	48455001	48455134	6,12,9,2	1,0,0,0	16,1,8	0,0,0	197	149	1	1	0.819,1.0,1.0,1.0	1.0,1.0,1.0	-0.045	non-MIG	FALSE
ENSG00000128805	ARHGAP22	chr10	-	48479587	48479764	48479635	48479764	48459683	48459891	14,13,19,9	10,9,8,4	24,5,35	15,2,10	197	149	0.42172	1	0.514,0.522,0.642,0.63	0.548,0.654,0.726	-0.066	non-MIG	FALSE
ENSG00000196182	STK40	chr1	-	36367847	36368084	36367851	36368084	36361220	36361340	0,7,2,0	2,13,14,9	2,5,3	15,2,13	153	149	0.257556	0.734928	0.0,0.344,0.122,0.0	0.115,0.709,0.183	-0.219	non-MIG	FALSE
ENSG00000197343	ZNF655	chr7	+	99558804	99559021	99558804	99559007	99560532	99560695	4,3,0,0	0,1,0,0	2,8,2	0,0,0	163	149	1	1	1.0,0.733,NA,NA	1.0,1.0,1.0	-0.133	non-MIG	FALSE
ENSG00000205309	NT5M	chr17	+	17304363	17304481	17304363	17304477	17306542	17306643	6,1,4,2	9,2,3,0	0,0,0	1,4,37	153	149	1.89e-08	1.19e-06	0.394,0.327,0.565,1.0	0.0,0.0,0.0	0.572	non-MIG	FALSE
ENSG00000205309	NT5M	chr17	+	17344793	17344926	17344793	17344908	17346804	17347663	3,7,10,3	79,51,65,37	7,17,22	24,21,127	167	149	0.000477886	0.00608023	0.033,0.109,0.121,0.067	0.206,0.419,0.134	-0.17	non-MIG	FALSE
ENSG00000154928	EPHB1	chr3	+	134951370	134952052	134951370	134951718	135106447	135106603	35,6,16,26	0,0,0,2	15,3,28	0,0,0	298	149	1	1	1.0,1.0,1.0,0.867	1.0,1.0,1.0	-0.033	non-MIG	FALSE
ENSG00000169231	THBS3	chr1	-	155203085	155203137	155203092	155203137	155202811	155202960	13,8,11,0	5,11,0,0	16,0,34	0,0,14	156	149	1	1	0.713,0.41,1.0,NA	1.0,NA,0.699	-0.142	non-MIG	FALSE
ENSG00000169231	THBS3	chr1	-	155206192	155206406	155206199	155206406	155205059	155205316	3,1,0,0	7,4,15,11	1,0,9	5,1,48	156	149	0.016985	0.101	0.29,0.193,0.0,0.0	0.16,0.0,0.152	0.017	non-MIG	FALSE
ENSG00000159210	SNF8	chr17	-	48936130	48936242	48936169	48936242	48933204	48933346	1,2,2,9	86,30,119,32	7,5,11	196133196	188	149	0.899582	1	0.009,0.05,0.013,0.182	0.028,0.029,0.043	0.03	non-MIG	FALSE
ENSG00000157404	KIT	chr4	+	54725856	54726050	54725856	54726038	54727217	54727324	1,1,0,4	14,2,8,10	0,8,8	8,8,19	161	149	0.0447432	0.209239	0.062,0.316,0.0,0.27	0.0,0.481,0.28	-0.092	non-MIG	FALSE
ENSG00000109819	PPARGC1A	chr4	-	23831495	23831751	23831556	23831751	23829462	23829585	0,0,2,2	38,32,15,15	0,2,0	12,3,21	210	149	0.826449	1	0.0,0.0,0.086,0.086	0.0,0.321,0.0	-0.064	non-MIG	FALSE
ENSG00000149231	CCDC82	chr11	-	96364979	96365150	96365126	96365150	96358992	96359097	44,12,46,40	0,0,0,0	35,25,73	0,0,3	296	149	0.418356	1	1.0,1.0,1.0,1.0	1.0,1.0,0.925	0.025	non-MIG	FALSE
ENSG00000149231	CCDC82	chr11	-	96364979	96365150	96365126	96365150	96358992	96359178	67,27,67,82	1,0,2,8	71,44,132	0,1,4	296	149	0.133369	0.470249	0.971,1.0,0.944,0.838	1.0,0.957,0.943	-0.028	non-MIG	FALSE
ENSG00000145781	COMMD10	chr5	+	116092544	116092700	116092544	116092695	116134067	116134178	26,23,32,44	0,0,0,2	21,93,75	0,0,0	154	149	1	1	1.0,1.0,1.0,0.955	1.0,1.0,1.0	-0.011	non-MIG	FALSE
ENSG00000177239	MAN1B1	chr9	+	137087080	137087363	137087080	137087218	137088074	137088183	8,2,0,4	44,22,28,11	0,0,2	77,44,104	294	149	0.000266102	0.00385697	0.084,0.044,0.0,0.156	0.0,0.0,0.01	0.068	non-MIG	FALSE
ENSG00000135074	ADAM19	chr5	-	157513423	157513505	157513433	157513505	157509300	157509467	2,1,0,0	3,9,0,3	2,0,0	8,0,9	159	149	1	1	0.385,0.094,NA,0.0	0.19,NA,0.0	0.065	non-MIG	FALSE
ENSG00000204120	GIGYF2	chr2	+	232731121	232731258	232731121	232731234	232735154	232735238	0,0,1,0	0,4,0,5	2,0,3	0,0,5	173	149	1	1	NA,0.0,1.0,0.0	1.0,NA,0.341	-0.337	non-MIG	FALSE
ENSG00000139625	MAP3K12	chr12	-	53484245	53484365	53484256	53484365	53483910	53484020	1,2,5,4	77,37,26,34	0,2,3	8,0,26	160	149	0.71613	1	0.012,0.048,0.152,0.099	0.0,1.0,0.097	-0.288	non-MIG	FALSE
ENSG00000235823	OLMALINC	chr10	+	100373567	100374083	100373567	100374012	100380982	100381109	4,5,2,8	59,28,18,17	3,0,7	33,53,82	220	149	0.0170301	0.10115	0.044,0.108,0.07,0.242	0.058,0.0,0.055	0.078	non-MIG	FALSE
ENSG00000235823	OLMALINC	chr10	+	100373567	100374080	100373567	100374012	100381215	100381448	3,5,2,8	21,5,17,2	3,0,7	39,63,81	217	149	0.00036546	0.00494583	0.089,0.407,0.075,0.733	0.05,0.0,0.056	0.291	non-MIG	FALSE
ENSG00000235823	OLMALINC	chr10	+	100373567	100374083	100373567	100374012	100381215	100381448	4,5,2,8	21,5,17,2	3,1,7	39,63,81	220	149	0.000300113	0.00422976	0.114,0.404,0.074,0.73	0.05,0.011,0.055	0.292	non-MIG	FALSE
ENSG00000235823	OLMALINC	chr10	+	100373567	100374134	100373567	100374012	100381215	100381448	6,5,2,8	21,5,17,2	3,3,14	39,63,81	271	149	0.00368444	0.0306656	0.136,0.355,0.061,0.687	0.041,0.026,0.087	0.258	non-MIG	FALSE
ENSG00000235823	OLMALINC	chr10	+	100373567	100374134	100373567	100374083	100381215	100381448	2,0,0,0	0,0,0,0	0,3,7	0,1,0	200	149	1	1	1.0,NA,NA,NA	NA,0.691,1.0	0.155	non-MIG	FALSE
ENSG00000235823	OLMALINC	chr10	+	100381215	100381452	100381215	100381448	100388040	100388360	4,0,3,3	0,0,4,0	6,10,5	2,4,5	153	149	1	1	1.0,NA,0.422,1.0	0.745,0.709,0.493	0.158	non-MIG	FALSE
ENSG00000117984	CTSD	chr11	-	1761308	1761468	1761329	1761468	1759515	1759639	104,44,114,55	0,0,0,0	265182204	0,0,1	170	149	1	1	1.0,1.0,1.0,1.0	1.0,1.0,0.994	0.002	non-MIG	FALSE
ENSG00000137947	GTF2B	chr1	-	88887260	88887367	88887275	88887367	88863980	88864114	149108121144	0,0,0,0	132197177	0,2,1	164	149	1	1	1.0,1.0,1.0,1.0	1.0,0.989,0.994	0.006	non-MIG	FALSE
ENSG00000106077	ABHD11	chr7	-	73737220	73737735	73737561	73737735	73736928	73737110	42,30,24,14	0,0,0,0	50,66,105	4,1,3	298	149	0.0054566	0.041864	1.0,1.0,1.0,1.0	0.862,0.971,0.946	0.074	non-MIG	FALSE
ENSG00000111752	PHC1	chr12	+	8919755	8919917	8919755	8919866	8920984	8921065	7,5,16,3	100143123122	8,4,6	133,40,116	200	149	0.843569	1	0.05,0.025,0.088,0.018	0.043,0.069,0.037	-0.004	non-MIG	FALSE
ENSG00000111752	PHC1	chr12	+	8932562	8933063	8932562	8932813	8933254	8933350	15,16,23,15	0,0,3,0	13,6,20	0,0,0	298	149	1	1	1.0,1.0,0.793,1.0	1.0,1.0,1.0	-0.052	non-MIG	FALSE
ENSG00000196465	MYL6B	chr12	+	56155418	56155592	56155418	56155493	56157467	56157545	769466605533	11,1,4,3	859750848	12,13,10	248	149	0.0223284	0.124912	0.977,0.996,0.989,0.991	0.977,0.972,0.981	0.012	non-MIG	FALSE
ENSG00000090372	STRN4	chr19	-	46721985	46722340	46722241	46722340	46720535	46720771	668601679686	7,8,1,4	643170652	3,2,3	298	149	0.513381	1	0.979,0.974,0.997,0.988	0.991,0.977,0.991	-0.002	non-MIG	FALSE
ENSG00000135108	FBXO21	chr12	-	117174650	117174797	117174654	117174797	117174204	117174341	149123159133	2,2,0,1	172,67,231	4,0,1	153	149	1	1	0.986,0.984,1.0,0.992	0.977,1.0,0.996	-0.001	non-MIG	FALSE
ENSG00000005810	MYCBP2	chr13	-	77076750	77076849	77076759	77076849	77070630	77070711	6,5,2,2	5,0,6,18	9,8,30	13,18,28	158	149	0.950482	1	0.531,1.0,0.239,0.095	0.395,0.295,0.503	0.069	non-MIG	FALSE
ENSG00000113356	POLR3G	chr5	+	90497655	90497735	90497655	90497706	90501905	90501988	0,0,7,4	5,12,7,0	3,2,5	20,8,28	178	149	1	1	0.0,0.0,0.456,1.0	0.112,0.173,0.13	0.226	non-MIG	FALSE
ENSG00000153140	CETN3	chr5	-	90399357	90399549	90399471	90399549	90396492	90396564	56,40,24,23	0,2,0,0	101107220	0,0,2	263	149	1	1	1.0,0.919,1.0,1.0	1.0,1.0,0.984	-0.015	non-MIG	TRUE
ENSG00000153140	CETN3	chr5	-	90405684	90405799	90405688	90405799	90399357	90399549	55,43,22,26	0,0,4,0	93,97,266	0,0,0	153	149	0.784753	1	1.0,1.0,0.843,1.0	1.0,1.0,1.0	-0.039	non-MIG	TRUE
ENSG00000247828	TMEM161B-AS1	chr5	+	88269467	88269687	88269467	88269617	88270525	88270585	4,8,2,6	0,2,0,0	6,5,10	0,0,0	219	149	1	1	1.0,0.731,1.0,1.0	1.0,1.0,1.0	-0.067	non-MIG	FALSE
ENSG00000247828	TMEM161B-AS1	chr5	+	88270525	88270741	88270525	88270585	88282041	88282106	0,13,2,8	16,11,13,7	5,6,15	19,30,21	298	149	0.900836	1	0.0,0.371,0.071,0.364	0.116,0.091,0.263	0.045	non-MIG	FALSE
ENSG00000110171	TRIM3	chr11	-	6458064	6458296	6458069	6458296	6457695	6457847	23,21,6,8	3,2,0,2	13,3,13	4,0,1	154	149	0.807767	1	0.881,0.91,1.0,0.795	0.759,1.0,0.926	0.001	non-MIG	FALSE
ENSG00000105221	AKT2	chr19	-	40236256	40238091	40237968	40238091	40235889	40236104	335224245219	12,9,2,7	316178625	5,5,11	298	149	0.156885	0.528494	0.933,0.926,0.984,0.94	0.969,0.947,0.966	-0.015	non-MIG	FALSE
ENSG00000105221	AKT2	chr19	-	40265221	40265351	40265258	40265351	40256925	40257054	633416488348	0,1,2,0	857341895	0,0,0	186	149	1	1	1.0,0.997,0.995,1.0	1.0,1.0,1.0	-0.002	non-MIG	FALSE
ENSG00000100296	THOC5	chr22	-	29528273	29528466	29528425	29528466	29528077	29528177	3,13,4,0	69,36,16,37	2,0,26	147,53,191	298	149	0.176237	0.57235	0.021,0.153,0.111,0.0	0.007,0.0,0.064	0.048	non-MIG	FALSE
ENSG00000100296	THOC5	chr22	-	29528936	29529239	29529161	29529239	29528425	29528466	0,0,0,0	95,61,26,57	0,0,2	206,55,252	298	149	1	1	0.0,0.0,0.0,0.0	0.0,0.0,0.004	-0.001	non-MIG	FALSE
ENSG00000100296	THOC5	chr22	-	29543414	29543542	29543428	29543542	29542858	29542956	2,4,0,1	40,36,29,19	0,1,2	81,41,193	163	149	0.172957	0.565658	0.044,0.092,0.0,0.046	0.0,0.022,0.009	0.035	non-MIG	FALSE
ENSG00000254996	ANKHD1-EIF4EBP3	chr5	+	140538085	140538261	140538085	140538234	140538918	140539083	34,32,38,50	9,9,10,4	54,84,170	14,10,27	176	149	0.557079	1	0.762,0.751,0.763,0.914	0.766,0.877,0.842	-0.031	non-MIG	FALSE
ENSG00000254996	ANKHD1-EIF4EBP3	chr5	+	140538918	140542281	140538918	140539083	140548905	140549076	34,23,23,43	0,0,0,0	43,60,69	2,0,0	298	149	1	1	1.0,1.0,1.0,1.0	0.915,1.0,1.0	0.028	non-MIG	FALSE
ENSG00000078053	AMPH	chr7	-	38427837	38429285	38428749	38429285	38426953	38426986	0,1,0,2	0,0,1,0	1,0,4	0,0,1	298	149	1	1	NA,1.0,0.0,1.0	1.0,NA,0.667	-0.167	non-MIG	FALSE
ENSG00000078053	AMPH	chr7	-	38427837	38429285	38429055	38429285	38426953	38426986	0,1,0,12	0,0,0,6	4,0,6	0,0,0	298	149	1	1	NA,1.0,NA,0.5	1.0,NA,1.0	-0.25	non-MIG	FALSE
ENSG00000078053	AMPH	chr7	-	38428749	38429285	38429055	38429285	38426953	38426986	0,0,1,10	0,0,0,6	4,0,7	0,0,0	298	149	1	1	NA,NA,1.0,0.455	1.0,NA,1.0	-0.272	non-MIG	FALSE
ENSG00000112306	RPS12	chr6	+	132814971	132815224	132814971	132815088	132816460	132816563	911123013381978	1719230727612540	3578591257	225075847212	285	149	0	0	0.217,0.218,0.202,0.289	0.077,0.056,0.084	0.159	non-MIG	FALSE
ENSG00000112306	RPS12	chr6	+	132814971	132815224	132814971	132815088	132816959	132817061	6338319521345	0,0,0,0	3167751019	2,0,2	285	149	1	1	1.0,1.0,1.0,1.0	0.988,1.0,0.996	0.005	non-MIG	FALSE
ENSG00000112306	RPS12	chr6	+	132814971	132815224	132814971	132815088	132817479	132817564	6338299451345	0,0,0,3	3167761019	0,0,0	285	149	1	1	1.0,1.0,1.0,0.996	1.0,1.0,1.0	-0.001	non-MIG	FALSE
ENSG00000073584	SMARCE1	chr17	-	40642117	40642559	40642454	40642559	40637491	40637572	18,18,17,13	201180319181	54,22,28	362133320	298	149	0.00245179	0.0221791	0.043,0.048,0.026,0.035	0.069,0.076,0.042	-0.024	non-MIG	FALSE
ENSG00000048052	HDAC9	chr7	+	18495745	18496023	18495745	18495854	18496261	18496324	0,2,0,0	0,0,0,0	2,0,4	2,0,0	298	149	1	1	NA,1.0,NA,NA	0.333,NA,1.0	0.334	non-MIG	FALSE
ENSG00000048052	HDAC9	chr7	+	18591515	18591642	18591515	18591636	18593907	18594029	9,5,3,4	0,0,4,4	3,15,20	0,2,2	155	149	0.129814	0.460899	1.0,1.0,0.419,0.49	1.0,0.878,0.906	-0.201	non-MIG	FALSE
ENSG00000163689	CFAP20DC	chr3	-	58913697	58913864	58913707	58913864	58884544	58884709	0,0,4,0	4,0,0,2	0,0,0	0,4,5	159	149	1	1	0.0,NA,1.0,0.0	NA,0.0,0.0	0.333	non-MIG	FALSE
ENSG00000140368	PSTPIP1	chr15	+	77032297	77032428	77032297	77032394	77032861	77032952	0,0,2,0	0,0,0,0	0,0,2	2,1,2	183	149	1	1	NA,NA,1.0,NA	0.0,0.0,0.449	0.85	non-MIG	FALSE
ENSG00000183474	GTF2H2C	chr5	+	69560222	69560403	69560222	69560242	69565099	69565188	4,1,3,3	0,2,0,0	13,19,15	2,2,2	298	149	0.0181004	0.106311	1.0,0.2,1.0,1.0	0.765,0.826,0.789	0.007	non-MIG	FALSE
ENSG00000049883	PTCD2	chr5	+	72320372	72321179	72320372	72320509	72322171	72322264	0,3,7,3	16,19,21,3	4,7,4	29,72,78	298	149	0.151647	0.515509	0.0,0.073,0.143,0.333	0.065,0.046,0.025	0.092	non-MIG	FALSE
ENSG00000112851	ERBIN	chr5	+	66044136	66044310	66044136	66044298	66046352	66046538	47,32,41,60	4,0,4,4	46,83,160	3,2,11	161	149	1	1	0.916,1.0,0.905,0.933	0.934,0.975,0.931	-0.008	non-MIG	FALSE
ENSG00000113595	TRIM23	chr5	-	65591842	65591948	65591871	65591948	65591447	65591502	28,26,16,44	0,0,0,2	14,21,23	0,0,0	178	149	1	1	1.0,1.0,1.0,0.948	1.0,1.0,1.0	-0.013	non-MIG	FALSE
ENSG00000167107	ACSF2	chr17	+	50461241	50461370	50461241	50461287	50461632	50461686	107,64,156,77	0,4,0,0	40,32,159	1,4,0	232	149	0.598479	1	1.0,0.911,1.0,1.0	0.963,0.837,1.0	0.044	non-MIG	FALSE
ENSG00000145642	SHISAL2B	chr5	+	64694086	64694199	64694086	64694182	64695506	64695664	6,1,1,3	0,0,0,0	0,3,10	0,2,0	166	149	1	1	1.0,1.0,1.0,1.0	NA,0.574,1.0	0.213	non-MIG	FALSE
ENSG00000165282	PIGO	chr9	-	35091239	35092767	35092542	35092767	35090465	35090672	72,93,64,21	0,0,0,0	181116230	0,0,2	298	149	1	1	1.0,1.0,1.0,1.0	1.0,1.0,0.983	0.006	non-MIG	FALSE
ENSG00000079819	EPB41L2	chr6	-	130869562	130870126	130869811	130870126	130867458	130867581	126,109,89,128	2,10,5,3	287,48,287	8,1,8	298	149	0.236776	0.692281	0.969,0.845,0.899,0.955	0.947,0.96,0.947	-0.034	non-MIG	FALSE
ENSG00000068796	KIF2A	chr5	+	62306205	62306583	62306205	62306536	62347129	62347224	21,12,22,17	178139168184	34,14,27	253245422	196	149	0.187963	0.597126	0.082,0.062,0.091,0.066	0.093,0.042,0.046	0.015	non-MIG	FALSE
ENSG00000068796	KIF2A	chr5	+	62352587	62352710	62352587	62352653	62353274	62353375	200156204220	22,31,30,21	216248487	68,103,68	206	149	0.000845551	0.00937826	0.868,0.784,0.831,0.883	0.697,0.635,0.838	0.118	non-MIG	FALSE
ENSG00000068796	KIF2A	chr5	+	62361465	62362541	62361465	62361529	62363177	62363320	155129178186	0,0,0,0	169232452	1,0,4	298	149	1	1	1.0,1.0,1.0,1.0	0.988,1.0,0.983	0.01	non-MIG	FALSE
ENSG00000068796	KIF2A	chr5	+	62363177	62363899	62363177	62363320	62373686	62373837	0,0,0,4	0,0,0,0	1,4,2	0,0,2	298	149	1	1	NA,NA,NA,1.0	1.0,1.0,0.333	0.222	non-MIG	FALSE
ENSG00000169398	PTK2	chr8	-	140675429	140675499	140675459	140675499	140674297	140674404	0,4,0,0	126,51,83,149	0,6,2	149,81,174	179	149	0.653712	1	0.0,0.061,0.0,0.0	0.0,0.058,0.009	-0.007	non-MIG	FALSE
ENSG00000169398	PTK2	chr8	-	140925561	140925749	140925660	140925749	140890542	140890769	1,0,3,0	26,34,32,37	6,7,6	33,27,60	248	149	2.63e-05	0.000556523	0.023,0.0,0.053,0.0	0.098,0.135,0.057	-0.078	non-MIG	FALSE
ENSG00000242802	AP5Z1	chr7	+	4789831	4790591	4789831	4789929	4790672	4790887	3,23,31,5	0,0,0,0	12,0,14	0,0,2	298	149	1	1	1.0,1.0,1.0,1.0	1.0,NA,0.778	0.111	non-MIG	FALSE
ENSG00000059573	ALDH18A1	chr10	-	95633490	95633649	95633496	95633649	95632958	95633049	151159197141	3,3,5,14	332126552	42,13,54	155	149	6.81e-07	2.45e-05	0.98,0.981,0.974,0.906	0.884,0.903,0.908	0.062	non-MIG	FALSE
ENSG00000198315	ZKSCAN8	chr6	+	28148315	28148838	28148315	28148824	28149482	28149624	4,8,15,6	38,62,64,61	6,4,17	40,43,108	163	149	0.935261	1	0.088,0.106,0.176,0.082	0.121,0.078,0.126	0.005	non-MIG	FALSE
ENSG00000119782	FKBP1B	chr2	+	24053901	24054616	24053901	24053949	24060813	24060926	6,3,2,1	67,28,27,15	2,7,2	38,41,75	298	149	0.922225	1	0.043,0.051,0.036,0.032	0.026,0.079,0.013	0.001	non-MIG	FALSE
ENSG00000177058	SLC38A9	chr5	-	55711351	55711499	55711451	55711499	55697845	55697992	1,3,0,0	13,18,25,16	1,4,3	9,20,31	249	149	0.0197401	0.113289	0.044,0.091,0.0,0.0	0.062,0.107,0.055	-0.041	non-MIG	FALSE
ENSG00000177058	SLC38A9	chr5	-	55711351	55711499	55711451	55711499	55704321	55704434	1,1,0,0	7,3,9,4	0,7,0	6,29,23	249	149	0.0354638	0.176008	0.079,0.166,0.0,0.0	0.0,0.126,0.0	0.019	non-MIG	FALSE
ENSG00000198830	HMGN2	chr1	+	26473482	26473585	26473482	26473527	26473702	26473732	22,19,48,9	2121147328511490	26,39,80	505456294637	207	149	0.912696	1	0.007,0.009,0.012,0.004	0.004,0.005,0.012	0.001	non-MIG	FALSE
ENSG00000198830	HMGN2	chr1	+	26473482	26473732	26473482	26473527	26474084	26474135	1902136027211380	0,0,0,0	464556534827	0,3,0	298	149	1	1	1.0,1.0,1.0,1.0	1.0,0.999,1.0	0	non-MIG	FALSE
ENSG00000198830	HMGN2	chr1	+	26473702	26473817	26473702	26473732	26474084	26474135	27,55,50,33	1865132126761370	56,89,219	460355824678	234	149	0.870619	1	0.009,0.026,0.012,0.015	0.008,0.01,0.029	0	non-MIG	FALSE
ENSG00000198830	HMGN2	chr1	+	26473482	26474135	26473482	26473732	26474571	26474667	1676116422731140	0,0,0,0	385651104661	4,0,0	298	149	1	1	1.0,1.0,1.0,1.0	0.998,1.0,1.0	0.001	non-MIG	FALSE
ENSG00000067248	DHX29	chr5	-	55283115	55283811	55283202	55283811	55281371	55281515	0,2,0,2	6,20,6,22	0,5,5	56,42,54	236	149	0.205238	0.634326	0.0,0.059,0.0,0.054	0.0,0.07,0.055	-0.013	non-MIG	FALSE
ENSG00000244026	FAM86DP	chr3	-	75434724	75435048	75434917	75435048	75432807	75432870	4,12,6,8	19,5,0,1	7,6,0	13,17,24	298	149	0.000751838	0.00863937	0.095,0.545,1.0,0.8	0.212,0.15,0.0	0.489	non-MIG	FALSE
ENSG00000172239	PAIP1	chr5	-	43556581	43557077	43556818	43557077	43555829	43555999	245254364281	98,55,71,35	354,79,78	55,28,43	298	149	0.252862	0.725564	0.556,0.698,0.719,0.801	0.763,0.585,0.476	0.086	non-MIG	FALSE
ENSG00000106028	SSBP1	chr7	+	141738357	141738503	141738357	141738410	141739123	141739190	10,19,4,7	45,43,31,57	38,50,65	206398317	242	149	0.369068	0.936343	0.12,0.214,0.074,0.07	0.102,0.072,0.112	0.024	non-MIG	FALSE
ENSG00000171649	ZIK1	chr19	+	57584144	57584612	57584144	57584389	57584951	57584990	17,21,55,19	13,4,12,0	32,23,43	6,3,14	298	149	0.899229	1	0.395,0.724,0.696,1.0	0.727,0.793,0.606	-0.005	non-MIG	FALSE
ENSG00000171649	ZIK1	chr19	+	57584259	57584612	57584259	57584389	57590010	57592390	16,16,45,17	3,3,4,0	26,23,41	0,5,1	298	149	0.385079	0.95957	0.727,0.727,0.849,1.0	1.0,0.697,0.953	-0.058	non-MIG	FALSE
ENSG00000165915	SLC39A13	chr11	+	47414776	47414909	47414776	47414905	47415059	47415159	49,28,18,30	2,2,0,0	36,17,61	0,0,3	153	149	1	1	0.96,0.932,1.0,1.0	1.0,1.0,0.952	-0.011	non-MIG	FALSE
ENSG00000146007	ZMAT2	chr5	+	140703917	140704004	140703917	140703991	140704425	140704571	10,12,10,9	203106134125	14,11,10	234,93,285	162	149	0.417058	1	0.043,0.094,0.064,0.062	0.052,0.098,0.031	0.005	non-MIG	FALSE
ENSG00000198053	SIRPA	chr20	+	1934714	1934766	1934714	1934754	1937319	1940592	17,2,3,5	60,63,51,65	8,9,9	54,42,66	161	149	0.213023	0.65163	0.208,0.029,0.052,0.066	0.121,0.165,0.112	-0.044	non-MIG	FALSE
ENSG00000164318	EGFLAM	chr5	+	38448300	38448419	38448300	38448379	38451314	38451458	3,1,4,0	15,5,13,4	0,0,2	4,5,8	189	149	0.0201598	0.115308	0.136,0.136,0.195,0.0	0.0,0.0,0.165	0.062	non-MIG	FALSE
ENSG00000197603	CPLANE1	chr5	-	37139339	37142480	37142309	37142480	37138719	37138848	43,26,26,25	0,0,1,0	45,43,127	0,0,5	298	149	0.298477	0.807868	1.0,1.0,0.929,1.0	1.0,1.0,0.927	0.007	non-MIG	TRUE
ENSG00000039560	RAI14	chr5	+	34757467	34757598	34757467	34757582	34795938	34796027	255203170216	0,0,0,0	402195335	0,0,2	165	149	1	1	1.0,1.0,1.0,1.0	1.0,1.0,0.993	0.002	non-MIG	FALSE
ENSG00000039560	RAI14	chr5	+	34757467	34757614	34757467	34757582	34795938	34796027	40,36,33,27	0,0,0,0	55,23,55	0,0,2	181	149	1	1	1.0,1.0,1.0,1.0	1.0,1.0,0.958	0.014	non-MIG	FALSE
ENSG00000039560	RAI14	chr5	+	34757467	34757614	34757467	34757598	34795938	34796027	6,4,8,8	221171145197	17,8,29	364180309	165	149	0.00972245	0.0661052	0.024,0.021,0.047,0.035	0.04,0.039,0.078	-0.021	non-MIG	FALSE
ENSG00000142937	RPS8	chr1	+	44776674	44776774	44776674	44776714	44777613	44777789	1.68421e+19	178108220200	153513321332124	137293316	209	149	0.287189	0.786856	0.985,0.989,0.983,0.986	0.988,0.988,0.986	-0.002	non-MIG	FALSE
ENSG00000250337	PURPL	chr5	+	27475534	27475781	27475534	27475695	27494234	27494335	2,3,7,3	0,0,0,0	11,11,32	0,3,0	235	149	0.619428	1	1.0,1.0,1.0,1.0	1.0,0.699,1.0	0.1	non-MIG	FALSE
ENSG00000104852	SNRNP70	chr19	+	49102113	49102185	49102113	49102173	49104633	49104735	11,22,9,10	1,12,34,14	14,10,22	18,0,11	161	149	0.297009	0.804322	0.911,0.629,0.197,0.398	0.419,1.0,0.649	-0.156	non-MIG	FALSE
ENSG00000104852	SNRNP70	chr19	+	49102113	49103587	49102113	49102173	49104633	49104735	157329219136	1,12,34,14	117,21,124	18,0,11	298	149	0.292511	0.797217	0.987,0.932,0.763,0.829	0.765,1.0,0.849	0.006	non-MIG	FALSE
ENSG00000104852	SNRNP70	chr19	+	49102113	49103587	49102113	49102185	49104633	49104735	148320218128	2,6,3,0	111,16,122	5,5,14	298	149	8.69e-07	3.05e-05	0.974,0.964,0.973,1.0	0.917,0.615,0.813	0.196	non-MIG	FALSE
ENSG00000120899	PTK2B	chr8	+	27433434	27433552	27433434	27433513	27434092	27434132	6,4,7,2	2,2,0,0	10,0,20	0,0,0	188	149	1	1	0.704,0.613,1.0,1.0	1.0,NA,1.0	-0.171	non-MIG	FALSE
ENSG00000166682	TMPRSS5	chr11	-	113696835	113696971	113696857	113696971	113695399	113695443	0,0,0,0	0,2,0,0	0,2,0	0,0,2	171	149	1	1	NA,0.0,NA,NA	NA,1.0,0.0	-0.5	non-MIG	FALSE
ENSG00000255036	STRA6LP	chr9	+	97323780	97323938	97323780	97323903	97325018	97325192	0,0,2,1	15,5,20,6	0,0,0	10,1,11	184	149	1	1	0.0,0.0,0.075,0.119	0.0,0.0,0.0	0.049	non-MIG	FALSE
ENSG00000255036	STRA6LP	chr9	+	97347313	97347666	97347313	97347489	97349090	97349291	4,0,2,1	0,0,0,0	6,4,10	0,2,0	298	149	1	1	1.0,NA,1.0,1.0	1.0,0.5,1.0	0.167	non-MIG	FALSE
ENSG00000255036	STRA6LP	chr9	+	97347313	97347666	97347313	97347489	97349110	97349291	4,2,2,1	0,2,0,8	8,4,11	0,0,0	298	149	0.000229855	0.00340907	1.0,0.333,1.0,0.059	1.0,1.0,1.0	-0.402	non-MIG	FALSE
ENSG00000147044	CASK	chrX	-	41853096	41853227	41853114	41853227	41787177	41787283	2,8,8,12	114,95,79,50	22,16,28	141136212	167	149	0.0641823	0.274253	0.015,0.07,0.083,0.176	0.122,0.095,0.105	-0.021	non-MIG	TRUE
ENSG00000145868	FBXO38	chr5	+	148427212	148427947	148427212	148427722	148433423	148433524	120,63,40,74	1,7,7,0	82,75,168	11,7,5	298	149	0.280966	0.775279	0.984,0.818,0.741,1.0	0.788,0.843,0.944	0.027	non-MIG	FALSE
ENSG00000161013	MGAT4B	chr5	-	179798503	179798591	179798512	179798591	179798164	179798277	2,0,0,1	0,0,0,0	0,1,4	0,1,0	158	149	1	1	1.0,NA,NA,1.0	NA,0.485,1.0	0.258	non-MIG	FALSE
ENSG00000161013	MGAT4B	chr5	-	179798927	179799121	179799064	179799121	179798512	179798576	365290220316	0,0,0,2	311292526	0,0,1	286	149	1	1	1.0,1.0,1.0,0.988	1.0,1.0,0.996	-0.002	non-MIG	FALSE
ENSG00000161013	MGAT4B	chr5	-	179798927	179799121	179799064	179799121	179798512	179798591	741537424653	0,0,0,0	6536391223	1,0,0	286	149	1	1	1.0,1.0,1.0,1.0	0.997,1.0,1.0	0.001	non-MIG	FALSE
ENSG00000161013	MGAT4B	chr5	-	179799505	179800068	179799953	179800068	179799202	179799250	36,27,4,30	2,1,2,6	35,5,29	13,7,12	298	149	0.0014784	0.0147004	0.9,0.931,0.5,0.714	0.574,0.263,0.547	0.3	non-MIG	FALSE
ENSG00000133422	MORC2	chr22	-	30928018	30928207	30928027	30928207	30926610	30926871	91,61,46,82	10,8,24,8	99,29,104	38,15,14	158	149	0.0957371	0.3706	0.896,0.878,0.644,0.906	0.711,0.646,0.875	0.087	non-MIG	FALSE
ENSG00000135297	MTO1	chr6	+	73479935	73480367	73479935	73480126	73480674	73480805	2,9,5,4	35,18,50,37	5,8,12	43,70,65	298	149	0.921531	1	0.028,0.2,0.048,0.051	0.055,0.054,0.085	0.017	non-MIG	FALSE
ENSG00000108231	LGI1	chr10	+	93758759	93759291	93758759	93758831	93777378	93777450	0,0,0,0	0,0,2,0	0,2,3	2,0,1	298	149	1	1	NA,NA,0.0,NA	0.0,1.0,0.6	-0.533	non-MIG	FALSE
ENSG00000108231	LGI1	chr10	+	93790098	93790233	93790098	93790170	93792742	93792912	0,0,0,1	2,4,0,1	0,0,1	0,0,4	212	149	1	1	0.0,0.0,NA,0.413	NA,NA,0.149	-0.011	non-MIG	FALSE
ENSG00000154124	OTULIN	chr5	+	14681463	14681624	14681463	14681607	14687520	14687646	8,11,20,6	124,90,64,84	26,12,22	155121195	166	149	0.852712	1	0.055,0.099,0.219,0.06	0.131,0.082,0.092	0.007	non-MIG	FALSE
ENSG00000178821	TMEM52	chr1	-	1918892	1919088	1919044	1919088	1918252	1918431	17,2,8,2	0,0,5,0	5,0,5	2,0,1	298	149	1	1	1.0,1.0,0.444,1.0	0.556,NA,0.714	0.226	non-MIG	FALSE
ENSG00000155966	AFF2	chrX	+	148651998	148652131	148651998	148652119	148661907	148662768	0,0,2,0	8,9,5,15	4,4,0	10,10,43	161	149	0.00329273	0.0280928	0.0,0.0,0.27,0.0	0.27,0.27,0.0	-0.113	non-MIG	FALSE
ENSG00000155966	AFF2	chrX	+	148843381	148843433	148843381	148843415	148885888	148885985	14,2,1,0	9,16,13,17	8,10,4	26,8,25	167	149	0.184213	0.588955	0.581,0.1,0.064,0.0	0.215,0.527,0.125	-0.103	non-MIG	FALSE
ENSG00000155966	AFF2	chrX	+	148962714	148962937	148962714	148962931	148966789	148967079	5,9,13,4	0,2,0,0	25,23,34	2,0,6	155	149	0.00755698	0.0544572	1.0,0.812,1.0,1.0	0.923,1.0,0.845	0.03	non-MIG	FALSE
ENSG00000145495	MARCHF6	chr5	+	10417269	10417410	10417269	10417404	10423734	10423835	12,18,8,14	279330252327	18,21,18	280349586	155	149	0.613299	1	0.04,0.05,0.03,0.04	0.058,0.055,0.029	-0.007	non-MIG	FALSE
ENSG00000268790	AC008764.4	chr19	-	16647095	16647261	16647119	16647261	16630467	16630559	22,9,20,25	0,0,0,0	27,24,41	2,0,0	173	149	1	1	1.0,1.0,1.0,1.0	0.921,1.0,1.0	0.026	non-MIG	FALSE
ENSG00000268790	AC008764.4	chr19	-	16659954	16660000	16659958	16660000	16659394	16659447	1,2,6,3	133,69,128,81	4,7,17	115289214	153	149	0.0795368	0.322485	0.007,0.027,0.044,0.035	0.033,0.023,0.072	-0.014	non-MIG	FALSE
ENSG00000286021	LINC02822	chr12	+	90676548	90676651	90676548	90676612	90679634	90679945	0,0,0,4	0,0,0,0	0,4,6	0,2,0	188	149	1	1	NA,NA,NA,1.0	NA,0.613,1.0	0.194	non-MIG	FALSE
ENSG00000111364	DDX55	chr12	+	123605930	123605994	123605930	123605981	123606072	123606159	7,16,1,7	61,59,79,96	9,4,10	157,74,136	162	149	0.113413	0.419883	0.095,0.2,0.012,0.063	0.05,0.047,0.063	0.039	non-MIG	FALSE
ENSG00000101294	HM13	chr20	+	31538178	31538359	31538178	31538261	31544946	31545035	11,15,5,11	282209297198	9,17,19	494823474	247	149	0.0421812	0.199452	0.023,0.041,0.01,0.032	0.011,0.012,0.024	0.011	non-MIG	FALSE
ENSG00000101294	HM13	chr20	+	31538178	31538554	31538178	31538261	31544946	31545035	9,7,2,11	282209297198	7,25,14	494823474	298	149	0.934534	1	0.016,0.016,0.003,0.027	0.007,0.015,0.015	0.003	non-MIG	FALSE
ENSG00000101294	HM13	chr20	+	31538178	31538554	31538178	31538359	31544946	31545035	7,8,7,11	5,8,4,9	7,21,8	3,1,8	298	149	0.115008	0.42397	0.412,0.333,0.467,0.379	0.538,0.913,0.333	-0.197	non-MIG	FALSE
ENSG00000162493	PDPN	chr1	+	13614299	13614411	13614299	13614405	13615904	13617957	59,39,62,49	59,52,72,43	58,61,84	78,76,103	155	149	0.315051	0.840686	0.49,0.419,0.453,0.523	0.417,0.436,0.439	0.041	non-MIG	TRUE
ENSG00000172432	GTPBP2	chr6	-	43621721	43621790	43621760	43621790	43620489	43621516	22,33,36,26	5,0,0,2	27,5,35	2,0,1	188	149	0.918761	1	0.777,1.0,1.0,0.912	0.915,1.0,0.965	-0.038	non-MIG	FALSE
ENSG00000129559	NEDD8	chr14	-	24218058	24218215	24218132	24218215	24216856	24217223	63,30,35,39	563265366287	66,70,59	58412211004	223	149	0.000899298	0.00982488	0.07,0.07,0.06,0.083	0.07,0.037,0.038	0.022	non-MIG	FALSE
ENSG00000135502	SLC26A10	chr12	+	57625235	57625330	57625235	57625318	57625409	57625464	4,3,1,4	7,21,7,9	2,0,2	5,0,27	161	149	1	1	0.346,0.117,0.117,0.291	0.27,NA,0.064	0.051	non-MIG	FALSE
ENSG00000180104	EXOC3	chr5	+	462156	462529	462156	462307	464289	465272	2,10,2,12	56,37,40,36	0,0,13	74,33,92	298	149	0.0160652	0.0967704	0.018,0.119,0.024,0.143	0.0,0.0,0.066	0.054	non-MIG	FALSE
ENSG00000085998	POMGNT1	chr1	-	46196730	46196849	46196778	46196849	46196011	46196077	149,51,60,54	0,4,0,0	178,82,246	1,1,2	197	149	1	1	1.0,0.906,1.0,1.0	0.993,0.984,0.989	-0.012	non-MIG	FALSE
ENSG00000167613	LAIR1	chr19	-	54356711	54356966	54356927	54356966	54356490	54356619	1,0,0,0	8,0,0,0	0,0,0	2,1,0	298	149	1	1	0.059,NA,NA,NA	0.0,0.0,NA	0.059	non-MIG	FALSE
ENSG00000109775	UFSP2	chr4	-	185418586	185418770	185418611	185418770	185418440	185418507	38,23,44,14	0,0,0,0	52,76,92	0,0,1	174	149	1	1	1.0,1.0,1.0,1.0	1.0,1.0,0.987	0.004	non-MIG	FALSE
ENSG00000100462	PRMT5	chr14	-	22920839	22921056	22920987	22921056	22920528	22920731	152144155159	1,2,1,0	259339384	5,4,1	297	149	0.403696	0.98501	0.987,0.973,0.987,1.0	0.963,0.977,0.995	0.008	non-MIG	FALSE
ENSG00000186648	CARMIL3	chr14	+	24064957	24065750	24064957	24065273	24066397	24066464	11,4,6,7	2,0,0,0	4,0,7	0,0,0	298	149	1	1	0.733,1.0,1.0,1.0	1.0,NA,1.0	-0.067	non-MIG	FALSE
ENSG00000141522	ARHGDIA	chr17	-	81869329	81869625	81869541	81869625	81869172	81869236	877458836531	0,1,1,0	13913291246	5,0,2	298	149	1	1	1.0,0.996,0.998,1.0	0.993,1.0,0.997	0.002	non-MIG	FALSE
ENSG00000151718	WWC2	chr4	+	183280775	183280969	183280775	183280897	183282707	183282906	13,5,8,4	73,20,40,28	13,4,28	77,22,98	221	149	0.372585	0.940226	0.107,0.144,0.119,0.088	0.102,0.109,0.162	-0.01	non-MIG	FALSE
ENSG00000188732	FAM221A	chr7	+	23692182	23694913	23692182	23692253	23698191	23698299	1,4,0,5	2,3,0,0	2,2,6	0,0,0	298	149	1	1	0.2,0.4,NA,1.0	1.0,1.0,1.0	-0.467	non-MIG	FALSE
ENSG00000133313	CNDP2	chr18	+	74497508	74497726	74497508	74497595	74499936	74500033	0,2,9,6	0,10,0,2	0,5,24	0,2,3	280	149	1	1	NA,0.096,1.0,0.615	NA,0.571,0.81	-0.12	non-MIG	FALSE
ENSG00000237765	FAM200B	chr4	+	15681755	15681901	15681755	15681784	15686235	15686462	25,14,12,10	1,0,0,0	32,46,80	0,7,3	266	149	0.000326965	0.00450858	0.933,1.0,1.0,1.0	1.0,0.786,0.937	0.076	non-MIG	FALSE
ENSG00000237765	FAM200B	chr4	+	15681755	15681968	15681755	15681784	15686235	15686462	5,7,19,12	1,0,0,0	10,32,24	0,7,3	298	149	1e-05	0.000252511	0.714,1.0,1.0,1.0	1.0,0.696,0.8	0.097	non-MIG	FALSE
ENSG00000237765	FAM200B	chr4	+	15681755	15681968	15681755	15681901	15686235	15686462	9,19,28,23	24,14,12,10	18,37,43	30,45,80	216	149	0.040345	0.193731	0.206,0.484,0.617,0.613	0.293,0.362,0.27	0.172	non-MIG	FALSE
ENSG00000133706	LARS1	chr5	-	146140203	146143084	146142871	146143084	146135600	146135664	175180226126	0,0,0,0	177217536	1,0,0	298	149	1	1	1.0,1.0,1.0,1.0	0.989,1.0,1.0	0.004	non-MIG	FALSE
ENSG00000133706	LARS1	chr5	-	146142855	146143084	146142871	146143084	146140203	146140261	1,0,0,1	98,139,149,79	4,3,5	118142454	165	149	0.921337	1	0.009,0.0,0.0,0.011	0.03,0.019,0.01	-0.015	non-MIG	FALSE
ENSG00000133706	LARS1	chr5	-	146144623	146144709	146144662	146144709	146144471	146144537	365431476353	8,9,2,4	4343711014	7,6,22	188	149	0.198481	0.618223	0.973,0.974,0.995,0.986	0.98,0.98,0.973	0.004	non-MIG	FALSE
ENSG00000133706	LARS1	chr5	-	146149551	146149699	146149621	146149699	146144623	146144709	8,14,11,12	262319374263	20,25,66	299328857	219	149	0.000124044	0.00206821	0.02,0.029,0.02,0.03	0.044,0.049,0.05	-0.023	non-MIG	FALSE
ENSG00000129071	MBD4	chr3	-	129436442	129437308	129436460	129437308	129434061	129434136	14,2,13,24	23,41,25,48	17,38,30	39,44,76	167	149	0.200465	0.622407	0.352,0.042,0.317,0.308	0.28,0.435,0.26	-0.07	non-MIG	FALSE
ENSG00000129071	MBD4	chr3	-	129437719	129437950	129437807	129437950	129434061	129434136	28,15,26,36	2,0,0,0	24,38,49	0,0,2	237	149	1	1	0.898,1.0,1.0,1.0	1.0,1.0,0.939	-0.005	non-MIG	FALSE
ENSG00000178980	SELENOW	chr19	+	47780863	47781000	47780863	47780917	47781107	47781182	16,7,12,11	174,89,130,106	12,4,11	237400264	232	149	2.07e-05	0.000454223	0.056,0.048,0.056,0.062	0.031,0.006,0.026	0.035	non-MIG	FALSE
ENSG00000124523	SIRT5	chr6	+	13574600	13574744	13574600	13574624	13579450	13579609	6,2,4,2	3,2,1,0	2,15,5	0,9,7	269	149	0.495247	1	0.526,0.356,0.689,1.0	1.0,0.48,0.283	0.055	non-MIG	FALSE
ENSG00000170791	CHCHD7	chr8	+	56211788	56212174	56211788	56211837	56214597	56214667	3,6,4,0	7,0,3,0	2,2,0	22,35,21	298	149	1	1	0.176,1.0,0.4,NA	0.043,0.028,0.0	0.502	non-MIG	FALSE
ENSG00000170791	CHCHD7	chr8	+	56212761	56212909	56212761	56212889	56214597	56214667	4,15,10,0	4,6,8,1	16,18,16	4,17,13	169	149	0.747247	1	0.469,0.688,0.524,0.0	0.779,0.483,0.52	-0.174	non-MIG	FALSE
ENSG00000170791	CHCHD7	chr8	+	56216388	56216531	56216388	56216506	56216679	56216754	35,6,23,13	0,0,0,0	54,51,59	0,2,4	174	149	0.320237	0.849799	1.0,1.0,1.0,1.0	1.0,0.956,0.927	0.039	non-MIG	FALSE
ENSG00000171566	PLRG1	chr4	-	154547010	154547064	154547037	154547064	154546122	154546213	84,86,112,83	0,0,3,4	179164190	9,4,3	176	149	0.0870037	0.346825	1.0,1.0,0.969,0.946	0.944,0.972,0.982	0.013	non-MIG	FALSE
ENSG00000288637	AC013477.2	chr4	+	153322647	153322828	153322647	153322816	153324077	153324148	4,0,2,1	50,24,35,40	0,1,1	50,38,68	161	149	0.402857	0.984573	0.069,0.0,0.05,0.023	0.0,0.024,0.013	0.023	non-MIG	FALSE
ENSG00000109654	TRIM2	chr4	+	153222242	153223039	153222242	153222759	153270334	153270519	37,24,28,36	2,0,2,0	41,28,64	0,0,2	298	149	1	1	0.902,1.0,0.875,1.0	1.0,1.0,0.941	-0.036	non-MIG	FALSE
ENSG00000109654	TRIM2	chr4	+	153257378	153257766	153257378	153257607	153270337	153270519	0,0,0,0	0,0,1,0	0,4,0	2,0,0	298	149	1	1	NA,NA,0.0,NA	0.0,1.0,NA	-0.5	non-MIG	FALSE
ENSG00000109654	TRIM2	chr4	+	153294304	153294485	153294304	153294428	153295312	153296036	92,37,44,61	0,0,0,0	106,31,99	0,4,0	206	149	0.751433	1	1.0,1.0,1.0,1.0	1.0,0.849,1.0	0.05	non-MIG	FALSE
ENSG00000109654	TRIM2	chr4	+	153322647	153322816	153322647	153322778	153324077	153324148	58,24,39,42	0,0,0,0	67,64,84	2,1,0	187	149	1	1	1.0,1.0,1.0,1.0	0.964,0.981,1.0	0.018	non-MIG	FALSE
ENSG00000109654	TRIM2	chr4	+	153322647	153322828	153322647	153322778	153324077	153324148	12,0,6,3	0,0,0,0	17,27,17	2,1,0	199	149	1	1	1.0,NA,1.0,1.0	0.864,0.953,1.0	0.061	non-MIG	FALSE
ENSG00000109654	TRIM2	chr4	+	153322647	153322828	153322647	153322816	153328529	153328670	0,0,2,1	0,0,0,0	0,1,1	0,0,2	161	149	1	1	NA,NA,1.0,1.0	NA,1.0,0.316	0.342	non-MIG	FALSE
ENSG00000109654	TRIM2	chr4	+	153322647	153324148	153322647	153322816	153328529	153328670	80,14,40,34	0,0,0,0	54,39,73	0,0,2	298	149	1	1	1.0,1.0,1.0,1.0	1.0,1.0,0.948	0.017	non-MIG	FALSE
ENSG00000109686	SH3D19	chr4	-	151176524	151176687	151176533	151176687	151174669	151175674	9,2,2,2	34,14,38,27	0,8,6	48,61,96	158	149	0.193815	0.609863	0.2,0.119,0.047,0.065	0.0,0.11,0.056	0.052	non-MIG	FALSE
ENSG00000145425	RPS3A	chr4	+	151099627	151099887	151099627	151099714	151100484	151100588	32,29,28,50	2537198028993540	27,92,106	229278337746	298	149	1	1	0.006,0.007,0.005,0.007	0.006,0.006,0.007	0	non-MIG	FALSE
ENSG00000145425	RPS3A	chr4	+	151099628	151099836	151099628	151099714	151100484	151100588	20,31,27,44	2537198028993540	23,85,105	229278337746	271	149	1	1	0.004,0.009,0.005,0.007	0.005,0.006,0.007	0	non-MIG	FALSE
ENSG00000145425	RPS3A	chr4	+	151102870	151103079	151102870	151103041	151104176	151104286	5752441068126960	0,0,0,0	45131395215695	1,0,1	187	149	1	1	1.0,1.0,1.0,1.0	1.0,1.0,1.0	0	non-MIG	FALSE
ENSG00000114544	SLC41A3	chr3	-	126026334	126026479	126026392	126026479	126022785	126022932	91,55,55,50	0,0,0,0	99,98,192	2,0,0	207	149	1	1	1.0,1.0,1.0,1.0	0.973,1.0,1.0	0.009	non-MIG	FALSE
ENSG00000114544	SLC41A3	chr3	-	126050897	126051050	126050942	126051050	126033606	126033678	5,8,0,1	39,37,32,32	12,4,10	41,47,92	194	149	0.14654	0.504826	0.09,0.142,0.0,0.023	0.184,0.061,0.077	-0.044	non-MIG	FALSE
ENSG00000055609	KMT2C	chr7	-	152145152	152145295	152145164	152145295	152144712	152144881	36,44,29,43	28,21,24,44	46,43,82	28,24,45	161	149	0.171163	0.560869	0.543,0.66,0.528,0.475	0.603,0.624,0.628	-0.067	non-MIG	FALSE
ENSG00000055609	KMT2C	chr7	-	152158856	152159072	152158862	152159072	152156204	152156346	1,0,0,0	2,4,0,0	0,0,0	0,0,4	155	149	1	1	0.325,0.0,NA,NA	NA,NA,0.0	0.163	non-MIG	FALSE
ENSG00000055609	KMT2C	chr7	-	152158856	152159072	152158862	152159072	152157760	152157925	0,2,0,0	28,20,10,19	0,0,0	8,22,40	155	149	1	1	0.0,0.088,0.0,0.0	0.0,0.0,0.0	0.022	non-MIG	FALSE
ENSG00000067829	IDH3G	chrX	-	153790795	153790851	153790809	153790851	153790194	153790292	5,0,4,3	0,0,4,0	1,7,9	1,0,0	163	149	1	1	1.0,NA,0.478,1.0	0.478,1.0,1.0	0	non-MIG	FALSE
ENSG00000125484	GTF3C4	chr9	+	132677976	132679803	132677976	132678039	132683562	132683693	156138149218	0,2,0,4	213,84,308	0,0,2	298	149	1	1	1.0,0.972,1.0,0.965	1.0,1.0,0.987	-0.011	non-MIG	FALSE
ENSG00000125484	GTF3C4	chr9	+	132677976	132679803	132677976	132678039	132687238	132687327	91,95,81,134	0,0,0,2	140,29,150	0,0,0	298	149	1	1	1.0,1.0,1.0,0.971	1.0,1.0,1.0	-0.007	non-MIG	FALSE
ENSG00000179818	PCBP1-AS1	chr2	-	69964230	69964427	69964368	69964427	69963281	69963500	0,1,0,0	0,1,0,0	0,1,1	0,0,0	287	149	1	1	NA,0.342,NA,NA	NA,1.0,1.0	-0.658	non-MIG	FALSE
ENSG00000179818	PCBP1-AS1	chr2	-	69996685	69996888	69996857	69996888	69990408	69991841	7,16,7,8	0,0,0,4	18,19,12	0,0,0	298	149	0.31959	0.84903	1.0,1.0,1.0,0.5	1.0,1.0,1.0	-0.125	non-MIG	FALSE
ENSG00000179818	PCBP1-AS1	chr2	-	70055655	70055910	70055713	70055910	70051202	70051305	0,0,1,0	0,0,1,0	2,1,9	0,0,7	207	149	1	1	NA,NA,0.419,NA	1.0,1.0,0.481	-0.408	non-MIG	FALSE
ENSG00000179818	PCBP1-AS1	chr2	-	70083506	70083687	70083537	70083687	70051202	70051305	7,3,3,9	5,2,4,4	4,12,5	0,3,2	180	149	0.0313773	0.16073	0.537,0.554,0.383,0.651	1.0,0.768,0.674	-0.283	non-MIG	FALSE
ENSG00000179818	PCBP1-AS1	chr2	-	70055655	70055910	70055713	70055910	70053730	70053792	0,0,1,0	0,0,0,0	1,3,10	0,3,2	207	149	1	1	NA,NA,1.0,NA	1.0,0.419,0.783	0.266	non-MIG	FALSE
ENSG00000179818	PCBP1-AS1	chr2	-	70055655	70055910	70055713	70055910	70053730	70053812	0,0,1,0	0,0,0,4	3,1,7	0,0,0	207	149	1	1	NA,NA,1.0,0.0	1.0,1.0,1.0	-0.5	non-MIG	FALSE
ENSG00000179818	PCBP1-AS1	chr2	-	70055655	70055910	70055713	70055910	70053730	70053815	0,0,1,0	0,0,0,0	1,1,9	0,2,0	207	149	1	1	NA,NA,1.0,NA	1.0,0.265,1.0	0.245	non-MIG	FALSE
ENSG00000179818	PCBP1-AS1	chr2	-	70083506	70083687	70083537	70083687	70055713	70055910	4,1,1,7	0,0,5,0	4,9,3	0,1,0	180	149	0.0917536	0.358718	1.0,1.0,0.142,1.0	1.0,0.882,1.0	-0.175	non-MIG	FALSE
ENSG00000179818	PCBP1-AS1	chr2	-	70083506	70083687	70083537	70083687	70059642	70059680	4,1,3,7	3,2,3,2	2,11,5	0,2,6	180	149	0.335285	0.87366	0.525,0.293,0.453,0.743	1.0,0.82,0.408	-0.239	non-MIG	FALSE
ENSG00000179818	PCBP1-AS1	chr2	-	70083506	70083687	70083537	70083687	70081369	70081490	4,1,1,7	0,0,0,2	4,9,1	0,2,0	180	149	1	1	1.0,1.0,1.0,0.743	1.0,0.788,1.0	0.006	non-MIG	FALSE
ENSG00000179818	PCBP1-AS1	chr2	-	70085815	70086272	70086123	70086272	70085546	70085624	18,24,19,15	0,6,4,2	16,25,61	9,10,5	298	149	0.163195	0.542423	1.0,0.667,0.704,0.789	0.471,0.556,0.859	0.161	non-MIG	FALSE
ENSG00000179818	PCBP1-AS1	chr2	-	70085815	70086273	70086054	70086273	70085546	70085624	17,24,16,16	0,0,1,0	21,24,56	0,0,2	298	149	1	1	1.0,1.0,0.889,1.0	1.0,1.0,0.933	-0.005	non-MIG	FALSE
ENSG00000179818	PCBP1-AS1	chr2	-	70085815	70086273	70086251	70086273	70085546	70085624	20,34,18,33	3,4,0,0	34,30,65	2,2,5	298	149	0.690533	1	0.769,0.81,1.0,1.0	0.895,0.882,0.867	0.013	non-MIG	FALSE
ENSG00000179818	PCBP1-AS1	chr2	-	70086054	70086271	70086123	70086271	70085546	70085624	3,5,4,3	0,6,4,2	1,6,17	9,10,5	218	149	0.356242	0.91472	1.0,0.363,0.406,0.506	0.071,0.291,0.699	0.215	non-MIG	FALSE
ENSG00000179818	PCBP1-AS1	chr2	-	70086054	70086273	70086251	70086273	70085546	70085624	10,24,11,21	3,4,0,0	20,22,44	2,2,5	298	149	0.697106	1	0.625,0.75,1.0,1.0	0.833,0.846,0.815	0.012	non-MIG	FALSE
ENSG00000179818	PCBP1-AS1	chr2	-	70086123	70086273	70086251	70086273	70085546	70085624	8,27,12,23	3,4,0,0	28,32,42	2,2,5	277	149	0.89806	1	0.589,0.784,1.0,1.0	0.883,0.896,0.819	-0.023	non-MIG	FALSE
ENSG00000179818	PCBP1-AS1	chr2	-	70086221	70086273	70086251	70086273	70085546	70085624	0,1,0,2	3,4,0,0	2,1,5	2,2,5	179	149	1	1	0.0,0.172,NA,1.0	0.454,0.294,0.454	-0.01	non-MIG	FALSE
ENSG00000179818	PCBP1-AS1	chr2	-	70086251	70086485	70086430	70086485	70085546	70085624	15,20,8,2	0,1,0,0	4,14,22	0,0,0	298	149	1	1	1.0,0.909,1.0,1.0	1.0,1.0,1.0	-0.023	non-MIG	FALSE
ENSG00000105677	TMEM147	chr19	+	35546671	35547029	35546671	35546808	35547118	35547240	699474535364	2,0,6,2	87018701419	3,49,2	298	149	0.000713589	0.00829324	0.994,1.0,0.978,0.989	0.993,0.95,0.997	0.01	non-MIG	FALSE
ENSG00000064012	CASP8	chr2	+	201276826	201277104	201276826	201276968	201284815	201285317	6,20,13,7	27,39,56,29	25,19,10	32,65,77	285	149	0.769073	1	0.104,0.211,0.108,0.112	0.29,0.133,0.064	-0.029	non-MIG	FALSE
ENSG00000109390	NDUFC1	chr4	-	139300601	139302477	139302415	139302477	139295042	139295146	4,13,10,2	4,0,0,0	9,14,21	0,1,0	298	149	0.190709	0.60373	0.333,1.0,1.0,1.0	1.0,0.875,1.0	-0.125	non-MIG	FALSE
ENSG00000160602	NEK8	chr17	+	28737305	28737579	28737305	28737514	28737655	28737736	9,8,10,0	0,0,0,0	6,1,22	0,2,0	214	149	1	1	1.0,1.0,1.0,NA	1.0,0.258,1.0	0.247	non-MIG	TRUE
ENSG00000160602	NEK8	chr17	+	28734771	28735004	28734771	28734954	28737674	28737736	1,2,4,2	2,0,0,0	6,0,15	0,0,0	199	149	1	1	0.272,1.0,1.0,1.0	1.0,NA,1.0	-0.182	non-MIG	TRUE
ENSG00000261556	SMG1P7	chr16	-	70231322	70231523	70231436	70231523	70230993	70231158	3,2,1,4	20,6,4,26	7,4,14	11,17,31	263	149	0.0127049	0.0805402	0.078,0.159,0.124,0.08	0.265,0.118,0.204	-0.085	non-MIG	FALSE
ENSG00000261556	SMG1P7	chr16	-	70241006	70241260	70241035	70241260	70235312	70235443	3,1,0,1	19,21,18,12	0,1,3	3,48,58	178	149	0.728587	1	0.117,0.038,0.0,0.065	0.0,0.017,0.042	0.035	non-MIG	FALSE
ENSG00000075891	PAX2	chr10	+	100781245	100781365	100781245	100781341	100786942	100787011	4,0,6,3	0,0,0,0	6,5,3	2,0,0	173	149	1	1	1.0,NA,1.0,1.0	0.721,1.0,1.0	0.093	non-MIG	TRUE
ENSG00000075891	PAX2	chr10	+	100781245	100781365	100781245	100781341	100806429	100806605	23,4,15,10	0,0,0,0	20,11,9	0,0,4	173	149	0.239284	0.696422	1.0,1.0,1.0,1.0	1.0,1.0,0.66	0.113	non-MIG	TRUE
ENSG00000164308	ERAP2	chr5	+	96909579	96909809	96909579	96909764	96912636	96912798	1,0,0,0	4,2,19,3	0,0,1	13,34,56	194	149	1	1	0.161,0.0,0.0,0.0	0.0,0.0,0.014	0.036	non-MIG	FALSE
ENSG00000142731	PLK4	chr4	+	127885707	127886728	127885707	127886626	127887395	127887496	94,42,73,104	7,2,6,1	115,83,189	2,5,18	251	149	0.33403	0.873511	0.889,0.926,0.878,0.984	0.972,0.908,0.862	0.005	non-MIG	TRUE
ENSG00000142731	PLK4	chr4	+	127892364	127892514	127892364	127892398	127893284	127893418	91,44,83,83	1,0,0,2	80100163	0,2,4	265	149	0.541143	1	0.981,1.0,1.0,0.959	1.0,0.966,0.958	0.01	non-MIG	TRUE
ENSG00000138688	KIAA1109	chr4	+	122334343	122334545	122334343	122334440	122336191	122336353	2,1,4,0	5,8,15,12	0,0,7	4,11,38	254	149	0.650946	1	0.19,0.068,0.135,0.0	0.0,0.0,0.098	0.066	non-MIG	FALSE
ENSG00000171603	CLSTN1	chr1	-	9731121	9731390	9731205	9731390	9729027	9730705	17,8,2,26	305300300306	8,0,10	329,75,372	233	149	0.0126725	0.0805402	0.034,0.017,0.004,0.052	0.015,0.0,0.017	0.016	non-MIG	FALSE
ENSG00000145388	METTL14	chr4	+	118689369	118689457	118689369	118689404	118691531	118691612	66,28,88,89	0,0,0,0	94,49,120	2,0,0	202	149	1	1	1.0,1.0,1.0,1.0	0.972,1.0,1.0	0.009	non-MIG	FALSE
ENSG00000158793	NIT1	chr1	+	161118117	161118225	161118117	161118178	161118785	161118881	2,1,2,2	22,7,12,21	3,1,4	31,46,33	196	149	0.700348	1	0.065,0.098,0.112,0.068	0.069,0.016,0.084	0.029	non-MIG	FALSE
ENSG00000198265	HELZ	chr17	-	67128494	67128855	67128650	67128855	67123962	67124014	2,3,3,2	57,61,44,55	5,9,10	63,99,152	298	149	0.0565736	0.250554	0.017,0.024,0.033,0.018	0.038,0.043,0.032	-0.015	non-MIG	FALSE
ENSG00000163633	C4orf36	chr4	-	86892182	86892422	86892198	86892422	86891455	86891593	2,7,4,0	0,0,2,0	0,1,0	0,0,0	165	149	1	1	1.0,1.0,0.644,NA	NA,1.0,NA	-0.119	non-MIG	FALSE
ENSG00000076108	BAZ2A	chr12	-	56601179	56601402	56601245	56601402	56600942	56601098	239196172248	0,0,1,0	368,99,373	0,2,0	215	149	1	1	1.0,1.0,0.992,1.0	1.0,0.972,1.0	0.007	non-MIG	FALSE
ENSG00000120265	PCMT1	chr6	+	149802199	149802416	149802199	149802369	149810615	149811420	87,96,154,80	77,72,109,103	229425384	86164195	196	149	2.95e-07	1.19e-05	0.462,0.503,0.518,0.371	0.669,0.663,0.6	-0.18	non-MIG	FALSE
ENSG00000138796	HADH	chr4	+	108023473	108027760	108023473	108023563	108033175	108033292	129,96,130,119	2,2,0,6	141275444	0,0,5	298	149	0.0568704	0.251257	0.97,0.96,1.0,0.908	1.0,1.0,0.978	-0.033	non-MIG	FALSE
ENSG00000138796	HADH	chr4	+	108027687	108028069	108027687	108027760	108033175	108033292	24,9,8,14	114,89,123,110	20,16,46	125267428	298	149	0.367133	0.933291	0.095,0.048,0.031,0.06	0.074,0.029,0.051	0.007	non-MIG	FALSE
ENSG00000078399	HOXA9	chr7	-	27165108	27165457	27165144	27165457	27164877	27164967	17,16,31,14	0,2,5,2	42,12,6	14,1,2	185	149	0.0373716	0.183337	1.0,0.866,0.833,0.849	0.707,0.906,0.707	0.114	non-MIG	FALSE
ENSG00000228889	UBAC2-AS1	chr13	-	99200365	99200710	99200637	99200710	99196376	99197802	24,8,12,8	0,0,0,0	28,29,34	0,1,1	298	149	1	1	1.0,1.0,1.0,1.0	1.0,0.935,0.944	0.04	non-MIG	FALSE
ENSG00000138780	GSTCD	chr4	+	105717592	105718039	105717592	105717778	105719059	105719527	18,7,28,22	0,0,0,2	56,109,95	7,9,5	298	149	5.71e-05	0.00110795	1.0,1.0,1.0,0.846	0.8,0.858,0.905	0.107	non-MIG	FALSE
ENSG00000179364	PACS2	chr14	+	105368458	105368539	105368458	105368515	105369840	105369900	123151110124	45,28,3,17	107,48,200	24,2,33	173	149	0.912754	1	0.702,0.823,0.969,0.863	0.793,0.954,0.839	-0.023	non-MIG	FALSE
ENSG00000179364	PACS2	chr14	+	105381913	105382058	105381913	105382046	105382476	105382581	8,3,15,16	118,109,80,112	8,0,20	107,26,186	161	149	0.568589	1	0.059,0.025,0.148,0.117	0.065,0.0,0.091	0.035	non-MIG	FALSE
ENSG00000269313	MAGIX	chrX	+	49164706	49165090	49164706	49164789	49165189	49165361	29,4,6,4	0,0,0,0	7,14,17	9,6,0	298	149	1.96e-07	8.69e-06	1.0,1.0,1.0,1.0	0.28,0.538,1.0	0.394	non-MIG	FALSE
ENSG00000144395	CCDC150	chr2	+	196719496	196719666	196719496	196719584	196720574	196720668	15,21,21,34	0,0,1,0	15,11,32	0,0,2	231	149	1	1	1.0,1.0,0.931,1.0	1.0,1.0,0.912	0.012	non-MIG	FALSE
ENSG00000281398	SNHG4	chr5	+	139278326	139278496	139278326	139278408	139279050	139279129	3,16,10,12	342267200480	12,28,43	262344630	237	149	0.000178462	0.00277934	0.005,0.036,0.03,0.015	0.028,0.049,0.041	-0.018	non-MIG	FALSE
ENSG00000164039	BDH2	chr4	-	103085348	103086540	103086479	103086540	103082870	103082929	16,22,48,25	0,0,1,0	39,73,66	0,16,0	298	149	7.12e-05	0.0013109	1.0,1.0,0.96,1.0	1.0,0.695,1.0	0.092	non-MIG	FALSE
ENSG00000164039	BDH2	chr4	-	103085698	103086540	103086479	103086540	103085348	103085462	1,7,1,2	18,11,46,15	1,3,17	24,85,60	298	149	0.6056	1	0.027,0.241,0.011,0.063	0.02,0.017,0.124	0.032	non-MIG	FALSE
ENSG00000109332	UBE2D3	chr4	-	102801453	102802638	102802560	102802638	102799406	102799500	345275399335	0,0,0,0	455884901	0,2,0	298	149	1	1	1.0,1.0,1.0,1.0	1.0,0.995,1.0	0.002	non-MIG	FALSE
ENSG00000198093	ZNF649	chr19	-	51899797	51900294	51900092	51900294	51896851	51896978	2,5,2,7	38,45,42,34	7,10,18	75,66,76	298	149	0.0582175	0.255616	0.026,0.053,0.023,0.093	0.045,0.07,0.106	-0.025	non-MIG	FALSE
ENSG00000164032	H2AZ1	chr4	-	99948810	99948940	99948813	99948940	99948087	99948523	9804701058796	8,4,2,4	113231032917	3,0,5	152	149	1	1	0.992,0.991,0.998,0.995	0.997,1.0,0.998	-0.004	non-MIG	FALSE
ENSG00000151612	ZNF827	chr4	-	145764978	145765165	145764987	145765165	145763089	145763122	0,2,0,0	2,0,4,0	0,0,0	4,0,2	158	149	1	1	0.0,1.0,0.0,NA	0.0,NA,0.0	0.333	non-MIG	FALSE
ENSG00000150756	ATPSCKMT	chr5	-	10236477	10236615	10236521	10236615	10235210	10235261	19,26,18,0	0,0,0,0	62,70,54	0,1,0	193	149	1	1	1.0,1.0,1.0,NA	1.0,0.982,1.0	0.006	non-MIG	FALSE
ENSG00000150756	ATPSCKMT	chr5	-	10239041	10239356	10239066	10239356	10236477	10236615	2,0,7,1	17,10,24,10	5,7,7	38,73,59	174	149	0.735677	1	0.092,0.0,0.2,0.079	0.101,0.076,0.092	0.003	non-MIG	FALSE
ENSG00000140854	KATNB1	chr16	+	57736977	57737067	57736977	57737063	57737225	57737283	0,1,1,0	0,3,0,2	0,0,3	3,1,4	153	149	1	1	NA,0.245,1.0,0.0	0.0,0.0,0.422	0.274	non-MIG	FALSE
ENSG00000138698	RAP1GDS1	chr4	+	98343138	98343319	98343138	98343261	98352475	98352601	2,3,0,0	43,23,24,56	6,3,16	65,79,133	207	149	0.00098507	0.0105363	0.032,0.086,0.0,0.0	0.062,0.027,0.08	-0.027	non-MIG	FALSE
ENSG00000215190	LINC00680	chr6	-	57948872	57949068	57948917	57949068	57946077	57947177	2,9,17,2	0,6,6,1	53,39,22	6,2,4	194	149	0.0384101	0.187171	1.0,0.535,0.685,0.606	0.872,0.937,0.809	-0.166	non-MIG	FALSE
ENSG00000100316	RPL3	chr22	-	39319389	39319623	39319594	39319623	39318399	39318592	44,32,37,58	399176483623	27,9,41	368660961	298	149	5.49e-10	5.49e-08	0.052,0.083,0.037,0.044	0.035,0.007,0.021	0.033	non-MIG	FALSE
ENSG00000096746	HNRNPH3	chr10	+	68337198	68338687	68337198	68337333	68339139	68339226	144,139,181,86	0,0,0,0	126,41,287	4,0,0	298	149	0.884579	1	1.0,1.0,1.0,1.0	0.94,1.0,1.0	0.02	non-MIG	FALSE
ENSG00000096746	HNRNPH3	chr10	+	68338502	68338687	68338502	68338642	68339139	68339226	154,173,187,87	30,37,27,30	126,35,305	47,11,129	194	149	0.000207907	0.00313829	0.798,0.782,0.842,0.69	0.673,0.71,0.645	0.102	non-MIG	FALSE
ENSG00000197912	SPG7	chr16	+	89528631	89529579	89528631	89529524	89530682	89530808	121,114,84,91	0,0,0,0	125,29,261	4,6,3	204	149	0.00146733	0.0146217	1.0,1.0,1.0,1.0	0.958,0.779,0.985	0.093	non-MIG	FALSE
ENSG00000197912	SPG7	chr16	+	89540943	89541027	89540943	89540977	89541152	89542279	4,4,20,3	0,0,4,0	11,4,12	0,0,0	199	149	0.641324	1	1.0,1.0,0.789,1.0	1.0,1.0,1.0	-0.053	non-MIG	FALSE
ENSG00000197912	SPG7	chr16	+	89540943	89541384	89540943	89541346	89544647	89544772	0,4,11,15	0,4,0,0	8,11,19	2,0,2	187	149	1	1	NA,0.443,1.0,1.0	0.761,1.0,0.883	-0.067	non-MIG	FALSE
ENSG00000197912	SPG7	chr16	+	89540943	89542279	89540943	89541346	89544647	89544772	14,20,24,4	0,4,0,0	33,11,55	2,0,2	298	149	0.716749	1	1.0,0.714,1.0,1.0	0.892,1.0,0.932	-0.013	non-MIG	FALSE
ENSG00000197912	SPG7	chr16	+	89540943	89542279	89540943	89541384	89544647	89544772	14,20,13,1	0,2,0,12	28,6,41	3,4,1	298	149	0.972936	1	1.0,0.833,1.0,0.04	0.824,0.429,0.953	-0.017	non-MIG	FALSE
ENSG00000197912	SPG7	chr16	+	89545871	89546030	89545871	89545995	89546657	89546760	6,3,2,0	0,0,0,0	0,1,9	0,0,1	184	149	1	1	1.0,1.0,1.0,NA	NA,1.0,0.879	0.06	non-MIG	FALSE
ENSG00000197912	SPG7	chr16	+	89545871	89546181	89545871	89545995	89546657	89546760	14,8,4,1	0,0,0,0	14,1,19	0,0,1	298	149	1	1	1.0,1.0,1.0,1.0	1.0,1.0,0.905	0.032	non-MIG	FALSE
ENSG00000197912	SPG7	chr16	+	89545871	89546181	89545871	89546030	89546657	89546760	12,8,2,1	2,1,0,0	14,0,19	0,0,8	298	149	1	1	0.75,0.8,1.0,1.0	1.0,NA,0.543	0.116	non-MIG	FALSE
ENSG00000197912	SPG7	chr16	+	89552978	89553163	89552978	89553135	89553793	89553960	3,1,1,0	57,54,43,39	3,1,6	88,36,127	177	149	0.103009	0.391326	0.042,0.015,0.019,0.0	0.028,0.023,0.038	-0.011	non-MIG	FALSE
ENSG00000197912	SPG7	chr16	+	89554485	89556085	89554485	89554563	89556886	89557173	30,23,6,12	63,45,50,48	8,14,19	71,31,107	298	149	0.0497344	0.226963	0.192,0.204,0.057,0.111	0.053,0.184,0.082	0.035	non-MIG	FALSE
ENSG00000135047	CTSL	chr9	+	87726139	87726308	87726139	87726253	87727593	87727729	55,17,38,25	44,43,37,36	62,21,64	69,42,79	204	149	0.82105	1	0.477,0.224,0.429,0.337	0.396,0.268,0.372	0.021	non-MIG	FALSE
ENSG00000142949	PTPRF	chr1	+	43603415	43603533	43603415	43603527	43603610	43604189	299160185225	2,0,0,0	259,41,293	0,0,0	155	149	1	1	0.993,1.0,1.0,1.0	1.0,1.0,1.0	-0.002	non-MIG	FALSE
ENSG00000181896	ZNF101	chr19	+	19677863	19677990	19677863	19677986	19678725	19678786	26,22,28,25	12,1,25,4	38,36,20	13,21,8	153	149	0.364418	0.927774	0.678,0.955,0.522,0.859	0.74,0.625,0.709	0.062	non-MIG	FALSE
ENSG00000003509	NDUFAF7	chr2	+	37237756	37237867	37237756	37237835	37241577	37241637	33,37,29,18	0,0,1,0	49,86,154	6,0,4	181	149	0.0163809	0.0982084	1.0,1.0,0.96,1.0	0.871,1.0,0.969	0.043	non-MIG	FALSE
ENSG00000003509	NDUFAF7	chr2	+	37241577	37241791	37241577	37241637	37242634	37242693	42,28,27,29	1,2,1,0	52127204	0,0,6	298	149	0.587517	1	0.955,0.875,0.931,1.0	1.0,1.0,0.944	-0.041	non-MIG	FALSE
ENSG00000003509	NDUFAF7	chr2	+	37241577	37241791	37241577	37241637	37243862	37243973	29,24,16,17	1,1,4,0	36,90,141	3,2,4	298	149	0.770307	1	0.935,0.923,0.667,1.0	0.857,0.957,0.946	-0.039	non-MIG	FALSE
ENSG00000168152	THAP9	chr4	+	82904735	82904941	82904735	82904931	82906323	82906627	0,0,0,0	19,0,8,4	0,3,2	13,20,36	159	149	1	1	0.0,NA,0.0,0.0	0.0,0.123,0.049	-0.057	non-MIG	FALSE
ENSG00000138674	SEC31A	chr4	-	82842139	82842481	82842184	82842481	82828999	82829058	71,50,42,32	10,5,7,7	77,90,162	26,13,28	194	149	0.14974	0.510676	0.845,0.885,0.822,0.778	0.695,0.842,0.816	0.048	non-MIG	FALSE
ENSG00000138674	SEC31A	chr4	-	82842139	82842481	82842184	82842481	82830936	82830975	23,21,15,14	0,4,0,0	22,27,45	0,0,0	194	149	0.727262	1	1.0,0.801,1.0,1.0	1.0,1.0,1.0	-0.05	non-MIG	FALSE
ENSG00000138674	SEC31A	chr4	-	82900333	82900569	82900371	82900569	82900076	82900223	97136220137	16,2,2,13	68,96,159	12,7,22	187	149	0.00314483	0.0272402	0.828,0.982,0.989,0.894	0.819,0.916,0.852	0.061	non-MIG	FALSE
ENSG00000198015	MRPL42	chr12	+	93470485	93470590	93470485	93470505	93476953	93477017	9,3,3,6	0,2,0,2	6,6,5	4,1,0	234	149	0.219001	0.663663	1.0,0.489,1.0,0.656	0.489,0.793,1.0	0.026	non-MIG	FALSE
ENSG00000153044	CENPH	chr5	+	69195716	69195791	69195716	69195750	69197052	69197109	170133191136	0,1,2,0	198589784	0,0,5	190	149	1	1	1.0,0.991,0.987,1.0	1.0,1.0,0.992	-0.003	non-MIG	FALSE
ENSG00000156218	ADAMTSL3	chr15	+	84036772	84037004	84036772	84036987	84037699	84039842	0,0,3,1	0,0,2,4	0,0,2	0,0,2	166	149	1	1	NA,NA,0.574,0.183	NA,NA,0.473	-0.095	non-MIG	FALSE
ENSG00000158079	PTPDC1	chr9	+	94084463	94084774	94084463	94084768	94085250	94085422	0,0,1,0	0,6,0,0	0,0,0	0,1,2	155	149	1	1	NA,0.0,1.0,NA	NA,0.0,0.0	0.5	non-MIG	FALSE
ENSG00000138750	NUP54	chr4	-	76117663	76118194	76118074	76118194	76114658	76115494	30,52,61,62	0,0,0,1	104146133	0,1,0	298	149	1	1	1.0,1.0,1.0,0.969	1.0,0.986,1.0	-0.003	non-MIG	FALSE
ENSG00000181396	OGFOD3	chr17	-	82415397	82415627	82415405	82415627	82411454	82411530	54,61,42,17	2,3,0,6	48,19,73	10,7,5	157	149	0.0132349	0.0830559	0.962,0.951,1.0,0.729	0.82,0.72,0.933	0.086	non-MIG	FALSE
ENSG00000133195	SLC39A11	chr17	-	72947730	72947875	72947751	72947875	72736649	72736719	14,11,0,2	0,0,0,0	8,2,8	2,2,0	170	149	1	1	1.0,1.0,NA,1.0	0.778,0.467,1.0	0.252	non-MIG	FALSE
ENSG00000133195	SLC39A11	chr17	-	72947527	72947875	72947730	72947875	72849633	72849804	2,1,0,4	19,24,5,15	8,4,3	23,7,38	298	149	0.0337505	0.168653	0.05,0.02,0.0,0.118	0.148,0.222,0.038	-0.089	non-MIG	FALSE
ENSG00000133195	SLC39A11	chr17	-	72947527	72947875	72947751	72947875	72849633	72849804	14,8,0,4	8,12,6,12	16,6,11	24,10,27	298	149	0.853911	1	0.467,0.25,0.0,0.143	0.25,0.231,0.169	-0.002	non-MIG	FALSE
ENSG00000133195	SLC39A11	chr17	-	72947730	72947875	72947751	72947875	72849633	72849804	31,31,5,15	8,12,6,12	31,9,46	24,10,27	170	149	0.282891	0.778063	0.773,0.694,0.422,0.523	0.531,0.441,0.599	0.079	non-MIG	FALSE
ENSG00000163743	RCHY1	chr4	-	75491582	75491637	75491610	75491637	75490580	75490701	0,0,0,5	36,22,42,41	0,0,4	26,61,65	177	149	0.766919	1	0.0,0.0,0.0,0.093	0.0,0.0,0.049	0.007	non-MIG	FALSE
ENSG00000163743	RCHY1	chr4	-	75508819	75508935	75508823	75508935	75494100	75494179	24,24,41,27	1,0,2,0	29,41,62	0,1,0	153	149	1	1	0.959,1.0,0.952,1.0	1.0,0.976,1.0	-0.014	non-MIG	FALSE
ENSG00000110619	CARS1	chr11	-	3001961	3002053	3001969	3002053	3000928	3001248	39,34,37,14	68,54,52,55	28,11,47	46,30,92	157	149	0.866146	1	0.352,0.374,0.403,0.195	0.366,0.258,0.327	0.014	non-MIG	FALSE
ENSG00000187741	FANCA	chr16	-	89739015	89739289	89739132	89739289	89738881	89738926	29,60,25,21	2,0,0,0	62,19,64	0,0,0	266	149	1	1	0.89,1.0,1.0,1.0	1.0,1.0,1.0	-0.027	non-MIG	FALSE
ENSG00000187741	FANCA	chr16	-	89739128	89739289	89739132	89739289	89738881	89738974	16,13,10,15	43,67,35,36	40,21,41	53,59,136	153	149	0.142178	0.494473	0.266,0.159,0.218,0.289	0.424,0.257,0.227	-0.07	non-MIG	FALSE
ENSG00000187741	FANCA	chr16	-	89798950	89799232	89799165	89799232	89792470	89792547	9,14,6,21	7,12,10,10	34,25,39	15,7,8	298	149	0.00475308	0.037481	0.391,0.368,0.231,0.512	0.531,0.641,0.709	-0.252	non-MIG	FALSE
ENSG00000187741	FANCA	chr16	-	89798950	89799232	89799165	89799232	89795905	89796018	13,25,9,17	14,20,15,15	36,26,49	66,37,98	298	149	0.0244307	0.13327	0.317,0.385,0.231,0.362	0.214,0.26,0.2	0.099	non-MIG	FALSE
ENSG00000187741	FANCA	chr16	-	89799165	89799232	89799171	89799232	89798918	89799079	54,19,24,40	2,0,0,0	49,25,86	1,0,2	155	149	1	1	0.963,1.0,1.0,1.0	0.979,1.0,0.976	0.006	non-MIG	FALSE
ENSG00000173889	PHC3	chr3	-	170171372	170171450	170171389	170171450	170149085	170149244	54,21,51,32	0,2,0,2	59,63,109	0,0,0	166	149	0.891275	1	1.0,0.904,1.0,0.935	1.0,1.0,1.0	-0.04	non-MIG	FALSE
ENSG00000173889	PHC3	chr3	-	170171372	170171450	170171389	170171450	170150606	170150709	30,15,25,18	0,0,0,0	33,22,24	1,0,0	166	149	1	1	1.0,1.0,1.0,1.0	0.967,1.0,1.0	0.011	non-MIG	FALSE
ENSG00000173889	PHC3	chr3	-	170181686	170181733	170181701	170181733	170178772	170178938	0,1,0,1	5,6,0,2	0,4,1	6,5,18	164	149	1	1	0.0,0.132,NA,0.312	0.0,0.421,0.048	-0.008	non-MIG	FALSE
ENSG00000151090	THRB	chr3	-	24494651	24494803	24494686	24494803	24337299	24337371	16,8,4,7	12,26,2,14	14,9,11	6,5,23	184	149	0.307922	0.825548	0.519,0.199,0.618,0.288	0.654,0.593,0.279	-0.103	non-MIG	FALSE
ENSG00000091947	TMEM101	chr17	-	44014815	44015155	44014983	44015155	44014356	44014537	120,73,79,60	0,0,2,0	110161275	0,0,0	298	149	1	1	1.0,1.0,0.952,1.0	1.0,1.0,1.0	-0.012	non-MIG	FALSE
ENSG00000166261	ZNF202	chr11	-	123740392	123740536	123740416	123740536	123730486	123730985	0,0,0,0	1,6,1,0	6,0,2	0,0,4	173	149	1	1	0.0,0.0,0.0,NA	1.0,NA,0.301	-0.65	non-MIG	FALSE
ENSG00000166261	ZNF202	chr11	-	123740392	123740536	123740416	123740536	123740116	123740232	0,1,0,0	0,3,0,0	6,2,2	2,16,7	173	149	1	1	NA,0.223,NA,NA	0.721,0.097,0.197	-0.115	non-MIG	FALSE
ENSG00000153071	DAB2	chr5	-	39392203	39392463	39392364	39392463	39390443	39390575	2,0,1,3	15,19,19,15	1,1,4	17,39,51	298	149	0.803563	1	0.063,0.0,0.026,0.091	0.029,0.013,0.038	0.018	non-MIG	FALSE
ENSG00000112874	NUDT12	chr5	-	103560042	103560254	103560096	103560254	103558878	103559468	51,17,38,32	6,1,7,6	105170158	4,7,12	203	149	0.011051	0.0726573	0.862,0.926,0.799,0.797	0.951,0.947,0.906	-0.089	non-MIG	FALSE
ENSG00000157911	PEX10	chr1	-	2408451	2408858	2408455	2408858	2406719	2406895	54,23,35,12	6,5,7,0	61,33,66	0,0,7	153	149	0.00562459	0.0428111	0.898,0.818,0.83,1.0	1.0,1.0,0.902	-0.081	non-MIG	FALSE
ENSG00000165671	NSD1	chr5	+	177135086	177136030	177135086	177135200	177191883	177192019	84,115,62,83	0,0,0,1	160149243	0,0,0	298	149	1	1	1.0,1.0,1.0,0.976	1.0,1.0,1.0	-0.006	non-MIG	FALSE
ENSG00000165671	NSD1	chr5	+	177169393	177169644	177169393	177169428	177191883	177192019	2,18,10,8	2,0,0,0	2,6,16	0,2,3	298	149	0.0140902	0.0873818	0.333,1.0,1.0,1.0	1.0,0.6,0.727	0.058	non-MIG	FALSE
ENSG00000137501	SYTL2	chr11	-	85724031	85727967	85727895	85727967	85720857	85720959	2,0,0,0	0,2,0,2	6,1,4	7,0,5	298	149	1	1	1.0,0.0,NA,0.0	0.3,1.0,0.286	-0.195	non-MIG	FALSE
ENSG00000136877	FPGS	chr9	+	127807585	127807775	127807585	127807688	127808233	127808311	6,9,9,10	51,41,31,18	7,4,3	69,45,71	236	149	0.000461362	0.00592914	0.069,0.122,0.155,0.26	0.06,0.053,0.026	0.105	non-MIG	FALSE
ENSG00000167792	NDUFV1	chr11	+	67606957	67607324	67606957	67607076	67608395	67608478	15,31,23,7	389209331175	14,0,1	524154737	298	149	1.03e-10	1.29e-08	0.019,0.069,0.034,0.02	0.013,0.0,0.001	0.031	non-MIG	FALSE
ENSG00000167792	NDUFV1	chr11	+	67607298	67607616	67607298	67607324	67608395	67608478	32,39,29,24	1,2,2,1	46,18,63	0,0,1	298	149	0.0261283	0.140218	0.941,0.907,0.879,0.923	1.0,1.0,0.969	-0.077	non-MIG	FALSE
ENSG00000167792	NDUFV1	chr11	+	67608395	67608478	67608395	67608457	67608551	67608722	585278425315	0,0,0,0	649195875	0,0,5	170	149	1	1	1.0,1.0,1.0,1.0	1.0,1.0,0.994	0.002	non-MIG	FALSE
ENSG00000277258	PCGF2	chr17	-	38738748	38738861	38738752	38738861	38738540	38738595	14,8,4,11	352165134181	10,15,21	207279362	153	149	0.339639	0.881723	0.037,0.045,0.028,0.056	0.045,0.05,0.053	-0.008	non-MIG	FALSE
ENSG00000187514	PTMA	chr2	+	231711347	231711983	231711347	231711419	231712442	231712516	4011231828074250	3,1,2,2	587849039988	55,4,9	298	149	0.391299	0.968659	0.999,0.999,0.999,0.999	0.982,0.998,0.998	0.006	non-MIG	FALSE
ENSG00000109220	CHIC2	chr4	-	54048954	54049110	54049038	54049110	54014062	54014119	61,44,52,56	4,4,6,0	75165164	0,10,8	233	149	0.539811	1	0.907,0.876,0.847,1.0	1.0,0.913,0.929	-0.04	non-MIG	FALSE
ENSG00000109184	DCUN1D4	chr4	+	51886567	51887244	51886567	51886638	51891759	51891851	27,29,20,23	48,29,47,25	4,16,48	27,98,97	298	149	0.000468616	0.00600723	0.22,0.333,0.175,0.315	0.069,0.075,0.198	0.147	non-MIG	FALSE
ENSG00000083799	CYLD	chr16	+	50742761	50742841	50742761	50742822	50749548	50750202	14,9,9,1	0,0,0,2	8,7,7	0,0,0	168	149	0.858924	1	1.0,1.0,1.0,0.307	1.0,1.0,1.0	-0.173	non-MIG	FALSE
ENSG00000083799	CYLD	chr16	+	50742761	50742841	50742761	50742822	50749575	50750202	26,19,19,20	3,0,0,0	18,42,38	1,0,0	168	149	1	1	0.885,1.0,1.0,1.0	0.941,1.0,1.0	-0.009	non-MIG	FALSE
ENSG00000134748	PRPF38A	chr1	+	52405679	52405839	52405679	52405713	52412513	52412624	82,101,75,91	0,0,7,9	174133230	29,26,38	275	149	2.21e-07	9.71e-06	1.0,1.0,0.853,0.846	0.765,0.735,0.766	0.169	non-MIG	FALSE
ENSG00000141644	MBD1	chr18	-	50272823	50272955	50272847	50272955	50272676	50272738	140,86,122,151	0,0,0,0	188,26,133	4,0,0	173	149	1	1	1.0,1.0,1.0,1.0	0.976,1.0,1.0	0.008	non-MIG	FALSE
ENSG00000141644	MBD1	chr18	-	50276661	50276998	50276831	50276998	50276377	50276418	174,97,132,145	0,0,0,2	134,35,184	0,0,0	298	149	1	1	1.0,1.0,1.0,0.973	1.0,1.0,1.0	-0.007	non-MIG	FALSE
ENSG00000141644	MBD1	chr18	-	50279875	50280017	50279882	50280017	50277089	50277204	1,2,10,0	166,77,104,128	7,0,4	159,35,169	156	149	1	1	0.006,0.024,0.084,0.0	0.04,0.0,0.022	0.008	non-MIG	FALSE
ENSG00000163293	NIPAL1	chr4	+	48016771	48016885	48016771	48016851	48025067	48025334	8,20,6,6	0,2,0,0	8,15,40	0,5,8	183	149	6.73e-05	0.00126334	1.0,0.891,1.0,1.0	1.0,0.71,0.803	0.135	non-MIG	FALSE
ENSG00000126777	KTN1	chr14	+	55648024	55648115	55648024	55648088	55648801	55648870	45,16,41,36	0,0,0,0	63,31,179	0,0,1	176	149	1	1	1.0,1.0,1.0,1.0	1.0,1.0,0.993	0.002	non-MIG	FALSE
ENSG00000108468	CBX1	chr17	-	48075988	48076178	48076000	48076178	48075005	48075100	1,0,0,0	148138143138	2,0,2	148,66,264	161	149	1	1	0.006,0.0,0.0,0.0	0.012,0.0,0.007	-0.005	non-MIG	FALSE
ENSG00000049192	ADAMTS6	chr5	-	65262803	65262962	65262816	65262962	65260599	65260663	0,0,0,0	2,2,0,4	0,2,0	2,2,2	162	149	1	1	0.0,0.0,NA,0.0	0.0,0.479,0.0	-0.16	non-MIG	FALSE
ENSG00000225791	TRAM2-AS1	chr6	+	52578049	52578594	52578049	52578393	52579374	52579609	7,4,4,2	1,1,4,0	15,21,28	13,8,7	298	149	0.336641	0.876298	0.778,0.667,0.333,1.0	0.366,0.568,0.667	0.161	non-MIG	FALSE
ENSG00000182899	RPL35A	chr3	+	197950189	197950299	197950189	197950221	197950935	197950978	39,37,78,31	273191256352	177368173	30510771101	227	149	0.000529754	0.00657694	0.086,0.113,0.167,0.055	0.276,0.183,0.093	-0.079	non-MIG	FALSE
ENSG00000182899	RPL35A	chr3	+	197951158	197951328	197951158	197951311	197954002	197954147	24,35,33,25	3987302439034340	37,57,78	4139108909957	166	149	1	1	0.005,0.01,0.008,0.005	0.008,0.005,0.007	0	non-MIG	FALSE
ENSG00000214063	TSPAN4	chr11	+	862549	864352	862549	862741	864436	864511	11,9,1,11	59,36,31,48	2,0,3	36,27,36	298	149	0.000413718	0.00549944	0.085,0.111,0.016,0.103	0.027,0.0,0.04	0.056	non-MIG	FALSE
ENSG00000185133	INPP5J	chr22	+	31124844	31126010	31124844	31124906	31126375	31126489	106,33,22,11	2,0,0,0	27,30,46	1,1,1	298	149	0.344501	0.892659	0.964,1.0,1.0,1.0	0.931,0.938,0.958	0.049	non-MIG	FALSE
ENSG00000157895	C12orf43	chr12	-	121011010	121011146	121011103	121011146	121010827	121010926	3,5,2,2	61,56,60,48	6,3,13	95,61,103	242	149	0.101955	0.388479	0.029,0.052,0.02,0.025	0.037,0.029,0.072	-0.015	non-MIG	FALSE
ENSG00000221978	CCNL2	chr1	-	1392678	1392803	1392789	1392803	1390765	1390865	96,137,109,46	3,2,3,6	94,88,278	8,7,13	260	149	0.0627408	0.269447	0.948,0.975,0.954,0.815	0.871,0.878,0.925	0.032	non-MIG	FALSE
ENSG00000140990	NDUFB10	chr16	+	1961152	1961291	1961152	1961258	1961496	1961636	1422743734827	0,5,2,6	216928292157	17,26,12	182	149	1	1	1.0,0.992,0.997,0.991	0.991,0.989,0.993	0.004	non-MIG	FALSE
ENSG00000087053	MTMR2	chr11	-	95850207	95850749	95850599	95850749	95849673	95849862	2,1,2,2	51,34,40,38	4,7,3	95161170	298	149	0.81807	1	0.019,0.014,0.024,0.026	0.021,0.021,0.009	0.004	non-MIG	FALSE
ENSG00000087053	MTMR2	chr11	-	95862271	95865676	95865600	95865676	95861991	95862102	52,39,54,66	0,0,4,0	83130176	0,0,0	298	149	0.805998	1	1.0,1.0,0.871,1.0	1.0,1.0,1.0	-0.032	non-MIG	FALSE
ENSG00000087053	MTMR2	chr11	-	95865439	95865676	95865600	95865676	95862271	95862366	1,0,2,0	32,18,28,31	6,4,11	53124132	298	149	0.00615756	0.0461319	0.015,0.0,0.034,0.0	0.054,0.016,0.04	-0.024	non-MIG	FALSE
ENSG00000087053	MTMR2	chr11	-	95865590	95865676	95865600	95865676	95862271	95862366	0,0,0,0	32,18,28,31	0,1,0	53124132	159	149	1	1	0.0,0.0,0.0,0.0	0.0,0.008,0.0	-0.003	non-MIG	FALSE
ENSG00000087053	MTMR2	chr11	-	95923620	95923864	95923691	95923864	95888155	95888261	0,1,0,0	2,6,0,0	0,0,12	0,2,0	220	149	1	1	0.0,0.101,NA,NA	NA,0.0,1.0	-0.45	non-MIG	FALSE
ENSG00000139219	COL2A1	chr12	-	47981944	47982160	47982106	47982160	47981775	47981829	1,1,1,0	39,26,76,44	2,0,1	86,8,82	298	149	1	1	0.013,0.019,0.007,0.0	0.011,0.0,0.006	0.004	non-MIG	FALSE
ENSG00000132591	ERAL1	chr17	+	28856504	28856685	28856504	28856582	28857938	28857985	12,10,14,16	72,41,93,50	13,11,31	130199175	252	149	0.00824483	0.0579922	0.09,0.126,0.082,0.159	0.056,0.032,0.095	0.053	non-MIG	FALSE
ENSG00000125166	GOT2	chr16	-	58722118	58722278	58722149	58722278	58719195	58719255	1,1,2,2	333169279275	4,4,3	6399141081	180	149	1	1	0.002,0.005,0.006,0.006	0.005,0.004,0.002	0.001	non-MIG	FALSE
ENSG00000170852	KBTBD2	chr7	-	32879434	32879942	32879700	32879942	32874991	32875157	73,62,79,73	4,0,11,15	44,75,161	4,2,0	298	149	0.000322685	0.00448594	0.901,1.0,0.782,0.709	0.846,0.949,1.0	-0.084	non-MIG	FALSE
ENSG00000152990	ADGRA3	chr4	-	22444972	22445133	22445040	22445133	22442649	22442863	85,51,29,62	0,2,0,4	84118193	1,6,3	217	149	0.453337	1	1.0,0.946,1.0,0.914	0.983,0.931,0.978	0.001	non-MIG	FALSE
ENSG00000158092	NCK1	chr3	+	136862207	136862353	136862207	136862319	136927983	136928227	4,0,3,1	0,0,4,2	2,1,2	2,1,1	183	149	1	1	1.0,NA,0.379,0.289	0.449,0.449,0.62	0.05	non-MIG	FALSE
ENSG00000156873	PHKG2	chr16	+	30751105	30751281	30751105	30751217	30751548	30751603	84,71,30,80	0,3,2,4	131167169	3,3,6	213	149	0.780203	1	1.0,0.943,0.913,0.933	0.968,0.975,0.952	-0.018	non-MIG	FALSE
ENSG00000156873	PHKG2	chr16	+	30751105	30751281	30751105	30751217	30753231	30753297	51,46,23,51	2,3,0,2	61,56,77	5,0,0	213	149	0.586314	1	0.947,0.915,1.0,0.947	0.895,1.0,1.0	-0.013	non-MIG	FALSE
ENSG00000156873	PHKG2	chr16	+	30751105	30751603	30751105	30751217	30753231	30753297	114,101,41,107	2,3,0,2	182225217	5,0,0	298	149	0.375829	0.943482	0.966,0.944,1.0,0.964	0.948,1.0,1.0	-0.014	non-MIG	FALSE
ENSG00000156873	PHKG2	chr16	+	30751105	30751603	30751105	30751281	30753231	30753297	69,80,22,94	0,3,1,4	158186166	4,0,0	298	149	0.0648192	0.276743	1.0,0.93,0.917,0.922	0.952,1.0,1.0	-0.042	non-MIG	FALSE
ENSG00000110514	MADD	chr11	+	47284940	47285194	47284940	47285065	47285450	47285590	131,118,66,71	26,27,34,19	80,25,116	56,6,35	278	149	0.226241	0.675463	0.73,0.701,0.51,0.667	0.434,0.691,0.64	0.064	non-MIG	FALSE
ENSG00000110514	MADD	chr11	+	47295495	47295576	47295495	47295567	47295896	47296055	13,17,7,15	53,43,24,53	39,10,19	14,5,45	158	149	0.00076737	0.00876071	0.188,0.272,0.216,0.211	0.724,0.654,0.285	-0.333	non-MIG	FALSE
ENSG00000110514	MADD	chr11	+	47295495	47295579	47295495	47295567	47295896	47296055	23,19,47,10	53,43,24,53	47,7,34	14,5,45	161	149	0.0190025	0.110171	0.287,0.29,0.644,0.149	0.757,0.564,0.412	-0.235	non-MIG	FALSE
ENSG00000110514	MADD	chr11	+	47295495	47295579	47295495	47295576	47295896	47296055	17,16,44,6	7,14,4,11	43,5,32	35,8,17	152	149	0.309768	0.829703	0.704,0.528,0.915,0.348	0.546,0.38,0.649	0.099	non-MIG	FALSE
ENSG00000118900	UBN1	chr16	+	4860663	4861102	4860663	4860953	4868832	4868903	168,113,62,156	4,0,0,0	174,18,186	5,0,1	298	149	0.480142	1	0.955,1.0,1.0,1.0	0.946,1.0,0.989	0.01	non-MIG	FALSE
ENSG00000143543	JTB	chr1	-	153976692	153977013	153976975	153977013	153975825	153975905	419335420360	6,1,8,0	60613371195	10,25,3	298	149	0.23195	0.685166	0.972,0.994,0.963,1.0	0.968,0.964,0.995	0.007	non-MIG	FALSE
ENSG00000147789	ZNF7	chr8	+	144829042	144829604	144829042	144829090	144837390	144837507	24,30,27,5	0,0,0,0	65,44,58	0,1,0	298	149	1	1	1.0,1.0,1.0,1.0	1.0,0.957,1.0	0.014	non-MIG	FALSE
ENSG00000123219	CENPK	chr5	-	65561462	65561564	65561496	65561564	65542801	65542848	19,10,5,14	2,0,2,0	30,21,29	0,0,2	183	149	0.837486	1	0.886,1.0,0.671,1.0	1.0,1.0,0.922	-0.085	non-MIG	FALSE
ENSG00000123219	CENPK	chr5	-	65561462	65561564	65561496	65561564	65552492	65552549	25,10,3,15	5,2,4,2	22,17,31	0,2,7	183	149	0.186327	0.593407	0.803,0.803,0.379,0.859	1.0,0.874,0.783	-0.175	non-MIG	FALSE
ENSG00000123219	CENPK	chr5	-	65561462	65561564	65561496	65561564	65554796	65554898	25,12,5,18	10,2,2,0	37,22,40	4,7,6	183	149	0.853811	1	0.671,0.83,0.671,1.0	0.883,0.719,0.844	-0.022	non-MIG	FALSE
ENSG00000123219	CENPK	chr5	-	65561462	65561564	65561496	65561564	65554796	65554946	53,46,37,46	29,7,8,6	116,98,128	18,16,37	183	149	0.58283	1	0.598,0.843,0.79,0.862	0.84,0.833,0.738	-0.03	non-MIG	FALSE
ENSG00000261824	LINC00662	chr19	-	27746020	27746340	27746080	27746340	27732795	27732967	0,1,1,0	4,0,2,2	0,13,11	3,15,7	209	149	0.000647501	0.00770058	0.0,1.0,0.263,0.0	0.0,0.382,0.528	0.012	non-MIG	FALSE
ENSG00000261824	LINC00662	chr19	-	27746020	27746340	27746097	27746340	27732795	27732967	6,8,3,8	63,39,102,60	6,26,29	74103158	226	149	0.00626049	0.0467658	0.059,0.119,0.019,0.081	0.051,0.143,0.108	-0.031	non-MIG	FALSE
ENSG00000261824	LINC00662	chr19	-	27746080	27746340	27746097	27746340	27732795	27732967	10,7,4,10	63,39,102,60	9,28,25	74103158	166	149	0.0480313	0.221169	0.125,0.139,0.034,0.13	0.098,0.196,0.124	-0.032	non-MIG	FALSE
ENSG00000261824	LINC00662	chr19	-	27771543	27771989	27771663	27771989	27746097	27746340	2,17,0,2	2,0,0,1	13,7,11	1,2,2	269	149	1	1	0.356,1.0,NA,0.526	0.878,0.66,0.753	-0.136	non-MIG	FALSE
ENSG00000093144	ECHDC1	chr6	-	127326997	127327144	127327001	127327144	127314815	127314896	1,0,0,1	27,11,23,10	4,6,4	61,60,85	153	149	0.00179039	0.0173003	0.035,0.0,0.0,0.089	0.06,0.089,0.044	-0.033	non-MIG	FALSE
ENSG00000060656	PTPRU	chr1	+	29311455	29311553	29311455	29311544	29311642	29311759	119,57,55,81	89,39,29,54	107,18,179	49,11,85	158	149	0.0336091	0.168241	0.558,0.58,0.641,0.586	0.673,0.607,0.665	-0.057	non-MIG	FALSE
ENSG00000143933	CALM2	chr2	-	47176235	47176511	47176440	47176511	47170733	47170764	15,14,14,15	425197239265	34,20,63	571934980	298	149	0.808239	1	0.017,0.034,0.028,0.028	0.029,0.011,0.031	0.003	non-MIG	FALSE
ENSG00000197157	SND1	chr7	+	128089488	128089825	128089488	128089692	128091836	128091881	9,10,2,10	393280239336	9,3,9	403204536	282	149	0.631348	1	0.012,0.019,0.004,0.015	0.012,0.008,0.009	0.003	non-MIG	FALSE
ENSG00000057935	MTA3	chr2	+	42708873	42709096	42708873	42709014	42718987	42719074	83,35,47,46	6,6,2,10	70104134	0,8,8	231	149	0.0316484	0.161794	0.899,0.79,0.938,0.748	1.0,0.893,0.915	-0.092	non-MIG	FALSE
ENSG00000111846	GCNT2	chr6	+	10528630	10529836	10528630	10528841	10621350	10621443	17,10,39,14	7,8,5,6	12,10,13	0,4,8	298	149	0.590765	1	0.548,0.385,0.796,0.538	1.0,0.556,0.448	-0.101	non-MIG	FALSE
ENSG00000101639	CEP192	chr18	+	13019081	13019206	13019081	13019123	13029662	13030002	110,75,106,89	0,0,0,0	84212184	0,2,0	232	149	1	1	1.0,1.0,1.0,1.0	1.0,0.986,1.0	0.005	non-MIG	TRUE
ENSG00000126870	WDR60	chr7	+	158902375	158905283	158902375	158902595	158905988	158906091	8,2,2,7	1,4,6,8	0,2,7	7,3,20	298	149	0.0512567	0.232869	0.8,0.2,0.143,0.304	0.0,0.25,0.149	0.229	non-MIG	FALSE
ENSG00000127415	IDUA	chr4	+	987808	987949	987808	987911	1000611	1000697	49,42,64,22	0,0,2,0	6,12,43	0,0,0	187	149	1	1	1.0,1.0,0.962,1.0	1.0,1.0,1.0	-0.01	non-MIG	FALSE
ENSG00000127415	IDUA	chr4	+	1003548	1003629	1003548	1003625	1004011	1004112	2,0,0,6	26,38,42,24	0,0,5	13,6,18	153	149	0.724697	1	0.07,0.0,0.0,0.196	0.0,0.0,0.213	-0.004	non-MIG	FALSE
ENSG00000121774	KHDRBS1	chr1	+	32037834	32038119	32037834	32038036	32038551	32038619	51,41,30,54	583590877853	67,37,77	11416891180	232	149	0.923408	1	0.053,0.043,0.021,0.039	0.036,0.033,0.04	0.003	non-MIG	FALSE
ENSG00000168159	RNF187	chr1	+	228488959	228489056	228488959	228489052	228493052	228493274	61,36,75,42	996713841702	79,12,53	1083157938	153	149	0.963262	1	0.056,0.047,0.08,0.055	0.066,0.069,0.052	-0.003	non-MIG	FALSE
ENSG00000100083	GGA1	chr22	+	37616921	37617048	37616921	37616997	37618447	37618546	19,8,6,10	98,77,49,50	30,4,35	124,40,208	200	149	0.351009	0.904011	0.126,0.072,0.084,0.13	0.153,0.069,0.111	-0.008	non-MIG	FALSE
ENSG00000178053	MLF1	chr3	+	158571193	158571391	158571193	158571347	158592433	158592581	28,22,41,11	45,39,32,17	50,67,59	47117121	193	149	0.584607	1	0.324,0.303,0.497,0.333	0.451,0.307,0.273	0.021	non-MIG	FALSE
ENSG00000068654	POLR1A	chr2	-	86031329	86031635	86031512	86031635	86030195	86030396	65,87,52,35	0,0,0,2	162,33,160	0,0,0	298	149	1	1	1.0,1.0,1.0,0.897	1.0,1.0,1.0	-0.026	non-MIG	FALSE
ENSG00000162961	DPY30	chr2	-	32039592	32039805	32039732	32039805	32039420	32039492	15,11,11,24	69,47,75,45	12,45,27	130219159	289	149	0.0469831	0.217324	0.101,0.108,0.07,0.216	0.045,0.096,0.081	0.05	non-MIG	FALSE
ENSG00000159409	CELF3	chr1	-	151707144	151707648	151707506	151707648	151706668	151706734	0,2,0,0	7,2,6,2	0,0,0	0,0,1	298	149	1	1	0.0,0.333,0.0,0.0	NA,NA,0.0	0.083	non-MIG	FALSE
ENSG00000159409	CELF3	chr1	-	151715618	151715981	151715875	151715981	151714593	151714676	0,0,1,0	4,0,0,0	0,0,0	2,2,0	298	149	1	1	0.0,NA,1.0,NA	0.0,0.0,NA	0.5	non-MIG	FALSE
ENSG00000092203	TOX4	chr14	+	21477495	21477592	21477495	21477564	21487450	21487693	0,2,0,0	57,60,37,46	0,0,2	82,61,103	177	149	1	1	0.0,0.027,0.0,0.0	0.0,0.0,0.016	0.001	non-MIG	FALSE
ENSG00000092203	TOX4	chr14	+	21487450	21487693	21487450	21487602	21488589	21488850	208138153141	1,0,0,0	187133201	0,0,5	240	149	0.917722	1	0.992,1.0,1.0,1.0	1.0,1.0,0.961	0.011	non-MIG	FALSE
ENSG00000109445	ZNF330	chr4	+	141220929	141221077	141220929	141221016	141222365	141222491	22,17,15,22	2,0,2,2	24,21,48	1,0,3	210	149	0.541784	1	0.886,1.0,0.842,0.886	0.945,1.0,0.919	-0.051	non-MIG	FALSE
ENSG00000109445	ZNF330	chr4	+	141222365	141222491	141222365	141222477	141224486	141224506	60,29,100,59	0,0,0,0	52,44,179	0,1,2	163	149	1	1	1.0,1.0,1.0,1.0	1.0,0.976,0.988	0.012	non-MIG	FALSE
ENSG00000172262	ZNF131	chr5	+	43161248	43161613	43161248	43161606	43161708	43161931	17,19,28,21	59,43,45,72	10,35,15	34,49,107	156	149	0.502621	1	0.216,0.297,0.373,0.218	0.219,0.406,0.118	0.028	non-MIG	FALSE
ENSG00000179889	PDXDC1	chr16	+	15001775	15001887	15001775	15001856	15004186	15004333	2,0,4,0	276,110,90,193	0,6,2	166102370	180	149	0.979915	1	0.006,0.0,0.035,0.0	0.0,0.046,0.004	-0.006	non-MIG	FALSE
ENSG00000136270	TBRG4	chr7	-	45102280	45102491	45102346	45102491	45101824	45102070	9,4,10,4	142,87,135,138	9,10,7	184154266	215	149	0.572091	1	0.042,0.031,0.049,0.02	0.033,0.043,0.018	0.004	non-MIG	FALSE
ENSG00000136270	TBRG4	chr7	-	45108826	45109287	45108931	45109287	45105440	45105764	266215260276	1,2,1,0	368221518	6,7,2	254	149	0.0622361	0.267562	0.994,0.984,0.993,1.0	0.973,0.949,0.993	0.021	non-MIG	FALSE
ENSG00000119760	SUPT7L	chr2	-	27660983	27662281	27662178	27662281	27657344	27657669	70,83,73,73	1,0,0,0	72123170	4,3,0	298	149	0.17652	0.572585	0.972,1.0,1.0,1.0	0.9,0.953,1.0	0.042	non-MIG	FALSE
ENSG00000138002	IFT172	chr2	-	27471232	27472362	27472249	27472362	27470927	27471095	7,7,4,0	5,2,1,4	7,9,10	11,8,32	298	149	0.233396	0.686332	0.412,0.636,0.667,0.0	0.241,0.36,0.135	0.183	non-MIG	TRUE
ENSG00000138002	IFT172	chr2	-	27484027	27484266	27484226	27484266	27483871	27483937	0,0,2,0	6,16,7,2	0,3,2	21,16,36	298	149	0.820222	1	0.0,0.0,0.125,0.0	0.0,0.086,0.027	-0.006	non-MIG	TRUE
ENSG00000115234	SNX17	chr2	+	27371268	27371468	27371268	27371343	27372622	27373129	11,14,13,6	89,57,83,25	4,6,30	178149235	274	149	0.000434144	0.00569354	0.063,0.118,0.078,0.115	0.012,0.021,0.065	0.061	non-MIG	FALSE
ENSG00000115234	SNX17	chr2	+	27371268	27371468	27371268	27371343	27373246	27373311	7,13,11,6	5,11,11,6	3,6,25	15,2,12	274	149	0.827761	1	0.432,0.391,0.352,0.352	0.098,0.62,0.531	-0.035	non-MIG	FALSE
ENSG00000187730	GABRD	chr1	+	2025333	2025432	2025333	2025401	2025517	2025738	5,0,0,0	24,7,0,0	0,1,0	7,3,17	180	149	1	1	0.147,0.0,NA,NA	0.0,0.216,0.0	0.002	non-MIG	FALSE
ENSG00000086504	MRPL28	chr16	-	370484	370509	370498	370509	369930	370225	2,0,0,0	54,11,18,24	2,2,6	93,65,108	163	149	0.0455693	0.212712	0.033,0.0,0.0,0.0	0.019,0.027,0.048	-0.023	non-MIG	FALSE
ENSG00000131462	TUBG1	chr17	+	42610422	42610629	42610422	42610590	42612074	42612143	9,8,2,7	399136248190	12,28,23	361496515	188	149	0.0120871	0.0779626	0.018,0.045,0.006,0.028	0.026,0.043,0.034	-0.01	non-MIG	FALSE
ENSG00000132436	FIGNL1	chr7	-	50449117	50449723	50449499	50449723	50448180	50448289	19,18,17,9	0,3,0,1	20,24,60	7,20,10	298	149	1.28e-05	0.000303814	1.0,0.75,1.0,0.818	0.588,0.375,0.75	0.321	non-MIG	TRUE
ENSG00000132436	FIGNL1	chr7	-	50449117	50449723	50449544	50449723	50448180	50448289	22,20,21,16	1,0,3,0	17,36,82	2,4,7	298	149	0.00672997	0.049835	0.917,1.0,0.778,1.0	0.81,0.818,0.854	0.096	non-MIG	TRUE
ENSG00000132436	FIGNL1	chr7	-	50449117	50449723	50449555	50449723	50448180	50448289	24,17,22,16	1,4,0,5	17,34,79	2,6,9	298	149	0.636262	1	0.923,0.68,1.0,0.615	0.81,0.739,0.814	0.017	non-MIG	TRUE
ENSG00000132436	FIGNL1	chr7	-	50449117	50449723	50449562	50449723	50448180	50448289	25,17,23,16	16,7,13,3	15,34,82	19,14,12	298	149	0.85577	1	0.439,0.548,0.469,0.727	0.283,0.548,0.774	0.011	non-MIG	TRUE
ENSG00000132436	FIGNL1	chr7	-	50449499	50449723	50449544	50449723	50448180	50448289	3,8,6,8	1,0,3,0	8,35,40	2,4,7	194	149	0.0630876	0.270481	0.697,1.0,0.606,1.0	0.754,0.87,0.814	0.013	non-MIG	TRUE
ENSG00000132436	FIGNL1	chr7	-	50449499	50449723	50449555	50449723	50448180	50448289	5,8,7,8	1,4,0,5	8,36,42	2,6,9	205	149	0.742936	1	0.784,0.592,1.0,0.538	0.744,0.813,0.772	-0.048	non-MIG	TRUE
ENSG00000132436	FIGNL1	chr7	-	50449499	50449723	50449562	50449723	50448180	50448289	6,8,8,9	16,7,13,3	8,37,45	19,14,12	212	149	0.217766	0.661656	0.209,0.445,0.302,0.678	0.228,0.65,0.725	-0.126	non-MIG	TRUE
ENSG00000132436	FIGNL1	chr7	-	50449544	50449723	50449555	50449723	50448180	50448289	3,0,4,0	1,4,0,5	2,5,9	2,6,9	160	149	0.363374	0.926503	0.736,0.0,1.0,0.0	0.482,0.437,0.482	-0.033	non-MIG	TRUE
ENSG00000132436	FIGNL1	chr7	-	50449544	50449723	50449562	50449723	50448180	50448289	4,0,5,1	16,7,13,3	2,6,12	19,14,12	167	149	0.176803	0.573092	0.182,0.0,0.255,0.229	0.086,0.277,0.472	-0.112	non-MIG	TRUE
ENSG00000132436	FIGNL1	chr7	-	50449555	50449723	50449562	50449723	50448180	50448289	2,4,1,6	16,7,13,3	2,7,12	19,14,12	156	149	0.586932	1	0.107,0.353,0.068,0.656	0.091,0.323,0.489	-0.005	non-MIG	TRUE
ENSG00000005436	GCFC2	chr2	-	75702198	75702423	75702312	75702423	75701189	75701287	54,116,54,30	1,0,4,1	120195250	2,3,2	263	149	0.944013	1	0.968,1.0,0.884,0.944	0.971,0.974,0.986	-0.028	non-MIG	FALSE
ENSG00000063438	AHRR	chr5	+	343892	343969	343892	343964	353729	353911	0,2,0,0	6,16,17,8	0,4,0	2,7,13	154	149	0.199162	0.619589	0.0,0.108,0.0,0.0	0.0,0.356,0.0	-0.092	non-MIG	FALSE
ENSG00000135679	MDM2	chr12	+	68835828	68835984	68835828	68835843	68836671	68836749	153200265165	0,0,5,1	464485582	3,10,4	290	149	0.115229	0.424282	1.0,1.0,0.965,0.988	0.988,0.961,0.987	0.01	non-MIG	FALSE
ENSG00000100897	DCAF11	chr14	+	24115381	24115749	24115381	24115726	24116916	24117044	79,64,46,57	1,8,13,7	75,26,74	13,6,19	172	149	0.0322112	0.163906	0.986,0.874,0.754,0.876	0.833,0.79,0.771	0.074	non-MIG	FALSE
ENSG00000100897	DCAF11	chr14	+	24115514	24115749	24115514	24115726	24116971	24117044	10,4,8,11	5,8,8,2	16,5,24	8,1,11	172	149	0.364392	0.927774	0.634,0.302,0.464,0.827	0.634,0.812,0.654	-0.143	non-MIG	FALSE
ENSG00000163516	ANKZF1	chr2	+	219230227	219230405	219230227	219230350	219231927	219232040	93,82,49,146	3,11,0,6	81,45,191	6,2,27	204	149	0.0160995	0.096863	0.958,0.845,1.0,0.947	0.908,0.943,0.838	0.041	non-MIG	FALSE
ENSG00000163516	ANKZF1	chr2	+	219230227	219230405	219230227	219230350	219232259	219232362	30,12,6,29	4,0,0,2	8,15,49	0,0,0	204	149	0.131135	0.46494	0.846,1.0,1.0,0.914	1.0,1.0,1.0	-0.06	non-MIG	FALSE
ENSG00000163516	ANKZF1	chr2	+	219234132	219235312	219234132	219234288	219235707	219235875	15,16,16,29	0,0,0,0	12,2,29	4,0,0	298	149	0.256206	0.733126	1.0,1.0,1.0,1.0	0.6,1.0,1.0	0.133	non-MIG	FALSE
ENSG00000079277	MKNK1	chr1	-	46604164	46604255	46604226	46604255	46594112	46594280	2,0,0,2	6,0,1,0	0,0,0	0,8,10	211	149	1	1	0.191,NA,0.0,1.0	NA,0.0,0.0	0.397	non-MIG	FALSE
ENSG00000079277	MKNK1	chr1	-	46604184	46604294	46604226	46604294	46594112	46594280	8,0,2,2	6,0,1,0	18,19,12	0,8,10	191	149	1	1	0.51,NA,0.609,1.0	1.0,0.649,0.484	-0.005	non-MIG	FALSE
ENSG00000138380	CARF	chr2	+	202913033	202913114	202913033	202913102	202917876	202918043	2,4,2,0	1,6,0,0	4,2,10	0,0,2	161	149	1	1	0.649,0.382,1.0,NA	1.0,1.0,0.822	-0.264	non-MIG	FALSE
ENSG00000144815	NXPE3	chr3	+	101779733	101779934	101779733	101779900	101782109	101782290	8,0,1,4	1,2,2,0	6,11,8	5,10,9	183	149	0.388618	0.9653	0.867,0.0,0.289,1.0	0.494,0.472,0.42	0.077	non-MIG	FALSE
ENSG00000143748	NVL	chr1	-	224313033	224313151	224313049	224313151	224311799	224311857	5,2,2,0	0,0,2,0	2,4,8	18,6,2	165	149	1	1	1.0,1.0,0.475,NA	0.091,0.376,0.783	0.408	non-MIG	FALSE
ENSG00000156931	VPS8	chr3	+	184839697	184839758	184839697	184839752	184849070	184849195	0,0,0,0	19,25,15,22	0,0,1	20,34,32	155	149	1	1	0.0,0.0,0.0,0.0	0.0,0.0,0.029	-0.01	non-MIG	FALSE
ENSG00000077782	FGFR1	chr8	-	38419532	38419735	38419538	38419735	38418227	38418373	76,50,32,48	18,8,13,17	93,40,152	16,4,14	155	149	0.00139646	0.0140251	0.802,0.857,0.703,0.731	0.848,0.906,0.913	-0.116	non-MIG	FALSE
ENSG00000077782	FGFR1	chr8	-	38421796	38423175	38423024	38423175	38419532	38419735	48,58,32,76	0,0,0,0	53,47,178	0,0,1	298	149	1	1	1.0,1.0,1.0,1.0	1.0,1.0,0.989	0.004	non-MIG	FALSE
ENSG00000077782	FGFR1	chr8	-	38428345	38428435	38428351	38428435	38427920	38428093	19,14,21,18	56,28,35,56	26,19,57	51,12,83	155	149	0.0399284	0.192802	0.246,0.325,0.366,0.236	0.329,0.603,0.398	-0.15	non-MIG	FALSE
ENSG00000262879	AC005670.3	chr17	-	47056455	47056753	47056459	47056753	47033277	47033381	4,1,0,1	0,2,2,9	1,0,2	17,7,11	153	149	0.102062	0.388596	1.0,0.327,0.0,0.098	0.054,0.0,0.15	0.288	non-MIG	FALSE
ENSG00000262879	AC005670.3	chr17	-	47056455	47056753	47056459	47056753	47054117	47054213	4,1,0,1	9,12,8,15	2,0,4	8,8,16	153	149	0.489839	1	0.302,0.075,0.0,0.061	0.196,0.0,0.196	-0.021	non-MIG	FALSE
ENSG00000283761	AC118553.2	chr1	+	99993536	99993745	99993536	99993741	99999260	99999415	0,0,0,0	12,15,23,22	1,0,2	24,68,119	153	149	1	1	0.0,0.0,0.0,0.0	0.039,0.0,0.016	-0.018	non-MIG	FALSE
ENSG00000283761	AC118553.2	chr1	+	99993536	99993745	99993536	99993741	100007033	100007156	0,0,0,0	0,0,8,0	0,2,0	0,0,16	153	149	1	1	NA,NA,0.0,NA	NA,1.0,0.0	-0.5	non-MIG	FALSE
ENSG00000283761	AC118553.2	chr1	+	99993536	99993745	99993536	99993741	100011364	100011533	0,0,0,0	0,2,0,0	2,0,0	0,3,2	153	149	1	1	NA,0.0,NA,NA	1.0,0.0,0.0	-0.333	non-MIG	FALSE
ENSG00000187193	MT1X	chr16	+	56683164	56683386	56683164	56683230	56683957	56684196	8,0,1,2	33,23,68,27	0,10,3	105286178	298	149	0.076371	0.312224	0.108,0.0,0.007,0.036	0.0,0.017,0.008	0.029	non-MIG	FALSE
ENSG00000134317	GRHL1	chr2	+	9990695	9990773	9990695	9990747	9992006	9992146	0,1,0,1	6,8,2,4	0,2,0	12,14,22	175	149	1	1	0.0,0.096,0.0,0.176	0.0,0.108,0.0	0.032	non-MIG	FALSE
ENSG00000165195	PIGA	chrX	-	15331215	15331992	15331589	15331992	15325913	15326046	50,35,40,15	8,2,6,0	66,98,102	2,2,6	298	149	0.0234459	0.1296	0.758,0.897,0.769,1.0	0.943,0.961,0.895	-0.077	non-MIG	FALSE
ENSG00000165195	PIGA	chrX	-	15331215	15331992	15331819	15331992	15325913	15326046	49,28,28,23	0,0,0,0	60,100,87	1,0,0	298	149	1	1	1.0,1.0,1.0,1.0	0.968,1.0,1.0	0.011	non-MIG	FALSE
ENSG00000165195	PIGA	chrX	-	15331215	15331992	15331873	15331992	15325913	15326046	50,36,46,35	8,16,6,6	75125136	1,3,11	298	149	8.06e-06	0.000220019	0.758,0.529,0.793,0.745	0.974,0.954,0.861	-0.223	non-MIG	FALSE
ENSG00000165195	PIGA	chrX	-	15331589	15331992	15331819	15331992	15325913	15326046	32,18,11,19	0,0,0,0	28,62,52	1,0,0	298	149	1	1	1.0,1.0,1.0,1.0	0.933,1.0,1.0	0.022	non-MIG	FALSE
ENSG00000165195	PIGA	chrX	-	15331589	15331992	15331873	15331992	15325913	15326046	33,26,29,31	8,16,6,6	43,87,101	1,3,11	298	149	2.47e-05	0.000527511	0.673,0.448,0.707,0.721	0.956,0.935,0.821	-0.267	non-MIG	FALSE
ENSG00000165195	PIGA	chrX	-	15331819	15331992	15331873	15331992	15325913	15326046	6,10,19,14	8,16,6,6	27,50,62	1,3,11	203	149	5.24e-06	0.0001544	0.355,0.314,0.699,0.631	0.952,0.924,0.805	-0.394	non-MIG	FALSE
ENSG00000165195	PIGA	chrX	-	15331589	15331992	15331873	15331992	15331215	15331299	27,24,23,32	0,0,0,0	41,85,95	2,0,0	298	149	1	1	1.0,1.0,1.0,1.0	0.911,1.0,1.0	0.03	non-MIG	FALSE
ENSG00000145390	USP53	chr4	+	119267319	119267482	119267319	119267435	119268267	119268420	20,21,30,29	0,0,0,2	30,31,65	0,0,0	196	149	1	1	1.0,1.0,1.0,0.917	1.0,1.0,1.0	-0.021	non-MIG	FALSE
ENSG00000065717	TLE2	chr19	-	3019282	3019773	3019698	3019773	3017839	3017859	206,99,151,82	4,11,0,22	74,14,124	0,0,0	298	149	5.36e-07	2.03e-05	0.963,0.818,1.0,0.651	1.0,1.0,1.0	-0.142	non-MIG	FALSE
ENSG00000187187	ZNF546	chr19	+	39998247	39998410	39998247	39998332	40006095	40006182	4,2,2,2	2,8,1,2	2,11,12	2,2,3	227	149	0.0209271	0.118919	0.568,0.141,0.568,0.396	0.396,0.783,0.724	-0.216	non-MIG	FALSE
ENSG00000008283	CYB561	chr17	-	63436006	63436152	63436053	63436152	63435687	63435791	0,0,0,6	38,12,13,10	0,0,3	19,3,29	196	149	0.652879	1	0.0,0.0,0.0,0.313	0.0,0.0,0.073	0.054	non-MIG	FALSE
ENSG00000168621	GDNF	chr5	-	37834645	37834822	37834723	37834822	37812676	37816135	26,20,44,44	15,3,2,10	19,2,19	6,0,14	227	149	0.321795	0.851115	0.532,0.814,0.935,0.743	0.675,1.0,0.471	0.041	non-MIG	FALSE
ENSG00000101574	METTL4	chr18	-	2566820	2567654	2567511	2567654	2563796	2563859	37,4,16,16	4,0,0,0	21,47,60	0,0,0	298	149	0.700579	1	0.822,1.0,1.0,1.0	1.0,1.0,1.0	-0.044	non-MIG	FALSE
ENSG00000021776	AQR	chr15	-	34906518	34906712	34906544	34906712	34904335	34904505	1,6,2,4	22,59,57,33	6,1,6	76,79,112	175	149	0.518919	1	0.037,0.08,0.029,0.094	0.063,0.011,0.044	0.021	non-MIG	FALSE
ENSG00000081760	AACS	chr12	+	125124704	125125024	125124704	125124769	125128160	125128274	53,60,75,54	3,0,4,0	61,20,82	5,0,2	298	149	0.477814	1	0.898,1.0,0.904,1.0	0.859,1.0,0.953	0.013	non-MIG	FALSE
ENSG00000204186	ZDBF2	chr2	+	206275009	206275180	206275009	206275079	206279539	206279592	4,14,6,0	11,0,5,0	10,0,16	7,10,20	250	149	1	1	0.178,1.0,0.417,NA	0.46,0.0,0.323	0.271	non-MIG	FALSE
ENSG00000188690	UROS	chr10	-	125802949	125803024	125802988	125803024	125798064	125798145	0,1,4,0	0,0,0,0	1,10,6	0,2,0	188	149	1	1	NA,1.0,1.0,NA	1.0,0.798,1.0	0.067	non-MIG	FALSE
ENSG00000043093	DCUN1D1	chr3	-	182965536	182965753	182965678	182965753	182963880	182964049	85,68,83,83	0,1,0,0	147176237	0,1,4	291	149	0.696614	1	1.0,0.972,1.0,1.0	1.0,0.989,0.968	0.007	non-MIG	FALSE
ENSG00000101844	ATG4A	chrX	+	108137803	108137991	108137803	108137884	108150151	108150297	23,19,27,33	0,0,0,0	13,31,38	0,1,0	256	149	1	1	1.0,1.0,1.0,1.0	1.0,0.947,1.0	0.018	non-MIG	FALSE
ENSG00000117640	MTFR1L	chr1	+	25820192	25820414	25820192	25820349	25823018	25823128	3,10,0,1	0,0,0,0	1,0,4	3,0,1	214	149	1	1	1.0,1.0,NA,1.0	0.188,NA,0.736	0.538	non-MIG	FALSE
ENSG00000164398	ACSL6	chr5	-	131994030	131994251	131994135	131994251	131990852	131990967	2,7,3,2	0,0,0,0	12,12,8	0,0,1	254	149	1	1	1.0,1.0,1.0,1.0	1.0,1.0,0.824	0.059	non-MIG	FALSE
ENSG00000154920	EME1	chr17	+	50375184	50375983	50375184	50375512	50376065	50376193	129,117,121,67	0,0,0,0	119,31,266	1,0,2	298	149	1	1	1.0,1.0,1.0,1.0	0.983,1.0,0.985	0.011	non-MIG	FALSE
ENSG00000109180	OCIAD1	chr4	+	48831083	48831496	48831083	48831249	48832619	48832682	151112173172	277216274216	116160188	324414478	298	149	6.7e-06	0.000192147	0.214,0.206,0.24,0.285	0.152,0.162,0.164	0.077	non-MIG	FALSE
ENSG00000109180	OCIAD1	chr4	+	48831226	48831398	48831226	48831249	48832619	48832682	142,93,119,145	277216274216	86116161	324414478	298	149	1.53e-06	5.15e-05	0.204,0.177,0.178,0.251	0.117,0.123,0.144	0.074	non-MIG	FALSE
ENSG00000109180	OCIAD1	chr4	+	48831226	48831433	48831226	48831249	48832619	48832682	131,95,117,138	277216274216	85112145	324414478	298	149	7.35e-07	2.62e-05	0.191,0.18,0.176,0.242	0.116,0.119,0.132	0.075	non-MIG	FALSE
ENSG00000109180	OCIAD1	chr4	+	48831226	48831433	48831226	48831398	48832619	48832682	20,23,32,27	11,2,4,9	14,29,42	6,10,17	184	149	0.167684	0.553021	0.596,0.903,0.866,0.708	0.654,0.701,0.667	0.094	non-MIG	FALSE
ENSG00000109180	OCIAD1	chr4	+	48831226	48831496	48831226	48831398	48832619	48832682	80,65,134,96	11,2,4,9	61103137	6,10,17	247	149	0.0953569	0.369445	0.814,0.951,0.953,0.865	0.86,0.861,0.829	0.046	non-MIG	FALSE
ENSG00000109180	OCIAD1	chr4	+	48831226	48831496	48831226	48831433	48832619	48832682	60,49,104,71	0,4,2,2	53,80,95	4,6,0	212	149	0.246005	0.711114	1.0,0.896,0.973,0.961	0.903,0.904,1.0	0.022	non-MIG	FALSE
ENSG00000109180	OCIAD1	chr4	+	48832619	48832761	48832619	48832682	48833400	48833481	0,2,2,4	142108181142	6,6,23	145390406	228	149	0.00315008	0.0272402	0.0,0.012,0.007,0.018	0.026,0.01,0.036	-0.015	non-MIG	FALSE
ENSG00000187736	NHEJ1	chr2	-	219078073	219078206	219078088	219078206	219077245	219077364	2,3,1,5	24,61,28,38	4,5,5	19,40,38	164	149	0.0736851	0.305395	0.07,0.043,0.031,0.107	0.161,0.102,0.107	-0.061	non-MIG	FALSE
ENSG00000204356	NELFE	chr6	-	31958307	31958454	31958371	31958454	31956940	31957010	0,0,6,1	149119209118	0,2,4	281141377	213	149	1	1	0.0,0.0,0.02,0.006	0.0,0.01,0.007	0.001	non-MIG	FALSE
ENSG00000011332	DPF1	chr19	-	38217459	38217876	38217797	38217876	38216352	38216403	135,47,115,58	4,4,2,11	78,10,83	0,0,0	298	149	3.69e-06	0.000112682	0.944,0.855,0.966,0.725	1.0,1.0,1.0	-0.128	non-MIG	FALSE
ENSG00000187961	KLHL17	chr1	+	964106	964180	964106	964167	964348	964530	56,38,27,40	23,26,19,31	54,0,74	30,2,38	162	149	0.631484	1	0.691,0.573,0.567,0.543	0.623,0.0,0.642	0.172	non-MIG	FALSE
ENSG00000143669	LYST	chr1	-	235766078	235766277	235766238	235766277	235762719	235762851	52,30,44,60	0,0,0,0	22,34,82	0,0,1	298	149	1	1	1.0,1.0,1.0,1.0	1.0,1.0,0.976	0.008	non-MIG	FALSE
ENSG00000258388	PPT2-EGFL8	chr6	+	32164578	32164681	32164578	32164657	32166137	32166620	5,20,4,4	3,2,6,0	12,4,26	2,2,2	173	149	0.239444	0.696491	0.589,0.896,0.365,1.0	0.838,0.633,0.918	-0.084	non-MIG	FALSE
ENSG00000162105	SHANK2	chr11	-	70490275	70490387	70490302	70490387	70485313	70487720	29,24,10,9	0,0,0,0	2,0,15	4,0,0	176	149	1	1	1.0,1.0,1.0,1.0	0.297,NA,1.0	0.352	non-MIG	FALSE
ENSG00000017260	ATP2C1	chr3	+	131001219	131001344	131001219	131001314	131016151	131016684	23,19,11,18	4,2,0,7	11,22,61	1,9,20	179	149	0.116568	0.427248	0.827,0.888,1.0,0.682	0.902,0.67,0.717	0.086	non-MIG	FALSE
ENSG00000143774	GUK1	chr1	+	228141123	228141507	228141123	228141288	228145510	228145624	26,20,9,17	107,74,60,57	22,16,47	248268304	298	149	2.13e-05	0.000465578	0.108,0.119,0.07,0.13	0.042,0.029,0.072	0.059	non-MIG	FALSE
ENSG00000143774	GUK1	chr1	+	228145510	228145649	228145510	228145624	228146025	228146067	3,15,9,14	844369566496	18,13,14	1145899893	174	149	0.570633	1	0.003,0.034,0.013,0.024	0.013,0.012,0.013	0.006	non-MIG	FALSE
ENSG00000287856	AL445524.2	chr1	-	231462437	231462674	231462471	231462674	231373979	231374099	0,1,0,0	1,5,0,6	0,1,0	0,2,0	183	149	1	1	0.0,0.14,NA,0.0	NA,0.289,NA	-0.242	non-MIG	FALSE
ENSG00000214595	EML6	chr2	+	54724548	54725258	54724548	54724670	54813231	54813391	6,16,12,3	0,0,2,0	12,6,16	0,0,1	298	149	1	1	1.0,1.0,0.75,1.0	1.0,1.0,0.889	-0.026	non-MIG	FALSE
ENSG00000214595	EML6	chr2	+	54966999	54967231	54966999	54967103	54968127	54968281	0,1,0,1	7,9,0,10	4,0,4	0,0,11	277	149	1	1	0.0,0.056,NA,0.051	1.0,NA,0.164	-0.546	non-MIG	FALSE
ENSG00000136718	IMP4	chr2	+	130342893	130342962	130342893	130342935	130343085	130343194	10,11,13,11	162,118,90,160	24,1,9	158,6,18	176	149	0.00770197	0.0551903	0.05,0.073,0.109,0.055	0.114,0.124,0.297	-0.107	non-MIG	FALSE
ENSG00000136718	IMP4	chr2	+	130344628	130344725	130344628	130344712	130345375	130345485	8,6,18,7	202161151161	16,22,8	264122275	162	149	0.295894	0.803862	0.035,0.033,0.099,0.038	0.053,0.142,0.026	-0.022	non-MIG	FALSE
ENSG00000136718	IMP4	chr2	+	130345566	130345933	130345566	130345699	130346017	130346112	228199259249	1,0,1,0	433206399	2,0,0	298	149	1	1	0.991,1.0,0.992,1.0	0.991,1.0,1.0	-0.001	non-MIG	FALSE
ENSG00000069702	TGFBR3	chr1	-	91885877	91886151	91886029	91886151	91861470	91861644	120,72,36,93	2,0,0,2	167,72,100	0,1,2	298	149	1	1	0.968,1.0,1.0,0.959	1.0,0.973,0.962	0.003	non-MIG	FALSE
ENSG00000112695	COX7A2	chr6	-	75240276	75240385	75240300	75240385	75237786	75237988	13,14,16,16	584461621449	29,115,57	90322302028	173	149	0.035568	0.176354	0.019,0.025,0.022,0.03	0.027,0.043,0.024	-0.007	non-MIG	FALSE
ENSG00000112695	COX7A2	chr6	-	75241122	75241265	75241175	75241265	75240300	75240385	26,37,84,34	340264329292	51177135	47915901406	202	149	0.0183538	0.107387	0.053,0.094,0.158,0.079	0.073,0.076,0.066	0.024	non-MIG	FALSE
ENSG00000174720	LARP7	chr4	+	112644667	112644871	112644667	112644768	112645550	112645662	37,28,48,58	2,4,0,4	50,29,85	4,0,0	252	149	0.0712714	0.297323	0.916,0.805,1.0,0.896	0.881,1.0,1.0	-0.056	non-MIG	FALSE
ENSG00000174720	LARP7	chr4	+	112644667	112644871	112644667	112644768	112646350	112646451	80,51,76,78	8,5,8,7	111,58,196	2,1,4	252	149	9.33e-06	0.000239169	0.855,0.858,0.849,0.868	0.97,0.972,0.967	-0.112	non-MIG	FALSE
ENSG00000088899	LZTS3	chr20	-	3165496	3166360	3165766	3166360	3162616	3165152	467329243271	0,0,0,4	136,8,51	0,0,0	298	149	1	1	1.0,1.0,1.0,0.971	1.0,1.0,1.0	-0.007	non-MIG	FALSE
ENSG00000160753	RUSC1	chr1	+	155325101	155325490	155325101	155325178	155325566	155325672	162113159140	0,0,0,0	225151272	1,2,2	298	149	1	1	1.0,1.0,1.0,1.0	0.991,0.974,0.986	0.016	non-MIG	FALSE
ENSG00000160753	RUSC1	chr1	+	155325101	155325490	155325101	155325178	155325863	155325910	13,5,15,12	1,0,0,0	16,4,20	1,0,0	298	149	1	1	0.867,1.0,1.0,1.0	0.889,1.0,1.0	0.004	non-MIG	FALSE
ENSG00000153113	CAST	chr5	+	96722638	96722718	96722638	96722698	96726793	96726859	9,15,16,8	18,1,2,7	33,9,11	10,1,6	169	149	0.598807	1	0.306,0.93,0.876,0.502	0.744,0.888,0.618	-0.097	non-MIG	FALSE
ENSG00000153113	CAST	chr5	+	96722638	96722718	96722638	96722698	96727488	96727530	9,15,16,8	242148199145	35,9,15	372209429	169	149	0.727651	1	0.032,0.082,0.066,0.046	0.077,0.037,0.03	0.009	non-MIG	FALSE
ENSG00000185842	DNAH14	chr1	+	224967430	224967583	224967430	224967514	224968758	224968874	89,89,155,131	7,5,6,12	88395384	4,12,17	218	149	0.0887287	0.351198	0.897,0.924,0.946,0.882	0.938,0.957,0.939	-0.032	non-MIG	FALSE
ENSG00000185842	DNAH14	chr1	+	224967430	224967583	224967430	224967514	224974090	224974153	47,22,43,36	2,0,1,0	28130177	0,0,0	218	149	1	1	0.941,1.0,0.967,1.0	1.0,1.0,1.0	-0.023	non-MIG	FALSE
ENSG00000255717	SNHG1	chr11	-	62853800	62854551	62854518	62854551	62852810	62853590	352475903816	0,0,0,0	209334624	2,0,0	298	149	1	1	1.0,1.0,1.0,1.0	0.981,1.0,1.0	0.006	non-MIG	FALSE
ENSG00000255717	SNHG1	chr11	-	62853551	62853833	62853800	62853833	62853074	62853115	337537904828	0,0,0,0	175301557	2,0,0	298	149	1	1	1.0,1.0,1.0,1.0	0.978,1.0,1.0	0.007	non-MIG	FALSE
ENSG00000255717	SNHG1	chr11	-	62854887	62855885	62855423	62855885	62854518	62854551	241304527517	2,0,1,0	163234503	0,0,3	298	149	1	1	0.984,1.0,0.996,1.0	1.0,1.0,0.988	-0.001	non-MIG	FALSE
ENSG00000226419	SLC16A1-AS1	chr1	+	112956414	112957722	112956414	112956956	112960476	112960575	48,35,24,35	12,22,27,11	9,8,63	21,15,33	298	149	0.0330106	0.166259	0.667,0.443,0.308,0.614	0.176,0.211,0.488	0.216	non-MIG	FALSE
ENSG00000182389	CACNB4	chr2	-	151869176	151870611	151870530	151870611	151860710	151860820	26,3,5,5	2,6,0,4	12,15,18	2,10,4	298	149	0.875145	1	0.867,0.2,1.0,0.385	0.75,0.429,0.692	-0.011	non-MIG	FALSE
ENSG00000143811	PYCR2	chr1	-	225921857	225923771	225923700	225923771	225921551	225921644	211219225136	0,0,0,1	361223566	2,0,0	298	149	1	1	1.0,1.0,1.0,0.986	0.989,1.0,1.0	0	non-MIG	FALSE
ENSG00000163644	PPM1K	chr4	-	88278143	88278642	88278535	88278642	88277142	88277243	49,27,21,23	2,0,0,0	22,53,78	0,0,0	298	149	1	1	0.925,1.0,1.0,1.0	1.0,1.0,1.0	-0.019	non-MIG	FALSE
ENSG00000068079	IFI35	chr17	+	43013266	43013379	43013266	43013373	43013475	43013662	10,1,4,0	6,2,2,0	11,7,17	1,2,8	155	149	1	1	0.616,0.325,0.658,NA	0.914,0.771,0.671	-0.252	non-MIG	FALSE
ENSG00000073803	MAP3K13	chr3	+	185428496	185429056	185428496	185428946	185437446	185437630	14,0,5,3	0,0,1,2	14,4,12	0,0,2	259	149	1	1	1.0,NA,0.742,0.463	1.0,1.0,0.775	-0.19	non-MIG	FALSE
ENSG00000123600	METTL8	chr2	-	171331764	171331867	171331803	171331867	171330558	171330698	0,0,3,0	18,5,10,0	3,5,5	13,54,48	188	149	1	1	0.0,0.0,0.192,NA	0.155,0.068,0.076	-0.036	non-MIG	FALSE
ENSG00000080561	MID2	chrX	+	107917505	107917739	107917505	107917649	107924342	107924504	24,8,16,37	33,30,22,39	22,19,36	31,31,68	239	149	0.760583	1	0.312,0.143,0.312,0.372	0.307,0.276,0.248	0.008	non-MIG	FALSE
ENSG00000162923	WDR26	chr1	-	224431476	224431581	224431524	224431581	224419517	224419615	51,41,53,57	1,0,2,2	52,59,91	0,2,0	197	149	0.70498	1	0.975,1.0,0.952,0.956	1.0,0.957,1.0	-0.015	non-MIG	FALSE
ENSG00000162923	WDR26	chr1	-	224431476	224431581	224431524	224431581	224424517	224424654	157135177156	92,81,72,96	186222333	114118145	197	149	0.663843	1	0.563,0.558,0.65,0.551	0.552,0.587,0.635	-0.011	non-MIG	FALSE
ENSG00000162923	WDR26	chr1	-	224431476	224431581	224431524	224431581	224424517	224424719	52,41,49,55	0,2,2,2	53,56,86	0,5,2	197	149	0.727333	1	1.0,0.939,0.949,0.954	1.0,0.894,0.97	0.006	non-MIG	FALSE
ENSG00000159131	GART	chr21	-	33528514	33528604	33528518	33528604	33524768	33525000	17,21,23,23	0,0,0,0	37,60,59	0,1,0	153	149	1	1	1.0,1.0,1.0,1.0	1.0,0.983,1.0	0.006	non-MIG	FALSE
ENSG00000159131	GART	chr21	-	33528514	33528604	33528518	33528604	33528166	33528335	17,23,23,26	317373365334	37,61,63	619617903	153	149	0.236725	0.692281	0.05,0.057,0.058,0.07	0.055,0.088,0.064	-0.01	non-MIG	FALSE
ENSG00000172888	ZNF621	chr3	+	40524877	40525274	40524877	40525038	40525778	40525864	33,34,39,32	1,0,5,0	43,58,103	1,4,5	298	149	0.289564	0.790926	0.943,1.0,0.796,1.0	0.956,0.879,0.912	0.019	non-MIG	FALSE
ENSG00000105135	ILVBL	chr19	-	15116000	15116321	15116151	15116321	15115849	15115921	165,88,150,119	2,0,0,5	121,35,180	0,0,4	298	149	0.620512	1	0.976,1.0,1.0,0.922	1.0,1.0,0.957	-0.011	non-MIG	FALSE
ENSG00000149115	TNKS1BP1	chr11	-	57320064	57320712	57320078	57320712	57317817	57317887	0,2,1,2	48,15,24,39	0,1,2	42,7,40	163	149	1	1	0.0,0.109,0.037,0.045	0.0,0.116,0.044	-0.006	non-MIG	FALSE
ENSG00000198492	YTHDF2	chr1	+	28737749	28737829	28737749	28737797	28738258	28738338	0,0,3,0	1,2,4,0	0,0,0	0,2,0	181	149	1	1	0.0,0.0,0.382,NA	NA,0.0,NA	0.127	non-MIG	FALSE
ENSG00000198492	YTHDF2	chr1	+	28738258	28738338	28738258	28738329	28768928	28769775	34,37,36,49	2,0,0,0	29,38,65	0,0,0	158	149	1	1	0.941,1.0,1.0,1.0	1.0,1.0,1.0	-0.015	non-MIG	FALSE
ENSG00000114473	IQCG	chr3	-	197943756	197944051	197943777	197944051	197938547	197938780	0,3,4,0	11,6,8,0	0,0,1	21,12,12	170	149	1	1	0.0,0.305,0.305,NA	0.0,0.0,0.068	0.181	non-MIG	FALSE
ENSG00000092931	MFSD11	chr17	+	76737678	76738165	76737678	76737998	76738281	76738448	53,49,22,32	4,4,2,0	41,15,16	0,1,1	298	149	1	1	0.869,0.86,0.846,1.0	1.0,0.882,0.889	-0.03	non-MIG	FALSE
ENSG00000092931	MFSD11	chr17	+	76754046	76754204	76754046	76754087	76767385	76767451	8,5,14,12	34,14,15,6	7,9,16	22,28,53	266	149	0.0904154	0.355671	0.116,0.167,0.343,0.528	0.151,0.153,0.145	0.139	non-MIG	FALSE
ENSG00000117480	FAAH	chr1	+	46405587	46406078	46405587	46405794	46406243	46406368	37,31,19,21	0,0,2,0	39,21,58	0,0,2	298	149	1	1	1.0,1.0,0.826,1.0	1.0,1.0,0.935	-0.022	non-MIG	FALSE
ENSG00000135838	NPL	chr1	+	182806144	182806531	182806144	182806232	182812155	182812213	12,4,9,9	5,3,3,3	10,4,10	7,9,19	298	149	0.0050918	0.0396011	0.545,0.4,0.6,0.6	0.417,0.182,0.208	0.267	non-MIG	FALSE
ENSG00000112992	NNT	chr5	+	43612907	43613481	43612907	43613137	43615847	43616065	10,10,5,8	81,49,58,35	6,14,34	63110289	298	149	0.534814	1	0.058,0.093,0.041,0.103	0.045,0.06,0.056	0.02	non-MIG	FALSE
ENSG00000112992	NNT	chr5	+	43647923	43648440	43647923	43648182	43649146	43649308	0,0,6,4	2,0,0,3	0,3,4	0,3,7	298	149	1	1	0.0,NA,1.0,0.4	NA,0.333,0.222	0.189	non-MIG	FALSE
ENSG00000160710	ADAR	chr1	-	154590183	154590409	154590261	154590409	154589756	154589928	376204254233	1,7,15,10	418321603	22,27,32	227	149	0.000825865	0.00919992	0.996,0.95,0.917,0.939	0.926,0.886,0.925	0.038	non-MIG	FALSE
ENSG00000187118	CMC1	chr3	+	28241623	28241901	28241623	28241812	28253730	28253765	4,4,7,6	20,10,19,38	7,0,1	12,8,27	238	149	0.264175	0.745888	0.111,0.2,0.187,0.09	0.268,0.0,0.023	0.05	non-MIG	FALSE
ENSG00000187118	CMC1	chr3	+	28241623	28241901	28241623	28241812	28294433	28294526	5,4,7,6	2,0,0,0	7,0,1	3,2,3	238	149	3.4e-07	1.35e-05	0.61,1.0,1.0,1.0	0.594,0.0,0.173	0.647	non-MIG	FALSE
ENSG00000128159	TUBGCP6	chr22	-	50220191	50221874	50220250	50221874	50219956	50220015	26,27,14,12	56,2,11,2	34,5,61	35,9,39	208	149	0.170635	0.56022	0.25,0.906,0.477,0.811	0.41,0.285,0.528	0.203	non-MIG	FALSE
ENSG00000128159	TUBGCP6	chr22	-	50220191	50221874	50221274	50221874	50219956	50220015	92,89,42,44	0,0,0,0	169,39,185	2,0,0	298	149	1	1	1.0,1.0,1.0,1.0	0.977,1.0,1.0	0.008	non-MIG	FALSE
ENSG00000128159	TUBGCP6	chr22	-	50220250	50221874	50221274	50221874	50219956	50220015	148,89,52,46	0,0,0,0	204,48,224	2,0,0	298	149	1	1	1.0,1.0,1.0,1.0	0.981,1.0,1.0	0.006	non-MIG	FALSE
ENSG00000170540	ARL6IP1	chr16	-	18798700	18798834	18798722	18798834	18797924	18798044	675384375409	0,0,0,0	443924968	1,0,0	171	149	1	1	1.0,1.0,1.0,1.0	0.997,1.0,1.0	0.001	non-MIG	FALSE
ENSG00000174547	MRPL11	chr11	-	66438631	66438848	66438709	66438848	66438163	66438259	295303380211	21,14,33,12	647387263	58,117,60	227	149	4.05e-07	1.59e-05	0.902,0.934,0.883,0.92	0.88,0.685,0.742	0.141	non-MIG	FALSE
ENSG00000155229	MMS19	chr10	-	97461495	97461896	97461827	97461896	97460906	97461007	99,74,107,65	1,0,0,0	176219267	2,2,4	298	149	0.483402	1	0.98,1.0,1.0,1.0	0.978,0.982,0.971	0.018	non-MIG	FALSE
ENSG00000155229	MMS19	chr10	-	97480894	97481042	97480941	97481042	97478303	97478389	4,0,2,6	42,40,75,37	0,4,1	97168248	196	149	0.00847668	0.0591628	0.068,0.0,0.02,0.11	0.0,0.018,0.003	0.043	non-MIG	FALSE
ENSG00000270629	NBPF14	chr1	-	148595849	148595890	148595854	148595890	148595542	148595752	1,2,5,8	1,3,0,3	8,5,2	2,0,5	154	149	0.715624	1	0.492,0.392,1.0,0.721	0.795,1.0,0.279	-0.04	non-MIG	FALSE
ENSG00000103253	HAGHL	chr16	+	727317	728029	727317	727679	728115	728895	68,34,16,25	4,0,0,0	49,4,33	0,0,0	298	149	0.858395	1	0.895,1.0,1.0,1.0	1.0,1.0,1.0	-0.026	non-MIG	FALSE
ENSG00000103253	HAGHL	chr16	+	728115	728424	728115	728233	728503	728604	51,37,23,17	0,0,0,0	70,2,2	5,0,0	298	149	0.0947185	0.367773	1.0,1.0,1.0,1.0	0.875,1.0,1.0	0.042	non-MIG	FALSE
ENSG00000090621	PABPC4	chr1	-	39561684	39561787	39561727	39561787	39560815	39561122	319508371371	0,5,2,0	8727221425	6,6,12	192	149	1	1	1.0,0.987,0.993,1.0	0.991,0.989,0.989	0.005	non-MIG	FALSE
ENSG00000090621	PABPC4	chr1	-	39564422	39564542	39564470	39564542	39563613	39563741	165150136248	10,15,8,14	355219401	72,23,20	197	149	0.0116711	0.0760482	0.926,0.883,0.928,0.931	0.789,0.878,0.938	0.049	non-MIG	FALSE
ENSG00000090621	PABPC4	chr1	-	39564422	39564542	39564470	39564542	39563835	39563922	227248238195	18,65,34,29	510406835	142102126	197	149	0.0284285	0.149259	0.905,0.743,0.841,0.836	0.731,0.751,0.834	0.059	non-MIG	FALSE
ENSG00000090621	PABPC4	chr1	-	39564685	39564773	39564700	39564773	39564422	39564542	239355234305	6,2,4,4	689451885	14,13,18	164	149	0.0418199	0.198295	0.973,0.994,0.982,0.986	0.978,0.969,0.978	0.009	non-MIG	FALSE
ENSG00000090621	PABPC4	chr1	-	39571096	39571349	39571233	39571349	39569862	39570002	188114107163	120208168184	145,86,257	419312739	286	149	3.45e-08	2.02e-06	0.449,0.222,0.249,0.316	0.153,0.126,0.153	0.165	non-MIG	FALSE
ENSG00000090621	PABPC4	chr1	-	39575758	39576790	39576551	39576790	39572392	39572586	399686497511	0,0,2,4	1238402968	0,0,0	298	149	1	1	1.0,1.0,0.992,0.985	1.0,1.0,1.0	-0.006	non-MIG	FALSE
ENSG00000225138	SLC9A3-AS1	chr5	+	477243	477465	477243	477336	477805	477849	131,35,13,9	0,5,1,0	74,15,131	6,1,12	278	149	0.00525956	0.0405352	1.0,0.79,0.874,1.0	0.869,0.889,0.854	0.045	non-MIG	FALSE
ENSG00000074755	ZZEF1	chr17	-	4070683	4070924	4070810	4070924	4067162	4067242	79,59,49,58	0,0,0,4	42,45,95	0,8,6	276	149	0.000175004	0.00273886	1.0,1.0,1.0,0.887	1.0,0.752,0.895	0.089	non-MIG	FALSE
ENSG00000206053	JPT2	chr16	+	1683508	1683620	1683508	1683592	1685438	1685587	0,2,1,0	1,7,1,0	5,3,3	28,3,9	177	149	1	1	0.0,0.194,0.457,NA	0.131,0.457,0.219	-0.052	non-MIG	FALSE
ENSG00000124486	USP9X	chrX	+	41229566	41229827	41229566	41229779	41230500	41230596	45,41,54,38	244217292278	39,43,71	247285398	197	149	0.726691	1	0.122,0.125,0.123,0.094	0.107,0.102,0.119	0.007	non-MIG	FALSE
ENSG00000179406	LINC00174	chr7	-	66491030	66491471	66491349	66491471	66489937	66490107	4,6,3,0	0,0,0,0	3,19,17	0,0,1	298	149	1	1	1.0,1.0,1.0,NA	1.0,1.0,0.895	0.035	non-MIG	FALSE
ENSG00000037757	MRI1	chr19	+	13765953	13766129	13765953	13766065	13768560	13768870	144,65,87,70	2,0,5,8	256265268	1,0,4	213	149	0.000495331	0.00625539	0.981,1.0,0.924,0.86	0.994,1.0,0.979	-0.05	non-MIG	FALSE
ENSG00000037757	MRI1	chr19	+	13765953	13766129	13765953	13766065	13772120	13774282	36,14,29,24	0,0,0,0	56,86,75	0,1,0	213	149	1	1	1.0,1.0,1.0,1.0	1.0,0.984,1.0	0.005	non-MIG	FALSE
ENSG00000139324	TMTC3	chr12	+	88142295	88142487	88142295	88142396	88148287	88148504	57,79,51,53	0,0,0,0	105288250	0,2,0	240	149	1	1	1.0,1.0,1.0,1.0	1.0,0.989,1.0	0.004	non-MIG	FALSE
ENSG00000139324	TMTC3	chr12	+	88142295	88142487	88142295	88142396	88160113	88160229	10,12,10,9	0,0,0,0	42,59,58	0,1,0	240	149	1	1	1.0,1.0,1.0,1.0	1.0,0.973,1.0	0.009	non-MIG	FALSE
ENSG00000197321	SVIL	chr10	-	29480536	29480813	29480549	29480813	29473837	29473989	90,70,57,93	0,3,0,0	134,15,109	0,0,2	162	149	1	1	1.0,0.955,1.0,1.0	1.0,1.0,0.98	-0.005	non-MIG	FALSE
ENSG00000237863	AL035425.1	chrX	+	108737264	108737923	108737264	108737879	108738428	108739223	15,2,7,17	7,8,8,2	24,43,71	2,18,18	193	149	0.0795784	0.322485	0.623,0.162,0.403,0.868	0.903,0.648,0.753	-0.254	non-MIG	FALSE
ENSG00000235257	ITGA9-AS1	chr3	-	37818679	37818930	37818809	37818930	37808495	37808880	2,0,0,0	0,0,0,0	0,0,0	0,0,2	279	149	1	1	1.0,NA,NA,NA	NA,NA,0.0	1	non-MIG	FALSE
ENSG00000228172	AL020996.1	chr1	-	25818222	25818424	25818402	25818424	25817561	25817713	0,2,0,0	4,0,4,0	1,0,4	5,0,0	298	149	1	1	0.0,1.0,0.0,NA	0.091,NA,1.0	-0.212	non-MIG	FALSE
ENSG00000136243	NUP42	chr7	+	23197172	23197247	23197172	23197230	23199457	23199542	0,8,9,7	0,2,0,0	2,3,14	2,2,2	166	149	1	1	NA,0.782,1.0,1.0	0.473,0.574,0.863	0.291	non-MIG	FALSE
ENSG00000182196	ARL6IP4	chr12	+	122981128	122981299	122981128	122981266	122981570	122981879	54,69,72,61	2,4,0,0	83,62,87	7,2,19	182	149	7.11e-06	0.000201661	0.957,0.934,1.0,1.0	0.907,0.962,0.789	0.087	non-MIG	FALSE
ENSG00000182196	ARL6IP4	chr12	+	122981128	122981299	122981128	122981266	122981594	122981879	91,84,99,79	60,26,51,26	154102173	114,77,92	182	149	0.0261011	0.140218	0.554,0.726,0.614,0.713	0.525,0.52,0.606	0.101	non-MIG	FALSE
ENSG00000113758	DBN1	chr5	-	177467480	177467817	177467742	177467817	177467254	177467332	423334297382	0,0,0,0	888,89,461	2,0,2	298	149	1	1	1.0,1.0,1.0,1.0	0.996,1.0,0.991	0.004	non-MIG	TRUE
ENSG00000102317	RBM3	chrX	+	48575560	48576083	48575560	48575667	48576313	48576419	57,70,58,54	92,94,177,48	40,38,86	6481219581	298	149	0	0	0.237,0.271,0.141,0.36	0.03,0.015,0.069	0.214	non-MIG	FALSE
ENSG00000182134	TDRKH	chr1	-	151779950	151780140	151780050	151780140	151779102	151779242	68,43,55,47	4,0,4,1	114,44,105	4,0,6	249	149	0.698141	1	0.91,1.0,0.892,0.966	0.945,1.0,0.913	-0.011	non-MIG	FALSE
ENSG00000182134	TDRKH	chr1	-	151790379	151790488	151790398	151790488	151782898	151783049	10,2,0,6	0,2,0,0	22,2,7	6,2,8	168	149	1	1	1.0,0.47,NA,1.0	0.765,0.47,0.437	0.266	non-MIG	FALSE
ENSG00000132879	FBXO44	chr1	+	11658266	11658393	11658266	11658364	11658532	11658628	27,6,16,7	7,3,4,0	7,2,44	0,0,13	178	149	0.71193	1	0.764,0.626,0.77,1.0	1.0,1.0,0.739	-0.123	non-MIG	FALSE
ENSG00000132879	FBXO44	chr1	+	11658266	11658393	11658266	11658364	11658735	11658871	10,3,0,2	28,21,4,7	4,2,12	51,16,23	178	149	0.933219	1	0.23,0.107,0.0,0.193	0.062,0.095,0.304	-0.021	non-MIG	FALSE
ENSG00000176261	ZBTB8OS	chr1	-	32634701	32634792	32634767	32634792	32627507	32627544	6,8,12,2	0,2,9,3	22,22,40	8,11,14	215	149	0.905306	1	1.0,0.735,0.48,0.316	0.656,0.581,0.664	-0.001	non-MIG	FALSE
ENSG00000176261	ZBTB8OS	chr1	-	32650401	32650525	32650432	32650525	32627507	32627544	2,0,4,4	6,2,0,2	4,9,4	0,12,14	180	149	0.884567	1	0.216,0.0,1.0,0.623	1.0,0.383,0.191	-0.065	non-MIG	FALSE
ENSG00000176261	ZBTB8OS	chr1	-	32650401	32650525	32650432	32650525	32633644	32633727	2,0,4,4	1,0,0,0	4,7,5	1,0,0	180	149	1	1	0.623,NA,1.0,1.0	0.768,1.0,1.0	-0.048	non-MIG	FALSE
ENSG00000176261	ZBTB8OS	chr1	-	32634701	32634792	32634767	32634792	32633950	32634072	16,14,24,6	37,36,85,52	30,33,49	128172182	215	149	0.429354	1	0.231,0.212,0.164,0.074	0.14,0.117,0.157	0.032	non-MIG	FALSE
ENSG00000176261	ZBTB8OS	chr1	-	32650401	32650525	32650432	32650525	32633950	32634072	5,0,6,4	9,0,2,0	6,11,5	1,1,8	180	149	1	1	0.315,NA,0.713,1.0	0.832,0.901,0.341	-0.015	non-MIG	FALSE
ENSG00000176261	ZBTB8OS	chr1	-	32634701	32634792	32634767	32634792	32633950	32634110	7,18,16,3	28,28,20,24	39,24,44	24,38,39	215	149	0.00326567	0.0279554	0.148,0.308,0.357,0.08	0.53,0.304,0.439	-0.201	non-MIG	FALSE
ENSG00000012211	PRICKLE3	chrX	-	49183656	49183917	49183733	49183917	49179250	49179388	10,3,6,3	0,0,0,3	6,2,11	0,0,0	226	149	0.426649	1	1.0,1.0,1.0,0.397	1.0,1.0,1.0	-0.151	non-MIG	FALSE
ENSG00000186867	QRFPR	chr4	-	121332820	121333056	121332933	121333056	121330425	121330523	23,19,26,21	0,2,0,0	14,34,61	0,0,0	262	149	1	1	1.0,0.844,1.0,1.0	1.0,1.0,1.0	-0.039	non-MIG	FALSE
ENSG00000101158	NELFCD	chr20	+	58989857	58990232	58989857	58989988	58990909	58991075	23,41,26,37	129,71,91,84	22,25,53	141120236	298	149	0.00346807	0.0292948	0.082,0.224,0.125,0.18	0.072,0.094,0.101	0.064	non-MIG	FALSE
ENSG00000101158	NELFCD	chr20	+	58993623	58993764	58993623	58993675	58994109	58994239	223,80,98,75	23,39,27,55	268215399	21,15,38	238	149	2.14e-06	6.97e-05	0.859,0.562,0.694,0.461	0.889,0.9,0.868	-0.242	non-MIG	FALSE
ENSG00000101158	NELFCD	chr20	+	58994109	58994239	58994109	58994191	58994641	58995133	225146149171	4,3,0,2	257230476	7,2,4	197	149	0.603545	1	0.977,0.974,1.0,0.985	0.965,0.989,0.989	0.003	non-MIG	FALSE
ENSG00000087266	SH3BP2	chr4	+	2823394	2823573	2823394	2823569	2824612	2824730	2,4,1,3	0,7,4,13	0,2,7	1,1,14	153	149	0.91671	1	1.0,0.358,0.196,0.183	0.0,0.661,0.327	0.105	non-MIG	FALSE
ENSG00000278259	MYO19	chr17	-	36508896	36509135	36509061	36509135	36507802	36507924	8,12,10,17	106,92,88,124	16,6,22	126,55,228	298	149	0.904989	1	0.036,0.061,0.054,0.064	0.06,0.052,0.046	0.001	non-MIG	FALSE
ENSG00000278259	MYO19	chr17	-	36534672	36534810	36534683	36534810	36533952	36534104	9,0,0,9	2,4,0,2	3,3,16	0,3,0	160	149	1	1	0.807,0.0,NA,0.807	1.0,0.482,1.0	-0.289	non-MIG	FALSE
ENSG00000187634	SAMD11	chr1	+	939274	939460	939274	939412	941143	941306	68,26,45,62	44,65,26,34	90,2,83	112,9,93	197	149	0.159574	0.533865	0.539,0.232,0.567,0.58	0.378,0.144,0.403	0.171	non-MIG	FALSE
ENSG00000187634	SAMD11	chr1	+	939274	939460	939274	939412	942135	942251	62,21,29,66	7,8,7,27	66,3,45	15,0,0	197	149	0.0162609	0.0976036	0.87,0.665,0.758,0.649	0.769,1.0,1.0	-0.188	non-MIG	FALSE
ENSG00000187634	SAMD11	chr1	+	941143	941306	941143	941230	942135	942251	137,127,87,92	0,0,0,0	255,12,85	2,0,0	225	149	1	1	1.0,1.0,1.0,1.0	0.988,1.0,1.0	0.004	non-MIG	FALSE
ENSG00000187634	SAMD11	chr1	+	939271	939460	939271	939412	942409	942488	60,20,29,55	9,0,0,8	64,2,43	0,0,0	197	149	9.4e-06	0.000239843	0.835,1.0,1.0,0.839	1.0,1.0,1.0	-0.082	non-MIG	FALSE
ENSG00000187634	SAMD11	chr1	+	939271	939460	939271	939412	943697	943808	56,18,31,55	0,0,0,3	64,2,43	0,0,0	197	149	1	1	1.0,1.0,1.0,0.933	1.0,1.0,1.0	-0.017	non-MIG	FALSE
ENSG00000008277	ADAM22	chr7	+	88178934	88179129	88178934	88179042	88181504	88181605	16,0,0,0	0,0,0,0	0,0,3	0,1,0	236	149	1	1	1.0,NA,NA,NA	NA,0.0,1.0	0.5	non-MIG	FALSE
ENSG00000178338	ZNF354B	chr5	+	178885613	178885737	178885613	178885733	178887620	178888122	5,2,2,4	11,7,14,10	2,3,2	4,8,10	153	149	0.955708	1	0.307,0.218,0.122,0.28	0.327,0.268,0.163	-0.021	non-MIG	FALSE
ENSG00000116852	KIF21B	chr1	-	201004540	201004933	201004765	201004933	201004339	201004455	4,0,0,2	15,43,19,24	4,2,2	11,0,7	298	149	0.0117525	0.0761897	0.118,0.0,0.0,0.04	0.154,1.0,0.125	-0.387	non-MIG	FALSE
ENSG00000232956	SNHG15	chr7	-	44984356	44986097	44986020	44986097	44983821	44984046	170237268240	21,2,14,4	228389455	6,6,0	298	149	1.72e-05	0.000391846	0.802,0.983,0.905,0.968	0.95,0.97,1.0	-0.059	non-MIG	FALSE
ENSG00000232956	SNHG15	chr7	-	44985881	44986097	44986020	44986097	44984356	44984426	18,29,17,24	107136151146	42,63,108	101254234	288	149	2.69e-07	1.12e-05	0.08,0.099,0.055,0.078	0.177,0.114,0.193	-0.083	non-MIG	FALSE
ENSG00000178999	AURKB	chr17	-	8207175	8207367	8207317	8207367	8206749	8206888	1218599530756	26,5,36,22	92412211695	8,34,49	291	149	0.233271	0.686332	0.96,0.984,0.883,0.946	0.983,0.948,0.947	-0.016	non-MIG	FALSE
ENSG00000164330	EBF1	chr5	-	158823175	158823317	158823199	158823317	158796344	158796475	3,0,4,2	2,0,0,0	0,0,2	0,0,0	173	149	1	1	0.564,NA,1.0,1.0	NA,NA,1.0	-0.145	non-MIG	FALSE
ENSG00000070882	OSBPL3	chr7	-	24834086	24834736	24834485	24834736	24830767	24830905	1,0,0,0	11,7,17,12	7,4,3	51,46,59	298	149	0.0033438	0.0284809	0.043,0.0,0.0,0.0	0.064,0.042,0.025	-0.033	non-MIG	FALSE
ENSG00000137075	RNF38	chr9	-	36400935	36401198	36401097	36401198	36375933	36376127	2,9,0,4	4,0,0,0	6,2,5	4,2,0	298	149	1	1	0.2,1.0,NA,1.0	0.429,0.333,1.0	0.146	non-MIG	FALSE
ENSG00000137075	RNF38	chr9	-	36400935	36401198	36401097	36401198	36390466	36390616	3,0,0,4	0,1,0,0	0,0,4	0,0,0	298	149	1	1	1.0,0.0,NA,1.0	NA,NA,1.0	-0.333	non-MIG	FALSE
ENSG00000102385	DRP2	chrX	+	101242903	101243098	101242903	101242982	101245016	101245077	3,2,2,0	0,2,0,4	0,6,5	0,0,1	265	149	1	1	1.0,0.36,1.0,0.0	NA,1.0,0.738	-0.279	non-MIG	FALSE
ENSG00000131652	THOC6	chr16	+	3025923	3026166	3025923	3025988	3026250	3026288	272165153144	0,0,2,0	232,79,360	2,0,0	298	149	1	1	1.0,1.0,0.975,1.0	0.983,1.0,1.0	-0.001	non-MIG	FALSE
ENSG00000115282	TTC31	chr2	+	74483321	74483563	74483321	74483410	74490024	74490473	21,9,8,12	28,21,18,6	12,22,23	34,22,77	298	149	0.276147	0.766957	0.273,0.176,0.182,0.5	0.15,0.333,0.13	0.078	non-MIG	FALSE
ENSG00000115282	TTC31	chr2	+	74483321	74483563	74483321	74483410	74490243	74490473	23,12,2,6	7,13,2,2	12,19,27	1,3,4	298	149	0.00242397	0.0220055	0.622,0.316,0.333,0.6	0.857,0.76,0.771	-0.328	non-MIG	FALSE
ENSG00000115282	TTC31	chr2	+	74491480	74491672	74491480	74491666	74492003	74492055	19,6,2,11	21,9,3,3	15,4,59	20,14,20	155	149	0.792706	1	0.465,0.391,0.391,0.779	0.419,0.215,0.739	0.049	non-MIG	FALSE
ENSG00000126709	IFI6	chr1	-	27669220	27669346	27669232	27669346	27668457	27668535	1,0,2,0	6,8,9,0	0,9,1	4,18,10	161	149	1	1	0.134,0.0,0.171,NA	0.0,0.316,0.085	-0.032	non-MIG	FALSE
ENSG00000126709	IFI6	chr1	-	27669220	27669346	27669244	27669346	27668457	27668535	30,9,22,1	109,31,40,28	10,19,8	58,90,77	173	149	0.0692827	0.29141	0.192,0.2,0.321,0.03	0.129,0.154,0.082	0.064	non-MIG	FALSE
ENSG00000126709	IFI6	chr1	-	27669232	27669346	27669244	27669346	27668457	27668535	35,17,29,1	109,31,40,28	14,28,17	58,90,77	161	149	0.299368	0.808991	0.229,0.337,0.402,0.032	0.183,0.224,0.17	0.058	non-MIG	FALSE
ENSG00000234545	FAM133B	chr7	-	92577654	92578182	92578149	92578182	92577102	92577195	17,30,14,32	0,0,0,0	48,59,109	0,0,1	298	149	1	1	1.0,1.0,1.0,1.0	1.0,1.0,0.982	0.006	non-MIG	FALSE
ENSG00000090686	USP48	chr1	-	21736429	21736625	21736445	21736625	21729703	21729829	0,1,0,0	12,10,0,12	1,6,8	2,10,33	165	149	1	1	0.0,0.083,NA,0.0	0.311,0.351,0.18	-0.253	non-MIG	FALSE
ENSG00000090686	USP48	chr1	-	21736429	21736625	21736445	21736625	21729703	21729832	2,2,0,0	25,40,32,7	1,5,16	43,32,136	165	149	0.000668601	0.00787807	0.067,0.043,0.0,0.0	0.021,0.124,0.096	-0.053	non-MIG	FALSE
ENSG00000143033	MTF2	chr1	+	93110544	93110630	93110544	93110626	93114687	93114783	6,4,2,12	55,45,54,60	5,12,23	66,74,132	153	149	0.231039	0.684248	0.096,0.08,0.035,0.163	0.069,0.136,0.145	-0.023	non-MIG	FALSE
ENSG00000049089	COL9A2	chr1	-	40312058	40312479	40312455	40312479	40311661	40311715	60,28,40,10	0,0,0,0	20,4,24	0,0,1	298	149	1	1	1.0,1.0,1.0,1.0	1.0,1.0,0.923	0.026	non-MIG	FALSE
ENSG00000135148	TRAFD1	chr12	+	112140818	112141224	112140818	112140980	112142088	112142295	198124144131	0,0,0,0	212,85,296	2,0,5	298	149	0.860555	1	1.0,1.0,1.0,1.0	0.981,1.0,0.967	0.017	non-MIG	FALSE
ENSG00000144034	TPRKB	chr2	-	73734428	73734591	73734527	73734591	73732162	73732285	36,47,59,24	2,0,4,5	146222196	8,32,19	248	149	0.0622493	0.267562	0.915,1.0,0.899,0.743	0.916,0.807,0.861	0.028	non-MIG	FALSE
ENSG00000144857	BOC	chr3	+	113216186	113216278	113216186	113216274	113249721	113249899	3,2,2,8	10,6,4,3	4,4,15	0,8,5	153	149	0.0712672	0.297323	0.226,0.245,0.327,0.722	1.0,0.327,0.745	-0.311	non-MIG	FALSE
ENSG00000144857	BOC	chr3	+	113216186	113216420	113216186	113216274	113249721	113249899	0,1,0,2	10,6,4,3	0,2,6	0,8,5	295	149	1	1	0.0,0.078,0.0,0.252	NA,0.112,0.377	-0.162	non-MIG	FALSE
ENSG00000144857	BOC	chr3	+	113216186	113216420	113216186	113216278	113249721	113249899	0,1,0,2	3,2,2,8	0,2,4	4,4,13	291	149	0.0334216	0.167667	0.0,0.204,0.0,0.113	0.0,0.204,0.136	-0.034	non-MIG	FALSE
ENSG00000181143	MUC16	chr19	-	8858585	8858751	8858599	8858751	8858203	8858271	0,0,0,0	0,0,3,0	1,0,0	0,1,5	163	149	1	1	NA,NA,0.0,NA	1.0,0.0,0.0	-0.333	non-MIG	FALSE
ENSG00000153208	MERTK	chr2	+	111929119	111929540	111929119	111929304	111944959	111945060	65,64,63,48	7,0,1,2	35,32,93	0,1,1	298	149	1	1	0.823,1.0,0.969,0.923	1.0,0.941,0.979	-0.045	non-MIG	FALSE
ENSG00000173875	ZNF791	chr19	+	12612225	12612365	12612225	12612316	12623699	12623826	2,0,0,0	0,0,0,0	3,8,4	2,0,0	198	149	1	1	1.0,NA,NA,NA	0.53,1.0,1.0	0.157	non-MIG	FALSE
ENSG00000013375	PGM3	chr6	-	83169062	83169323	83169241	83169323	83161149	83161242	35,22,52,36	0,2,0,0	57120155	0,0,1	298	149	1	1	1.0,0.846,1.0,1.0	1.0,1.0,0.987	-0.034	non-MIG	FALSE
ENSG00000127948	POR	chr7	+	75972412	75972764	75972412	75972461	75979450	75979579	3,3,2,5	87,75,61,53	6,2,6	134,53,170	298	149	0.917417	1	0.017,0.02,0.016,0.045	0.022,0.019,0.017	0.005	non-MIG	FALSE
ENSG00000127948	POR	chr7	+	75980338	75980722	75980338	75980488	75981047	75981172	3,1,8,6	136,65,91,74	10,5,10	178,55,173	298	149	0.33102	0.869759	0.011,0.008,0.042,0.039	0.027,0.043,0.028	-0.008	non-MIG	FALSE
ENSG00000010322	NISCH	chr3	+	52480878	52481109	52480878	52481037	52484512	52484637	12,34,28,14	2,0,0,0	28,16,51	0,2,0	221	149	1	1	0.802,1.0,1.0,1.0	1.0,0.844,1.0	0.003	non-MIG	FALSE
ENSG00000118298	CA14	chr1	+	150260150	150260248	150260150	150260171	150261577	150261638	16,8,6,34	0,0,0,0	0,2,10	0,2,0	226	149	1	1	1.0,1.0,1.0,1.0	NA,0.397,1.0	0.301	non-MIG	FALSE
ENSG00000139116	KIF21A	chr12	-	39321347	39322882	39322667	39322882	39319905	39320013	0,2,3,0	31,47,23,44	1,1,3	63,38,110	298	149	1	1	0.0,0.021,0.061,0.0	0.008,0.013,0.013	0.009	non-MIG	FALSE
ENSG00000021826	CPS1	chr2	+	210519550	210519784	210519550	210519670	210556718	210556859	7,7,10,2	12,11,13,12	4,19,26	16,6,24	263	149	0.17746	0.574128	0.248,0.265,0.304,0.086	0.124,0.642,0.38	-0.156	non-MIG	FALSE
ENSG00000170485	NPAS2	chr2	+	100982230	100988276	100982230	100982377	100990255	100990446	29,20,13,12	0,0,0,0	10,26,37	1,0,0	298	149	1	1	1.0,1.0,1.0,1.0	0.833,1.0,1.0	0.056	non-MIG	FALSE
ENSG00000087087	SRRT	chr7	+	100885700	100885774	100885700	100885762	100885862	100885941	5,7,10,5	187177141204	7,2,8	250,39,227	161	149	0.629351	1	0.024,0.035,0.062,0.022	0.025,0.045,0.032	0.002	non-MIG	FALSE
ENSG00000182362	YBEY	chr21	+	46286869	46287123	46286869	46286988	46291333	46291462	193,92,150,122	0,0,0,0	167351366	2,2,5	284	149	0.711639	1	1.0,1.0,1.0,1.0	0.978,0.989,0.975	0.019	non-MIG	FALSE
ENSG00000182362	YBEY	chr21	+	46286869	46287123	46286869	46286988	46296161	46296230	165,70,141,93	6,0,0,0	142305319	1,0,5	284	149	0.595509	1	0.935,1.0,1.0,1.0	0.987,1.0,0.971	-0.002	non-MIG	FALSE
ENSG00000185122	HSF1	chr8	+	144309771	144311249	144309771	144309896	144311320	144311382	206222184181	6,4,2,0	209,78,238	2,0,1	298	149	0.0921449	0.359461	0.945,0.965,0.979,1.0	0.981,1.0,0.992	-0.019	non-MIG	FALSE
ENSG00000121454	LHX4	chr1	+	180248284	180248469	180248284	180248456	180266391	180266594	0,4,0,0	31,6,2,18	0,0,4	17,3,47	162	149	0.671329	1	0.0,0.38,0.0,0.0	0.0,0.0,0.073	0.071	non-MIG	FALSE
ENSG00000115806	GORASP2	chr2	+	170948349	170948430	170948349	170948380	170949538	170949742	161132197160	3,2,0,6	226324335	6,0,2	199	149	0.442843	1	0.976,0.98,1.0,0.952	0.966,1.0,0.992	-0.009	non-MIG	FALSE
ENSG00000146733	PSPH	chr7	-	56051137	56051467	56051313	56051467	56033960	56034103	33,31,33,23	1,0,0,0	72146160	0,0,2	298	149	1	1	0.943,1.0,1.0,1.0	1.0,1.0,0.976	-0.006	non-MIG	FALSE
ENSG00000283782	AC116366.2	chr5	+	132579316	132580066	132579316	132579502	132587561	132587690	42,42,56,38	0,0,0,0	66,84,302	0,0,1	298	149	1	1	1.0,1.0,1.0,1.0	1.0,1.0,0.993	0.002	non-MIG	FALSE
ENSG00000105825	TFPI2	chr7	-	93889016	93889223	93889034	93889223	93887260	93887431	0,0,0,0	12,25,17,25	0,1,0	27,48,37	167	149	1	1	0.0,0.0,0.0,0.0	0.0,0.018,0.0	-0.006	non-MIG	FALSE
ENSG00000178188	SH2B1	chr16	+	28872533	28872758	28872533	28872705	28873169	28873269	98,66,42,46	128,111,81,147	80,15,61	117,27,170	202	149	0.783631	1	0.361,0.305,0.277,0.188	0.335,0.291,0.209	0.004	non-MIG	FALSE
ENSG00000071054	MAP4K4	chr2	+	101867211	101867318	101867211	101867309	101869621	101869797	5,5,2,3	51,49,67,75	10,2,2	148,22,94	158	149	0.835979	1	0.085,0.088,0.027,0.036	0.06,0.079,0.02	0.006	non-MIG	FALSE
ENSG00000071054	MAP4K4	chr2	+	101887087	101887261	101887087	101887237	101887777	101887937	1,7,8,6	114,55,45,81	19,9,15	193,55,174	173	149	0.169902	0.55853	0.007,0.099,0.133,0.06	0.078,0.124,0.069	-0.016	non-MIG	FALSE
ENSG00000114867	EIF4G1	chr3	+	184317320	184317497	184317320	184317431	184317716	184317816	601568409514	3,0,0,0	15056691251	8,8,4	215	149	1	1	0.993,1.0,1.0,1.0	0.992,0.983,0.995	0.008	non-MIG	FALSE
ENSG00000114867	EIF4G1	chr3	+	184319688	184320297	184319688	184319801	184320629	184320722	29,28,8,11	407365362361	21,9,31	1237412914	298	149	0.000158796	0.00253973	0.034,0.037,0.011,0.015	0.008,0.011,0.017	0.012	non-MIG	FALSE
ENSG00000114867	EIF4G1	chr3	+	184323082	184323241	184323082	184323218	184323404	184323593	382313306291	0,0,2,0	937,71,298	0,0,0	172	149	1	1	1.0,1.0,0.993,1.0	1.0,1.0,1.0	-0.002	non-MIG	FALSE
ENSG00000114867	EIF4G1	chr3	+	184323082	184323241	184323082	184323218	184323407	184323593	547462468490	4,1,1,0	1551127426	12,0,10	172	149	0.960785	1	0.992,0.998,0.998,1.0	0.991,1.0,0.974	0.009	non-MIG	FALSE
ENSG00000114867	EIF4G1	chr3	+	184325850	184325957	184325850	184325951	184326526	184326629	0,0,0,1	592618559503	0,0,3	1678216869	155	149	1	1	0.0,0.0,0.0,0.002	0.0,0.0,0.003	-0.001	non-MIG	FALSE
ENSG00000026297	RNASET2	chr6	-	166948565	166948625	166948569	166948625	166946681	166946739	16,7,10,11	31,36,38,37	22,14,30	61,36,162	153	149	0.716706	1	0.335,0.159,0.204,0.225	0.26,0.275,0.153	0.001	non-MIG	FALSE
ENSG00000149923	PPP4C	chr16	+	30082745	30082963	30082745	30082847	30083393	30083567	31,41,16,40	515325226411	29,19,44	486686747	265	149	0.000238203	0.00348974	0.033,0.066,0.038,0.052	0.032,0.015,0.032	0.021	non-MIG	FALSE
ENSG00000149923	PPP4C	chr16	+	30083393	30083781	30083393	30083567	30084665	30084855	719503263502	0,2,0,2	770929971	2,0,0	298	149	1	1	1.0,0.992,1.0,0.992	0.995,1.0,1.0	-0.002	non-MIG	FALSE
ENSG00000141279	NPEPPS	chr17	+	47579389	47579511	47579389	47579455	47582741	47582849	100,93,159,144	1,0,0,2	215340436	0,4,2	205	149	1	1	0.986,1.0,1.0,0.981	1.0,0.984,0.994	-0.001	non-MIG	FALSE
ENSG00000141279	NPEPPS	chr17	+	47579389	47582849	47579389	47579511	47585499	47585700	49,40,61,82	4,0,1,2	65177284	0,3,3	298	149	0.342881	0.888913	0.86,1.0,0.968,0.953	1.0,0.967,0.979	-0.037	non-MIG	FALSE
ENSG00000141279	NPEPPS	chr17	+	47585499	47585745	47585499	47585700	47586147	47586244	9,5,8,16	68109130110	8,18,26	361272318	194	149	0.0631777	0.27064	0.092,0.034,0.045,0.1	0.017,0.048,0.059	0.026	non-MIG	FALSE
ENSG00000039068	CDH1	chr16	+	68813312	68813562	68813312	68813495	68815514	68815759	0,0,0,0	17,0,1,0	0,0,3	21,10,11	216	149	1	1	0.0,NA,0.0,NA	0.0,0.0,0.158	-0.053	non-MIG	TRUE
ENSG00000010165	EEF1AKNMT	chr1	+	171783739	171784499	171783739	171784039	171785878	171786078	159,85,100,61	0,0,3,2	181,34,198	2,0,2	298	149	0.503364	1	1.0,1.0,0.943,0.938	0.978,1.0,0.98	-0.016	non-MIG	FALSE
ENSG00000010165	EEF1AKNMT	chr1	+	171783739	171784499	171783739	171784039	171785886	171786080	65,33,57,27	6,1,1,8	80,20,100	0,0,2	298	149	3.24e-05	0.000667245	0.844,0.943,0.966,0.628	1.0,1.0,0.962	-0.142	non-MIG	FALSE
ENSG00000158773	USF1	chr1	-	161042554	161042670	161042585	161042670	161042115	161042217	127,81,133,112	11,26,56,22	163,68,192	37,16,56	180	149	0.696662	1	0.905,0.721,0.663,0.808	0.785,0.779,0.739	0.007	non-MIG	FALSE
ENSG00000158773	USF1	chr1	-	161043252	161043360	161043267	161043360	161042832	161042882	8,9,5,8	133,79,86,61	9,2,11	117,86,219	164	149	0.131542	0.46606	0.052,0.094,0.05,0.106	0.065,0.021,0.044	0.032	non-MIG	FALSE
ENSG00000230461	PROX1-AS1	chr1	-	213895393	213895518	213895426	213895518	213894662	213894743	26,11,5,9	0,2,0,0	9,11,15	0,0,0	182	149	1	1	1.0,0.818,1.0,1.0	1.0,1.0,1.0	-0.045	non-MIG	FALSE
ENSG00000174748	RPL15	chr3	+	23917131	23917239	23917131	23917173	23917849	23918031	206203165194	7956098221238	269652598	97533212499	215	149	0.806722	1	0.152,0.188,0.122,0.098	0.161,0.12,0.142	-0.001	non-MIG	FALSE
ENSG00000174748	RPL15	chr3	+	23918439	23918583	23918439	23918576	23919195	23920989	438391374488	7604590467288020	451681759	71891764917392	156	149	0.00398214	0.0325591	0.052,0.059,0.05,0.055	0.057,0.036,0.04	0.01	non-MIG	FALSE
ENSG00000159658	EFCAB14	chr1	-	46716290	46716443	46716294	46716443	46707905	46708051	0,0,0,0	82,34,43,57	1,6,5	62131132	153	149	0.012187	0.0783097	0.0,0.0,0.0,0.0	0.015,0.043,0.036	-0.031	non-MIG	FALSE
ENSG00000276550	HERC2P2	chr15	+	22561558	22561934	22561558	22561789	22562642	22562731	5,6,2,5	0,0,2,0	8,6,28	4,2,2	294	149	0.00127364	0.0129703	1.0,1.0,0.336,1.0	0.503,0.603,0.876	0.173	non-MIG	FALSE
ENSG00000276550	HERC2P2	chr15	+	22561558	22561934	22561558	22561789	22562948	22563087	5,20,2,15	2,7,9,1	8,6,33	12,3,29	294	149	0.245957	0.711114	0.559,0.592,0.101,0.884	0.253,0.503,0.366	0.16	non-MIG	FALSE
ENSG00000283050	GTF2IP12	chr4	-	119418939	119419106	119419041	119419106	119413288	119413407	0,1,0,0	0,0,0,0	0,0,1	0,1,3	251	149	1	1	NA,1.0,NA,NA	NA,0.0,0.165	0.917	non-MIG	FALSE
ENSG00000048991	R3HDM1	chr2	+	135641535	135641790	135641535	135641604	135645378	135645527	6,4,4,11	7,2,0,3	33,43,60	1,7,18	298	149	0.228736	0.679784	0.3,0.5,1.0,0.647	0.943,0.754,0.625	-0.162	non-MIG	FALSE
ENSG00000103024	NME3	chr16	-	1771069	1771410	1771268	1771410	1770880	1770993	680419331375	0,0,0,0	685343399	3,0,0	298	149	1	1	1.0,1.0,1.0,1.0	0.991,1.0,1.0	0.003	non-MIG	FALSE
ENSG00000103024	NME3	chr16	-	1771069	1771410	1771279	1771410	1770880	1770993	752457350397	2,0,0,0	738363451	5,0,0	298	149	1	1	0.995,1.0,1.0,1.0	0.987,1.0,1.0	0.003	non-MIG	FALSE
ENSG00000103024	NME3	chr16	-	1771268	1771410	1771279	1771410	1770880	1770993	73,38,19,23	2,0,0,0	58,20,52	5,0,0	160	149	0.532731	1	0.971,1.0,1.0,1.0	0.915,1.0,1.0	0.021	non-MIG	FALSE
ENSG00000103024	NME3	chr16	-	1771268	1771410	1771279	1771410	1771069	1771171	114,49,32,31	247137141112	60,47,64	215353362	160	149	0.000166893	0.00262805	0.301,0.25,0.174,0.205	0.206,0.11,0.141	0.08	non-MIG	FALSE
ENSG00000196517	SLC6A9	chr1	-	44010725	44010882	44010808	44010882	44009964	44010096	83,61,105,33	0,3,14,4	38,32,114	7,0,11	232	149	0.479447	1	1.0,0.929,0.828,0.841	0.777,1.0,0.869	0.017	non-MIG	FALSE
ENSG00000005700	IBTK	chr6	-	82191072	82191879	82191786	82191879	82181878	82182028	63,43,65,27	0,0,0,0	101,98,180	5,0,2	298	149	0.205267	0.634326	1.0,1.0,1.0,1.0	0.91,1.0,0.978	0.037	non-MIG	FALSE
ENSG00000005700	IBTK	chr6	-	82227163	82227302	82227191	82227302	82225476	82225647	2,2,2,3	31,37,39,25	2,8,3	64118214	177	149	0.541607	1	0.052,0.044,0.041,0.092	0.026,0.054,0.012	0.027	non-MIG	FALSE
ENSG00000158106	RHPN1	chr8	+	143379828	143380175	143379828	143379985	143380588	143380783	64,88,50,71	0,0,0,0	42,6,73	0,0,2	298	149	1	1	1.0,1.0,1.0,1.0	1.0,1.0,0.948	0.017	non-MIG	FALSE
ENSG00000060971	ACAA1	chr3	-	38126161	38126700	38126509	38126700	38125825	38125881	13,22,20,7	0,1,0,0	105,28,93	1,0,1	298	149	1	1	1.0,0.917,1.0,1.0	0.981,1.0,0.979	-0.007	non-MIG	FALSE
ENSG00000068137	PLEKHH3	chr17	-	42669917	42670376	42669942	42670376	42669429	42669621	106,31,35,83	27,4,12,15	45,4,26	5,4,3	174	149	0.606695	1	0.771,0.869,0.714,0.826	0.885,0.461,0.881	0.053	non-MIG	FALSE
ENSG00000068137	PLEKHH3	chr17	-	42670993	42671130	42671002	42671130	42670572	42670705	62,16,22,41	31,15,25,11	29,10,23	15,2,26	158	149	0.935351	1	0.654,0.501,0.454,0.779	0.646,0.825,0.455	-0.045	non-MIG	FALSE
ENSG00000157954	WIPI2	chr7	+	5193117	5193345	5193117	5193171	5199575	5199658	0,0,2,1	2,10,3,17	4,2,3	22,15,16	298	149	0.0155956	0.0946118	0.0,0.0,0.25,0.029	0.083,0.063,0.086	-0.008	non-MIG	FALSE
ENSG00000231312	MAP4K3-DT	chr2	+	39516413	39517152	39516413	39516541	39518582	39518710	4,2,2,0	11,20,16,6	0,0,1	6,9,29	298	149	0.0300903	0.155859	0.154,0.048,0.059,0.0	0.0,0.0,0.017	0.06	non-MIG	FALSE
ENSG00000160323	ADAMTS13	chr9	+	133455284	133455603	133455284	133455435	133456068	133456215	35,22,17,12	1,0,6,0	11,4,30	2,0,0	298	149	0.0738368	0.305776	0.946,1.0,0.586,1.0	0.733,1.0,1.0	-0.028	non-MIG	FALSE
ENSG00000266714	MYO15B	chr17	+	75605863	75606058	75605863	75606021	75606932	75607003	0,0,0,0	8,0,0,0	0,0,1	2,0,4	186	149	1	1	0.0,NA,NA,NA	0.0,NA,0.167	-0.084	non-MIG	FALSE
ENSG00000266714	MYO15B	chr17	+	75624542	75624688	75624542	75624639	75624770	75624916	2,6,4,2	6,5,2,4	0,0,2	2,0,5	198	149	1	1	0.201,0.475,0.601,0.273	0.0,NA,0.231	0.272	non-MIG	FALSE
ENSG00000163389	POGLUT1	chr3	+	119486832	119487036	119486832	119486932	119488928	119488987	4,1,1,1	17,57,21,9	2,8,12	9,49,45	253	149	0.000860795	0.00950601	0.122,0.01,0.027,0.061	0.116,0.088,0.136	-0.058	non-MIG	FALSE
ENSG00000249715	FER1L5	chr2	+	96668885	96669004	96668885	96668968	96669042	96669137	2,0,0,0	0,0,0,0	0,0,0	0,0,2	185	149	1	1	1.0,NA,NA,NA	NA,NA,0.0	1	non-MIG	FALSE
ENSG00000176393	RNPEP	chr1	+	201996146	201996409	201996146	201996263	201997318	201997554	14,9,9,10	50,61,53,25	16,4,29	177189276	295	149	3.83e-05	0.000779388	0.124,0.069,0.079,0.168	0.044,0.011,0.05	0.075	non-MIG	FALSE
ENSG00000176393	RNPEP	chr1	+	201996146	201996409	201996146	201996263	202001375	202001488	8,9,9,8	1,0,0,0	16,4,29	0,0,0	295	149	1	1	0.802,1.0,1.0,1.0	1.0,1.0,1.0	-0.049	non-MIG	FALSE
ENSG00000142657	PGD	chr1	+	10404160	10404279	10404160	10404276	10408070	10408140	777667796969	0,0,0,0	15276721497	2,0,0	152	149	1	1	1.0,1.0,1.0,1.0	0.999,1.0,1.0	0	non-MIG	FALSE
ENSG00000095303	PTGS1	chr9	+	122386445	122386732	122386445	122386621	122390197	122390345	0,4,0,0	0,0,0,0	0,0,0	2,0,0	260	149	1	1	NA,1.0,NA,NA	0.0,NA,NA	1	non-MIG	FALSE
ENSG00000186409	CCDC30	chr1	+	42463311	42463890	42463311	42463657	42480460	42480566	0,2,0,3	0,0,0,0	0,6,18	1,0,4	298	149	1	1	NA,1.0,NA,1.0	0.0,1.0,0.692	0.436	non-MIG	FALSE
ENSG00000186409	CCDC30	chr1	+	42463311	42463898	42463311	42463657	42480460	42480566	0,2,0,3	0,0,0,0	0,6,20	1,0,4	298	149	1	1	NA,1.0,NA,1.0	0.0,1.0,0.714	0.429	non-MIG	FALSE
ENSG00000112651	MRPL2	chr6	-	43055896	43056196	43056080	43056196	43055544	43055618	202233298148	0,0,0,0	401292433	7,3,2	298	149	0.230754	0.68415	1.0,1.0,1.0,1.0	0.966,0.98,0.991	0.021	non-MIG	FALSE
ENSG00000162736	NCSTN	chr1	+	160343703	160343888	160343703	160343802	160344721	160344826	8,1,2,0	0,0,0,0	2,3,9	2,0,0	235	149	1	1	1.0,1.0,1.0,NA	0.388,1.0,1.0	0.204	non-MIG	FALSE
ENSG00000103034	NDRG4	chr16	+	58503797	58503957	58503797	58503903	58504153	58504274	4,6,2,2	158,103,58,117	2,2,8	37,30,123	203	149	0.138128	0.48302	0.018,0.041,0.025,0.012	0.038,0.047,0.046	-0.02	non-MIG	FALSE
ENSG00000122435	TRMT13	chr1	+	100140407	100141019	100140407	100140514	100143136	100143209	21,18,40,7	1,0,0,0	22,53,56	0,0,0	298	149	1	1	0.913,1.0,1.0,1.0	1.0,1.0,1.0	-0.022	non-MIG	FALSE
ENSG00000168397	ATG4B	chr2	+	241651009	241651335	241651009	241651111	241653511	241653610	131127124194	0,1,0,0	105,93,204	2,1,0	298	149	1	1	1.0,0.984,1.0,1.0	0.963,0.979,1.0	0.015	non-MIG	FALSE
ENSG00000168397	ATG4B	chr2	+	241651009	241651335	241651009	241651111	241654545	241654647	17,6,4,7	0,2,0,1	6,7,7	0,0,0	298	149	1	1	1.0,0.6,1.0,0.778	1.0,1.0,1.0	-0.155	non-MIG	FALSE
ENSG00000215374	FAM66B	chr8	-	7348972	7349146	7349082	7349146	7325136	7325198	1,13,10,8	15,15,10,4	20,11,18	17,9,37	259	149	0.629919	1	0.037,0.333,0.365,0.535	0.404,0.413,0.219	-0.028	non-MIG	FALSE
ENSG00000132768	DPH2	chr1	+	43970009	43970322	43970009	43970270	43970595	43970708	81,90,112,78	10,10,8,2	180134223	22,24,13	201	149	0.159884	0.534553	0.857,0.87,0.912,0.967	0.858,0.805,0.927	0.038	non-MIG	FALSE
ENSG00000132768	DPH2	chr1	+	43970595	43970817	43970595	43970708	43970905	43971189	8,8,13,5	0,1,0,0	17,11,10	2,5,3	258	149	6.77e-07	2.45e-05	1.0,0.822,1.0,1.0	0.831,0.56,0.658	0.273	non-MIG	FALSE
ENSG00000132768	DPH2	chr1	+	43970595	43970817	43970595	43970708	43970965	43971189	6,9,17,7	23,25,23,8	17,13,13	65,47,87	258	149	0.0102873	0.0688965	0.131,0.172,0.299,0.336	0.131,0.138,0.079	0.118	non-MIG	FALSE
ENSG00000137200	CMTR1	chr6	+	37475320	37475916	37475320	37475412	37476125	37476194	5,4,0,3	40,29,66,32	6,5,3	83,26,93	298	149	0.853531	1	0.059,0.065,0.0,0.045	0.035,0.088,0.016	-0.004	non-MIG	FALSE
ENSG00000175106	TVP23C	chr17	-	15553684	15553829	15553764	15553829	15547058	15547148	33,33,27,18	0,0,0,0	14,31,49	0,0,2	229	149	1	1	1.0,1.0,1.0,1.0	1.0,1.0,0.941	0.02	non-MIG	FALSE
ENSG00000146414	SHPRH	chr6	-	145933049	145933178	145933056	145933178	145927188	145927277	4,2,0,2	24,19,9,11	1,6,8	34,51,47	156	149	0.641359	1	0.137,0.091,0.0,0.148	0.027,0.101,0.14	0.005	non-MIG	FALSE
ENSG00000146414	SHPRH	chr6	-	145934905	145935163	145934906	145935163	145933049	145933178	0,0,0,1	24,27,18,18	0,0,0	37,56,108	150	149	1	1	0.0,0.0,0.0,0.052	0.0,0.0,0.0	0.013	non-MIG	FALSE
ENSG00000058063	ATP11B	chr3	+	182880878	182880981	182880878	182880947	182884752	182884898	59,42,35,56	0,0,2,0	70,80,218	2,0,3	183	149	0.789178	1	1.0,1.0,0.934,1.0	0.966,1.0,0.983	0.001	non-MIG	FALSE
ENSG00000146670	CDCA5	chr11	-	65083363	65083550	65083484	65083550	65079352	65079787	331167234337	2,0,0,4	212111315	4,0,0	270	149	1	1	0.989,1.0,1.0,0.979	0.967,1.0,1.0	0.003	non-MIG	FALSE
ENSG00000008130	NADK	chr1	-	1756738	1756882	1756778	1756882	1756502	1756608	13,8,8,9	0,4,3,9	21,5,14	3,1,11	189	149	0.934102	1	1.0,0.612,0.678,0.441	0.847,0.798,0.501	-0.033	non-MIG	FALSE
ENSG00000204843	DCTN1	chr2	-	74366458	74366932	74366782	74366932	74366243	74366375	191,115,79,64	2,0,0,0	243,59,276	1,0,0	298	149	1	1	0.979,1.0,1.0,1.0	0.992,1.0,1.0	-0.003	non-MIG	FALSE
ENSG00000168264	IRF2BP2	chr1	-	234608446	234609525	234608494	234609525	234604268	234607852	413558450562	618332453624	537150507	357,80,339	197	149	0.00308862	0.0269832	0.336,0.56,0.429,0.405	0.532,0.586,0.531	-0.117	non-MIG	FALSE
ENSG00000158985	CDC42SE2	chr5	+	131359208	131359558	131359208	131359547	131385542	131385644	5,3,1,2	42,58,51,27	3,0,4	49,56,94	160	149	0.283583	0.779129	0.1,0.046,0.018,0.065	0.054,0.0,0.038	0.027	non-MIG	FALSE
ENSG00000254772	EEF1G	chr11	-	62571539	62571682	62571623	62571682	62570964	62571108	1.73921e+19	6,0,0,0	144231475920555	1,6,3	233	149	1	1	0.999,1.0,1.0,1.0	1.0,0.999,1.0	0	non-MIG	FALSE
ENSG00000241472	PTPRG-AS1	chr3	-	62318790	62318892	62318865	62318892	62317807	62317900	0,0,0,0	0,0,0,3	1,0,0	1,0,2	224	149	1	1	NA,NA,NA,0.0	0.399,NA,0.0	-0.2	non-MIG	FALSE
ENSG00000115129	TP53I3	chr2	-	24082884	24083152	24083000	24083152	24080818	24081031	10,7,32,0	0,0,2,0	43,47,43	0,1,0	265	149	1	1	1.0,1.0,0.9,NA	1.0,0.964,1.0	-0.021	non-MIG	FALSE
ENSG00000012048	BRCA1	chr17	-	43091434	43094860	43094743	43094860	43090943	43091032	44,86,76,42	25,18,4,8	66,79,149	5,10,33	298	149	0.39342	0.972024	0.468,0.705,0.905,0.724	0.868,0.798,0.693	-0.086	non-MIG	TRUE
ENSG00000012048	BRCA1	chr17	-	43106455	43106533	43106477	43106533	43104867	43104956	63,64,54,51	0,0,7,0	96,65,153	2,7,7	171	149	0.0526836	0.237449	1.0,1.0,0.87,1.0	0.977,0.89,0.95	0.028	non-MIG	TRUE
ENSG00000012048	BRCA1	chr17	-	43125270	43125370	43125276	43125370	43115725	43115779	3,0,0,1	0,0,0,2	1,1,1	2,4,0	155	149	1	1	1.0,NA,NA,0.325	0.325,0.194,1.0	0.156	non-MIG	TRUE
ENSG00000012048	BRCA1	chr17	-	43125270	43125370	43125276	43125370	43124016	43124115	17,24,16,11	22,11,14,9	25,25,43	34,18,24	155	149	0.983699	1	0.426,0.677,0.523,0.54	0.414,0.572,0.633	0.002	non-MIG	TRUE
ENSG00000070087	PFN2	chr3	-	149968357	149968550	149968402	149968550	149966179	149966264	220115138136	0,0,0,0	355503638	0,0,3	194	149	1	1	1.0,1.0,1.0,1.0	1.0,1.0,0.994	0.002	non-MIG	FALSE
ENSG00000047410	TPR	chr1	-	186341251	186343473	186343325	186343473	186341027	186341159	74,100,56,116	2,0,2,0	156,52,292	0,0,1	298	149	1	1	0.949,1.0,0.933,1.0	1.0,1.0,0.993	-0.027	non-MIG	FALSE
ENSG00000048707	VPS13D	chr1	+	12455997	12456130	12455997	12456071	12460200	12460396	43,22,26,18	0,0,0,0	44,26,74	0,0,1	208	149	1	1	1.0,1.0,1.0,1.0	1.0,1.0,0.981	0.006	non-MIG	FALSE
ENSG00000143622	RIT1	chr1	-	155911242	155911381	155911271	155911381	155910655	155910804	108,69,96,121	0,2,2,0	59,63,68	0,0,0	178	149	1	1	1.0,0.967,0.976,1.0	1.0,1.0,1.0	-0.014	non-MIG	FALSE
ENSG00000116580	GON4L	chr1	-	155774962	155775173	155775001	155775173	155773065	155773210	3,0,2,8	6,17,15,19	4,2,10	13,14,42	188	149	0.774698	1	0.284,0.0,0.096,0.25	0.196,0.102,0.159	0.005	non-MIG	FALSE
ENSG00000116580	GON4L	chr1	-	155857146	155857295	155857158	155857295	155853275	155853806	20,4,2,4	8,2,6,2	23,16,23	4,1,18	161	149	0.154272	0.522988	0.698,0.649,0.236,0.649	0.842,0.937,0.542	-0.216	non-MIG	FALSE
ENSG00000156970	BUB1B	chr15	+	40170061	40170163	40170061	40170121	40170536	40170681	11,9,3,8	96,104,98,115	15,1,11	171,30,335	191	149	0.214885	0.654924	0.082,0.063,0.023,0.051	0.064,0.025,0.025	0.017	non-MIG	FALSE
ENSG00000104365	IKBKB	chr8	+	42293442	42293568	42293442	42293512	42305186	42305275	6,10,0,4	38,33,28,30	0,6,17	24,20,107	205	149	0.952552	1	0.103,0.18,0.0,0.088	0.0,0.179,0.104	-0.002	non-MIG	FALSE
ENSG00000104365	IKBKB	chr8	+	42322053	42322494	42322053	42322153	42325969	42326097	47,57,41,40	0,0,0,0	63,19,111	0,2,0	298	149	1	1	1.0,1.0,1.0,1.0	1.0,0.826,1.0	0.058	non-MIG	FALSE
ENSG00000163138	PACRGL	chr4	+	20700457	20700611	20700457	20700578	20704465	20704533	0,4,3,9	2,6,0,0	4,6,6	3,0,4	182	149	0.663713	1	0.0,0.353,1.0,1.0	0.522,1.0,0.551	-0.103	non-MIG	FALSE
ENSG00000163138	PACRGL	chr4	+	20700457	20700747	20700457	20700578	20704465	20704533	13,25,34,15	2,6,0,0	34,41,50	3,0,4	298	149	0.637869	1	0.765,0.676,1.0,1.0	0.85,1.0,0.862	-0.044	non-MIG	FALSE
ENSG00000163138	PACRGL	chr4	+	20700457	20700787	20700457	20700578	20704465	20704533	38,33,66,27	2,6,0,0	49,81,84	3,0,4	298	149	0.840812	1	0.905,0.733,1.0,1.0	0.891,1.0,0.913	-0.025	non-MIG	FALSE
ENSG00000163138	PACRGL	chr4	+	20700457	20700747	20700457	20700611	20704465	20704533	13,27,34,15	0,2,2,5	41,49,54	2,4,2	285	149	0.666618	1	1.0,0.876,0.899,0.611	0.915,0.865,0.934	-0.058	non-MIG	FALSE
ENSG00000163138	PACRGL	chr4	+	20700457	20700787	20700457	20700611	20704465	20704533	39,38,68,32	0,2,2,5	60,92,95	2,4,2	298	149	0.920517	1	1.0,0.905,0.944,0.762	0.938,0.92,0.96	-0.037	non-MIG	FALSE
ENSG00000163138	PACRGL	chr4	+	20700457	20700787	20700457	20700747	20704465	20704533	36,23,48,22	0,7,2,2	32,59,68	6,6,14	189	149	0.041491	0.197324	1.0,0.721,0.95,0.897	0.808,0.886,0.793	0.063	non-MIG	FALSE
ENSG00000163138	PACRGL	chr4	+	20700458	20700706	20700458	20700617	20704465	20704533	16,16,31,10	0,2,0,0	29,27,32	2,2,0	238	149	0.783101	1	1.0,0.834,1.0,1.0	0.901,0.894,1.0	0.027	non-MIG	FALSE
ENSG00000163138	PACRGL	chr4	+	20700458	20700747	20700458	20700617	20704465	20704533	14,27,34,13	0,2,0,0	41,49,54	2,2,0	279	149	0.451333	1	1.0,0.878,1.0,1.0	0.916,0.929,1.0	0.021	non-MIG	FALSE
ENSG00000163138	PACRGL	chr4	+	20700458	20700787	20700458	20700617	20704465	20704533	43,40,68,30	0,2,0,0	60,93,95	2,2,0	298	149	0.71162	1	1.0,0.909,1.0,1.0	0.938,0.959,1.0	0.012	non-MIG	FALSE
ENSG00000163138	PACRGL	chr4	+	20700458	20700747	20700458	20700706	20704465	20704533	2,13,5,3	4,2,1,0	13,22,26	1,0,4	190	149	0.145077	0.501138	0.282,0.836,0.797,1.0	0.911,1.0,0.836	-0.187	non-MIG	FALSE
ENSG00000163138	PACRGL	chr4	+	20700458	20700787	20700458	20700706	20704465	20704533	38,29,51,23	4,2,1,0	39,75,80	1,0,4	230	149	0.519958	1	0.86,0.904,0.971,1.0	0.962,1.0,0.928	-0.03	non-MIG	FALSE
ENSG00000197472	ZNF695	chr1	-	246988120	246988255	246988124	246988255	246967694	246967792	14,23,12,24	2,0,0,0	24,38,44	0,2,0	153	149	1	1	0.872,1.0,1.0,1.0	1.0,0.949,1.0	-0.015	non-MIG	FALSE
ENSG00000197472	ZNF695	chr1	-	246999911	247000074	246999947	247000074	246999347	246999440	36,20,17,22	6,7,10,13	36,39,39	14,12,11	185	149	0.652462	1	0.829,0.697,0.578,0.577	0.674,0.724,0.741	-0.043	non-MIG	FALSE
ENSG00000150093	ITGB1	chr10	-	32932505	32932600	32932514	32932600	32929821	32930044	0,0,0,1	229127197179	0,2,4	303169464	158	149	1	1	0.0,0.0,0.0,0.005	0.0,0.011,0.008	-0.005	non-MIG	FALSE
ENSG00000150093	ITGB1	chr10	-	32933350	32933583	32933481	32933583	32932514	32932600	13,2,5,2	0,2,2,6	5,11,18	4,0,3	280	149	0.252695	0.725564	1.0,0.347,0.571,0.151	0.399,1.0,0.761	-0.203	non-MIG	FALSE
ENSG00000133316	WDR74	chr11	-	62835918	62836036	62835960	62836036	62835694	62835841	4,6,6,4	165131145133	4,2,1	173,84,205	191	149	0.0371059	0.182384	0.019,0.034,0.031,0.023	0.018,0.018,0.004	0.013	non-MIG	FALSE
ENSG00000133316	WDR74	chr11	-	62839506	62839867	62839540	62839867	62839321	62839428	108,112,89,111	0,0,0,0	173,41,103	2,0,0	183	149	1	1	1.0,1.0,1.0,1.0	0.986,1.0,1.0	0.005	non-MIG	FALSE
ENSG00000126456	IRF3	chr19	-	49661449	49662328	49661947	49662328	49660712	49660828	11,12,9,13	69,25,52,34	12,1,13	66,30,62	298	149	0.111587	0.415257	0.074,0.194,0.08,0.16	0.083,0.016,0.095	0.062	non-MIG	FALSE
ENSG00000126456	IRF3	chr19	-	49664442	49664673	49664552	49664673	49663342	49663514	19,0,3,6	0,15,3,1	7,0,2	25,2,5	259	149	0.0172136	0.10212	1.0,0.0,0.365,0.775	0.139,0.0,0.187	0.426	non-MIG	FALSE
ENSG00000126456	IRF3	chr19	-	49665483	49665857	49665630	49665857	49664673	49664846	47,29,24,29	62,16,36,20	33,11,43	37,14,53	296	149	0.405559	0.98861	0.276,0.477,0.251,0.422	0.31,0.283,0.29	0.062	non-MIG	FALSE
ENSG00000164199	ADGRV1	chr5	+	90690796	90691041	90690796	90690958	90692604	90692786	12,32,18,13	1,3,2,2	10,15,29	0,0,5	232	149	0.668308	1	0.885,0.873,0.853,0.807	1.0,1.0,0.788	-0.075	non-MIG	TRUE
ENSG00000115137	DNAJC27	chr2	-	24971415	24971616	24971555	24971616	24967210	24967293	14,1,0,2	2,0,8,0	2,8,18	0,0,0	289	149	0.00103714	0.011024	0.783,1.0,0.0,1.0	1.0,1.0,1.0	-0.304	non-MIG	FALSE
ENSG00000138669	PRKG2	chr4	-	81142793	81142947	81142880	81142947	81140532	81140669	20,0,7,15	0,0,0,6	0,2,14	0,0,0	236	149	1	1	1.0,NA,1.0,0.612	NA,1.0,1.0	-0.129	non-MIG	FALSE
ENSG00000124496	TRERF1	chr6	-	42263259	42263568	42263319	42263568	42259338	42259723	33,14,19,27	5,5,18,7	7,3,16	21,9,13	209	149	0.000280158	0.00399264	0.825,0.666,0.429,0.733	0.192,0.192,0.467	0.38	non-MIG	FALSE
ENSG00000124496	TRERF1	chr6	-	42362946	42363079	42362996	42363079	42300637	42300749	11,11,9,6	9,9,21,15	9,4,8	10,17,28	199	149	0.158783	0.532966	0.478,0.478,0.243,0.23	0.403,0.15,0.176	0.114	non-MIG	FALSE
ENSG00000228340	MIR646HG	chr20	+	60154406	60154506	60154406	60154501	60180834	60180913	5,4,4,0	21,13,12,2	10,9,3	3,19,31	154	149	0.223814	0.672684	0.187,0.229,0.244,0.0	0.763,0.314,0.086	-0.223	non-MIG	FALSE
ENSG00000228340	MIR646HG	chr20	+	60378074	60378255	60378074	60378220	60379311	60380706	0,0,3,4	0,0,0,0	2,2,7	2,0,2	184	149	1	1	NA,NA,1.0,1.0	0.447,1.0,0.739	0.271	non-MIG	FALSE
ENSG00000213648	SULT1A4	chr16	+	29461637	29461763	29461637	29461738	29461852	29461950	0,0,0,0	2,2,2,0	0,0,1	0,1,2	174	149	1	1	0.0,0.0,0.0,NA	NA,0.0,0.3	-0.15	non-MIG	FALSE
ENSG00000183317	EPHA10	chr1	-	37719413	37719607	37719507	37719607	37718660	37718816	2,2,2,4	0,0,2,0	9,0,8	1,0,3	243	149	1	1	1.0,1.0,0.38,1.0	0.847,NA,0.621	0.111	non-MIG	FALSE
ENSG00000095059	DHPS	chr19	-	12677098	12677211	12677107	12677211	12676016	12676139	3,0,1,1	0,0,0,0	1,3,4	0,0,2	158	149	1	1	1.0,NA,1.0,1.0	1.0,1.0,0.654	0.115	non-MIG	FALSE
ENSG00000095059	DHPS	chr19	-	12680149	12680325	12680160	12680325	12679800	12679922	16,8,19,11	305212197198	17,12,17	249186386	160	149	0.857693	1	0.047,0.034,0.082,0.049	0.06,0.057,0.039	0.001	non-MIG	FALSE
ENSG00000095059	DHPS	chr19	-	12680149	12680325	12680195	12680325	12679800	12679922	58,36,58,41	8,8,13,5	40,46,82	2,9,15	195	149	0.647308	1	0.847,0.775,0.773,0.862	0.939,0.796,0.807	-0.033	non-MIG	FALSE
ENSG00000095059	DHPS	chr19	-	12680160	12680325	12680195	12680325	12679800	12679922	348240239229	8,8,13,5	275220452	2,9,15	184	149	0.638491	1	0.972,0.96,0.937,0.974	0.991,0.952,0.961	-0.007	non-MIG	FALSE
ENSG00000189157	FAM47E	chr4	+	76268659	76268813	76268659	76268768	76271567	76271768	1,0,0,0	2,2,0,0	0,1,3	0,0,1	194	149	1	1	0.277,0.0,NA,NA	NA,1.0,0.697	-0.71	non-MIG	FALSE
ENSG00000152527	PLEKHH2	chr2	+	43740945	43741126	43740945	43741043	43742740	43742918	0,3,3,0	16,14,14,19	1,4,1	7,1,24	232	149	0.2211	0.666427	0.0,0.121,0.121,0.0	0.084,0.72,0.026	-0.216	non-MIG	FALSE
ENSG00000138696	BMPR1B	chr4	+	95114719	95114827	95114719	95114822	95115684	95115787	4,2,5,0	14,12,17,13	3,0,0	24,14,20	154	149	0.00387777	0.0319103	0.217,0.139,0.222,0.0	0.108,0.0,0.0	0.108	non-MIG	FALSE
ENSG00000067955	CBFB	chr16	+	67029726	67030177	67029726	67029813	67036638	67036755	31,13,14,30	137113108145	58,21,26	289225304	298	149	0.0958921	0.370919	0.102,0.054,0.061,0.094	0.091,0.045,0.041	0.019	non-MIG	FALSE
ENSG00000067955	CBFB	chr16	+	67029726	67030177	67029726	67029813	67066681	67066798	31,9,14,33	15,7,7,7	58,21,21	5,13,9	298	149	0.402583	0.984573	0.508,0.391,0.5,0.702	0.853,0.447,0.538	-0.087	non-MIG	FALSE
ENSG00000067955	CBFB	chr16	+	67029726	67030177	67029726	67029813	67082212	67082339	31,9,15,30	0,0,2,0	58,21,21	0,0,4	298	149	0.372626	0.940226	1.0,1.0,0.789,1.0	1.0,1.0,0.724	0.039	non-MIG	FALSE
ENSG00000067955	CBFB	chr16	+	67082212	67082339	67082212	67082308	67098709	67101058	89,60,74,65	32,27,32,28	148126186	75,109,83	180	149	0.0663793	0.281988	0.697,0.648,0.657,0.658	0.62,0.489,0.65	0.079	non-MIG	FALSE
ENSG00000155957	TMBIM4	chr12	-	66168914	66169353	66169289	66169353	66153339	66153448	6,6,0,9	0,0,2,0	12,20,12	3,1,3	298	149	0.0261156	0.140218	1.0,1.0,0.0,1.0	0.667,0.909,0.667	0.002	non-MIG	FALSE
ENSG00000106336	FBXO24	chr7	+	100590173	100590357	100590173	100590315	100591666	100591902	2,2,0,0	0,1,0,0	2,0,1	0,0,0	191	149	1	1	1.0,0.609,NA,NA	1.0,NA,1.0	-0.196	non-MIG	FALSE
ENSG00000126091	ST3GAL3	chr1	+	43736232	43736425	43736232	43736380	43792101	43792149	0,0,4,1	12,19,23,14	6,5,7	30,32,55	194	149	0.00732488	0.0531601	0.0,0.0,0.118,0.052	0.133,0.107,0.089	-0.067	non-MIG	FALSE
ENSG00000126091	ST3GAL3	chr1	+	43736232	43736425	43736232	43736380	43814890	43814933	0,0,2,0	4,2,4,0	2,6,1	3,0,13	194	149	1	1	0.0,0.0,0.277,NA	0.339,1.0,0.056	-0.373	non-MIG	FALSE
ENSG00000126091	ST3GAL3	chr1	+	43801281	43801545	43801281	43801541	43814890	43814933	0,0,0,7	2,0,0,0	0,0,0	0,0,4	153	149	1	1	0.0,NA,NA,1.0	NA,NA,0.0	0.5	non-MIG	FALSE
ENSG00000126091	ST3GAL3	chr1	+	43814890	43815004	43814890	43814933	43838218	43838311	3,5,5,3	28,26,42,25	0,6,8	43,28,91	220	149	0.442541	1	0.068,0.115,0.075,0.075	0.0,0.127,0.056	0.022	non-MIG	FALSE
ENSG00000185513	L3MBTL1	chr20	+	43530283	43530889	43530283	43530419	43532772	43532924	12,2,3,7	4,16,1,6	5,1,14	2,3,6	298	149	0.488035	1	0.6,0.059,0.6,0.368	0.556,0.143,0.538	-0.006	non-MIG	FALSE
ENSG00000178922	HYI	chr1	-	43451409	43451544	43451427	43451544	43451002	43451311	11,29,34,14	71,42,62,16	10,21,35	53,38,63	167	149	0.658853	1	0.121,0.381,0.329,0.438	0.144,0.33,0.331	0.049	non-MIG	FALSE
ENSG00000178922	HYI	chr1	-	43453385	43453497	43453412	43453497	43452204	43452319	73,70,80,44	23,2,18,2	85,56,79	6,15,16	176	149	0.644922	1	0.729,0.967,0.79,0.949	0.923,0.76,0.807	0.029	non-MIG	FALSE
ENSG00000178922	HYI	chr1	-	43453385	43453497	43453412	43453497	43452902	43453004	10,14,12,7	5,6,3,3	25,2,9	2,2,14	176	149	0.726209	1	0.629,0.664,0.772,0.664	0.914,0.458,0.352	0.108	non-MIG	FALSE
ENSG00000172732	MUS81	chr11	+	65863803	65864088	65863803	65863901	65864496	65864613	4,1,4,4	55,72,61,31	0,0,6	61,18,79	298	149	0.237443	0.693041	0.035,0.007,0.032,0.061	0.0,0.0,0.037	0.021	non-MIG	FALSE
ENSG00000172732	MUS81	chr11	+	65864719	65865145	65864719	65864815	65865219	65865323	161,145,93,69	0,0,0,0	103,37,139	1,0,0	298	149	1	1	1.0,1.0,1.0,1.0	0.981,1.0,1.0	0.006	non-MIG	FALSE
ENSG00000148153	INIP	chr9	-	112701787	112701880	112701831	112701880	112694130	112694233	1,0,7,0	0,0,0,0	1,8,6	0,0,1	193	149	1	1	1.0,NA,1.0,NA	1.0,1.0,0.822	0.059	non-MIG	FALSE
ENSG00000126088	UROD	chr1	+	45013135	45013354	45013135	45013215	45013593	45013791	188139175109	9,7,1,4	329474503	7,13,17	288	149	1	1	0.915,0.911,0.989,0.934	0.96,0.95,0.939	-0.012	non-MIG	FALSE
ENSG00000261040	WFDC21P	chr17	-	60085054	60085203	60085102	60085203	60083565	60083766	4,0,5,4	6,5,0,4	3,1,5	0,8,2	197	149	0.56857	1	0.335,0.0,1.0,0.431	1.0,0.086,0.654	-0.139	non-MIG	FALSE
ENSG00000261040	WFDC21P	chr17	-	60085054	60085203	60085112	60085203	60083565	60083766	4,0,7,10	0,0,2,0	3,2,8	1,0,2	207	149	1	1	1.0,NA,0.716,1.0	0.683,1.0,0.742	0.097	non-MIG	FALSE
ENSG00000261040	WFDC21P	chr17	-	60085102	60085203	60085112	60085203	60083565	60083766	6,5,2,10	0,0,2,0	0,9,5	1,0,2	159	149	0.405257	0.988346	1.0,1.0,0.484,1.0	0.0,1.0,0.701	0.304	non-MIG	FALSE
ENSG00000177570	SAMD12	chr8	-	118439831	118439961	118439861	118439961	118379559	118379700	6,4,3,2	2,0,0,0	6,11,0	0,2,0	179	149	1	1	0.714,1.0,1.0,1.0	1.0,0.821,NA	0.018	non-MIG	FALSE
ENSG00000115524	SF3B1	chr2	-	197418895	197420542	197420427	197420542	197418508	197418588	10,34,25,26	254194253255	22,16,77	470440564	298	149	0.119201	0.435648	0.019,0.081,0.047,0.049	0.023,0.018,0.064	0.014	non-MIG	FALSE
ENSG00000234456	MAGI2-AS3	chr7	+	79454885	79458730	79454885	79455007	79458846	79458999	1,0,2,0	28,32,20,5	5,3,3	21,41,45	298	149	0.00774656	0.0553543	0.018,0.0,0.048,0.0	0.106,0.035,0.032	-0.041	non-MIG	FALSE
ENSG00000084072	PPIE	chr1	+	39741894	39742031	39741894	39741921	39743215	39743297	5,8,15,14	174117188120	3,15,19	209269408	259	149	0.0466131	0.216537	0.016,0.038,0.044,0.063	0.008,0.031,0.026	0.019	non-MIG	FALSE
ENSG00000084072	PPIE	chr1	+	39741894	39743297	39741894	39741921	39743823	39743924	192135180159	1,0,2,5	277285462	0,0,0	298	149	0.680168	1	0.99,1.0,0.978,0.941	1.0,1.0,1.0	-0.023	non-MIG	FALSE
ENSG00000084072	PPIE	chr1	+	39745374	39748767	39745374	39745498	39748902	39749088	3,4,0,0	173,134,131,79	4,6,7	196194286	298	149	0.809545	1	0.009,0.015,0.0,0.0	0.01,0.015,0.012	-0.006	non-MIG	FALSE
ENSG00000158796	DEDD	chr1	-	161124339	161124526	161124413	161124526	161124137	161124210	55,29,23,57	0,2,0,2	97,75,74	1,2,4	223	149	0.14453	0.499927	1.0,0.906,1.0,0.95	0.985,0.962,0.925	0.007	non-MIG	FALSE
ENSG00000286619	AC119673.2	chr1	+	205858142	205858320	205858142	205858293	205862444	205862598	0,7,4,8	0,0,0,0	1,3,4	0,2,0	176	149	1	1	NA,1.0,1.0,1.0	1.0,0.559,1.0	0.147	non-MIG	FALSE
ENSG00000286619	AC119673.2	chr1	+	205858142	205858320	205858142	205858293	205868769	205868833	0,7,4,8	0,2,0,0	0,1,2	0,0,0	176	149	1	1	NA,0.748,1.0,1.0	NA,1.0,1.0	-0.084	non-MIG	FALSE
ENSG00000286619	AC119673.2	chr1	+	205858142	205858293	205858142	205858289	205891155	205891309	0,2,0,0	0,0,0,2	1,0,2	0,0,0	153	149	1	1	NA,1.0,NA,0.0	1.0,NA,1.0	-0.5	non-MIG	FALSE
ENSG00000286619	AC119673.2	chr1	+	205858142	205858320	205858142	205858289	205891155	205891309	5,9,6,9	0,0,0,2	1,6,12	0,0,0	180	149	1	1	1.0,1.0,1.0,0.788	1.0,1.0,1.0	-0.053	non-MIG	FALSE
ENSG00000286619	AC119673.2	chr1	+	205858142	205858320	205858142	205858293	205891155	205891309	5,9,6,9	0,2,0,0	0,6,12	0,0,2	176	149	1	1	1.0,0.792,1.0,1.0	NA,1.0,0.836	0.03	non-MIG	FALSE
ENSG00000182853	VMO1	chr17	-	4785900	4786052	4785936	4786052	4785284	4785659	2,4,2,0	0,0,0,3	0,0,0	2,0,0	185	149	1	1	1.0,1.0,1.0,0.0	0.0,NA,NA	0.75	non-MIG	FALSE
ENSG00000182853	VMO1	chr17	-	4785900	4786052	4785956	4786052	4785284	4785659	2,4,2,0	3,4,4,1	2,0,0	4,2,2	205	149	0.000756747	0.00867623	0.326,0.421,0.267,0.0	0.267,0.0,0.0	0.164	non-MIG	FALSE
ENSG00000182853	VMO1	chr17	-	4785936	4786052	4785956	4786052	4785284	4785659	0,0,0,3	3,4,4,1	4,0,0	4,2,2	169	149	0.853694	1	0.0,0.0,0.0,0.726	0.469,0.0,0.0	0.025	non-MIG	FALSE
ENSG00000271723	MROH7-TTC4	chr1	+	54731485	54731700	54731485	54731549	54733628	54733710	82,72,116,78	0,0,0,0	146165200	0,0,1	298	149	1	1	1.0,1.0,1.0,1.0	1.0,1.0,0.99	0.003	non-MIG	FALSE
ENSG00000172965	MIR4435-2HG	chr2	-	111207719	111208661	111208487	111208661	111196998	111197194	6,6,5,6	0,4,0,0	21,12,12	0,0,0	298	149	0.245685	0.710996	1.0,0.429,1.0,1.0	1.0,1.0,1.0	-0.143	non-MIG	FALSE
ENSG00000172965	MIR4435-2HG	chr2	-	111365560	111367575	111367486	111367575	111344060	111344237	12,12,9,8	0,3,6,0	28,32,22	3,5,0	298	149	0.58155	1	1.0,0.667,0.429,1.0	0.824,0.762,1.0	-0.088	non-MIG	FALSE
ENSG00000156869	FRRS1	chr1	-	99710805	99710949	99710833	99710949	99709197	99709259	22,26,15,8	0,0,0,0	20,42,33	0,0,2	177	149	1	1	1.0,1.0,1.0,1.0	1.0,1.0,0.933	0.022	non-MIG	FALSE
ENSG00000153558	FBXL2	chr3	+	33297663	33297803	33297663	33297725	33358966	33359021	2,0,1,0	14,2,9,2	0,0,2	2,22,23	227	149	1	1	0.086,0.0,0.068,0.0	0.0,0.0,0.054	0.021	non-MIG	FALSE
ENSG00000153558	FBXL2	chr3	+	33378684	33378834	33378684	33378741	33383988	33384201	10,2,6,2	14,4,18,4	2,0,8	10,22,39	242	149	0.00375706	0.0312191	0.305,0.235,0.17,0.235	0.11,0.0,0.112	0.162	non-MIG	FALSE
ENSG00000081059	TCF7	chr5	+	134115908	134116086	134115908	134116033	134138058	134138164	4,2,0,2	36,26,17,10	0,0,6	54,25,26	202	149	0.641255	1	0.076,0.054,0.0,0.129	0.0,0.0,0.145	0.016	non-MIG	FALSE
ENSG00000081059	TCF7	chr5	+	134138058	134138237	134138058	134138164	134138950	134139038	4,1,0,0	67,73,37,35	1,0,2	128,57,70	222	149	1	1	0.039,0.009,0.0,0.0	0.005,0.0,0.019	0.004	non-MIG	FALSE
ENSG00000181555	SETD2	chr3	-	47080800	47081083	47080915	47081083	47067069	47067118	12,7,8,6	3,2,2,3	17,8,26	0,1,0	264	149	6.84e-06	0.00019485	0.693,0.664,0.693,0.53	1.0,0.819,1.0	-0.295	non-MIG	FALSE
ENSG00000188917	TRMT2B	chrX	-	101051250	101051733	101051643	101051733	101036973	101037073	17,4,4,13	1,0,0,0	11,15,27	0,0,0	298	149	1	1	0.895,1.0,1.0,1.0	1.0,1.0,1.0	-0.026	non-MIG	FALSE
ENSG00000188917	TRMT2B	chrX	-	101042041	101042312	101042232	101042312	101041316	101041371	23,19,31,0	0,2,0,2	75,85,160	11,10,17	298	149	0.096553	0.372627	1.0,0.826,1.0,0.0	0.773,0.81,0.825	-0.096	non-MIG	FALSE
ENSG00000188917	TRMT2B	chrX	-	101051250	101051733	101051643	101051733	101041316	101041371	15,4,4,13	2,1,3,0	11,15,26	0,0,0	298	149	0.00693669	0.0511431	0.789,0.667,0.4,1.0	1.0,1.0,1.0	-0.286	non-MIG	FALSE
ENSG00000188917	TRMT2B	chrX	-	101051250	101051733	101051643	101051733	101042041	101042312	19,4,16,15	0,6,0,0	22,21,33	2,0,13	298	149	0.0675756	0.285643	1.0,0.25,1.0,1.0	0.846,1.0,0.559	0.011	non-MIG	FALSE
ENSG00000158623	COPG2	chr7	-	130508561	130508659	130508568	130508659	130507684	130507823	76,51,40,69	0,0,0,0	84167215	4,0,2	156	149	0.925117	1	1.0,1.0,1.0,1.0	0.953,1.0,0.99	0.019	non-MIG	FALSE
ENSG00000116991	SIPA1L2	chr1	-	232608826	232608988	232608911	232608988	232513856	232515608	1,2,0,0	1,1,0,4	1,3,2	4,0,0	234	149	1	1	0.389,0.56,NA,0.0	0.137,1.0,1.0	-0.396	non-MIG	FALSE
ENSG00000116991	SIPA1L2	chr1	-	232608826	232608988	232608911	232608988	232574173	232574222	1,2,2,0	0,0,0,0	0,3,4	0,2,17	234	149	1	1	1.0,1.0,1.0,NA	NA,0.489,0.13	0.691	non-MIG	FALSE
ENSG00000049246	PER3	chr1	+	7810437	7810588	7810437	7810567	7819284	7819420	0,3,1,2	2,2,0,4	0,4,2	2,0,0	170	149	0.0110395	0.0726573	0.0,0.568,1.0,0.305	0.0,1.0,1.0	-0.198	non-MIG	FALSE
ENSG00000155366	RHOC	chr1	-	112705052	112705168	112705099	112705168	112703643	112703806	32,13,8,5	77,54,47,37	8,14,3	83,93,121	196	149	3.27e-05	0.000670004	0.24,0.155,0.115,0.093	0.068,0.103,0.018	0.088	non-MIG	FALSE
ENSG00000173599	PC	chr11	-	66852742	66852836	66852746	66852836	66852438	66852660	1,0,0,0	18,17,11,14	0,0,2	47,10,19	153	149	1	1	0.051,0.0,0.0,0.0	0.0,0.0,0.093	-0.018	non-MIG	FALSE
ENSG00000173599	PC	chr11	-	66957739	66957996	66957868	66957996	66872023	66872159	6,0,2,10	0,0,0,0	7,4,4	0,0,2	278	149	1	1	1.0,NA,1.0,1.0	1.0,1.0,0.517	0.161	non-MIG	FALSE
ENSG00000173599	PC	chr11	-	66957739	66957996	66957868	66957996	66952429	66952468	10,0,2,6	2,0,0,0	8,5,2	1,0,0	278	149	1	1	0.728,NA,1.0,1.0	0.811,1.0,1.0	-0.028	non-MIG	FALSE
ENSG00000184937	WT1	chr11	-	32391971	32392064	32391980	32392064	32387774	32389179	20,0,6,11	1,0,6,4	11,14,28	5,8,11	158	149	1	1	0.95,NA,0.485,0.722	0.675,0.623,0.706	0.051	non-MIG	FALSE
ENSG00000184937	WT1	chr11	-	32396156	32396407	32396256	32396407	32392665	32392755	0,0,0,1	9,12,30,7	4,0,2	17,21,28	249	149	0.120902	0.439658	0.0,0.0,0.0,0.079	0.123,0.0,0.041	-0.035	non-MIG	FALSE
ENSG00000159023	EPB41	chr1	+	28914568	28914773	28914568	28914768	28987430	28987905	1,0,0,2	92,84,149,104	1,0,0	120,31,93	154	149	1	1	0.01,0.0,0.0,0.018	0.008,0.0,0.0	0.004	non-MIG	FALSE
ENSG00000159023	EPB41	chr1	+	29068732	29068783	29068732	29068768	29097806	29097935	2,0,0,0	0,0,0,0	6,0,4	0,3,0	164	149	1	1	1.0,NA,NA,NA	1.0,0.0,1.0	0.333	non-MIG	FALSE
ENSG00000127980	PEX1	chr7	-	92489713	92489911	92489718	92489911	92489292	92489423	33,14,18,31	2,0,0,7	81,59,100	4,1,9	154	149	0.879758	1	0.941,1.0,1.0,0.811	0.951,0.983,0.915	-0.012	non-MIG	FALSE
ENSG00000127980	PEX1	chr7	-	92518959	92519078	92518994	92519078	92518140	92518255	2,3,6,2	18,23,19,23	0,9,11	40,84,85	184	149	0.469299	1	0.083,0.096,0.204,0.066	0.0,0.08,0.095	0.054	non-MIG	FALSE
[truncated: 3,103 more rows]

## Sheet: B
Ensembl Gene Stable ID	Gene Name	chr	strand	longExonStart_0base	longExonEnd	shortES	shortEE	flankingES	flankingEE	IJC_ZCRB1_KD	SJC_ZCRB1_KD	IJC_WT_HEK	SJC_WT_HEK	IncFormLen	SkipFormLen	P.Value	FDR	IncLevel_ZCRB1_KD	IncLevel_WT_HEK	IncLevelDifference_ZCRB1_KD_vs_WT_HEK	Gene type	Cilia/centrosome related
ENSG00000159147	DONSON	chr21	-	33579349	33579562	33579349	33579417	33581301	33581500	441375356462	0,0,0,0	445710956	1,0,0	294	149	1	1	1.0,1.0,1.0,1.0	0.996,1.0,1.0	0.001	MIG	FALSE
ENSG00000159147	DONSON	chr21	-	33584589	33584768	33584589	33584726	33585977	33586181	243178119204	1,3,5,3	209405499	5,11,16	191	149	0.0263672	0.186336	0.995,0.979,0.949,0.981	0.97,0.966,0.961	0.01	MIG	FALSE
ENSG00000159147	DONSON	chr21	-	33585977	33586181	33585977	33586060	33587521	33587602	221228194272	0,0,2,3	307471616	1,0,6	270	149	1	1	1.0,1.0,0.982,0.98	0.994,1.0,0.983	-0.002	MIG	FALSE
ENSG00000182858	ALG12	chr22	-	49904336	49904506	49904336	49904384	49907720	49907944	89,45,54,38	12,8,4,11	98,72,170	18,5,22	271	149	0.621168	1	0.803,0.756,0.881,0.655	0.75,0.888,0.809	-0.042	MIG	FALSE
ENSG00000184470	TXNRD2	chr22	-	19877039	19877234	19877039	19877212	19878089	19878187	89,56,78,42	1,0,0,0	118,32,109	3,2,1	171	149	0.722078	1	0.987,1.0,1.0,1.0	0.972,0.933,0.99	0.032	MIG	FALSE
ENSG00000180061	TMEM150B	chr19	-	55320968	55321093	55320968	55321044	55322647	55322743	2,4,2,0	0,0,0,0	0,0,0	2,0,0	198	149	1	1	1.0,1.0,1.0,NA	0.0,NA,NA	1	MIG	FALSE
ENSG00000011485	PPP5C	chr19	+	46383779	46383878	46383783	46383878	46376452	46376574	5,5,3,9	0,0,0,0	10,1,17	0,0,2	153	149	1	1	1.0,1.0,1.0,1.0	1.0,1.0,0.892	0.036	MIG	FALSE
ENSG00000125746	EML2	chr19	-	45641640	45641748	45641640	45641745	45641917	45642041	12,4,1,6	8,0,1,0	5,5,7	0,0,4	152	149	0.714426	1	0.595,1.0,0.495,1.0	1.0,1.0,0.632	-0.105	MIG	FALSE
ENSG00000188493	C19orf54	chr19	-	40740861	40741065	40740861	40741008	40741365	40741680	74,70,41,75	0,0,0,0	126122166	2,2,2	206	149	0.554261	1	1.0,1.0,1.0,1.0	0.979,0.978,0.984	0.02	MIG	FALSE
ENSG00000188493	C19orf54	chr19	-	40740855	40742770	40740855	40741439	40743904	40743981	245154153164	0,0,0,0	210285333	0,8,0	298	149	0.851007	1	1.0,1.0,1.0,1.0	1.0,0.947,1.0	0.018	MIG	FALSE
ENSG00000188493	C19orf54	chr19	-	40743914	40743981	40743914	40743975	40744066	40744196	10,6,2,6	188,135,77,110	3,3,9	130187219	155	149	0.134601	0.551505	0.049,0.041,0.024,0.05	0.022,0.015,0.038	0.016	MIG	FALSE
ENSG00000129933	MAU2	chr19	+	19344848	19345369	19345303	19345369	19343836	19343940	97,121,128,85	0,0,0,0	117,51,171	1,0,0	298	149	1	1	1.0,1.0,1.0,1.0	0.983,1.0,1.0	0.006	MIG	FALSE
ENSG00000064545	TMEM161A	chr19	-	19132351	19132508	19132351	19132433	19132656	19132754	96,102,94,61	6,1,6,2	205196356	4,11,6	224	149	0.489575	1	0.914,0.985,0.912,0.953	0.972,0.922,0.975	-0.015	MIG	FALSE
ENSG00000064545	TMEM161A	chr19	-	19132351	19132754	19132351	19132508	19133129	19133210	120,123,88,36	0,0,0,0	237233383	0,0,6	298	149	0.85904	1	1.0,1.0,1.0,1.0	1.0,1.0,0.97	0.01	MIG	FALSE
ENSG00000064545	TMEM161A	chr19	-	19133129	19133306	19133129	19133210	19134783	19134887	21,24,18,10	71,114,80,13	50,38,49	215194259	245	149	0.208487	0.727015	0.152,0.114,0.12,0.319	0.124,0.106,0.103	0.065	MIG	FALSE
ENSG00000064545	TMEM161A	chr19	-	19133129	19133357	19133129	19133210	19134783	19134916	21,17,20,15	71,114,80,13	48,36,51	215194259	296	149	0.146721	0.581097	0.13,0.07,0.112,0.367	0.101,0.085,0.09	0.078	MIG	FALSE
ENSG00000105393	BABAM1	chr19	+	17268793	17269091	17268801	17269091	17267442	17267516	18,19,21,10	0,1,0,0	39,29,52	0,0,0	157	149	1	1	1.0,0.947,1.0,1.0	1.0,1.0,1.0	-0.013	MIG	FALSE
ENSG00000105393	BABAM1	chr19	+	17268793	17269091	17268801	17269091	17267442	17267527	77,42,81,44	8,1,0,0	240149199	1,0,2	157	149	0.137589	0.559877	0.901,0.976,1.0,1.0	0.996,1.0,0.99	-0.026	MIG	FALSE
ENSG00000105393	BABAM1	chr19	+	17268755	17269091	17268793	17269091	17268558	17268664	65,50,47,24	0,0,0,0	64,55,109	2,0,0	187	149	1	1	1.0,1.0,1.0,1.0	0.962,1.0,1.0	0.013	MIG	FALSE
ENSG00000105393	BABAM1	chr19	+	17275776	17275825	17275788	17275825	17274106	17274185	0,9,4,0	4,0,0,2	2,2,3	0,1,2	161	149	0.244534	0.805575	0.0,1.0,1.0,0.0	1.0,0.649,0.581	-0.243	MIG	FALSE
ENSG00000105393	BABAM1	chr19	+	17275776	17275825	17275800	17275825	17274106	17274185	0,9,4,0	214141207116	2,2,4	446393430	173	149	0.911662	1	0.0,0.052,0.016,0.0	0.004,0.004,0.008	0.012	MIG	FALSE
ENSG00000105393	BABAM1	chr19	+	17275788	17275825	17275800	17275825	17274106	17274185	4,0,0,2	214141207116	0,1,3	446393430	161	149	1	1	0.017,0.0,0.0,0.016	0.0,0.002,0.006	0.006	MIG	FALSE
[truncated: 7,681 more rows]

## Sheet: C
Ensembl Gene Stable ID	Gene Name	chr	strand	1stExonStart_0base	1stExonEnd	2ndExonStart_0base	2ndExonEnd	upstreamES	upstreamEE	downstreamES	downstreamEE	IJC_ZCRB1_KD	SJC_ZCRB1_KD	IJC_WT_HEK	SJC_WT_HEK	IncFormLen	SkipFormLen	P.Value	FDR	IncLevel_ZCRB1_KD	IncLevel_WT_HEK	IncLevelDifference_ZCRB1_KD_vs_WT_HEK	Gene type	Cilia/centrosome related
[truncated: 11,285 more rows]

[truncated: 3 more sheets: D, E, F]
