# Supplementary material for: Loss of U11/U12 spliceosome gene ZCRB1 leads to aberrant ciliogenesis and WNT signaling
Source: Life Sci Alliance. 2026 May 27;9(8):e202503607. doi: 10.26508/lsa.202503607 (PMC13216214; doi:10.26508/lsa.202503607)
Supplement: Supplementary file 3 [file LSA-2025-03607_TableS3.xlsx]

## Sheet: Table S3 Contents
Table S3
RNA Seq of zcrb1 CRISPR Zebrafish vs Cas12a
Sheet 1	Unadjusted raw and complete RNA Seq data of zcrb1 CRISPRed vs Cas12a Zebrafish (28105 genes)
Sheet 2	zcrb1 CRISPRed vs Cas12a Zebrafish differentially expressed ZF genes (9620 total) with cut off of adj P value ≤0.05 and LogFC +-0.58 (6208 upregulated) (3412 downregulated)
Sheet 3	Gene set enrichment analysis of zcrb1 CRISPRed vs Cas12a Zebrafish differentially expressed ZF genes (9620 total) with cut off of adj P value ≤0.05 and LogFC +-0.58 (upregulated) (downregulated)
Sheet 4	Cilia and Centrosome related differentially expressed ZF genes in zcrb1 CRISPRed vs Cas12a Zebrafish (70 total) with cut off of adj P value ≤0.05 and LogFC +-0.58 (35 upregulated) (35 downregulated)
Sheet 5	WNT pathway related differentially expressed ZF genes in zcrb1 CRISPRed vs Cas12a Zebrafish (122 total) with cut off of adj P value ≤0.05 and LogFC +-0.58 (107 upregulated) (15 downregulated)

## Sheet: 1. ZF RNA seq unadjusted RAW
Feature_ID	entrezgene_id	external_gene_name	gene_biotype	external_gene_source	transcript_count	description	3-4_linearFC	3-4_logFC	3-4_CI.L	3-4_CI.R	3-4_P.Value	3-4_adj.P.Val	3-wt_linearFC	3-wt_logFC	3-wt_CI.L	3-wt_CI.R	3-wt_P.Value	3-wt_adj.P.Val	4-wt_linearFC	4-wt_logFC	4-wt_CI.L	4-wt_CI.R	4-wt_P.Value	4-wt_adj.P.Val	AveExpr	sample.group4_1	sample.group3_2	sample.group3_1	sample.wt_3	sample.wt_2	sample.wt_1	sample.group4_3	sample.group4_2
ENSDARG00000000001	368418	slc35a5	protein_coding	ZFIN	1	solute carrier family 35 member A5 [Source:NCBI gene;Acc:368418]	-1.37823	-0.462819	-1.10968	0.184047	0.146444	0.263907	-1.5251	-0.608909	-1.23224	0.0144203	0.0547834	0.11611	-1.10657	-0.14609	-0.610413	0.318233	0.509206	0.862417	4.21579	4.2145	3.67692	4.04332	4.58557	3.99652	4.64787	4.17407	4.38751
ENSDARG00000000002	368419	ccdc80	protein_coding	ZFIN	1	coiled-coil domain containing 80 [Source:NCBI gene;Acc:368419]	-1.2638	-0.337771	-0.949728	0.274187	0.254899	0.388486	-1.61378	-0.690446	-1.27225	-0.108637	0.0235052	0.0625642	-1.27693	-0.352675	-0.802819	0.0974683	0.114539	0.617496	5.05014	4.82603	5.1287	4.18445	5.12468	5.59497	5.41268	5.19315	4.93646
ENSDARG00000000018	64604	nrf1	protein_coding	ZFIN	2	nuclear respiratory factor 1 [Source:NCBI gene;Acc:64604]	2.97964	1.57514	1.03857	2.11171	2.39207e-05	0.000723165	2.89426	1.5332	1.01747	2.04892	2.10276e-05	0.000332127	-1.0295	-0.041945	-0.459209	0.375319	0.831712	0.963011	6.00059	6.55348	6.90176	7.26429	5.526	5.49783	5.6123	5.14358	5.50548
ENSDARG00000000019	368425	ube2h	protein_coding	ZFIN	1	ubiquitin-conjugating enzyme E2H (UBC8 homolog, yeast) [Source:ZFIN;Acc:ZDB-GENE-030616-67]	1.86704	0.90075	0.452007	1.34949	0.000784396	0.00666245	1.99735	0.998086	0.564985	1.43119	0.000242139	0.00206741	1.0698	0.0973365	-0.267401	0.462074	0.574665	0.88977	5.60741	5.50717	6.47333	6.23401	5.43045	5.30347	5.30145	5.033	5.57638
ENSDARG00000000068	327272	slc9a3r1a	protein_coding	ZFIN	2	SLC9A3 regulator 1a [Source:ZFIN;Acc:ZDB-GENE-031006-7]	1.20741	0.271916	-0.637162	1.18099	0.529987	0.650726	1.18182	0.241012	-0.635658	1.11768	0.563326	0.657379	-1.02165	-0.0309038	-0.807583	0.745775	0.932916	0.98582	2.76965	1.92439	2.80118	3.35495	2.65396	2.41156	3.31973	2.76451	2.92692
ENSDARG00000000069	58093	dap	protein_coding	ZFIN	4	death-associated protein [Source:ZFIN;Acc:ZDB-GENE-000511-3]	4.11417	2.0406	-0.340071	4.42127	0.0870122	0.185078	6.13543	2.61716	0.0647675	5.16956	0.0452036	0.101029	1.49129	0.576564	-2.39046	3.54359	0.68194	0.925564	1.62293	4.03178	3.08046	4.05468	0.0145488	0.349274	2.39061	-3.86485	2.92692
ENSDARG00000000086	368504	itsn1	protein_coding	ZFIN	4	intersectin 1 (SH3 domain protein) [Source:ZFIN;Acc:ZDB-GENE-030616-226]	4.84192	2.27558	1.29698	3.25418	0.000223427	0.00271187	3.28756	1.71702	0.755175	2.67886	0.00194413	0.00995934	-1.4728	-0.558562	-1.17963	0.0625102	0.0740731	0.573147	9.67273	9.47101	10.9811	11.2817	9.58863	9.99557	8.82169	8.27182	8.97034
ENSDARG00000000103	555454	myh10	protein_coding	ZFIN	4	myosin, heavy chain 10, non-muscle [Source:ZFIN;Acc:ZDB-GENE-030616-162]	2.19586	1.13478	0.55558	1.71399	0.00095282	0.00766643	2.66866	1.41611	0.863068	1.96916	9.17855e-05	0.000973737	1.21531	0.281329	-0.12239	0.685048	0.156418	0.653298	8.06017	8.65849	8.81966	9.04741	7.38624	7.69487	7.55999	7.52801	7.78666
ENSDARG00000000142	368645	tmem267	protein_coding	ZFIN	2	transmembrane protein 267 [Source:NCBI gene;Acc:368645]	1.06167	0.0863297	-0.612766	0.785426	0.794143	0.860752	1.07677	0.106711	-0.573019	0.786441	0.740299	0.805535	1.01423	0.0203811	-0.554882	0.595645	0.940251	0.987611	3.87809	4.53964	3.63038	3.99697	3.49402	3.86914	3.85184	4.11815	3.52459
ENSDARG00000000151	30670	thraa	protein_coding	ZFIN	5	thyroid hormone receptor alpha a [Source:NCBI gene;Acc:30670]	1.09163	0.126478	-0.286714	0.539671	0.520569	0.642374	1.00415	0.00597928	-0.38912	0.401079	0.974456	0.981735	-1.08711	-0.120499	-0.451314	0.210316	0.446055	0.836427	5.07698	4.84694	5.07178	5.21261	5.11177	5.20725	5.12263	5.00243	5.04043
ENSDARG00000000161	566412	itsn2a	protein_coding	ZFIN	4	intersectin 2a [Source:ZFIN;Acc:ZDB-GENE-041014-84]	1.14585	0.196412	-0.364706	0.757529	0.46362	0.592354	1.16205	0.216669	-0.326356	0.759694	0.40492	0.512641	1.01414	0.0202571	-0.446318	0.486832	0.926819	0.984735	4.36131	4.52241	4.39545	4.57208	4.0889	4.72534	4.18378	4.07179	4.33074
ENSDARG00000000175	30338	hoxb2a	protein_coding	ZFIN	1	homeobox B2a [Source:NCBI gene;Acc:30338]	1.71649	0.77946	0.169296	1.38962	0.0161569	0.057668	1.47266	0.558422	-0.0148919	1.13173	0.0553992	0.116967	-1.16557	-0.221038	-0.74954	0.307464	0.383278	0.806774	4.8549	4.9407	5.63628	4.8837	4.53811	4.74159	4.84103	4.99624	4.26156
ENSDARG00000000183	407634	ptpn4b	protein_coding	ZFIN	3	protein tyrosine phosphatase non-receptor type 4b [Source:ZFIN;Acc:ZDB-GENE-030131-6259]	1.14653	0.197275	-0.213888	0.608439	0.31941	0.455707	1.2658	0.34005	-0.0542911	0.734392	0.0853236	0.160454	1.10403	0.142775	-0.180258	0.465808	0.357667	0.794627	6.04575	5.99322	6.28084	6.229	6.05726	5.97434	5.71056	6.05551	6.06529
ENSDARG00000000189	556743	sema6e	protein_coding	ZFIN	3	sema domain, transmembrane domain (TM), and cytoplasmic domain, (semaphorin) 6E [Source:ZFIN;Acc:ZDB-GENE-040724-119]	1.07603	0.105714	-0.283671	0.495099	0.56814	0.682874	-1.08253	-0.114412	-0.487145	0.258321	0.519426	0.619817	-1.16484	-0.220126	-0.524716	0.084465	0.14273	0.642081	6.38533	6.46609	6.24525	6.48134	6.53207	6.44296	6.438	6.2345	6.24245
ENSDARG00000000212	436656	krt97	protein_coding	ZFIN	1	keratin 97 [Source:ZFIN;Acc:ZDB-GENE-040718-78]	1.35977	0.443361	-0.504112	1.39083	0.331072	0.467173	1.59762	0.675921	-0.231825	1.58367	0.131939	0.220278	1.17492	0.23256	-0.499542	0.964661	0.505204	0.860791	6.37474	7.22052	6.02607	7.40961	5.66946	6.79027	6.00653	5.44122	6.43429
ENSDARG00000000229	559473	usp49	protein_coding	ZFIN	2	ubiquitin specific peptidase 49 [Source:ZFIN;Acc:ZDB-GENE-050208-484]	2.1912	1.13172	0.660498	1.60295	0.000166766	0.00221307	1.85543	0.89175	0.439385	1.34411	0.000907212	0.00561729	-1.18097	-0.239972	-0.594555	0.114612	0.167799	0.663723	6.50804	6.74202	7.30759	7.09031	6.40025	6.08995	6.3365	6.12526	5.97247
ENSDARG00000000241	58153	slc40a1	protein_coding	ZFIN	1	solute carrier family 40 member 1 [Source:NCBI gene;Acc:58153]	2.84748	1.50969	1.04253	1.97684	8.81702e-06	0.000456395	2.85897	1.51549	1.0658	1.96518	5.63248e-06	0.00014927	1.00403	0.00580631	-0.367032	0.378644	0.973715	0.994951	5.82244	5.94232	6.70246	7.06385	5.29425	5.27583	5.5114	5.52532	5.26409
ENSDARG00000000324	100007924	dcaf8	protein_coding	ZFIN	1	DDB1 and CUL4 associated factor 8 [Source:ZFIN;Acc:ZDB-GENE-070912-578]	17.392	4.12035	2.29566	5.94504	0.00028993	0.00325197	4.62558	2.20963	1.0931	3.32617	0.000879355	0.00548891	-3.75996	-1.91072	-3.85739	0.0359551	0.0537859	0.55095	1.57259	3.64288	3.31435	3.44403	1.17209	0.785373	1.41024	0.383081	-1.57133
ENSDARG00000000349	497149	cfap300	protein_coding	ZFIN	1	cilia and flagella associated protein 300 [Source:ZFIN;Acc:ZDB-GENE-040724-203]	-3.4315	-1.77884	-7.46609	3.90841	0.511662	0.634731	-19.0774	-4.25379	-9.28742	0.779833	0.0910737	0.168406	-5.55948	-2.47495	-5.9084	0.958496	0.143679	0.642442	-1.16023	-1.53504	-3.88532	-3.93967	-0.515966	-0.930834	2.08343	3.33483	-3.89326
ENSDARG00000000369	678619	prkag3b	protein_coding	ZFIN	2	protein kinase, AMP-activated, gamma 3b non-catalytic subunit [Source:ZFIN;Acc:ZDB-GENE-060421-6938]	-1.19403	-0.255837	-0.884314	0.372639	0.395739	0.529614	-1.3923	-0.477476	-1.0775	0.122554	0.109474	0.192294	-1.16606	-0.221639	-0.688728	0.245451	0.324574	0.778926	4.23436	3.72046	3.79416	4.3035	4.71925	4.21018	4.52722	4.185	4.41508
ENSDARG00000000370	368847	triob	protein_coding	ZFIN	1	trio Rho guanine nucleotide exchange factor b [Source:ZFIN;Acc:ZDB-GENE-030616-399]	1.27857	0.354535	-0.093891	0.802961	0.111566	0.219242	1.45281	0.538845	0.112366	0.965324	0.0171222	0.0495062	1.13627	0.18431	-0.153737	0.522357	0.260457	0.739586	7.46542	7.78734	7.6446	7.87451	7.13349	7.35259	7.24039	7.29313	7.39733
ENSDARG00000000380	368410	pde6a	protein_coding	ZFIN	3	phosphodiesterase 6A, cGMP-specific, rod, alpha [Source:ZFIN;Acc:ZDB-GENE-030616-42]	-1.91242	-0.935399	-1.4199	-0.450898	0.00107017	0.00832842	-1.6905	-0.757448	-1.22982	-0.285073	0.00413701	0.0174911	1.13128	0.177951	-0.167481	0.523383	0.286427	0.754277	5.23084	4.9664	4.71087	4.57996	5.42524	5.4834	5.32232	5.76996	5.58854
ENSDARG00000000394	556290	matr3l1.1	protein_coding	ZFIN	3	matrin 3-like 1.1 [Source:ZFIN;Acc:ZDB-GENE-030616-40]	2.40326	1.26499	0.803616	1.72637	4.73871e-05	0.00103666	2.94059	1.55611	1.11287	1.99934	3.6145e-06	0.000116512	1.22358	0.291114	-0.0450947	0.627322	0.0841822	0.586391	6.69351	7.05667	7.76887	7.63255	6.23446	6.09628	6.06961	6.27343	6.41622
ENSDARG00000000423	368688	si:ch73-314g15.3	protein_coding	ZFIN	2	si:ch73-314g15.3 [Source:ZFIN;Acc:ZDB-GENE-030616-19]	1.55669	0.638482	-0.273851	1.55082	0.15478	0.27364	-1.25797	-0.331101	-1.13906	0.476859	0.392673	0.500565	-1.95827	-0.969583	-1.70448	-0.234689	0.0135741	0.500135	4.68696	3.38144	5.70152	4.0087	4.98299	5.67755	5.05566	4.4883	4.1995
ENSDARG00000000442	368686	slc39a13	protein_coding	ZFIN	2	solute carrier family 39 member 13 [Source:NCBI gene;Acc:368686]	1.17502	0.232692	-0.290069	0.755453	0.354373	0.490658	1.31227	0.392067	-0.116818	0.900952	0.120136	0.205589	1.1168	0.159375	-0.273206	0.591955	0.440973	0.833314	5.20305	5.72987	5.43435	5.32007	5.31129	4.87284	4.68863	5.20929	5.05802
ENSDARG00000000472	30726	cntn2	protein_coding	ZFIN	2	contactin 2 [Source:ZFIN;Acc:ZDB-GENE-990630-12]	3.70073	1.88781	1.19225	2.58337	5.23548e-05	0.00108731	2.17257	1.1194	0.527798	1.711	0.0012522	0.00718945	-1.70339	-0.768409	-1.41531	-0.12151	0.023398	0.500135	4.54488	4.84	5.16725	5.95666	4.72774	4.37555	4.18378	3.50148	3.60659
ENSDARG00000000474	558408	tnni1a	protein_coding	ZFIN	1	troponin I type 1a (skeletal, slow) [Source:ZFIN;Acc:ZDB-GENE-030616-266]	-2.69689	-1.4313	-2.92212	0.0595244	0.0585184	0.140617	-3.64775	-1.86701	-3.30849	-0.42553	0.0150089	0.0450802	-1.35258	-0.435713	-1.21024	0.338819	0.246335	0.732204	2.38654	2.33286	1.99732	0.58389	3.23297	2.89117	3.18947	1.86307	3.00156
ENSDARG00000000476	368631	pms1	protein_coding	ZFIN	3	PMS1 homolog 1, mismatch repair system component [Source:ZFIN;Acc:ZDB-GENE-030616-528]	-1.16865	-0.224839	-0.714716	0.265037	0.340095	0.476398	-1.06559	-0.0916473	-0.569661	0.386367	0.68594	0.760564	1.09672	0.133192	-0.250649	0.517033	0.467429	0.845017	4.92972	4.88113	5.13982	4.532	5.03862	4.85053	4.83378	5.10382	5.05802
ENSDARG00000000489	393929	upf3b	protein_coding	ZFIN	2	UPF3B regulator of nonsense mediated mRNA decay [Source:ZFIN;Acc:ZDB-GENE-040426-1630]	5.7619	2.52654	1.5156	3.53749	0.00011538	0.00172622	6.57268	2.71648	1.7231	3.70986	4.86268e-05	0.000607736	1.14071	0.189938	-1.0375	1.41738	0.743869	0.941827	2.45079	3.47395	4.25934	4.49078	1.74037	1.68808	1.55834	0.222616	2.17283
ENSDARG00000000503	58038	stx1b	protein_coding	ZFIN	2	syntaxin 1B [Source:ZFIN;Acc:ZDB-GENE-000330-4]	1.81746	0.861923	0.317156	1.40669	0.00452222	0.0236522	2.12463	1.08721	0.565493	1.60893	0.000576631	0.00397532	1.16901	0.22529	-0.181346	0.631926	0.253198	0.735009	6.71466	7.43132	7.13635	7.58732	6.35987	6.39238	6.10014	6.22923	6.48069
ENSDARG00000000516	368636	ankar	protein_coding	ZFIN	2	ankyrin and armadillo repeat containing [Source:ZFIN;Acc:ZDB-GENE-030616-533]	-1.60705	-0.684411	-1.18107	-0.18775	0.0106268	0.0431582	-1.71816	-0.780867	-1.26015	-0.301587	0.00371505	0.0161837	-1.06914	-0.0964557	-0.454843	0.261931	0.571454	0.888704	5.2336	5.00412	4.85277	4.5956	5.64278	5.60832	5.27493	5.45483	5.43541
ENSDARG00000000529	327216	ofd1	protein_coding	ZFIN	1	OFD1 centriole and centriolar satellite protein [Source:NCBI gene;Acc:327216]	-1.05143	-0.0723526	-0.500808	0.356103	0.721528	0.806202	-1.23052	-0.299266	-0.70857	0.110038	0.138477	0.228489	-1.17033	-0.226913	-0.561211	0.107385	0.166633	0.663358	5.80296	5.80659	5.48754	5.78655	6.06062	5.92181	5.80627	5.91815	5.63617
ENSDARG00000000540	368827	asdurf	protein_coding	ZFIN	6	asnsd1 upstream reading frame [Source:ZFIN;Acc:ZDB-GENE-170731-1]	2.11089	1.07785	0.585529	1.57017	0.000379579	0.00392246	1.71446	0.77775	0.317986	1.23751	0.00286473	0.0133529	-1.23123	-0.300101	-0.723343	0.123141	0.14982	0.648762	5.17088	5.68025	5.78179	5.74858	4.9103	4.8802	5.14037	4.63101	4.59458
ENSDARG00000000540	110631416	asdurf	protein_coding	ZFIN	6	asnsd1 upstream reading frame [Source:ZFIN;Acc:ZDB-GENE-170731-1]	2.11089	1.07785	0.585529	1.57017	0.000379579	0.00392246	1.71446	0.77775	0.317986	1.23751	0.00286473	0.0133529	-1.23123	-0.300101	-0.723343	0.123141	0.14982	0.648762	5.17088	5.68025	5.78179	5.74858	4.9103	4.8802	5.14037	4.63101	4.59458
ENSDARG00000000542	567899	gtf2e1	protein_coding	ZFIN	5	general transcription factor IIE, polypeptide 1, alpha [Source:ZFIN;Acc:ZDB-GENE-041210-221]	1.83833	0.878392	0.370582	1.3862	0.00244501	0.0152104	1.18611	0.246242	-0.219343	0.711827	0.274331	0.381048	-1.54987	-0.63215	-1.05126	-0.213042	0.00616016	0.497544	5.34136	5.66855	5.46119	5.82022	5.32813	5.43424	5.45109	4.96488	4.60259
ENSDARG00000000551	368885	slc1a4	protein_coding	ZFIN	2	solute carrier family 1 member 4 [Source:ZFIN;Acc:ZDB-GENE-030616-566]	1.23328	0.302503	-0.14265	0.747654	0.166184	0.287347	1.53709	0.620205	0.18535	1.05506	0.00868663	0.0302507	1.24634	0.317702	-0.0485991	0.684004	0.083719	0.585874	5.41622	5.11745	6.0819	5.55418	5.25955	5.14751	5.15207	5.43665	5.58044
ENSDARG00000000563	100001684	ttn.1	protein_coding	ZFIN	3	titin, tandem duplicate 1 [Source:ZFIN;Acc:ZDB-GENE-030616-413]	1.60915	0.686295	-0.840083	2.21267	0.349686	0.486156	1.72689	0.788174	-0.667955	2.2443	0.263753	0.369912	1.07317	0.101879	-0.996856	1.20061	0.844577	0.965568	11.1756	11.7273	9.98379	13.4633	10.7829	10.7099	11.2749	10.254	11.209
ENSDARG00000000567	100005963	znf281a	protein_coding	ZFIN	2	zinc finger protein 281a [Source:ZFIN;Acc:ZDB-GENE-131126-34]	3.49249	1.80425	1.16124	2.44727	3.76904e-05	0.000920978	3.45983	1.7907	1.17059	2.41082	2.82584e-05	0.000408566	-1.00944	-0.0135515	-0.467041	0.439937	0.949589	0.989423	6.87644	7.74062	7.93685	8.23619	6.30988	6.20872	6.3365	6.05253	6.19022
ENSDARG00000000568	325221	ell	protein_coding	ZFIN	4	elongation factor RNA polymerase II [Source:ZFIN;Acc:ZDB-GENE-030131-3946]	1.08753	0.121058	-0.264055	0.506171	0.509585	0.633175	1.22443	0.292111	-0.0772072	0.66143	0.111432	0.1947	1.12588	0.171054	-0.131526	0.473634	0.244136	0.731673	6.06017	5.90956	6.24267	6.1986	5.93433	6.01168	5.8679	6.23975	6.07685
ENSDARG00000000588	558950	grasp	protein_coding	ZFIN	1	GRP1 (general receptor for phosphoinositides 1)-associated scaffold protein [Source:ZFIN;Acc:ZDB-GENE-060312-30]	-1.76306	-0.818083	-2.0178	0.381637	0.16483	0.285771	-1.10349	-0.142076	-1.39278	1.10863	0.810266	0.860141	1.59771	0.676007	-0.219261	1.57127	0.127036	0.629305	2.3915	1.5693	2.55762	1.78825	1.80596	2.97606	2.42961	2.82165	3.18355
ENSDARG00000000606	100148193	dnah6	protein_coding	ZFIN	3	dynein, axonemal, heavy chain 6 [Source:ZFIN;Acc:ZDB-GENE-030616-623]	1.05638	0.0791241	-0.475777	0.634025	0.763285	0.838819	1.317	0.397257	-0.152472	0.946985	0.142757	0.233567	1.24672	0.318133	-0.146758	0.783023	0.163442	0.661113	4.79175	5.2437	4.89931	5.01161	4.80996	4.73349	4.17233	4.51453	4.94909
ENSDARG00000000631	368448	ptpn4a	protein_coding	ZFIN	5	protein tyrosine phosphatase non-receptor type 4a [Source:ZFIN;Acc:ZDB-GENE-030616-449]	1.79297	0.842349	0.407096	1.2776	0.00105004	0.00823403	1.49411	0.579289	0.165171	0.993407	0.00974087	0.0328395	-1.20002	-0.26306	-0.608503	0.0823841	0.124108	0.625949	5.83465	5.63288	6.41503	6.26612	5.93433	5.68598	5.60805	5.72199	5.4128
ENSDARG00000000638	30504	opn1mw4	protein_coding	ZFIN	1	opsin 1 (cone pigments), medium-wave-sensitive, 4 [Source:NCBI gene;Acc:30504]	-1.67818	-0.746901	-1.96992	0.476113	0.210235	0.338587	-2.39327	-1.25898	-2.41786	-0.100103	0.0353849	0.0844152	-1.42611	-0.512081	-1.27394	0.249779	0.170518	0.665386	3.11432	2.85728	3.3908	1.41788	3.93616	3.13218	3.61864	3.53603	3.0256
ENSDARG00000000651	368635	osgepl1	protein_coding	ZFIN	1	O-sialoglycoprotein endopeptidase-like 1 [Source:NCBI gene;Acc:368635]	-1.62611	-0.701423	-1.419	0.0161544	0.0546494	0.134187	-1.45313	-0.539161	-1.25055	0.172231	0.125749	0.212576	1.11904	0.162262	-0.338802	0.663327	0.497107	0.857058	3.48202	3.38144	3.0095	3.09375	3.5715	3.40136	3.73217	3.92306	3.74336
ENSDARG00000000656	30665	psmb9a	protein_coding	ZFIN	1	proteasome 20S subunit beta 9a [Source:ZFIN;Acc:ZDB-GENE-990415-140]	-1.42682	-0.512806	-1.24104	0.215431	0.152428	0.270965	-1.17588	-0.233735	-0.963667	0.496198	0.501846	0.603714	1.21341	0.279071	-0.264896	0.823038	0.288335	0.756085	3.22443	3.10882	2.96017	3.02611	3.27989	3.27304	3.1433	3.42977	3.57434
ENSDARG00000000666	492339	creg2	protein_coding	ZFIN	1	cellular repressor of E1A-stimulated genes 2 [Source:ZFIN;Acc:ZDB-GENE-041114-173]	1.01938	0.0276891	-0.409266	0.464644	0.893378	0.929755	1.27985	0.355976	-0.0773707	0.789322	0.0995095	0.179373	1.25552	0.328287	-0.0357195	0.692293	0.0733587	0.572668	4.77925	4.79767	4.91881	4.98217	4.54773	4.46638	4.72826	4.82515	4.96783
ENSDARG00000000690	799482	sypl2b	protein_coding	ZFIN	1	synaptophysin-like 2b [Source:ZFIN;Acc:ZDB-GENE-050417-309]	1.56994	0.650707	0.130903	1.17051	0.0179682	0.0619522	1.24299	0.313813	-0.166519	0.794145	0.181963	0.279803	-1.26303	-0.336894	-0.784475	0.110686	0.128139	0.630188	4.11457	3.61064	4.45897	4.49078	4.15331	4.23335	4.1256	4.07179	3.77208
ENSDARG00000000729	561006	daxx	protein_coding	ZFIN	3	death-domain associated protein [Source:ZFIN;Acc:ZDB-GENE-010110-3]	2.02953	1.02114	0.539237	1.50305	0.000501415	0.00481129	1.96937	0.977731	0.515398	1.44006	0.000509838	0.00362457	-1.03055	-0.0434124	-0.420782	0.333957	0.807908	0.957639	5.95869	6.09868	6.73031	6.66673	5.59256	5.77159	5.8356	5.19315	5.78093
ENSDARG00000000730	368923	slc6a22.1	protein_coding	ZFIN	4	solute carrier family 6 member 22, tandem duplicate 1 [Source:ZFIN;Acc:ZDB-GENE-030616-629]	-1.34947	-0.432391	-0.95572	0.0909388	0.0977507	0.200222	-1.25831	-0.331492	-0.841845	0.178862	0.184344	0.282386	1.07244	0.100899	-0.294024	0.495821	0.590894	0.896141	4.99954	5.44453	4.52831	4.7573	4.91774	5.35721	4.80441	5.18228	5.00458
ENSDARG00000000747	100005300	lcmt2	protein_coding	ZFIN	2	leucine carboxyl methyltransferase 2 [Source:ZFIN;Acc:ZDB-GENE-110714-2]	-1.70738	-0.771788	-1.58486	0.0412825	0.0610548	0.144895	-1.85233	-0.889344	-1.67857	-0.100119	0.0300272	0.07476	-1.0849	-0.117556	-0.654289	0.419176	0.644441	0.911791	3.77453	3.13172	3.16996	3.31772	4.46893	3.82405	3.96234	4.28997	4.03155
ENSDARG00000000760	368916	znf511	protein_coding	ZFIN	1	zinc finger protein 511 [Source:NCBI gene;Acc:368916]	1.45323	0.539259	-0.161508	1.24003	0.120538	0.230868	1.27537	0.350914	-0.307699	1.00953	0.270951	0.377221	-1.13946	-0.188345	-0.80084	0.42415	0.518688	0.867228	3.55336	3.08555	4.17537	3.69695	3.68043	3.03	3.80812	3.58636	3.36413
ENSDARG00000000767	30117	spi1b	protein_coding	ZFIN	4	Spi-1 proto-oncogene b [Source:ZFIN;Acc:ZDB-GENE-980526-164]	-1.13172	-0.178515	-0.885175	0.528145	0.595026	0.705695	-1.3204	-0.400971	-1.07424	0.272302	0.221104	0.324012	-1.16672	-0.222455	-0.755818	0.310908	0.384555	0.807091	4.26789	3.57766	4.01554	4.29395	4.93249	4.53327	4.16079	4.15196	4.47743
ENSDARG00000000779	317732	scfd1	protein_coding	ZFIN	1	sec1 family domain containing 1 [Source:ZFIN;Acc:ZDB-GENE-030116-3]	1.41997	0.505863	0.0857969	0.92593	0.0218704	0.0708849	1.55609	0.637923	0.232358	1.04349	0.00470078	0.0192429	1.09586	0.13206	-0.207546	0.471666	0.416656	0.822109	5.61309	5.26457	6.15771	6.00431	5.30563	5.39367	5.62915	5.52532	5.62441
ENSDARG00000000796	431720	nr4a1	protein_coding	ZFIN	5	nuclear receptor subfamily 4, group A, member 1 [Source:ZFIN;Acc:ZDB-GENE-040704-11]	-1.38776	-0.472759	-1.41961	0.474093	0.300892	0.436788	-2.18519	-1.12776	-2.01048	-0.245043	0.0161475	0.0474034	-1.57462	-0.655	-1.27482	-0.0351786	0.0398695	0.525722	3.26432	3.56089	2.18077	3.07156	3.78171	3.38075	3.98869	3.07767	3.07252
ENSDARG00000000804	751594	rassf6	protein_coding	ZFIN	2	Ras association domain family member 6 [Source:ZFIN;Acc:ZDB-GENE-030616-513]	-1.09022	-0.124618	-0.649362	0.400126	0.617049	0.724026	-1.06725	-0.0938939	-0.602984	0.415196	0.697212	0.769929	1.02153	0.0307242	-0.381967	0.443415	0.874894	0.972757	4.62937	4.80481	4.52831	4.48239	4.77763	4.60611	4.39554	4.91979	4.52037
ENSDARG00000000830	777634	telo2	protein_coding	ZFIN	2	TEL2, telomere maintenance 2, homolog (S. cerevisiae) [Source:NCBI gene;Acc:777634]	3.19915	1.67769	0.00612158	3.34925	0.0492795	0.12488	14.3391	3.84188	1.27575	6.40801	0.00645517	0.0243112	4.48215	2.16419	-0.555803	4.88419	0.109512	0.613035	1.68411	3.91782	3.51556	3.56017	-3.68589	2.14445	1.92871	-0.164407	2.25649
ENSDARG00000000837	368424	snx9a	protein_coding	ZFIN	3	sorting nexin 9a [Source:ZFIN;Acc:ZDB-GENE-030616-66]	1.28408	0.360735	-0.151876	0.873345	0.152672	0.271295	1.10312	0.141596	-0.343922	0.627114	0.540163	0.637552	-1.16404	-0.219138	-0.637223	0.198947	0.278462	0.750061	5.12356	5.16262	5.24138	5.27707	5.36668	5.09153	4.85542	5.22527	4.76852
ENSDARG00000000853	402922	dstyk	protein_coding	ZFIN	2	dual serine/threonine and tyrosine protein kinase [Source:NCBI gene;Acc:402922]	1.69062	0.757553	0.25711	1.25799	0.00602135	0.0287343	1.95641	0.968208	0.489069	1.44735	0.000742998	0.00483962	1.15721	0.210656	-0.166072	0.587384	0.249039	0.733715	6.66637	7.21248	7.16385	7.28252	6.30421	6.50617	6.03526	6.43551	6.39098
ENSDARG00000000857	65237	mapk14a	protein_coding	ZFIN	3	mitogen-activated protein kinase 14a [Source:NCBI gene;Acc:65237]	1.94751	0.961627	0.462755	1.4605	0.00108351	0.00841338	2.15513	1.10778	0.622629	1.59293	0.000262799	0.00219854	1.10661	0.14615	-0.283368	0.575668	0.475942	0.849572	5.22864	5.40278	6.0019	6.01307	4.90282	4.43674	5.18663	4.80404	5.08115
ENSDARG00000000861	368473	scrib	protein_coding	ZFIN	10	scribble planar cell polarity protein [Source:NCBI gene;Acc:368473]	2.17402	1.12037	0.543585	1.69715	0.00102	0.00805992	2.20475	1.14061	0.586742	1.69449	0.000636183	0.00429424	1.01413	0.0202466	-0.38692	0.427413	0.916226	0.982533	8.11697	8.60834	8.72316	9.06508	7.68207	7.88432	7.7549	7.43035	7.78754
ENSDARG00000000887	405758	zgc:56699	protein_coding	ZFIN	3	zgc:56699 [Source:ZFIN;Acc:ZDB-GENE-040426-2099]	1.09059	0.125104	-0.585502	0.835709	0.710265	0.797434	1.21563	0.281705	-0.420763	0.984174	0.402611	0.510345	1.11466	0.156602	-0.449606	0.762809	0.58682	0.894822	3.14064	3.45592	3.44559	3.11561	3.02835	2.89117	3.02097	3.00552	3.16202
ENSDARG00000000906	368564	skap2	protein_coding	ZFIN	2	src kinase associated phosphoprotein 2 [Source:NCBI gene;Acc:368564]	-1.79658	-0.845252	-1.60659	-0.0839151	0.0321281	0.0924224	-2.20021	-1.13764	-1.87057	-0.404712	0.00512682	0.0205332	-1.22467	-0.292388	-0.77753	0.192754	0.215933	0.707544	3.91136	3.34271	3.59849	2.90582	4.19063	4.43674	4.55393	4.09516	4.16744
ENSDARG00000000935	393205	unk	protein_coding	ZFIN	3	unk zinc finger [Source:ZFIN;Acc:ZDB-GENE-040426-707]	1.63702	0.71107	0.258045	1.1641	0.00476655	0.0244831	2.04999	1.03561	0.587642	1.48359	0.000235428	0.00202201	1.25227	0.324544	-0.0725314	0.72162	0.101051	0.607965	5.18369	5.72987	5.70527	5.77285	4.64054	4.82787	4.69664	5.19855	4.8979
ENSDARG00000000943	402875	dzip1	protein_coding	ZFIN	5	DAZ interacting zinc finger protein 1 [Source:NCBI gene;Acc:402875]	2.01801	1.01293	0.469527	1.55634	0.00140492	0.0102261	2.39025	1.25716	0.721805	1.79252	0.000204556	0.00181544	1.18446	0.244232	-0.256918	0.745382	0.312148	0.771194	4.76147	4.97276	5.58838	5.62448	4.12789	4.68388	4.38566	3.9617	4.74698
ENSDARG00000000966	561503	ncor2	protein_coding	ZFIN	4	nuclear receptor corepressor 2 [Source:ZFIN;Acc:ZDB-GENE-030616-81]	1.703	0.768075	0.261732	1.27442	0.00594264	0.0284712	1.65571	0.727447	0.241818	1.21308	0.00643365	0.0242499	-1.02856	-0.040628	-0.410623	0.329367	0.816468	0.959319	8.1163	8.51726	8.53648	8.67848	7.7954	7.95137	7.93592	7.71305	7.8024
ENSDARG00000001014	561431	myh9b	protein_coding	ZFIN	3	myosin, heavy chain 9b, non-muscle [Source:ZFIN;Acc:ZDB-GENE-030131-998]	2.46302	1.30043	0.662386	1.93847	0.000692662	0.00607841	2.90483	1.53845	0.928064	2.14884	0.000106562	0.0010945	1.17938	0.238026	-0.195435	0.671487	0.257218	0.737414	8.6376	9.09304	9.66073	9.66477	8.0382	8.18105	8.19125	7.82209	8.44965
ENSDARG00000001015	368610	znf384l	protein_coding	ZFIN	5	zinc finger protein 384 like [Source:ZFIN;Acc:ZDB-GENE-030616-498]	1.8976	0.924177	0.458623	1.38973	0.000857887	0.00711058	1.73201	0.792448	0.345544	1.23935	0.00204245	0.0103456	-1.09561	-0.131729	-0.481206	0.217748	0.430744	0.830114	6.70653	6.84087	7.26886	7.29095	6.61446	6.50379	6.3262	6.57498	6.23215
ENSDARG00000001057	394081	bysl	protein_coding	ZFIN	1	bystin-like [Source:ZFIN;Acc:ZDB-GENE-040426-1287]	2.04265	1.03044	0.522882	1.538	0.000715214	0.00621156	2.67403	1.41901	0.922586	1.91544	3.13097e-05	0.000438668	1.3091	0.388572	-0.0215689	0.798714	0.0614891	0.563743	5.80405	6.21584	6.7413	6.61011	5.15016	5.63032	5.14037	5.23582	5.70851
ENSDARG00000001127	494492	slc17a6a	protein_coding	ZFIN	1	solute carrier family 17 member 6a [Source:NCBI gene;Acc:494492]	1.19678	0.259164	-0.175349	0.693677	0.220452	0.35053	1.28872	0.365935	-0.0548209	0.786692	0.0829637	0.157251	1.07682	0.106771	-0.24912	0.462663	0.52877	0.872403	5.37337	5.79946	5.42529	5.63964	5.16898	5.20139	5.14623	5.44122	5.16473
ENSDARG00000001129	324724	dicer1	protein_coding	ZFIN	2	dicer 1, ribonuclease type III [Source:NCBI gene;Acc:324724]	2.53448	1.34169	0.758666	1.92471	0.000245206	0.00289875	2.98696	1.57868	1.01321	2.14414	3.96252e-05	0.00052077	1.17853	0.236987	-0.21687	0.690844	0.280205	0.751044	6.08011	6.994	6.89686	7.22712	5.38825	5.56331	5.54286	5.32745	5.70106
ENSDARG00000001154	563166	rimbp2	protein_coding	ZFIN	7	RIMS binding protein 2 [Source:ZFIN;Acc:ZDB-GENE-040724-96]	-1.04596	-0.0648229	-0.502987	0.373341	0.754715	0.832073	-1.21863	-0.285255	-0.703984	0.133474	0.165207	0.260346	-1.16508	-0.220432	-0.562644	0.12178	0.187776	0.680401	5.8581	6.00257	5.94915	5.42883	5.9883	5.93953	5.97062	5.91487	5.67089
ENSDARG00000001162	556124	matr3l1.1	protein_coding	ZFIN	3	matrin 3-like 1.1 [Source:ZFIN;Acc:ZDB-GENE-030616-40]	2.01203	1.00865	0.485985	1.53131	0.00107376	0.00835167	1.55299	0.635044	0.13309	1.137	0.017004	0.04925	-1.29559	-0.373607	-0.769685	0.0224714	0.0624916	0.563839	6.59577	6.92029	6.84854	7.34746	6.37345	6.51329	6.53952	6.28871	5.93488
ENSDARG00000001169	64815	hsd17b8	protein_coding	ZFIN	3	hydroxysteroid (17-beta) dehydrogenase 8 [Source:ZFIN;Acc:ZDB-GENE-010110-1]	-2.38774	-1.25564	-1.97591	-0.535383	0.0023114	0.0146182	-2.06765	-1.04799	-1.76291	-0.333072	0.007358	0.0268454	1.15481	0.207653	-0.235924	0.651231	0.330881	0.780854	3.93431	3.87774	3.12591	3.17927	4.14066	3.99652	4.39554	4.23844	4.52037
ENSDARG00000001210	751672	arl14ep	protein_coding	ZFIN	1	ADP-ribosylation factor-like 14 effector protein [Source:ZFIN;Acc:ZDB-GENE-060825-216]	2.06327	1.04493	0.347672	1.74219	0.00641539	0.0301334	2.5251	1.33634	0.637572	2.03511	0.0011527	0.00674362	1.22384	0.291411	-0.3923	0.975122	0.37453	0.802686	4.171	4.3476	4.9633	5.25754	3.47398	3.29523	4.40536	3.37356	4.2514
ENSDARG00000001220	368439	mycbp2	protein_coding	ZFIN	1	MYC binding protein 2 [Source:NCBI gene;Acc:368439]	2.59484	1.37565	0.752541	1.99875	0.000353084	0.00372501	2.5868	1.37117	0.771516	1.97082	0.000259528	0.0021787	-1.00311	-0.00447909	-0.440441	0.431483	0.982657	0.996676	7.64792	8.1905	8.41874	8.77693	7.04628	7.23694	7.4374	6.8451	7.23151
ENSDARG00000001234	678610	map4k2	protein_coding	ZFIN	2	mitogen-activated protein kinase kinase kinase kinase 2 [Source:ZFIN;Acc:ZDB-GENE-030616-163]	-1.3049	-0.383939	-0.852617	0.0847386	0.100353	0.203913	-1.33413	-0.415895	-0.869097	0.0373067	0.0690185	0.137596	-1.0224	-0.031956	-0.383663	0.319751	0.847658	0.966613	4.96019	4.99166	4.52831	4.81855	5.24189	4.94481	5.01777	5.07473	5.06384
ENSDARG00000001241	415211	puf60b	protein_coding	ZFIN	9	poly-U binding splicing factor b [Source:NCBI gene;Acc:415211]	3.3605	1.74868	1.12806	2.3693	3.61597e-05	0.000898591	5.04289	2.33425	1.72794	2.94056	1.29907e-06	7.53053e-05	1.50063	0.585573	0.126283	1.04486	0.016326	0.500135	6.35413	7.25873	7.70854	7.8833	5.42002	5.5026	5.48388	5.4905	6.08545
ENSDARG00000001244	406751	srrm1	protein_coding	ZFIN	8	serine/arginine repetitive matrix 1 [Source:ZFIN;Acc:ZDB-GENE-040426-2789]	1.694	0.760436	0.263101	1.25777	0.00564878	0.0274131	1.66735	0.737556	0.260935	1.21418	0.005229	0.0208313	-1.01599	-0.02288	-0.397096	0.351336	0.897102	0.978333	6.81597	7.43823	7.45174	7.1217	6.56322	6.61606	6.48734	6.38189	6.46759
ENSDARG00000001249	368900	pcgf1	protein_coding	ZFIN	2	polycomb group ring finger 1 [Source:NCBI gene;Acc:368900]	1.13492	0.182585	-0.401502	0.766672	0.511897	0.634941	1.43243	0.51846	-0.0670376	1.10396	0.0781128	0.150411	1.26214	0.335875	-0.17245	0.844199	0.177375	0.671681	4.07946	3.61064	4.1203	4.68604	4.03521	4.02336	3.652	4.20662	4.3015
ENSDARG00000001259	557312	gas2a	protein_coding	ZFIN	2	growth arrest-specific 2a [Source:ZFIN;Acc:ZDB-GENE-091013-1]	-1.27978	-0.355897	-1.00402	0.292225	0.257225	0.391053	-1.31524	-0.395321	-1.0246	0.233958	0.198217	0.298388	-1.0277	-0.0394247	-0.519255	0.440406	0.862067	0.969904	3.84753	3.77966	3.59849	3.56017	3.97944	3.64552	4.17233	4.16306	3.88153
ENSDARG00000001303	30666	psmb8a	protein_coding	ZFIN	2	proteasome 20S subunit beta 8A [Source:ZFIN;Acc:ZDB-GENE-990415-141]	-1.77357	-0.826661	-1.84545	0.192128	0.103303	0.208267	-2.52458	-1.33605	-2.30413	-0.367966	0.0105352	0.0347458	-1.42344	-0.509385	-1.12968	0.110908	0.0996052	0.606949	3.01937	2.20912	2.80118	1.78825	3.55251	3.59273	3.70063	3.39254	3.11797
ENSDARG00000001313	368848	g2e3	protein_coding	ZFIN	2	G2/M-phase specific E3 ubiquitin protein ligase [Source:ZFIN;Acc:ZDB-GENE-030616-400]	2.80125	1.48607	0.903294	2.06885	9.54658e-05	0.0015358	2.71399	1.44041	0.880724	2.0001	8.74648e-05	0.000938962	-1.03215	-0.0456585	-0.505668	0.414351	0.833801	0.963191	5.91634	6.58079	6.59345	7.24086	5.57385	5.27583	5.4977	5.18772	5.38053
ENSDARG00000001354	561024	slc6a22.2	protein_coding	ZFIN	2	solute carrier family 6 member 22, tandem duplicate 2 [Source:ZFIN;Acc:ZDB-GENE-030616-628]	-1.69621	-0.762315	-1.4391	-0.0855328	0.0300854	0.0883745	-2.11697	-1.082	-1.73106	-0.432942	0.00317362	0.0144332	-1.24806	-0.319687	-0.770668	0.131293	0.149916	0.64883	4.48925	3.75036	3.91558	3.78143	4.99007	4.8802	4.89078	5.17681	4.5288
ENSDARG00000001414	562393	mctp2a	protein_coding	ZFIN	4	multiple C2 domains, transmembrane 2a [Source:ZFIN;Acc:ZDB-GENE-040724-63]	-1.03924	-0.0555287	-0.480111	0.369053	0.782311	0.85214	-1.30659	-0.385808	-0.788584	0.0169673	0.0590246	0.122397	-1.25726	-0.33028	-0.657711	-0.00284871	0.0483042	0.540886	5.25848	5.08261	5.05426	5.13447	5.5549	5.33595	5.4885	5.30758	5.10955
ENSDARG00000001431	323320	actn3b	protein_coding	ZFIN	3	actinin alpha 3b [Source:ZFIN;Acc:ZDB-GENE-030131-2040]	1.94912	0.962821	0.316867	1.60878	0.00663635	0.030884	1.81375	0.858979	0.238605	1.47935	0.0103382	0.0343055	-1.07463	-0.103843	-0.583354	0.375668	0.648137	0.912947	6.86121	6.94797	6.86035	8.17114	6.55132	6.69122	6.76589	6.31631	6.58551
ENSDARG00000001437	555778	slc2a1a	protein_coding	ZFIN	1	solute carrier family 2 member 1a [Source:ZFIN;Acc:ZDB-GENE-030131-3158]	-1.28797	-0.365098	-1.51945	0.789255	0.507025	0.631087	-1.92801	-0.947114	-2.02137	0.127143	0.0792732	0.15204	-1.49694	-0.582016	-1.36683	0.202799	0.133381	0.634327	2.43858	2.1654	2.48972	1.61492	3.10852	2.63685	3.07115	1.80758	2.61453
ENSDARG00000001442	368433	inppl1b	protein_coding	ZFIN	2	inositol polyphosphate phosphatase-like 1b [Source:NCBI gene;Acc:368433]	-1.50091	-0.585834	-1.00672	-0.164949	0.0100278	0.0414833	-1.56205	-0.643439	-1.04754	-0.239343	0.00433511	0.0181353	-1.04074	-0.0576047	-0.377755	0.262546	0.704214	0.931543	5.7554	5.67246	5.32657	5.33878	6.01281	5.73552	6.08801	5.92469	5.94437
ENSDARG00000001447	566167	mier1b	protein_coding	ZFIN	1	mesoderm induction early response 1b, transcriptional regulator [Source:ZFIN;Acc:ZDB-GENE-070705-170]	1.14771	0.198755	-0.292495	0.690006	0.39855	0.532352	1.22037	0.287319	-0.185565	0.760202	0.212434	0.314207	1.06331	0.0885635	-0.303774	0.480901	0.634419	0.907873	5.65723	5.77784	5.86119	5.86929	5.51623	5.77948	5.52046	5.10382	5.82955
ENSDARG00000001452	368917	adam8a	protein_coding	ZFIN	2	ADAM metallopeptidase domain 8a [Source:ZFIN;Acc:ZDB-GENE-030616-622]	-1.38064	-0.46534	-0.977983	0.047302	0.0717224	0.161821	1.00998	0.0143328	-0.488341	0.517007	0.951897	0.96566	1.39443	0.479673	0.0762288	0.883118	0.0232915	0.500135	5.37965	5.15705	5.50914	5.07992	5.5357	5.10416	5.09257	5.72574	5.83296
ENSDARG00000001463	556781	tdh2	protein_coding	ZFIN	3	L-threonine dehydrogenase 2 [Source:ZFIN;Acc:ZDB-GENE-070620-14]	-1.11256	-0.15388	-0.769983	0.462224	0.599151	0.709165	-1.2616	-0.335249	-0.92427	0.253771	0.241105	0.345908	-1.13396	-0.18137	-0.652655	0.289915	0.421369	0.823888	4.8889	4.95361	4.16453	5.16624	5.1752	4.90206	4.89775	5.12668	4.72512
ENSDARG00000001470	565708	mhc1zea	protein_coding	ZFIN	4	major histocompatibility complex class I ZEA [Source:ZFIN;Acc:ZDB-GENE-070705-176]	-1.05182	-0.0728886	-0.600405	0.454628	0.770387	0.84386	1.02981	0.0423769	-0.473586	0.55834	0.86212	0.900162	1.08317	0.115266	-0.308843	0.539374	0.567726	0.886934	4.33791	4.30794	4.57001	4.16362	4.28565	4.15055	4.46288	4.25927	4.50334
ENSDARG00000001498	563784	skap1	protein_coding	ZFIN	3	src kinase associated phosphoprotein 1 [Source:ZFIN;Acc:ZDB-GENE-090721-1]	3.38586	1.75952	-1.16346	4.68251	0.216454	0.345776	2.51358	1.32974	-1.29407	3.95356	0.293983	0.402205	-1.34703	-0.429781	-3.28112	2.42156	0.750264	0.944176	-1.22225	-3.85697	1.54094	-0.769747	0.0145488	-3.73819	-0.339781	-1.54292	-1.08591
ENSDARG00000001549	558652	sp3a	protein_coding	ZFIN	3	sp3a transcription factor [Source:ZFIN;Acc:ZDB-GENE-070410-111]	2.38999	1.257	0.73839	1.77562	0.000153324	0.00208624	3.14519	1.65315	1.15265	2.15364	6.98803e-06	0.00016971	1.31599	0.396145	0.00987429	0.782415	0.0451698	0.538921	6.42601	6.91864	7.5086	7.42392	5.75912	6.0217	5.74188	5.76633	6.26787
ENSDARG00000001557	323361	tomm34	protein_coding	ZFIN	5	translocase of outer mitochondrial membrane 34 [Source:ZFIN;Acc:ZDB-GENE-030131-2081]	1.50764	0.59229	0.123716	1.06086	0.0170829	0.0599433	1.52335	0.607251	0.156239	1.05826	0.0121258	0.0385548	1.01042	0.0149608	-0.390443	0.420365	0.93777	0.986635	4.82313	4.71668	5.48754	5.01743	4.63152	4.57015	4.69664	4.8867	4.57841
ENSDARG00000001558	30453	kifc1	protein_coding	ZFIN	3	kinesin family member C1 [Source:ZFIN;Acc:ZDB-GENE-000208-21]	4.05284	2.01893	1.38538	2.65249	1.02244e-05	0.000492392	4.54554	2.18445	1.56987	2.79904	3.15771e-06	0.00010961	1.12157	0.165516	-0.304562	0.635594	0.461039	0.842387	6.27564	7.15216	7.61203	7.84945	5.5549	5.46883	5.58665	5.30257	5.67849
ENSDARG00000001559	565460	csmd2	protein_coding	ZFIN	5	CUB and Sushi multiple domains 2 [Source:ZFIN;Acc:ZDB-GENE-030616-39]	-1.38278	-0.467577	-0.858913	-0.0762404	0.0227355	0.0728023	-1.64372	-0.716964	-1.09156	-0.342366	0.00114549	0.00671274	-1.1887	-0.249387	-0.56378	0.065005	0.110496	0.613035	7.11492	7.02491	6.68927	6.64623	7.34547	7.45225	7.38752	7.26765	7.10603
ENSDARG00000001572	559849	prf1.3	protein_coding	ZFIN	2	perforin 1.3 [Source:ZFIN;Acc:ZDB-GENE-060503-461]	-2.12649	-1.08847	-1.94931	-0.22763	0.0170546	0.0599005	-1.61335	-0.690062	-1.55634	0.176213	0.109138	0.191813	1.31805	0.39841	-0.173203	0.970022	0.156336	0.653298	3.85843	3.86413	3.33385	3.13714	3.5715	3.61054	4.49999	4.54878	4.3015
ENSDARG00000001578	368912	echs1	protein_coding	ZFIN	1	enoyl CoA hydratase, short chain, 1, mitochondrial [Source:ZFIN;Acc:ZDB-GENE-030616-617]	2.74944	1.45914	0.798588	2.11969	0.000351355	0.00371565	2.8686	1.52034	0.882514	2.15817	0.000178649	0.00163863	1.04334	0.0612075	-0.570609	0.693024	0.837723	0.963746	4.63534	5.12317	5.66735	5.70238	3.90657	3.59273	4.80441	4.12951	4.15659
ENSDARG00000001621	573719	nfyal	protein_coding	ZFIN	2	nuclear transcription factor Y, alpha, like [Source:ZFIN;Acc:ZDB-GENE-040718-491]	-1.06723	-0.0938739	-0.591394	0.403647	0.690633	0.782029	1.04812	0.0677987	-0.419952	0.555549	0.769052	0.828065	1.11858	0.161673	-0.238035	0.56138	0.398679	0.813623	4.52326	4.63889	4.4047	4.64153	4.6495	4.3651	4.30407	4.54029	4.64201
ENSDARG00000001634	405804	kirrel1a	protein_coding	ZFIN	2	kirre like nephrin family adhesion molecule 1a [Source:ZFIN;Acc:ZDB-GENE-040426-2126]	1.44627	0.532336	0.106753	0.95792	0.0180422	0.0621361	1.73133	0.79188	0.386802	1.19696	0.000969725	0.0059083	1.1971	0.259544	-0.0578054	0.576893	0.100858	0.607707	7.19148	7.23645	7.58381	7.80642	6.96785	6.86079	6.85453	7.02314	7.19884
ENSDARG00000001656	64280	psmb13a	protein_coding	ZFIN	2	proteasome 20S subunit beta 13a [Source:ZFIN;Acc:ZDB-GENE-001208-2]	-2.17741	-1.12261	-2.114	-0.13123	0.0293605	0.0869515	-1.70193	-0.767172	-1.7643	0.229952	0.1206	0.206129	1.27938	0.355443	-0.284129	0.995016	0.251802	0.734975	3.31367	3.17646	3.12591	2.40018	3.53328	3.20433	3.70063	3.21197	4.15659
ENSDARG00000001676	503756	gpm6bb	protein_coding	ZFIN	2	glycoprotein M6Bb [Source:ZFIN;Acc:ZDB-GENE-030710-10]	3.05987	1.61347	0.966444	2.2605	0.000117792	0.00174557	3.79915	1.92568	1.30031	2.55104	1.4636e-05	0.000261499	1.24161	0.312206	-0.159206	0.783618	0.176442	0.67143	6.54415	7.34086	7.49892	8.01052	5.59256	6.01837	5.98379	5.79158	6.11657
ENSDARG00000001686	570547	uckl1a	protein_coding	ZFIN	1	uridine-cytidine kinase 1-like 1a [Source:ZFIN;Acc:ZDB-GENE-040724-238]	-1.96348	-0.97341	-1.6512	-0.29562	0.00833345	0.0363638	-2.06941	-1.04922	-1.71038	-0.388067	0.00443299	0.0184346	-1.05395	-0.0758111	-0.505956	0.354333	0.709963	0.933105	3.98355	3.99478	3.10336	3.42665	4.50887	4.16268	4.20641	4.17407	4.29161
ENSDARG00000001710	561345	flot1a	protein_coding	ZFIN	2	flotillin 1a [Source:ZFIN;Acc:ZDB-GENE-020430-1]	2.41456	1.27176	0.822408	1.72111	3.45846e-05	0.000879107	2.98292	1.57673	1.1399	2.01356	2.66581e-06	0.00010244	1.23539	0.304968	-0.0467749	0.656711	0.0838162	0.58627	6.00565	6.45023	6.92605	7.09993	5.45622	5.43923	5.41268	5.5339	5.72696
ENSDARG00000001712	796753	si:ch211-247n2.1	protein_coding	ZFIN	2	si:ch211-247n2.1 [Source:ZFIN;Acc:ZDB-GENE-141216-101]	-1.81171	-0.857349	-1.509	-0.2057	0.0137843	0.0516927	-1.77176	-0.825184	-1.4581	-0.192266	0.0144832	0.0438904	1.02255	0.0321649	-0.428312	0.492642	0.882554	0.973944	5.07804	4.26715	4.71087	4.41347	5.62926	5.35721	5.12263	5.65282	5.47087
ENSDARG00000001721	568941	oc90	protein_coding	ZFIN	3	otoconin 90 [Source:ZFIN;Acc:ZDB-GENE-070912-300]	2.17796	1.12298	0.358387	1.88756	0.00727091	0.0329755	2.46573	1.30201	0.546087	2.05794	0.00252081	0.0121412	1.13213	0.179039	-0.610236	0.968314	0.632773	0.907466	2.99739	3.32294	4.02757	3.79504	2.3802	2.73754	2.77064	1.96804	2.9771
ENSDARG00000001729	563124	strn3	protein_coding	ZFIN	1	striatin, calmodulin binding protein 3 [Source:ZFIN;Acc:ZDB-GENE-030616-405]	1.64385	0.717079	0.233847	1.20031	0.00682278	0.0315141	2.12516	1.08757	0.622753	1.5524	0.000211351	0.00186003	1.2928	0.370496	-0.000736904	0.741729	0.0503946	0.545446	6.27354	6.51263	6.75221	7.12035	5.69565	6.06109	5.89253	5.85112	6.30273
ENSDARG00000001733	368404	gulp1a	protein_coding	ZFIN	4	GULP PTB domain containing engulfment adaptor 1a [Source:NCBI gene;Acc:368404]	1.30711	0.386379	-0.0573144	0.830072	0.0826123	0.178228	1.0892	0.123266	-0.295559	0.542092	0.536508	0.63468	-1.20006	-0.263112	-0.624732	0.0985074	0.140254	0.640562	5.05184	4.67831	5.09482	5.43754	5.27121	5.08518	5.04314	4.90664	4.8979
ENSDARG00000001734	393858	fkbp8	protein_coding	ZFIN	1	FKBP prolyl isomerase 8 [Source:ZFIN;Acc:ZDB-GENE-040426-1849]	1.11427	0.156106	-0.403988	0.716199	0.558021	0.674243	-1.19506	-0.257085	-0.781056	0.266885	0.309005	0.417765	-1.33163	-0.413191	-0.852711	0.0263295	0.0632684	0.56412	4.79291	4.77603	4.48537	4.93377	5.13748	5.16569	4.66431	4.6859	4.49476
ENSDARG00000001754	58013	noc2l	protein_coding	ZFIN	3	NOC2-like nucleolar associated transcriptional repressor [Source:ZFIN;Acc:ZDB-GENE-000607-75]	3.97036	1.98927	0.900866	3.07767	0.00163121	0.0113187	10.3855	3.3765	1.90706	4.84594	0.000248496	0.00210872	2.61577	1.38723	-0.186922	2.96139	0.0793914	0.580761	2.99919	3.86413	5.00037	5.22272	0.957965	1.75366	2.57583	0.890041	3.72879
ENSDARG00000001760	100536295	tnxba	protein_coding	ZFIN	2	tenascin XBa [Source:ZFIN;Acc:ZDB-GENE-070103-5]	-2.43142	-1.2818	-1.74849	-0.815112	4.65758e-05	0.00102618	-2.35252	-1.23421	-1.68682	-0.781598	4.99946e-05	0.000621199	1.03354	0.0475931	-0.271669	0.366855	0.752909	0.94498	5.45793	5.41216	4.43209	4.69332	5.75498	5.79124	5.85721	5.81639	5.90602
ENSDARG00000001767	503537	slc29a2	protein_coding	ZFIN	2	solute carrier family 29 member 2 [Source:ZFIN;Acc:ZDB-GENE-050220-15]	2.05763	1.04099	-0.0138768	2.09585	0.05267	0.130904	2.64334	1.40236	0.322498	2.48223	0.0147955	0.0445985	1.28465	0.361377	-0.755062	1.47782	0.4973	0.857058	2.42474	2.74295	3.44559	3.39124	2.65396	0.349274	2.35053	2.0178	2.44659
ENSDARG00000001769	140818	ptpra	protein_coding	ZFIN	2	protein tyrosine phosphatase receptor type A [Source:ZFIN;Acc:ZDB-GENE-020107-1]	3.32864	1.73493	0.882028	2.58784	0.000703923	0.0061423	5.69592	2.50993	1.56291	3.45695	6.59756e-05	0.00076375	1.71118	0.774995	-0.197125	1.74712	0.108882	0.613035	4.21847	4.23579	5.67118	5.69151	2.04203	4.82023	3.3807	4.01167	3.89464
ENSDARG00000001771	553759	otol1a	protein_coding	ZFIN	1	otolin 1a [Source:NCBI gene;Acc:553759]	-1.80016	-0.848124	-1.92017	0.223923	0.111359	0.218957	-2.08355	-1.05905	-2.09518	-0.0229091	0.0457956	0.101975	-1.15743	-0.210922	-0.893548	0.471705	0.516709	0.866075	3.58668	1.92439	2.71459	3.44403	4.16586	4.50499	3.90815	3.84251	4.18889
ENSDARG00000001776	563901	stim2b	protein_coding	ZFIN	1	stromal interaction molecule 2b [Source:ZFIN;Acc:ZDB-GENE-120404-3]	-1.49771	-0.582754	-1.09486	-0.0706518	0.0286985	0.0856885	-1.36568	-0.449616	-0.946141	0.0469099	0.0723345	0.142278	1.09668	0.133139	-0.252369	0.518647	0.469493	0.846049	5.3574	5.06487	4.70339	5.32477	5.526	5.64335	5.29618	5.65282	5.64784
ENSDARG00000001777	393125	nup155	protein_coding	ZFIN	2	nucleoporin 155 [Source:ZFIN;Acc:ZDB-GENE-040426-711]	2.33247	1.22186	0.678331	1.76539	0.00030158	0.0033354	2.66086	1.41189	0.891229	1.93255	5.28008e-05	0.000648813	1.14079	0.19003	-0.193677	0.573736	0.30467	0.766077	7.49393	8.08298	8.47415	8.35121	7.01542	7.0058	6.97969	6.84338	7.19884
ENSDARG00000001781	564029	tspan11	protein_coding	ZFIN	2	tetraspanin 11 [Source:ZFIN;Acc:ZDB-GENE-041210-93]	-1.09737	-0.134056	-0.696966	0.428854	0.616074	0.723187	-1.43903	-0.525098	-1.0555	0.00530722	0.052019	0.111896	-1.31134	-0.391042	-0.81278	0.0306956	0.0665162	0.568173	4.46362	3.99478	4.20744	4.3035	4.55728	5.00664	4.89078	4.27981	4.46868
ENSDARG00000001782	393998	prkacba	protein_coding	ZFIN	2	protein kinase, cAMP-dependent, catalytic, beta a [Source:ZFIN;Acc:ZDB-GENE-040426-1351]	-1.4231	-0.509034	-1.27847	0.260405	0.176876	0.300303	-1.45625	-0.542261	-1.29035	0.205831	0.141632	0.232164	-1.0233	-0.0332269	-0.585418	0.518965	0.898722	0.978531	3.98714	3.62685	4.17537	3.04901	4.19063	4.28972	3.98869	4.55722	4.01963
ENSDARG00000001785	394032	irx2a	protein_coding	ZFIN	4	iroquois homeobox 2a [Source:ZFIN;Acc:ZDB-GENE-040426-1446]	1.04389	0.06197	-0.39738	0.52132	0.775649	0.847507	-1.03152	-0.0447738	-0.48446	0.394912	0.82956	0.875239	-1.07679	-0.106744	-0.469033	0.255545	0.536068	0.87562	5.65389	5.43995	5.94915	5.39348	5.84744	5.62595	5.6123	5.79871	5.56412
ENSDARG00000001788	335191	atp5po	protein_coding	ZFIN	3	ATP synthase peripheral stalk subunit OSCP [Source:ZFIN;Acc:ZDB-GENE-050522-147]	4.43417	2.14866	1.41196	2.88537	2.55513e-05	0.000745294	7.25524	2.85902	2.09384	3.6242	1.81683e-06	8.48292e-05	1.63621	0.71036	0.0188837	1.40184	0.0448564	0.538617	5.07786	5.72987	7.05793	6.89084	4.47902	3.59273	4.03999	3.78621	5.04632
ENSDARG00000001803	405763	kcnh6a	protein_coding	ZFIN	2	potassium voltage-gated channel, subfamily H (eag-related), member 6a [Source:ZFIN;Acc:ZDB-GENE-040702-5]	-1.82625	-0.868886	-1.33086	-0.406909	0.00131171	0.00971042	-1.73794	-0.797376	-1.24329	-0.351459	0.00191989	0.00986867	1.05082	0.0715102	-0.268458	0.411478	0.657509	0.915611	5.56659	5.15705	4.98196	5.02899	5.77559	5.81448	5.82832	6.04355	5.90278
ENSDARG00000001804	550424	zgc:112148	protein_coding	ZFIN	4	zgc:112148 [Source:ZFIN;Acc:ZDB-GENE-050417-235]	-1.85718	-0.893113	-1.8632	0.076975	0.0682301	0.156174	-2.07044	-1.04994	-1.99163	-0.108249	0.0315167	0.0774893	-1.11483	-0.156826	-0.769078	0.455427	0.589952	0.89599	3.65359	2.8845	2.48972	3.46121	4.28565	4.02336	3.77822	4.50584	3.80023
ENSDARG00000001807	564874	tnfrsf21	protein_coding	ZFIN	1	tumor necrosis factor receptor superfamily, member 21 [Source:ZFIN;Acc:ZDB-GENE-030131-5971]	-1.10048	-0.138136	-0.55317	0.276897	0.485448	0.612303	-1.09512	-0.131088	-0.530984	0.268809	0.491943	0.594943	1.0049	0.00704854	-0.317984	0.332081	0.963405	0.99277	5.37748	5.42148	5.22581	5.32477	5.54052	5.39367	5.26418	5.44577	5.40366
ENSDARG00000001817	798602	zmp:0000000521	protein_coding	ZFIN	1	zmp:0000000521 [Source:ZFIN;Acc:ZDB-GENE-130530-524]	-1.28497	-0.361741	-1.39159	0.668111	0.462097	0.591007	-1.09485	-0.130726	-1.15883	0.897379	0.788194	0.843535	1.17366	0.231015	-0.558408	1.02044	0.538798	0.876981	2.88215	2.82953	1.8426	3.52793	2.75705	3.2505	2.67652	3.07767	3.09542
ENSDARG00000001818	566347	c3b.2	protein_coding	ZFIN	1	complement component c3b, tandem duplicate 2 [Source:ZFIN;Acc:ZDB-GENE-030131-3063]	-1.02376	-0.0338724	-0.501389	0.433644	0.87822	0.919767	-1.24027	-0.310651	-0.755828	0.134526	0.155885	0.249164	-1.21149	-0.276778	-0.640568	0.0870112	0.124421	0.626264	5.50603	5.42612	5.6519	5.05751	5.5879	5.66908	5.73801	5.60886	5.30886
ENSDARG00000001825	568701	cfap43	protein_coding	ZFIN	1	cilia and flagella associated protein 43 [Source:ZFIN;Acc:ZDB-GENE-080815-3]	-1.67011	-0.739939	-1.303	-0.176878	0.0138721	0.051907	-1.62736	-0.702537	-1.24536	-0.159718	0.0150692	0.045193	1.02626	0.0374023	-0.38213	0.456934	0.850483	0.966761	5.53663	5.28002	5.44335	4.75033	5.95616	5.45903	5.81734	5.63301	5.9538
ENSDARG00000001829	503771	zgc:112982	protein_coding	ZFIN	5	zgc:112982 [Source:ZFIN;Acc:ZDB-GENE-050306-55]	2.28406	1.1916	0.609198	1.774	0.00067115	0.00595451	3.55692	1.83063	1.23954	2.42172	1.37862e-05	0.000252193	1.55728	0.639029	0.120716	1.15734	0.0194318	0.500135	5.31169	5.86242	6.30079	6.48344	4.7529	4.97949	4.08953	4.76086	5.26409
ENSDARG00000001835	548345	nalcn	protein_coding	ZFIN	5	sodium leak channel, non-selective [Source:ZFIN;Acc:ZDB-GENE-050410-12]	-1.57913	-0.659128	-1.04017	-0.278089	0.00244446	0.0152104	-1.6172	-0.693495	-1.05705	-0.329937	0.00117597	0.00685089	-1.02411	-0.0343667	-0.334917	0.266184	0.809041	0.957899	6.42628	6.3874	5.97732	5.8948	6.65285	6.59385	6.6239	6.69262	6.58753
ENSDARG00000001857	556421	aff4	protein_coding	ZFIN	3	AF4/FMR2 family, member 4 [Source:ZFIN;Acc:ZDB-GENE-100910-5]	1.8081	0.854478	0.372816	1.33614	0.0020355	0.0133378	1.77295	0.826152	0.364247	1.28806	0.00191669	0.00985968	-1.01983	-0.028326	-0.387574	0.330922	0.867575	0.971195	6.90642	7.22983	7.25615	7.64576	6.56085	6.81544	6.57908	6.65773	6.50655
ENSDARG00000001859	30416	dbx1b	protein_coding	ZFIN	1	developing brain homeobox 1b [Source:NCBI gene;Acc:30416]	12.6839	3.66492	2.23199	5.09786	9.27913e-05	0.00151342	17.205	4.10476	2.58622	5.62329	5.44711e-05	0.00066376	1.35645	0.439836	-1.48967	2.36934	0.631119	0.907126	2.6196	4.10304	4.82548	5.63208	-0.515966	1.21601	2.88729	1.49271	1.31619
ENSDARG00000001870	64615	atp1a1a.4	protein_coding	ZFIN	3	ATPase Na+/K+ transporting subunit alpha 1a, tandem duplicate 4 [Source:ZFIN;Acc:ZDB-GENE-001212-4]	-1.19795	-0.260565	-0.821556	0.300426	0.33454	0.470586	-1.31287	-0.39272	-0.930496	0.145055	0.138919	0.228973	-1.09593	-0.132155	-0.563631	0.29932	0.520319	0.868232	5.5128	5.51154	4.85951	5.70958	5.4765	5.74361	5.88554	5.27214	5.64396
ENSDARG00000001873	321928	phgdh	protein_coding	ZFIN	1	phosphoglycerate dehydrogenase [Source:ZFIN;Acc:ZDB-GENE-030131-647]	4.17518	2.06184	1.33769	2.78599	3.25681e-05	0.000848817	5.2062	2.38023	1.66885	3.09161	6.08573e-06	0.000156863	1.24694	0.318392	-0.254201	0.890985	0.251557	0.734975	5.94119	7.13809	7.52566	7.40407	5.18755	4.5972	5.27493	5.09805	5.30396
ENSDARG00000001879	557290	nav2b	protein_coding	ZFIN	2	neuron navigator 2b [Source:ZFIN;Acc:ZDB-GENE-061207-13]	3.19398	1.67536	0.43923	2.91148	0.0116834	0.0462159	4.13443	2.04769	0.811742	3.28364	0.00331212	0.0148804	1.29444	0.372333	-0.750192	1.49486	0.486916	0.852882	5.28426	5.96162	6.25551	6.78569	3.02835	5.15966	5.6458	4.65479	4.7827
ENSDARG00000001880	393515	stx3a	protein_coding	ZFIN	4	syntaxin 3A [Source:ZFIN;Acc:ZDB-GENE-040426-1489]	-1.10685	-0.146453	-0.576539	0.283634	0.475618	0.603061	-1.32458	-0.405537	-0.815292	0.00421722	0.0520778	0.112005	-1.19672	-0.259084	-0.588746	0.0705779	0.113518	0.61618	5.21927	4.9979	5.19416	4.87731	5.42002	5.36247	5.50685	5.20393	5.19155
ENSDARG00000001881	565158	cacnb3a	protein_coding	ZFIN	2	calcium channel, voltage-dependent, beta 3a [Source:ZFIN;Acc:ZDB-GENE-060221-2]	1.12682	0.172264	-1.5924	1.93693	0.836499	0.890916	1.48244	0.567977	-1.22024	2.35619	0.505254	0.606614	1.31559	0.395714	-1.17701	1.96844	0.59648	0.898059	1.07713	-1.04961	2.04542	1.01452	-0.226459	1.93424	1.62705	1.80758	1.46429
ENSDARG00000001882	559380	kbtbd12	protein_coding	ZFIN	2	kelch repeat and BTB (POZ) domain containing 12 [Source:NCBI gene;Acc:559380]	-1.5347	-0.617962	-1.24622	0.0102991	0.0533472	0.132083	-1.82598	-0.868673	-1.47165	-0.2657	0.00817804	0.0289366	-1.18979	-0.250711	-0.687914	0.186492	0.237768	0.726652	4.69724	4.80481	4.33868	3.82188	4.84938	5.27024	4.84103	5.09805	4.55382
ENSDARG00000001888	30672	ppm1ba	protein_coding	ZFIN	3	protein phosphatase, Mg2+/Mn2+ dependent, 1Ba [Source:ZFIN;Acc:ZDB-GENE-991102-16]	2.84223	1.50702	0.90115	2.11289	0.000120612	0.00177394	1.82404	0.867138	0.309175	1.4251	0.00508561	0.0204034	-1.55821	-0.639885	-1.13671	-0.14306	0.0154683	0.500135	5.6481	5.96799	6.22972	6.53099	5.58324	5.30347	5.56929	5.4136	4.58652
ENSDARG00000001889	573216	tuba1a	protein_coding	ZFIN	1	tubulin, alpha 1a [Source:ZFIN;Acc:ZDB-GENE-090507-4]	11.3615	3.50608	2.5232	4.48897	3.03555e-06	0.000312846	17.0937	4.09539	3.10056	5.09022	6.0668e-07	6.35911e-05	1.50452	0.589307	-0.185219	1.36383	0.124402	0.626264	5.93269	7.52187	8.49757	8.64787	4.36396	4.71714	4.45345	4.19585	5.06384
ENSDARG00000001890	323918	stt3b	protein_coding	ZFIN	2	STT3 oligosaccharyltransferase complex catalytic subunit B [Source:ZFIN;Acc:ZDB-GENE-030131-2638]	2.74467	1.45663	0.933504	1.97976	4.06774e-05	0.000956125	3.28936	1.71781	1.21506	2.22056	4.8546e-06	0.000139103	1.19846	0.261177	-0.111848	0.634202	0.154602	0.652585	6.85867	7.38799	7.99004	7.98774	6.29282	6.15814	6.31843	6.19179	6.54241
ENSDARG00000001891	561547	syt14b	protein_coding	ZFIN	2	synaptotagmin XIVb [Source:ZFIN;Acc:ZDB-GENE-041014-36]	-1.37134	-0.455589	-1.04423	0.13305	0.118597	0.228518	-1.45735	-0.543345	-1.11184	0.0251472	0.0595139	0.123172	-1.06272	-0.0877561	-0.51865	0.343138	0.667654	0.919325	4.60288	3.98224	4.33868	4.21515	4.93249	4.77356	4.72042	5.18772	4.67279
ENSDARG00000001897	541519	man2b1	protein_coding	ZFIN	2	mannosidase, alpha, class 2B, member 1 [Source:ZFIN;Acc:ZDB-GENE-050327-52]	-1.29216	-0.369789	-0.794893	0.0553141	0.0829094	0.17867	1.176	0.233892	-0.18113	0.648914	0.245526	0.350555	1.51959	0.603681	0.264176	0.943187	0.00200132	0.497544	5.6262	5.5375	5.77824	5.48449	5.31129	5.45903	5.45109	5.90829	6.07972
ENSDARG00000001898	447827	manea	protein_coding	ZFIN	3	mannosidase, endo-alpha [Source:ZFIN;Acc:ZDB-GENE-040912-87]	-1.34201	-0.424396	-1.07359	0.224796	0.181711	0.30545	-1.09758	-0.134327	-0.780304	0.511649	0.661144	0.740071	1.2227	0.290068	-0.209092	0.789229	0.231879	0.72288	4.23732	4.0439	3.88947	4.14248	4.0889	4.68388	3.89427	4.76815	4.38751
ENSDARG00000001906	559089	si:dkey-247m21.3	protein_coding	ZFIN	2	si:dkey-247m21.3 [Source:ZFIN;Acc:ZDB-GENE-091204-249]	-1.58082	-0.660669	-1.65447	0.333138	0.17492	0.297965	-2.05971	-1.04244	-1.99044	-0.0944325	0.0335404	0.0811348	-1.30294	-0.381769	-1.03297	0.269427	0.227993	0.720384	3.74426	3.0134	3.76573	2.53606	4.11501	3.86914	4.43441	4.58224	3.63812
ENSDARG00000001909	555361	vill	protein_coding	ZFIN	1	villin-like [Source:ZFIN;Acc:ZDB-GENE-081222-1]	-1.56639	-0.647447	-1.11317	-0.181723	0.0100999	0.0416994	-1.32726	-0.40845	-0.866153	0.0492532	0.0760793	0.147606	1.18017	0.238997	-0.105883	0.583877	0.158554	0.655788	4.95796	5.05891	4.51128	4.65652	5.15016	4.8802	4.89078	5.27726	5.2386
ENSDARG00000001910	554722	rorab	protein_coding	ZFIN	2	RAR-related orphan receptor A, paralog b [Source:NCBI gene;Acc:554722]	3.3201	1.73123	0.345865	3.11659	0.0181307	0.0623269	3.41927	1.77369	0.454396	3.09299	0.0122272	0.038784	1.02987	0.0424648	-1.46959	1.55452	0.952619	0.990329	1.37656	1.27232	1.99732	3.19988	0.221	0.905667	1.48619	1.17955	0.750595
ENSDARG00000001912	503566	drd4-rs	protein_coding	ZFIN	2	dopamine receptor D4 related sequence [Source:ZFIN;Acc:ZDB-GENE-051113-172]	-1.56671	-0.647734	-1.19448	-0.100988	0.0237006	0.0749276	-1.80869	-0.854943	-1.38016	-0.329723	0.00373791	0.0162522	-1.15445	-0.20721	-0.607275	0.192856	0.283942	0.752824	5.39619	4.77603	5.23102	4.62638	5.65173	5.86358	5.8679	5.45933	5.69358
ENSDARG00000001913	559824	palmda	protein_coding	ZFIN	3	palmdelphin a [Source:ZFIN;Acc:ZDB-GENE-070705-48]	-1.33317	-0.414863	-0.903756	0.0740312	0.0898801	0.189063	-1.3232	-0.404033	-0.87347	0.0654033	0.0858584	0.16123	1.00753	0.0108291	-0.366515	0.388173	0.951585	0.990084	5.75853	5.43995	5.14535	5.80011	5.81992	5.88569	5.95066	6.16995	5.85661
ENSDARG00000001929	494085	pink1	protein_coding	ZFIN	1	PTEN induced kinase 1 [Source:ZFIN;Acc:ZDB-GENE-041212-53]	-1.11218	-0.153391	-0.777767	0.470986	0.605087	0.714152	1.07373	0.102627	-0.512553	0.717808	0.724745	0.792499	1.19418	0.256018	-0.245652	0.757688	0.290771	0.757974	4.90391	5.08261	4.6185	5.14514	4.34202	4.90206	5.2036	4.83906	5.09826
ENSDARG00000001930	445186	klhl15	protein_coding	ZFIN	4	kelch-like family member 15 [Source:NCBI gene;Acc:445186]	-1.01107	-0.0158774	-0.497056	0.465301	0.944345	0.964905	-1.10079	-0.138535	-0.598983	0.321913	0.527609	0.626702	-1.08874	-0.122657	-0.500283	0.254968	0.495832	0.857018	5.75394	5.78509	5.85783	5.49287	5.79187	5.51684	6.02256	5.97593	5.58854
ENSDARG00000001933	568316	prkag2b	protein_coding	ZFIN	2	protein kinase, AMP-activated, gamma 2 non-catalytic subunit b [Source:ZFIN;Acc:ZDB-GENE-070912-442]	-1.63488	-0.709184	-1.31111	-0.107256	0.0243437	0.0762416	-1.74947	-0.80692	-1.3898	-0.224034	0.0103495	0.0343368	-1.07009	-0.097736	-0.518748	0.323276	0.624911	0.904963	4.74575	4.43305	4.16453	4.23525	4.70213	5.27583	5.18093	5.05699	4.91731
ENSDARG00000001937	100334818	LO018422.1	protein_coding	Clone-based (Ensembl) gene	1	solute carrier family 2, facilitated glucose transporter member 1-like [Source:NCBI gene;Acc:100334818]	-1.3236	-0.404472	-0.949374	0.14043	0.133052	0.246817	-1.21565	-0.281726	-0.810149	0.246697	0.270661	0.376894	1.08881	0.122746	-0.295135	0.540626	0.5373	0.876364	5.31239	5.69954	4.80468	5.34342	5.61103	5.03989	5.28027	5.16029	5.56001
ENSDARG00000001939	192334	b3gat3	protein_coding	ZFIN	3	beta-1,3-glucuronyltransferase 3 (glucuronosyltransferase I) [Source:ZFIN;Acc:ZDB-GENE-020419-3]	1.53637	0.619526	0.027574	1.21148	0.0415303	0.110775	1.97006	0.978242	0.385171	1.57131	0.00341481	0.015192	1.28228	0.358716	-0.18713	0.904562	0.179572	0.673966	4.42332	4.37665	4.98196	5.04047	4.40687	4.30073	3.45817	4.44349	4.3782
ENSDARG00000001940	553324	dnajc1	protein_coding	ZFIN	4	DnaJ (Hsp40) homolog, subfamily C, member 1 [Source:ZFIN;Acc:ZDB-GENE-061103-529]	1.68932	0.756445	0.270132	1.24276	0.00505687	0.0254252	1.77087	0.824459	0.354749	1.29417	0.00219988	0.010969	1.04827	0.0680136	-0.344787	0.480814	0.727998	0.938302	5.29856	5.82075	5.81338	5.82022	5.22999	4.91645	4.77443	5.02694	4.98632
ENSDARG00000001950	445486	ak1	protein_coding	ZFIN	2	adenylate kinase 1 [Source:ZFIN;Acc:ZDB-GENE-040822-37]	5.1741	2.37131	1.81175	2.93086	4.34427e-07	0.000273695	5.21597	2.38294	1.84544	2.92043	2.57133e-07	5.80534e-05	1.00809	0.0116299	-0.486872	0.510132	0.960633	0.992018	5.21767	5.66855	6.71923	7.119	4.63152	4.30073	4.58017	4.185	4.53719
ENSDARG00000001953	554477	pfkfb3	protein_coding	ZFIN	5	6-phosphofructo-2-kinase/fructose-2,6-biphosphatase 3 [Source:ZFIN;Acc:ZDB-GENE-040426-2724]	-1.00713	-0.0102482	-0.709248	0.688752	0.975253	0.98486	1.0312	0.0443195	-0.630983	0.719622	0.889601	0.920185	1.03855	0.0545677	-0.50281	0.611945	0.836033	0.963461	5.20105	4.92767	5.98658	4.60336	5.43045	4.86544	5.25878	5.16029	5.37587
ENSDARG00000001968	571688	dock5	protein_coding	ZFIN	1	dedicator of cytokinesis 5 [Source:ZFIN;Acc:ZDB-GENE-080108-4]	-1.00606	-0.00871905	-0.401652	0.384214	0.962555	0.977392	1.00223	0.00321291	-0.371786	0.378212	0.985537	0.989914	1.00831	0.011932	-0.294723	0.318586	0.934395	0.986275	6.64282	6.81987	6.67406	6.58095	6.55847	6.69956	6.65303	6.49819	6.65845
ENSDARG00000001969	324984	txlng	protein_coding	ZFIN	3	taxilin gamma [Source:ZFIN;Acc:ZDB-GENE-060616-122]	1.22866	0.297087	-0.117788	0.711962	0.146127	0.263558	1.4108	0.496514	0.0961849	0.896843	0.0188493	0.0531394	1.14824	0.199427	-0.13181	0.530663	0.216378	0.708249	5.79132	5.82778	6.27076	5.91051	5.51623	5.4834	5.74961	5.78081	5.79149
ENSDARG00000001971	566140	cthrc1b	protein_coding	ZFIN	4	collagen triple helix repeat containing 1b [Source:ZFIN;Acc:ZDB-GENE-050420-46]	-1.2202	-0.287114	-1.08407	0.509841	0.450938	0.580933	-1.88134	-0.911763	-1.65185	-0.171676	0.0195071	0.0545237	-1.54184	-0.62465	-1.17834	-0.0709547	0.0298699	0.510235	3.72746	2.96321	3.16996	3.40906	3.92144	4.44669	4.36569	4.03602	3.50762
ENSDARG00000001975	334098	hsd11b2	protein_coding	ZFIN	1	hydroxysteroid (11-beta) dehydrogenase 2 [Source:ZFIN;Acc:ZDB-GENE-030131-6030]	-1.59251	-0.6713	-1.29446	-0.0481436	0.0367121	0.101794	-1.56007	-0.641614	-1.25012	-0.0331127	0.0402457	0.0927538	1.02079	0.0296857	-0.409214	0.468586	0.886249	0.974962	4.23187	3.77966	4.10903	3.56017	4.48903	4.50499	4.42479	4.36877	4.61849
ENSDARG00000001976	497400	fkbp16	protein_coding	ZFIN	1	FKBP prolyl isomerase 16 [Source:ZFIN;Acc:ZDB-GENE-050208-116]	-1.25243	-0.324727	-1.09783	0.448375	0.381299	0.516486	-1.91548	-0.937703	-1.65853	-0.216877	0.0146592	0.0443173	-1.52941	-0.612976	-1.15101	-0.0749397	0.0285445	0.506742	3.98524	3.0619	3.82204	3.31772	4.23892	4.51448	4.78199	4.28997	3.85493
ENSDARG00000001993	100002040	myhb	protein_coding	ZFIN	2	myosin, heavy chain b [Source:ZFIN;Acc:ZDB-GENE-081124-1]	-1.51147	-0.595948	-1.1051	-0.0867953	0.0251265	0.0779987	-1.82689	-0.869387	-1.35746	-0.381315	0.00197544	0.0100834	-1.20869	-0.27344	-0.657401	0.110521	0.148182	0.647724	5.77799	5.48511	5.3838	5.13981	6.30705	5.77159	6.15061	6.1945	5.79149
ENSDARG00000001994	574003	stxbp1a	protein_coding	ZFIN	3	syntaxin binding protein 1a [Source:ZFIN;Acc:ZDB-GENE-050626-106]	2.37571	1.24836	0.672351	1.82437	0.000414086	0.00419504	2.48369	1.31249	0.757769	1.86721	0.000191074	0.00172216	1.04545	0.0641269	-0.378297	0.506551	0.759512	0.946111	6.21025	7.02644	6.7413	7.34631	5.71285	5.74764	5.74575	5.66067	5.70106
ENSDARG00000001999	100150128	adamts18	protein_coding	ZFIN	2	ADAM metallopeptidase with thrombospondin type 1 motif, 18 [Source:ZFIN;Acc:ZDB-GENE-070815-1]	-1.26629	-0.340604	-0.752476	0.071269	0.097483	0.199821	-1.56814	-0.649056	-1.04364	-0.254472	0.00348007	0.015396	-1.23838	-0.308453	-0.632806	0.0159005	0.0606384	0.562698	6.35195	6.26068	5.79943	6.1909	6.56796	6.70372	6.70163	6.20259	6.38867
ENSDARG00000002002	394045	lmcd1	protein_coding	ZFIN	2	LIM and cysteine-rich domains 1 [Source:ZFIN;Acc:ZDB-GENE-040426-1067]	-1.6126	-0.689389	-1.47053	0.0917499	0.0790017	0.172759	-2.06539	-1.04641	-1.79319	-0.29964	0.00964381	0.03258	-1.28078	-0.357024	-0.869541	0.155493	0.156548	0.653298	3.93053	3.52674	3.76573	2.88051	4.50887	4.07559	4.36569	4.38782	3.93329
ENSDARG00000002006	30486	rxrbb	protein_coding	ZFIN	3	retinoid x receptor, beta b [Source:NCBI gene;Acc:30486]	2.829	1.50029	0.608357	2.39223	0.00298103	0.0174693	7.30938	2.86975	1.68819	4.05131	0.000150437	0.00142794	2.58373	1.36946	0.134127	2.60479	0.0323433	0.512196	2.9374	3.41916	4.80468	4.47396	1.17209	0.168702	3.40046	2.87662	3.18355
ENSDARG00000002013	446167	grb10a	protein_coding	ZFIN	2	growth factor receptor-bound protein 10a [Source:ZFIN;Acc:ZDB-GENE-040822-32]	1.2047	0.268673	-0.192009	0.729356	0.230291	0.361458	1.09704	0.133619	-0.306653	0.57389	0.524074	0.623681	-1.09813	-0.135055	-0.501068	0.230959	0.440294	0.833289	5.65279	5.62483	5.64801	6.01888	5.71712	5.71096	5.67855	5.12668	5.69733
ENSDARG00000002016	393966	ppil2	protein_coding	ZFIN	1	peptidylprolyl isomerase (cyclophilin)-like 2 [Source:ZFIN;Acc:ZDB-GENE-040426-1096]	7.5584	2.91808	2.07972	3.75644	3.97011e-06	0.000343529	7.18358	2.8447	2.07184	3.61757	2.14722e-06	9.20546e-05	-1.05218	-0.073379	-1.05593	0.909169	0.874504	0.972671	3.16473	4.01955	5.17807	5.31536	2.33648	1.87652	2.8007	1.34461	2.44659
ENSDARG00000002020	561835	rictorb	protein_coding	ZFIN	4	RPTOR independent companion of MTOR, complex 2b [Source:ZFIN;Acc:ZDB-GENE-070810-5]	-1.04156	-0.0587464	-0.442076	0.324583	0.746241	0.825292	-1.0471	-0.0663992	-0.432337	0.299539	0.70185	0.773574	-1.00532	-0.00765276	-0.307534	0.292229	0.956942	0.990969	6.54216	6.4342	6.47333	6.53505	6.49774	6.62266	6.6239	6.57706	6.57333
ENSDARG00000002021	403051	pygb	protein_coding	ZFIN	1	phosphorylase, glycogen; brain [Source:ZFIN;Acc:ZDB-GENE-040928-2]	1.39387	0.479098	-0.18229	1.14049	0.141873	0.258302	1.4042	0.489752	-0.148198	1.1277	0.121345	0.20711	1.00741	0.0106534	-0.575405	0.596712	0.96932	0.99423	3.70883	3.82251	4.38614	3.78143	3.79792	3.64552	3.31973	3.23319	3.68417
ENSDARG00000002026	100462714	qkib	protein_coding	ZFIN	6	QKI, KH domain containing, RNA binding b [Source:ZFIN;Acc:ZDB-GENE-081028-54]	2.74856	1.45867	0.731796	2.18555	0.000786	0.0066719	1.53027	0.613783	-0.0360118	1.26358	0.0621721	0.127215	-1.79613	-0.84489	-1.4568	-0.232982	0.0105066	0.497544	5.41858	5.40278	5.86789	6.12776	5.24189	5.91107	5.21481	5.40428	4.1782
ENSDARG00000002031	559853	tox4a	protein_coding	ZFIN	1	TOX high mobility group box family member 4 a [Source:ZFIN;Acc:ZDB-GENE-070912-576]	15.8912	3.99016	2.6544	5.3259	2.00209e-05	0.00066939	8.19246	3.0343	2.06761	4.00098	1.19839e-05	0.000232506	-1.93973	-0.955858	-2.47584	0.564127	0.197783	0.6908	2.01545	3.41916	4.5027	4.41347	1.8687	0.785373	1.33007	-0.694922	0.499057
ENSDARG00000002037	564852	pfkfb2b	protein_coding	ZFIN	5	6-phosphofructo-2-kinase/fructose-2,6-biphosphatase 2b [Source:ZFIN;Acc:ZDB-GENE-120222-1]	-1.19092	-0.252072	-0.737909	0.233766	0.283143	0.418345	-1.43369	-0.519729	-0.98252	-0.0569374	0.0304985	0.0756351	-1.20385	-0.267657	-0.630512	0.0951977	0.135292	0.636252	4.84983	4.69378	4.51128	4.57996	5.11824	5.03989	5.02415	5.121	4.71037
ENSDARG00000002060	445142	brf2	protein_coding	ZFIN	5	BRF2 RNA polymerase III transcription initiation factor subunit [Source:NCBI gene;Acc:445142]	-1.11655	-0.159052	-0.909058	0.590953	0.654903	0.75458	-1.09161	-0.126459	-0.858574	0.605657	0.715465	0.784783	1.02285	0.0325936	-0.553181	0.618368	0.906307	0.979942	3.42371	3.43765	3.03354	3.51154	3.27989	3.86914	3.25607	3.61897	3.38286
ENSDARG00000002071	550502	adss2	protein_coding	ZFIN	1	adenylosuccinate synthase 2 [Source:NCBI gene;Acc:550502]	1.69121	0.758053	0.00893445	1.50717	0.0476892	0.122126	-1.01404	-0.0201074	-0.689995	0.64978	0.949365	0.963831	-1.71494	-0.778161	-1.39861	-0.157706	0.0177945	0.500135	4.83666	5.07081	4.60252	5.26734	4.67605	5.08518	5.2036	4.93281	3.85493
ENSDARG00000002077	450080	mnat1	protein_coding	ZFIN	1	MNAT1 component of CDK activating kinase [Source:ZFIN;Acc:ZDB-GENE-041010-203]	1.75779	0.813761	0.115291	1.51223	0.0256895	0.079189	1.55628	0.638097	-0.0166272	1.29282	0.0552731	0.116797	-1.12949	-0.175665	-0.801929	0.4506	0.55554	0.882593	4.18209	4.15984	4.54513	4.778	4.50887	3.96917	3.5317	4.27981	3.68417
ENSDARG00000002082	30502	csnk2a1	protein_coding	ZFIN	6	casein kinase 2, alpha 1 polypeptide [Source:ZFIN;Acc:ZDB-GENE-990415-27]	4.43631	2.14936	1.20091	3.09781	0.000280971	0.00318231	12.3155	3.6224	2.49661	4.74819	9.23182e-06	0.000195849	2.77607	1.47304	0.430728	2.51536	0.00917191	0.497544	4.97407	6.8718	7.08406	6.8829	2.7235	4.01	3.652	3.56978	4.99852
ENSDARG00000002084	337767	lamb2	protein_coding	ZFIN	1	laminin, beta 2 (laminin S) [Source:ZFIN;Acc:ZDB-GENE-081030-4]	1.21209	0.277493	-0.266246	0.821231	0.290761	0.426477	1.08667	0.119917	-0.40061	0.640445	0.627526	0.7124	-1.11541	-0.157575	-0.580373	0.265223	0.435819	0.831111	6.38616	6.11314	6.0991	6.99476	6.2195	6.50141	6.63228	6.22394	6.30518
ENSDARG00000002127	386967	stam	protein_coding	ZFIN	2	signal transducing adaptor molecule (SH3 domain and ITAM motif) 1 [Source:ZFIN;Acc:ZDB-GENE-031118-123]	1.81916	0.86327	0.375798	1.35074	0.00206184	0.0134596	2.09995	1.07035	0.599606	1.5411	0.000272827	0.00226605	1.15435	0.207082	-0.176226	0.59039	0.264621	0.741947	5.9734	6.26327	6.56073	6.79758	5.43564	5.59049	5.82101	5.43207	5.88646
ENSDARG00000002128	387304	cwf19l1	protein_coding	ZFIN	1	CWF19 like cell cycle control factor 1 [Source:NCBI gene;Acc:387304]	1.49149	0.576756	0.14377	1.00974	0.012875	0.0493875	2.04298	1.03068	0.597509	1.46385	0.000181559	0.00165825	1.36976	0.453922	0.0717883	0.836055	0.0233954	0.500135	5.01577	4.9979	5.61652	5.65092	4.78578	4.67544	4.3556	4.94573	5.09826
ENSDARG00000002131	373117	celf2	protein_coding	ZFIN	8	cugbp, Elav-like family member 2 [Source:NCBI gene;Acc:373117]	6.76705	2.75853	1.90021	3.61684	9.34668e-06	0.000471813	6.84524	2.7751	1.95037	3.59984	5.72793e-06	0.000150986	1.01155	0.0165744	-0.762035	0.795184	0.964077	0.99277	5.34884	6.69858	6.89849	7.34977	4.43823	4.90206	3.90815	4.54029	4.05511
ENSDARG00000002167	436925	cacnb1	protein_coding	ZFIN	5	calcium channel, voltage-dependent, beta 1 subunit [Source:ZFIN;Acc:ZDB-GENE-040718-399]	1.14527	0.195688	-0.26009	0.651465	0.371139	0.506874	1.1304	0.176827	-0.260193	0.613847	0.398517	0.506496	-1.01316	-0.0188606	-0.380121	0.3424	0.912062	0.981672	5.80433	5.92275	5.59648	6.22649	5.63829	5.89299	5.75346	5.70311	5.70106
ENSDARG00000002168	394172	tra2b	protein_coding	ZFIN	6	transformer 2 beta homolog [Source:ZFIN;Acc:ZDB-GENE-040426-1094]	1.48489	0.570354	0.000873293	1.13983	0.0496971	0.125693	1.65838	0.729777	0.176576	1.28298	0.0135833	0.0418572	1.11684	0.159423	-0.317101	0.635948	0.483235	0.851129	5.33012	5.82427	5.94915	5.67688	5.42524	4.57015	5.01777	4.89338	5.28416
ENSDARG00000002172	561935	aplnra	protein_coding	ZFIN	1	apelin receptor a [Source:NCBI gene;Acc:561935]	1.31088	0.390534	-0.207522	0.98859	0.182163	0.305877	1.3864	0.47134	-0.10987	1.05255	0.103476	0.184464	1.05761	0.0808066	-0.436259	0.597872	0.741428	0.941005	4.24365	4.10304	4.54513	4.74332	4.20285	4.18662	4.13742	3.53603	4.49476
ENSDARG00000002174	550607	itfg2	protein_coding	ZFIN	1	integrin alpha FG-GAP repeat containing 2 [Source:ZFIN;Acc:ZDB-GENE-041008-161]	-1.5299	-0.61344	-1.2009	-0.0259816	0.0419238	0.111514	-1.45977	-0.545737	-1.11906	0.0275819	0.0604225	0.124599	1.04805	0.0677029	-0.35831	0.493715	0.737234	0.940368	4.63316	4.27746	4.33868	4.2452	4.90282	5.00664	4.65611	4.55722	5.08115
ENSDARG00000002184	406843	igbp1	protein_coding	ZFIN	2	immunoglobulin (CD79A) binding protein 1 [Source:ZFIN;Acc:ZDB-GENE-040426-2928]	6.10473	2.60993	1.67718	3.54267	3.87515e-05	0.000935389	11.4869	3.52192	2.42077	4.62306	9.83547e-06	0.000203621	1.88164	0.91199	-0.38198	2.20596	0.152091	0.651048	2.1424	2.07377	4.70339	4.06595	0.221	1.21601	1.33007	1.80758	1.72145
ENSDARG00000002190	405840	chmp2bb	protein_coding	ZFIN	1	charged multivesicular body protein 2Bb [Source:NCBI gene;Acc:405840]	2.05812	1.04133	0.533018	1.54963	0.000664168	0.00590671	1.77579	0.828464	0.346234	1.31069	0.00256754	0.0123032	-1.15898	-0.212862	-0.628203	0.202479	0.288812	0.756617	5.51652	5.49397	6.3471	6.13045	5.66062	5.12909	5.30145	4.7754	5.29409
ENSDARG00000002192	65228	aspn	protein_coding	ZFIN	3	asporin (LRR class 1) [Source:ZFIN;Acc:ZDB-GENE-041105-7]	-2.37162	-1.24588	-1.96395	-0.527797	0.00239237	0.0149903	-1.97001	-0.978199	-1.6916	-0.264794	0.0109356	0.0357189	1.20387	0.267676	-0.186085	0.721437	0.22527	0.716959	4.17872	3.98224	3.10336	3.75381	4.36396	4.58824	4.36569	4.43436	4.83806
ENSDARG00000002193	30295	rho	protein_coding	ZFIN	1	rhodopsin [Source:NCBI gene;Acc:30295]	-1.12602	-0.171238	-0.99069	0.648215	0.659595	0.758068	-1.14003	-0.189071	-0.985381	0.60724	0.617123	0.703638	-1.01244	-0.0178328	-0.651602	0.615936	0.952529	0.990329	3.79091	4.35735	3.1481	3.94907	3.30279	4.21018	3.94898	3.75721	3.65363
ENSDARG00000002194	554272	rhd	protein_coding	ZFIN	2	Rh blood group, D antigen [Source:ZFIN;Acc:ZDB-GENE-051213-1]	-1.50607	-0.590785	-1.15717	-0.0243999	0.0421168	0.111905	-1.74712	-0.804979	-1.34941	-0.260547	0.00697758	0.0258133	-1.16006	-0.214195	-0.610924	0.182535	0.264914	0.74204	4.59074	4.70145	3.67692	4.43971	4.85714	4.82787	4.91846	4.64691	4.65749
ENSDARG00000002196	553688	bach1b	protein_coding	ZFIN	2	BTB and CNC homology 1, basic leucine zipper transcription factor 1 b [Source:ZFIN;Acc:ZDB-GENE-050522-220]	1.06475	0.0905087	-0.447829	0.628846	0.722696	0.807118	1.21329	0.278923	-0.240875	0.798721	0.267712	0.373948	1.13951	0.188414	-0.241223	0.618051	0.3613	0.79638	5.63614	5.25417	6.2219	5.45479	5.42524	5.82214	5.53394	5.50366	5.87327
ENSDARG00000002197	493916	pygl	protein_coding	ZFIN	2	phosphorylase, glycogen, liver [Source:ZFIN;Acc:ZDB-GENE-041205-1]	-1.0013	-0.00187331	-0.475534	0.471787	0.993323	0.996272	-1.04516	-0.0637207	-0.518691	0.39125	0.76736	0.826789	-1.0438	-0.0618474	-0.436757	0.313062	0.727675	0.938224	5.2068	5.10593	5.29707	5.02899	5.35577	5.15966	5.11667	5.53817	5.05218
ENSDARG00000002204	796767	hspb11	protein_coding	ZFIN	1	heat shock protein, alpha-crystallin-related, b11 [Source:NCBI gene;Acc:796767]	-1.11319	-0.154693	-1.0942	0.78481	0.728167	0.811568	1.01818	0.025994	-0.90683	0.958818	0.952987	0.966308	1.13342	0.180687	-0.57423	0.935604	0.614317	0.902371	2.95845	3.34271	3.29459	2.36411	2.91402	2.70475	2.70858	3.60276	2.7361
ENSDARG00000002210	449653	stk25a	protein_coding	ZFIN	4	serine/threonine kinase 25a [Source:ZFIN;Acc:ZDB-GENE-041010-92]	-1.36292	-0.446707	-1.0998	0.206386	0.163631	0.284366	-1.25693	-0.329902	-0.969565	0.309762	0.285902	0.393462	1.08433	0.116805	-0.372665	0.606275	0.615359	0.902371	4.40336	4.18195	4.1536	4.22523	4.79389	3.88386	4.61441	4.7088	4.66516
ENSDARG00000002213	245946	invs	protein_coding	ZFIN	2	inversin [Source:NCBI gene;Acc:245946]	-1.31089	-0.390545	-0.847035	0.0659453	0.0875457	0.185812	-1.52357	-0.607458	-1.04455	-0.170364	0.010118	0.0337588	-1.16224	-0.216914	-0.563661	0.129834	0.199996	0.692831	5.57107	5.1956	5.26696	5.22775	5.69132	5.81832	6.06652	5.6048	5.69733
ENSDARG00000002215	321129	rtca	protein_coding	ZFIN	2	RNA 3'-terminal phosphate cyclase [Source:ZFIN;Acc:ZDB-GENE-030131-9687]	4.28192	2.09826	1.44998	2.74654	8.67389e-06	0.000454692	6.58707	2.71964	2.07382	3.36545	4.67236e-07	5.92812e-05	1.53834	0.621378	0.115151	1.1276	0.019873	0.500135	6.05662	7.13668	7.61701	7.81145	4.96157	4.75767	5.18093	5.50802	5.4796
ENSDARG00000002216	556870	tbx3a	protein_coding	ZFIN	1	T-box transcription factor 3a [Source:ZFIN;Acc:ZDB-GENE-070209-80]	1.29772	0.375978	-0.06245	0.814406	0.0868786	0.184891	1.40393	0.489473	0.0658202	0.913126	0.0267298	0.0686519	1.08185	0.113495	-0.243751	0.470741	0.505159	0.860791	5.56058	6.12745	5.69399	5.93223	5.28852	5.41916	5.3067	5.31755	5.39906
ENSDARG00000002217	791709	scocb	protein_coding	ZFIN	1	short coiled-coil protein b [Source:NCBI gene;Acc:791709]	2.23319	1.1591	0.577434	1.74077	0.000831893	0.00694485	2.52445	1.33597	0.769876	1.90207	0.000195569	0.00175557	1.13043	0.176868	-0.314326	0.668063	0.451166	0.83855	5.44337	6.07229	6.23232	6.458	5.224	4.90927	4.83378	4.52317	5.29409
ENSDARG00000002219	570552	si:dkey-103j14.5	protein_coding	ZFIN	2	si:dkey-103j14.5 [Source:ZFIN;Acc:ZDB-GENE-090313-170]	-2.03339	-1.02389	-1.82838	-0.219396	0.0164784	0.0585148	-1.77317	-0.826329	-1.62555	-0.0271124	0.0436875	0.0985443	1.14676	0.197561	-0.322843	0.717965	0.42753	0.827952	3.57354	3.19832	3.19149	2.82851	3.95073	3.61054	3.83741	3.77178	4.1995
ENSDARG00000002220	449772	C5H9orf78	protein_coding	HGNC Symbol	1	zgc:103692 [Source:ZFIN;Acc:ZDB-GENE-041010-15]	10.2553	3.35829	2.00378	4.71281	0.000124305	0.0018006	13.0036	3.70084	2.33345	5.06823	5.38072e-05	0.000657688	1.26799	0.342546	-1.42726	2.11235	0.68313	0.925876	1.8012	2.25156	4.52831	3.94907	-0.878536	1.61936	1.41024	0.77901	0.750595
ENSDARG00000002230	436774	sypb	protein_coding	ZFIN	3	synaptophysin b [Source:ZFIN;Acc:ZDB-GENE-040718-205]	1.11982	0.163267	-0.298369	0.624904	0.459087	0.588132	1.07451	0.103675	-0.33939	0.54674	0.622181	0.707778	-1.04217	-0.0595924	-0.434312	0.315127	0.73706	0.940349	4.88199	4.68607	4.8729	5.15572	4.9971	4.98632	4.77443	4.64691	4.93646
ENSDARG00000002231	563806	plpp2a	protein_coding	ZFIN	1	phospholipid phosphatase 2a [Source:ZFIN;Acc:ZDB-GENE-140703-2]	1.26049	0.33398	-0.212278	0.880238	0.20975	0.338079	1.24559	0.316831	-0.209717	0.843378	0.216633	0.318935	-1.01196	-0.0171493	-0.481793	0.447494	0.937762	0.986635	4.21263	4.62281	4.27958	4.50741	3.90657	4.126	4.23971	3.99934	4.01963
ENSDARG00000002235	373882	mmp14a	protein_coding	ZFIN	1	matrix metallopeptidase 14a (membrane-inserted) [Source:ZFIN;Acc:ZDB-GENE-030901-1]	1.11489	0.156903	-0.278151	0.591957	0.450462	0.580428	1.08552	0.11839	-0.299283	0.536063	0.551439	0.647095	-1.02705	-0.0385127	-0.387408	0.310383	0.815521	0.959252	5.34516	5.13456	5.48318	5.47607	5.20589	5.30347	5.57365	5.20393	5.38053
ENSDARG00000002240	30388	psmb6	protein_coding	ZFIN	2	proteasome 20S subunit beta 6 [Source:ZFIN;Acc:ZDB-GENE-990415-216]	4.89347	2.29086	1.63256	2.94916	3.97927e-06	0.000343529	5.21552	2.38281	1.745	3.02062	1.81941e-06	8.48292e-05	1.06581	0.0919521	-0.499993	0.683897	0.742923	0.941582	5.20694	5.97434	7.08406	6.64247	4.3748	4.58824	4.52722	3.81463	4.64977
ENSDARG00000002249	792041	tbxas1	protein_coding	ZFIN	1	thromboxane A synthase 1 (platelet) [Source:ZFIN;Acc:ZDB-GENE-030131-8805]	1.03199	0.045432	-0.538664	0.629528	0.869348	0.914474	-1.10962	-0.150068	-0.705556	0.405421	0.57002	0.66288	-1.14512	-0.1955	-0.656906	0.265906	0.377271	0.804388	4.31557	3.80837	4.66542	4.0087	4.62245	4.26744	4.45345	4.39725	4.3015
ENSDARG00000002255	445478	epb41l3a	protein_coding	ZFIN	2	erythrocyte membrane protein band 4.1-like 3a [Source:ZFIN;Acc:ZDB-GENE-040822-8]	-1.43872	-0.524783	-1.01047	-0.0390986	0.0362347	0.100748	-1.48508	-0.570541	-1.03415	-0.106936	0.0196124	0.054741	-1.03222	-0.0457578	-0.428412	0.336896	0.800501	0.955807	6.36915	6.34883	6.01101	6.00138	6.77865	6.66162	6.2816	6.22129	6.6488
ENSDARG00000002259	768190	ca15c	protein_coding	ZFIN	1	carbonic anhydrase XV c [Source:ZFIN;Acc:ZDB-GENE-061013-737]	-2.64305	-1.40221	-2.40158	-0.402835	0.00956982	0.0400902	-2.67762	-1.42095	-2.40462	-0.437291	0.00804546	0.0286133	-1.01308	-0.0187472	-0.578067	0.540573	0.943468	0.988354	3.61721	3.03785	2.55762	2.63018	3.95073	4.1747	3.98869	4.71635	3.88153
ENSDARG00000002264	553805	mrpl41	protein_coding	ZFIN	2	mitochondrial ribosomal protein L41 [Source:NCBI gene;Acc:553805]	3.64305	1.86515	0.962416	2.76787	0.000619146	0.00561781	2.91988	1.54591	0.750477	2.34134	0.00101568	0.0061172	-1.24767	-0.319238	-1.27479	0.636319	0.483837	0.851482	2.67525	3.61064	3.86287	3.72566	2.54293	1.98973	2.08343	1.80758	1.77916
ENSDARG00000002267	393097	dcaf13	protein_coding	ZFIN	3	ddb1 and cul4 associated factor 13 [Source:NCBI gene;Acc:393097]	1.78929	0.839389	0.367923	1.31086	0.00198268	0.0130874	1.93202	0.950111	0.493049	1.40717	0.000588663	0.00404522	1.07977	0.110722	-0.295277	0.516721	0.566417	0.886632	5.16266	5.23843	6.0819	5.59755	4.82586	4.90206	4.94562	4.62299	5.08688
ENSDARG00000002271	393923	zfand5b	protein_coding	ZFIN	3	zinc finger, AN1-type domain 5b [Source:ZFIN;Acc:ZDB-GENE-040426-875]	2.25551	1.17345	0.641453	1.70545	0.000355854	0.00374828	2.34511	1.22966	0.71704	1.74228	0.000168612	0.00156726	1.03973	0.0562053	-0.364221	0.476631	0.777621	0.950065	5.93704	6.46609	6.64508	6.86849	5.29425	5.56787	5.76874	5.31755	5.56822
ENSDARG00000002285	406689	mcoln1a	protein_coding	ZFIN	1	mucolipin 1a [Source:ZFIN;Acc:ZDB-GENE-040426-2704]	1.27371	0.349031	-0.0558506	0.753913	0.0854103	0.182619	1.1069	0.146519	-0.239915	0.532953	0.428092	0.534836	-1.1507	-0.202512	-0.522398	0.117374	0.19498	0.688065	5.82897	5.76692	5.91072	6.14115	5.86293	5.77159	5.97062	5.47723	5.73062
ENSDARG00000002293	555440	si:ch211-197g15.6	protein_coding	ZFIN	2	si:ch211-197g15.6 [Source:ZFIN;Acc:ZDB-GENE-050208-457]	-1.50963	-0.594194	-1.32708	0.138689	0.103554	0.208556	-1.83652	-0.876975	-1.57889	-0.175057	0.0181502	0.051698	-1.21654	-0.282781	-0.775226	0.209665	0.237153	0.726599	3.68352	3.59424	3.29459	2.97919	4.19063	3.80871	3.9355	4.01167	3.65363
ENSDARG00000002295	101883345	si:dkey-21p1.3	protein_coding	ZFIN	1	si:dkey-21p1.3 [Source:ZFIN;Acc:ZDB-GENE-081105-162]	-1.65755	-0.729051	-1.18724	-0.270861	0.00435583	0.0230642	-1.76395	-0.818809	-1.25891	-0.378711	0.00142542	0.00795069	-1.06419	-0.0897579	-0.434339	0.254823	0.58374	0.893635	5.76299	5.5503	5.46562	5.00577	6.16742	5.88203	6.02256	6.02237	5.98785
ENSDARG00000002298	393244	ankrd22	protein_coding	ZFIN	1	ankyrin repeat domain 22 [Source:ZFIN;Acc:ZDB-GENE-040426-1120]	-1.0385	-0.0544974	-1.23189	1.1229	0.921999	0.95037	-1.67058	-0.740348	-1.81566	0.334959	0.161068	0.255551	-1.60865	-0.685851	-1.53522	0.163523	0.104824	0.610931	3.11788	2.74295	2.26443	3.13714	3.51378	3.2505	3.51367	4.185	2.33556
ENSDARG00000002299	100332997	arsh	protein_coding	ZFIN	2	arylsulfatase H [Source:ZFIN;Acc:ZDB-GENE-081104-120]	-1.11529	-0.15742	-0.696719	0.38188	0.539811	0.659031	-1.39383	-0.47905	-0.990794	0.0326942	0.0642569	0.130377	-1.24974	-0.32163	-0.729647	0.0863859	0.112533	0.614596	4.99538	4.63087	4.42302	5.091	5.14383	5.20725	5.37821	5.23055	4.85828
ENSDARG00000002300	387297	p2rx2	protein_coding	ZFIN	2	purinergic receptor P2X, ligand-gated ion channel, 2 [Source:ZFIN;Acc:ZDB-GENE-030319-2]	-1.5482	-0.630593	-2.45931	1.19813	0.470164	0.598294	-1.1045	-0.143393	-1.99851	1.71172	0.870156	0.906096	1.40172	0.487201	-0.897597	1.872	0.461391	0.842694	0.674806	1.00101	0.362606	0.704184	0.837671	-0.0377492	0.955674	0.042044	1.533
ENSDARG00000002304	554146	gins2	protein_coding	ZFIN	1	GINS complex subunit 2 [Source:ZFIN;Acc:ZDB-GENE-050419-19]	1.5693	0.650125	-0.135495	1.43575	0.0972761	0.199557	1.09489	0.130781	-0.575263	0.836826	0.695977	0.76884	-1.4333	-0.519344	-1.1893	0.150616	0.118071	0.620731	3.68787	4.22518	4.06305	3.66766	4.11501	3.5192	3.43919	3.44804	3.0256
ENSDARG00000002305	492719	me3	protein_coding	ZFIN	1	malic enzyme 3, NADP(+)-dependent, mitochondrial [Source:ZFIN;Acc:ZDB-GENE-041111-294]	1.91144	0.934659	0.521883	1.34743	0.000283002	0.0032001	1.9943	0.995886	0.598207	1.39356	0.000113214	0.00114162	1.04335	0.0612273	-0.27313	0.395585	0.699254	0.930608	5.68394	5.76325	6.40585	6.36753	5.34478	5.54026	5.34799	5.20929	5.4926
ENSDARG00000002311	553579	fabp11b	protein_coding	ZFIN	1	fatty acid binding protein 11b [Source:ZFIN;Acc:ZDB-GENE-050522-391]	-1.14417	-0.194296	-1.65149	1.2629	0.778187	0.849439	-1.00658	-0.00946477	-1.45635	1.43742	0.988957	0.992637	1.13668	0.184831	-0.966608	1.33627	0.7347	0.939964	2.24733	1.97592	0.869565	3.31772	2.24485	2.6712	1.69264	3.07767	2.12911
ENSDARG00000002330	378959	lhx8a	protein_coding	ZFIN	3	LIM homeobox 8a [Source:ZFIN;Acc:ZDB-GENE-031008-2]	-1.58081	-0.660666	-1.34865	0.0273159	0.0584673	0.140543	-1.1652	-0.220573	-0.9145	0.473354	0.504937	0.606425	1.35669	0.440093	-0.0746012	0.954787	0.0877052	0.590123	4.01152	3.38144	4.00342	3.56017	3.861	4.31166	3.94898	4.4883	4.53719
ENSDARG00000002332	321937	frmd6	protein_coding	ZFIN	3	FERM domain containing 6 [Source:ZFIN;Acc:ZDB-GENE-050522-354]	1.33621	0.418146	-0.013293	0.849586	0.0564624	0.137196	1.30644	0.385637	-0.0274129	0.798687	0.0648794	0.131342	-1.02279	-0.0325093	-0.367352	0.302334	0.837373	0.963612	6.2432	6.0782	6.36142	6.77371	6.1069	6.09628	6.32878	5.99158	6.20871
ENSDARG00000002333	557909	fam102bb	protein_coding	ZFIN	1	family with sequence similarity 102 member Bb [Source:ZFIN;Acc:ZDB-GENE-041014-330]	1.45945	0.545422	0.0340606	1.05678	0.0383215	0.104916	1.73639	0.796089	0.293452	1.29872	0.00449133	0.0186048	1.18976	0.250667	-0.194762	0.696096	0.246171	0.73211	4.92173	4.90791	5.27707	5.60142	5.01108	4.39624	4.39554	4.8867	4.8979
ENSDARG00000002336	30120	dlc	protein_coding	ZFIN	2	deltaC [Source:NCBI gene;Acc:30120]	2.94251	1.55705	0.795179	2.31892	0.000677338	0.00598552	3.16303	1.66131	0.923193	2.39942	0.000298379	0.00242323	1.07494	0.104261	-0.58911	0.797632	0.75084	0.944346	5.091	6.33656	5.69399	6.65372	4.66726	4.28972	4.49081	3.9617	4.63422
ENSDARG00000002339	449813	sgf29	protein_coding	ZFIN	3	SAGA complex associated factor 29 [Source:ZFIN;Acc:ZDB-GENE-041010-62]	1.65989	0.731088	-0.0459323	1.50811	0.0630736	0.14823	1.31071	0.390346	-0.32224	1.10293	0.258326	0.364299	-1.26641	-0.340742	-1.02725	0.345767	0.303647	0.765161	3.67388	3.26197	4.33868	3.80852	3.90657	3.1073	3.77822	4.07179	3.11797
ENSDARG00000002344	336681	tubb4b	protein_coding	ZFIN	2	tubulin, beta 4B class IVb [Source:ZFIN;Acc:ZDB-GENE-030131-8625]	11.8112	3.56208	2.25101	4.87315	5.18187e-05	0.00108167	21.0338	4.39464	3.12044	5.66884	4.38639e-06	0.000130339	1.78084	0.832557	0.114528	1.55059	0.0262809	0.503688	7.89548	9.65343	10.7289	10.5174	5.9047	6.41029	6.49196	6.51994	6.93725
ENSDARG00000002347	80374	cyp11a1	protein_coding	ZFIN	5	cytochrome P450, family 11, subfamily A, polypeptide 1 [Source:ZFIN;Acc:ZDB-GENE-010306-1]	-1.92863	-0.947577	-1.76448	-0.130679	0.0262308	0.0803876	-2.41259	-1.27059	-2.05736	-0.483812	0.00394389	0.016886	-1.25094	-0.323008	-0.822091	0.176075	0.185821	0.679834	3.76532	3.59424	3.1481	2.77457	4.51868	4.11356	3.97557	4.12951	3.86829
ENSDARG00000002353	393842	tagapa	protein_coding	ZFIN	3	T cell activation RhoGTPase activating protein a [Source:ZFIN;Acc:ZDB-GENE-040426-1877]	-1.64154	-0.715053	-1.31923	-0.110879	0.0238162	0.0751245	-1.77486	-0.827706	-1.41292	-0.242491	0.00912902	0.0313203	-1.08122	-0.112654	-0.527832	0.302525	0.568354	0.887128	4.45296	4.52241	4.14258	3.57603	4.78578	4.69226	4.55393	4.87325	4.47743
ENSDARG00000002355	100001676	shpk	protein_coding	ZFIN	2	sedoheptulokinase [Source:ZFIN;Acc:ZDB-GENE-060526-357]	-1.33676	-0.418743	-1.46327	0.62578	0.402757	0.536421	1.38358	0.468409	-0.663805	1.60062	0.388298	0.496492	1.84952	0.887152	-0.0192967	1.7936	0.0543865	0.55095	2.51118	1.63489	2.41846	2.85474	1.67166	2.19255	2.70858	3.53603	3.07252
ENSDARG00000002362	794012	ubald1a	protein_coding	ZFIN	3	UBA-like domain containing 1a [Source:NCBI gene;Acc:794012]	1.12197	0.166034	-0.311873	0.643941	0.466901	0.595407	1.14682	0.197636	-0.264338	0.65961	0.372807	0.48115	1.02215	0.0316018	-0.360226	0.423429	0.864577	0.970281	4.90021	5.15705	5.15634	4.9152	5.03179	4.5972	4.76684	4.6859	4.89137
ENSDARG00000002365	323020	cers5	protein_coding	ZFIN	1	ceramide synthase 5 [Source:ZFIN;Acc:ZDB-GENE-030131-1740]	1.27429	0.349693	-0.0836849	0.783071	0.105049	0.210758	1.12853	0.174446	-0.237607	0.5865	0.377649	0.486019	-1.12916	-0.175247	-0.528148	0.177655	0.303415	0.76499	5.1309	4.74666	5.53464	5.21767	5.27121	5.07238	5.19797	4.91979	5.08688
ENSDARG00000002369	NA	UBB	protein_coding	HGNC Symbol	1	si:ch211-202a12.4 [Source:ZFIN;Acc:ZDB-GENE-030131-8486]	4.54233	2.18343	1.25685	3.11002	0.00019824	0.00248992	6.26621	2.64759	1.69164	3.60354	4.28955e-05	0.000553537	1.37951	0.46416	-0.507482	1.4358	0.321445	0.77676	4.3563	4.50498	6.39892	6.14646	3.39092	3.76166	3.79324	2.24368	4.61056
ENSDARG00000002377	767710	mief2	protein_coding	ZFIN	3	mitochondrial elongation factor 2 [Source:ZFIN;Acc:ZDB-GENE-060929-864]	1.84181	0.881125	0.430175	1.33207	0.000973466	0.00779238	1.96698	0.975982	0.539372	1.41259	0.000316852	0.00254278	1.06796	0.0948574	-0.301887	0.491602	0.614694	0.902371	5.01788	5.20643	5.8443	5.5136	4.86486	4.58824	4.5888	4.78261	4.7542
ENSDARG00000002385	403064	atm	protein_coding	ZFIN	2	ATM serine/threonine kinase [Source:ZFIN;Acc:ZDB-GENE-040809-1]	-1.12749	-0.173114	-0.605852	0.259624	0.403729	0.537306	-1.10498	-0.144023	-0.555969	0.267924	0.464147	0.56858	1.02037	0.0290913	-0.310565	0.368748	0.856285	0.968261	7.00698	6.82339	6.91639	6.90346	6.98033	6.89026	7.24859	7.22593	7.06747
ENSDARG00000002391	450051	tlcd1	protein_coding	ZFIN	1	TLC domain containing 1 [Source:ZFIN;Acc:ZDB-GENE-041010-173]	-3.34692	-1.74283	-2.99176	-0.493905	0.00987987	0.0410425	-2.87846	-1.5253	-2.7709	-0.279689	0.0201147	0.0557675	1.16274	0.217535	-0.430646	0.865716	0.481884	0.850743	3.15486	2.68219	1.24396	2.90582	3.59023	3.61054	3.66839	3.44804	4.08973
ENSDARG00000002394	100415794	ugt5d1	protein_coding	ZFIN	1	UDP glucuronosyltransferase 5 family, polypeptide D1 [Source:ZFIN;Acc:ZDB-GENE-091118-36]	-1.27738	-0.353184	-1.49667	0.790301	0.516868	0.639281	-1.64042	-0.714062	-1.79623	0.368103	0.177928	0.275017	-1.28421	-0.360878	-1.16461	0.442851	0.350327	0.791462	2.95725	3.0619	2.90909	2.21008	3.45366	2.3279	3.63542	3.29502	2.76495
ENSDARG00000002396	402986	cry-dash	protein_coding	ZFIN	1	cryptochrome DASH [Source:NCBI gene;Acc:402986]	-1.5217	-0.605683	-1.13493	-0.0764316	0.027953	0.0841132	-1.77491	-0.827748	-1.33621	-0.319289	0.00373518	0.0162473	-1.1664	-0.222065	-0.592115	0.147985	0.217801	0.709229	4.57461	4.27746	4.1536	4.0087	4.99007	4.95878	4.78199	4.70121	4.72512
ENSDARG00000002401	678540	gale	protein_coding	ZFIN	5	UDP-galactose-4-epimerase [Source:ZFIN;Acc:ZDB-GENE-060421-6479]	-1.10473	-0.143695	-0.697972	0.410581	0.585507	0.697591	-1.17612	-0.234029	-0.76614	0.298081	0.359955	0.46815	-1.06462	-0.0903341	-0.520797	0.340129	0.658252	0.916059	5.20152	5.01031	5.42529	4.81187	5.55012	5.4141	5.07423	4.94573	5.38053
ENSDARG00000002402	324323	ercc3	protein_coding	ZFIN	1	excision repair cross-complementation group 3 [Source:NCBI gene;Acc:324323]	1.62781	0.702935	0.266565	1.13931	0.00401136	0.0217205	1.51657	0.600811	0.184346	1.01727	0.00810995	0.0287763	-1.07335	-0.102125	-0.461439	0.25719	0.550374	0.880855	5.38037	4.97908	6.06158	5.74508	5.48153	5.2131	5.15207	5.18228	5.22827
ENSDARG00000002403	567446	nusap1	protein_coding	ZFIN	1	nucleolar and spindle associated protein 1 [Source:NCBI gene;Acc:567446]	5.46396	2.44995	1.7921	3.10779	1.88448e-06	0.000290745	6.44978	2.68925	2.04429	3.33421	5.23778e-07	6.19239e-05	1.18042	0.239304	-0.277745	0.756353	0.336196	0.784462	5.92943	6.82515	7.49243	7.92103	5.01108	5.13526	4.95233	4.90664	5.19155
ENSDARG00000002405	561694	si:ch211-225b11.1	protein_coding	ZFIN	2	si:ch211-225b11.1 [Source:ZFIN;Acc:ZDB-GENE-060531-39]	-1.11812	-0.161079	-0.648895	0.326738	0.488837	0.615209	-1.20175	-0.265136	-0.733016	0.202744	0.243062	0.348013	-1.07479	-0.104057	-0.482266	0.274152	0.563027	0.885554	5.28506	5.03482	5.43886	4.92141	5.61561	5.37816	5.28027	5.19855	5.4128
ENSDARG00000002406	393368	zmynd10	protein_coding	ZFIN	1	zinc finger, MYND-type containing 10 [Source:NCBI gene;Acc:393368]	3.02179	1.5954	-0.726499	3.91731	0.161853	0.282335	15.6886	3.97164	0.820152	7.12313	0.017353	0.0499862	5.19181	2.37624	-0.933571	5.68605	0.145169	0.643976	-0.692472	-0.156527	1.72939	1.61492	-2.10093	-0.278757	-3.79921	-3.86485	1.31619
ENSDARG00000002411	571344	pde4cb	protein_coding	ZFIN	5	phosphodiesterase 4C, cAMP-specific b [Source:ZFIN;Acc:ZDB-GENE-030131-4075]	-1.05069	-0.071337	-0.495158	0.352484	0.722393	0.806876	-1.14409	-0.194206	-0.600206	0.211794	0.320828	0.42928	-1.0889	-0.122869	-0.454099	0.208361	0.437926	0.832425	5.25348	4.91452	5.24653	5.13447	5.28852	5.49303	5.42237	5.21464	5.31375
ENSDARG00000002445	323473	prdm1a	protein_coding	ZFIN	1	PR domain containing 1a, with ZNF domain [Source:ZFIN;Acc:ZDB-GENE-030131-2193]	-1.09379	-0.12934	-0.526467	0.267786	0.494689	0.620018	1.15739	0.21088	-0.174475	0.596234	0.258783	0.364833	1.26595	0.34022	0.0236106	0.656829	0.0371116	0.519775	5.63641	5.76325	5.67883	5.69876	5.4511	5.55413	5.46053	5.58842	5.89627
ENSDARG00000002463	101883655	arhgef37	protein_coding	ZFIN	2	Rho guanine nucleotide exchange factor (GEF) 37 [Source:ZFIN;Acc:ZDB-GENE-100514-3]	2.81859	1.49497	0.720375	2.26957	0.00107298	0.00834793	4.52913	2.17923	1.3231	3.03537	9.70931e-05	0.00101707	1.60688	0.684262	-0.243677	1.6122	0.13541	0.636484	2.69403	3.10882	3.82204	4.11018	1.98653	2.3279	1.24518	2.5781	2.37353
ENSDARG00000002467	334665	rdh14b	protein_coding	ZFIN	1	retinol dehydrogenase 14b [Source:ZFIN;Acc:ZDB-GENE-030131-6605]	1.15396	0.206594	-0.300703	0.713892	0.395547	0.529469	1.29235	0.369992	-0.128267	0.868251	0.132915	0.221496	1.11992	0.163398	-0.267984	0.594779	0.428544	0.828836	4.1981	3.90458	4.42302	4.532	4.12789	4.01	4.14915	4.05997	4.3782
ENSDARG00000002479	100005291	ercc6l	protein_coding	ZFIN	1	excision repair cross-complementation group 6-like [Source:NCBI gene;Acc:100005291]	1.76562	0.820177	0.406922	1.23343	0.000859403	0.00712103	1.65669	0.728305	0.332098	1.12451	0.00156228	0.00851817	-1.06575	-0.0918727	-0.407883	0.224137	0.541413	0.877473	6.3242	6.26586	6.98581	6.83758	6.23148	6.0217	6.23007	5.88502	6.13603
ENSDARG00000002483	568110	wnt7ab	protein_coding	ZFIN	2	wingless-type MMTV integration site family, member 7Ab [Source:ZFIN;Acc:ZDB-GENE-100922-44]	-1.21445	-0.280298	-0.93907	0.378473	0.375328	0.510807	1.0412	0.0582546	-0.602425	0.718934	0.852103	0.892953	1.26449	0.338553	-0.188408	0.865514	0.188853	0.681683	3.9854	3.86413	4.3483	3.52793	4.10201	3.67966	3.73217	4.46158	4.16744
ENSDARG00000002487	321289	noc3l	protein_coding	ZFIN	3	NOC3-like DNA replication regulator [Source:NCBI gene;Acc:321289]	1.45069	0.536739	0.114015	0.959463	0.0166846	0.0590657	1.79249	0.841966	0.434716	1.24922	0.000615877	0.00419699	1.23561	0.305227	-0.0258315	0.636285	0.0678819	0.568969	6.0483	5.92275	6.82117	6.3538	5.83571	5.70683	5.66227	6.00706	6.07685
ENSDARG00000002494	100499533	itgb6	protein_coding	ZFIN	3	integrin, beta 6 [Source:ZFIN;Acc:ZDB-GENE-100812-2]	-1.56244	-0.643798	-1.08377	-0.203821	0.00743959	0.0335542	-1.67636	-0.745328	-1.16789	-0.322762	0.00212329	0.0106733	-1.07291	-0.10153	-0.432643	0.229582	0.519854	0.867767	5.68836	5.5159	5.26188	5.17667	6.09383	5.70683	5.97722	5.8783	5.89627
ENSDARG00000002506	436785	C7H16orf87	protein_coding	HGNC Symbol	3	zgc:92818 [Source:NCBI gene;Acc:436785]	2.27194	1.18393	0.674491	1.69336	0.000224583	0.00272234	3.03798	1.60311	1.08585	2.12038	1.36847e-05	0.000251291	1.33717	0.419187	-0.0833666	0.921742	0.0949059	0.600791	4.47775	4.81899	5.23102	5.75207	3.93616	3.92715	3.82284	3.97436	4.3594
ENSDARG00000002507	572348	itga10	protein_coding	ZFIN	3	integrin, alpha 10 [Source:ZFIN;Acc:ZDB-GENE-100922-54]	-1.12233	-0.166494	-0.619711	0.286722	0.442266	0.573003	1.01419	0.0203257	-0.410895	0.451546	0.920573	0.943239	1.13825	0.18682	-0.167656	0.541296	0.275942	0.748605	6.57357	6.66758	6.3495	6.7354	6.57503	6.66589	6.36946	6.4194	6.80631
ENSDARG00000002508	569518	ankrd33ab	protein_coding	ZFIN	2	ankyrin repeat domain 33Ab [Source:ZFIN;Acc:ZDB-GENE-100729-1]	-1.38067	-0.465373	-2.81239	1.88165	0.675867	0.770155	-3.3135	-1.72836	-3.83574	0.37903	0.0999993	0.17996	-2.39992	-1.26298	-2.72919	0.203219	0.085624	0.588133	1.24963	-3.85697	0.972659	0.815215	2.7235	3.08199	2.22315	2.43893	1.59859
ENSDARG00000002509	768172	zgc:153911	protein_coding	ZFIN	1	zgc:153911 [Source:ZFIN;Acc:ZDB-GENE-061013-174]	-1.73511	-0.795027	-1.90766	0.317608	0.146931	0.264424	-2.33002	-1.22034	-2.28291	-0.157775	0.0274922	0.0701202	-1.34287	-0.425317	-1.1133	0.262667	0.205014	0.696978	3.30426	3.15426	1.8426	3.17927	3.81395	3.31709	3.94898	4.05997	3.11797
ENSDARG00000002510	550288	dmbx1b	protein_coding	ZFIN	1	diencephalon/mesencephalon homeobox 1b [Source:NCBI gene;Acc:550288]	1.30524	0.384313	-0.204812	0.973437	0.182576	0.306403	1.55499	0.636905	0.0528334	1.22098	0.0348064	0.0833572	1.19135	0.252592	-0.268493	0.773678	0.314637	0.772968	4.28635	4.06785	4.60252	4.78484	3.79792	4.6325	3.98869	3.97436	4.44213
ENSDARG00000002523	322347	hsdl2	protein_coding	ZFIN	3	hydroxysteroid dehydrogenase like 2 [Source:NCBI gene;Acc:322347]	1.66178	0.732727	0.320437	1.14502	0.00200883	0.0132129	2.19513	1.13431	0.733993	1.53462	3.41812e-05	0.00046689	1.32095	0.40158	0.0747936	0.728366	0.0197577	0.500135	5.96372	6.37785	6.6195	6.64059	5.5064	5.48822	5.4885	5.67625	5.91248
ENSDARG00000002533	560100	adora2b	protein_coding	ZFIN	2	adenosine A2b receptor [Source:ZFIN;Acc:ZDB-GENE-060511-1]	1.03629	0.0514328	-0.699923	0.802789	0.884887	0.924275	-1.12836	-0.17423	-0.886709	0.538249	0.606731	0.694553	-1.16931	-0.225663	-0.817933	0.366607	0.425889	0.827151	3.90784	3.83652	3.80816	4.02033	4.1783	3.33863	4.46288	3.6974	3.92052
ENSDARG00000002536	393482	tm9sf4	protein_coding	ZFIN	1	transmembrane 9 superfamily protein member 4 [Source:ZFIN;Acc:ZDB-GENE-040426-1575]	1.85145	0.888653	0.440314	1.33699	0.000868397	0.00715925	1.92639	0.945901	0.514403	1.3774	0.000375401	0.00287465	1.04048	0.0572472	-0.299482	0.413976	0.734768	0.939964	5.86556	6.05742	6.73031	6.28554	5.46131	5.73957	5.56054	5.47723	5.61255
ENSDARG00000002538	393168	smu1a	protein_coding	ZFIN	3	SMU1 DNA replication regulator and spliceosomal factor a [Source:NCBI gene;Acc:393168]	2.51233	1.32903	0.848525	1.80953	4.34634e-05	0.000996967	2.86714	1.51961	1.05004	1.98918	8.68675e-06	0.000189587	1.14123	0.190585	-0.233809	0.61498	0.350253	0.791462	5.22105	5.6957	6.03205	6.41458	4.72774	4.54258	4.78199	4.7088	4.86496
ENSDARG00000002546	393118	rundc3ab	protein_coding	ZFIN	2	RUN domain containing 3Ab [Source:NCBI gene;Acc:393118]	12.6911	3.66575	2.20338	5.12811	0.000112171	0.00169557	109.069	6.7691	4.1907	9.34749	7.22991e-05	0.000816073	8.59414	3.10335	0.237618	5.96909	0.0358832	0.516819	0.682175	3.3029	3.90258	4.3035	-3.68589	1.0167	-3.79921	0.222616	0.194202
ENSDARG00000002549	561049	eif3eb	protein_coding	ZFIN	5	eukaryotic translation initiation factor 3, subunit E, b [Source:NCBI gene;Acc:561049]	1.40629	0.491896	0.0449093	0.938882	0.0334238	0.0950533	1.40492	0.490489	0.0609576	0.920021	0.0282395	0.0714812	-1.00097	-0.00140636	-0.371005	0.368192	0.993576	0.998845	5.31756	5.22252	5.60453	5.71675	5.29425	5.36247	4.91159	5.30758	5.12076
ENSDARG00000002552	327321	mapkapk2a	protein_coding	ZFIN	1	MAPK activated protein kinase 2a [Source:ZFIN;Acc:ZDB-GENE-030131-5532]	3.94241	1.97908	1.26886	2.6893	4.03761e-05	0.000956125	6.58456	2.71909	1.91621	3.52197	5.34252e-06	0.000146816	1.67019	0.74001	-0.132969	1.61299	0.0901824	0.594738	3.64558	4.66267	5.26696	5.29155	1.8687	2.83167	3.1433	2.79336	3.30641
ENSDARG00000002564	450047	syngr1a	protein_coding	ZFIN	1	synaptogyrin 1a [Source:ZFIN;Acc:ZDB-GENE-041010-169]	1.08894	0.122929	-0.587858	0.833716	0.715124	0.801099	1.05841	0.081896	-0.603422	0.767214	0.80063	0.8535	-1.02885	-0.0410329	-0.622807	0.540741	0.881422	0.973926	4.01255	4.06785	3.56589	4.51566	3.71499	4.45657	3.94898	3.90994	3.92052
ENSDARG00000002571	447869	tmod2	protein_coding	ZFIN	1	tropomodulin 2 [Source:ZFIN;Acc:ZDB-GENE-040912-185]	2.67827	1.4213	0.868509	1.97409	8.82666e-05	0.00147375	3.81599	1.93206	1.35975	2.50437	5.52934e-06	0.000148539	1.4248	0.510757	-0.0542411	1.07575	0.0727608	0.571351	4.54755	5.50278	5.79943	5.56217	3.5715	3.64552	4.00169	4.14078	4.15659
ENSDARG00000002576	393671	cabp5a	protein_coding	ZFIN	2	calcium binding protein 5a [Source:ZFIN;Acc:ZDB-GENE-040426-1655]	-2.45457	-1.29547	-2.3062	-0.28474	0.015874	0.0569286	-2.13793	-1.09622	-2.10215	-0.0902807	0.0349064	0.0835462	1.1481	0.199254	-0.408353	0.80686	0.491777	0.855315	3.56782	3.52674	3.46341	2.03761	3.49402	3.74563	4.23971	3.92306	4.11236
ENSDARG00000002582	246222	tbx15	protein_coding	ZFIN	3	T-box transcription factor 15 [Source:ZFIN;Acc:ZDB-GENE-020529-1]	-1.30665	-0.385878	-0.867084	0.0953281	0.107015	0.213253	-1.37042	-0.45462	-0.914899	0.0056582	0.052491	0.112632	-1.0488	-0.0687426	-0.444614	0.307129	0.699612	0.930717	6.09509	5.81723	5.46562	6.15968	6.38154	6.1762	6.2022	6.36277	6.19553
ENSDARG00000002587	553166	dpysl3	protein_coding	ZFIN	2	dihydropyrimidinase like 3 [Source:NCBI gene;Acc:553166]	4.41676	2.14299	1.39373	2.89224	3.11217e-05	0.000829006	6.10732	2.61054	1.88571	3.33537	2.73096e-06	0.000103146	1.38276	0.46755	-0.0399355	0.975036	0.0680571	0.568969	6.94627	8.02529	8.39806	8.75751	5.85133	6.19992	5.954	5.98846	6.39561
ENSDARG00000002589	447930	mylpfb	protein_coding	ZFIN	2	myosin light chain, phosphorylatable, fast skeletal muscle b [Source:ZFIN;Acc:ZDB-GENE-040912-115]	3.21578	1.68517	0.983526	2.38681	0.000166718	0.00221307	3.33015	1.73559	1.06044	2.41074	8.84205e-05	0.000946662	1.03557	0.0504183	-0.663719	0.764556	0.881305	0.973919	4.13948	4.12603	4.91881	5.8948	3.68043	3.13218	4.01457	3.635	3.71407
ENSDARG00000002591	317679	ruvbl1	protein_coding	ZFIN	2	RuvB-like AAA ATPase 1 [Source:NCBI gene;Acc:317679]	3.38162	1.75772	1.20278	2.31265	1.08968e-05	0.000508815	4.35471	2.12258	1.57035	2.6748	1.32307e-06	7.53053e-05	1.28776	0.36486	-0.128079	0.8578	0.134067	0.63461	5.3633	6.01494	6.77021	6.60046	4.26248	4.68388	4.81917	4.95852	4.79674
ENSDARG00000002593	558311	slc45a2	protein_coding	ZFIN	1	solute carrier family 45 member 2 [Source:ZFIN;Acc:ZDB-GENE-050208-97]	2.58029	1.36753	0.490845	2.24422	0.00496427	0.0251118	2.26172	1.17742	0.372962	1.98188	0.00742825	0.0270448	-1.14085	-0.19011	-1.07328	0.693057	0.650093	0.913173	3.12858	3.86413	3.92846	3.83512	2.78984	3.40136	2.17807	2.73507	2.29656
ENSDARG00000002597	327625	pabpc1l	protein_coding	ZFIN	6	poly(A) binding protein, cytoplasmic 1-like [Source:ZFIN;Acc:ZDB-GENE-030131-5836]	1.48229	0.567828	-0.7654	1.90106	0.374873	0.510368	-1.31774	-0.398068	-1.54856	0.75242	0.468686	0.572676	-1.95328	-0.965896	-2.03254	0.100743	0.0723268	0.571193	1.85197	1.09723	1.7871	1.99107	1.98653	2.0947	2.73995	1.96804	1.15113
ENSDARG00000002600	100005716	pcsk1	protein_coding	ZFIN	2	proprotein convertase subtilisin/kexin type 1 [Source:ZFIN;Acc:ZDB-GENE-071009-1]	-1.06142	-0.0859902	-0.535747	0.363767	0.686761	0.778803	-1.25865	-0.331878	-0.759865	0.0961094	0.117962	0.202868	-1.18582	-0.245888	-0.592334	0.100559	0.149455	0.648392	5.01339	4.81899	4.76931	4.95211	5.22999	5.04645	5.24791	5.13797	4.9044
ENSDARG00000002601	140746	irx7	protein_coding	ZFIN	1	iroquois homeobox 7 [Source:ZFIN;Acc:ZDB-GENE-020103-1]	1.16349	0.21846	-0.641158	1.07808	0.592839	0.703718	1.19167	0.25298	-0.582183	1.08814	0.524855	0.624492	1.02422	0.0345197	-0.695235	0.764275	0.920291	0.983397	3.80058	4.17094	4.7183	3.15836	3.47398	4.04971	3.63542	3.48388	3.71407
ENSDARG00000002607	561879	unm_sa1614	protein_coding	ZFIN	1	un-named sa1614 [Source:ZFIN;Acc:ZDB-GENE-120411-1]	-1.13997	-0.188994	-0.630953	0.252965	0.373001	0.508547	-1.39211	-0.477274	-0.899626	-0.0549219	0.0296408	0.07403	-1.22118	-0.28828	-0.631221	0.0546603	0.0926168	0.598027	5.80083	5.49397	5.53884	5.65838	6.11985	5.75567	6.23283	5.78441	5.8227
ENSDARG00000002609	565986	rnf145a	protein_coding	ZFIN	2	ring finger protein 145a [Source:ZFIN;Acc:ZDB-GENE-111012-3]	1.13137	0.178072	-0.221306	0.577451	0.353587	0.490025	1.23591	0.305571	-0.0774601	0.688602	0.108661	0.191181	1.0924	0.127499	-0.186513	0.441511	0.396919	0.812854	6.02238	5.99009	6.33989	6.08962	6.01281	5.91824	5.7801	5.99469	6.05365
ENSDARG00000002613	393196	rpa3	protein_coding	ZFIN	1	replication protein A3 [Source:ZFIN;Acc:ZDB-GENE-040426-977]	5.21325	2.38218	1.60806	3.15631	1.47353e-05	0.000573784	5.87439	2.55444	1.79048	3.3184	6.12993e-06	0.000156948	1.12682	0.172255	-0.730279	1.07479	0.687277	0.927002	3.35418	4.00722	5.18346	5.12911	2.24485	2.23909	3.21201	1.91651	2.90115
ENSDARG00000002632	353365	anxa11b	protein_coding	ZFIN	3	annexin A11b [Source:ZFIN;Acc:ZDB-GENE-030707-5]	2.4882	1.3151	0.841461	1.78875	4.18388e-05	0.000971101	2.445	1.28983	0.834539	1.74513	3.42508e-05	0.000467613	-1.01767	-0.0252697	-0.387447	0.336907	0.882687	0.973944	6.17809	6.47283	6.93246	7.23837	5.85133	5.92537	5.64994	5.61291	5.74155
ENSDARG00000002634	NA	b4galt1	protein_coding	ZFIN	2	UDP-Gal:betaGlcNAc beta 1,4- galactosyltransferase, polypeptide 1 [Source:ZFIN;Acc:ZDB-GENE-050417-236]	1.58302	0.66268	0.0212623	1.3041	0.0438229	0.114927	2.18544	1.12792	0.465311	1.79053	0.00274111	0.0129275	1.38055	0.465241	-0.160997	1.09148	0.13275	0.634107	3.90224	3.76509	4.85951	4.3035	3.00061	3.42168	3.94898	4.0239	3.89464
ENSDARG00000002635	407982	zgc:85722	protein_coding	ZFIN	1	zgc:85722 [Source:ZFIN;Acc:ZDB-GENE-040516-7]	-1.0878	-0.121408	-0.598271	0.355455	0.592176	0.703361	-1.10771	-0.147578	-0.605841	0.310685	0.499455	0.601711	-1.01831	-0.0261701	-0.399649	0.347309	0.882188	0.973944	5.53372	5.38859	5.65964	5.16624	5.51133	5.62595	5.56492	5.93119	5.42189
ENSDARG00000002642	378838	sh3gl1b	protein_coding	ZFIN	2	SH3-domain GRB2-like 1b [Source:ZFIN;Acc:ZDB-GENE-031001-6]	4.71605	2.23758	1.32675	3.14841	0.000135396	0.00190466	6.58047	2.71819	1.75134	3.68504	3.69662e-05	0.000494717	1.39533	0.480611	-0.660181	1.6214	0.379909	0.805282	2.44541	3.15426	3.97886	4.2452	1.17209	1.11979	1.8155	2.54454	1.533
ENSDARG00000002644	573765	rgs5a	protein_coding	ZFIN	2	regulator of G protein signaling 5a [Source:ZFIN;Acc:ZDB-GENE-030131-7570]	16.6699	4.05917	0.373701	7.74464	0.0332985	0.0948269	-1.02078	-0.0296771	-1.96953	1.91018	0.974178	0.9816	-17.0163	-4.08885	-7.5671	-0.610594	0.0246089	0.502235	0.531695	1.50059	0.202141	2.53606	2.50393	1.11979	0.448714	-0.164407	-3.89326
ENSDARG00000002656	556789	stxbp5a	protein_coding	ZFIN	3	syntaxin binding protein 5a (tomosyn) [Source:ZFIN;Acc:ZDB-GENE-041001-161]	-1.47721	-0.562871	-0.947294	-0.178448	0.00741034	0.033444	-1.48335	-0.568862	-0.936262	-0.201463	0.00520982	0.0207675	-1.00416	-0.00599135	-0.306302	0.29432	0.966331	0.993508	6.18853	6.10448	5.72755	5.83676	6.31833	6.34263	6.39677	6.43779	6.34395
ENSDARG00000002659	334728	mapre1b	protein_coding	ZFIN	3	microtubule-associated protein, RP/EB family, member 1b [Source:ZFIN;Acc:ZDB-GENE-040426-2256]	4.46927	2.16004	1.47328	2.8468	1.17308e-05	0.00052398	5.48381	2.45518	1.79036	3.11999	2.06912e-06	9.03873e-05	1.227	0.29514	-0.177225	0.767505	0.200505	0.693076	6.73658	7.41158	8.348	8.45667	5.99886	5.63902	6.08496	5.66067	6.29285
ENSDARG00000002663	336159	optn	protein_coding	ZFIN	2	optineurin [Source:NCBI gene;Acc:336159]	3.66193	1.8726	0.692187	3.05302	0.00444339	0.0233852	3.86529	1.95057	0.824292	3.07686	0.00242376	0.011785	1.05553	0.0779711	-1.24634	1.40229	0.900891	0.978867	1.4621	0.666596	2.93486	3.17927	0.957965	1.30621	1.15498	-0.164407	1.66133
ENSDARG00000002666	556608	kcnj1b	protein_coding	ZFIN	1	potassium inwardly rectifying channel subfamily J member 1b [Source:ZFIN;Acc:ZDB-GENE-070620-9]	1.21778	0.284255	-0.408089	0.976598	0.391809	0.525977	-1.33117	-0.412697	-1.03837	0.212979	0.178077	0.275168	-1.62108	-0.696952	-1.23721	-0.156696	0.0153345	0.500135	4.0861	3.73549	3.97886	4.0087	4.6848	4.3651	4.1256	4.2489	3.54137
ENSDARG00000002670	407686	ATG14	protein_coding	HGNC Symbol	2	zgc:113944 [Source:ZFIN;Acc:ZDB-GENE-050913-155]	1.1524	0.204638	-0.241418	0.650694	0.340298	0.476547	1.20078	0.263975	-0.166984	0.694933	0.208956	0.310253	1.04199	0.0593364	-0.303801	0.422474	0.730149	0.939206	5.30547	5.43536	5.37912	5.48449	5.26539	5.11668	5.09257	5.57186	5.09826
ENSDARG00000002682	393726	tbcela	protein_coding	ZFIN	5	tubulin folding cofactor E-like a [Source:ZFIN;Acc:ZDB-GENE-040426-1719]	-1.30838	-0.387783	-0.850326	0.0747603	0.0934008	0.194146	-1.16231	-0.217001	-0.663487	0.229486	0.313414	0.422157	1.12567	0.170782	-0.18846	0.530025	0.323705	0.777764	5.64077	5.63689	5.24653	5.59755	5.75082	5.36772	5.69063	6.0908	5.74518
ENSDARG00000002685	494057	fam113	protein_coding	ZFIN	5	family with sequence similarity 113 [Source:ZFIN;Acc:ZDB-GENE-041212-23]	-2.63878	-1.39987	-2.45142	-0.348316	0.0129181	0.0495041	-2.36862	-1.24405	-2.28872	-0.199372	0.0231102	0.0617792	1.11406	0.155822	-0.448366	0.76001	0.587432	0.894929	3.38813	3.3622	2.96017	1.99107	3.89154	3.03	3.92189	4.1067	3.84145
ENSDARG00000002690	436784	rabif	protein_coding	ZFIN	4	RAB interacting factor [Source:ZFIN;Acc:ZDB-GENE-040718-216]	16.6378	4.0564	1.15246	6.96033	0.00982225	0.0408582	18.2048	4.18625	1.5718	6.80069	0.00417673	0.0175913	1.09418	0.129853	-3.32779	3.58749	0.936674	0.986635	-1.1977	1.35249	1.54094	1.01452	-3.68589	-3.73819	-1.47729	-0.694922	-3.89326
ENSDARG00000002696	406483	gnb3b	protein_coding	ZFIN	5	guanine nucleotide binding protein (G protein), beta polypeptide 3b [Source:ZFIN;Acc:ZDB-GENE-040426-2280]	-1.44145	-0.527523	-1.18498	0.129932	0.106828	0.21308	-2.03746	-1.02677	-1.64856	-0.404975	0.00338861	0.0151141	-1.41348	-0.499246	-0.951945	-0.0465483	0.0331066	0.514989	4.49438	4.0439	4.48537	3.49496	5.03862	4.81256	5.08648	4.40662	4.58652
ENSDARG00000002701	393366	rasl12	protein_coding	ZFIN	4	RAS-like, family 12 [Source:NCBI gene;Acc:393366]	-1.1077	-0.147569	-0.903116	0.607978	0.680418	0.77371	-1.23063	-0.299395	-1.02307	0.42428	0.388294	0.496492	-1.11097	-0.151825	-0.728852	0.425201	0.579989	0.892337	4.11971	4.38621	4.14258	3.60722	4.49898	4.08836	3.85184	4.58224	3.80023
ENSDARG00000002707	445409	her11	protein_coding	ZFIN	1	hairy-related 11 [Source:ZFIN;Acc:ZDB-GENE-040824-4]	-2.04616	-1.03292	-1.88886	-0.176977	0.0216449	0.0703839	-1.59307	-0.671808	-1.53404	0.190426	0.11637	0.200792	1.28442	0.361113	-0.204189	0.926415	0.191227	0.683941	3.29091	3.40042	3.08046	2.28915	3.27989	3.71302	3.18947	3.60276	3.77208
ENSDARG00000002710	767714	ncl	protein_coding	ZFIN	5	nucleolin [Source:ZFIN;Acc:ZDB-GENE-030131-6986]	4.41535	2.14253	1.39788	2.88718	2.93141e-05	0.000801609	6.03954	2.59444	1.87862	3.31026	2.54671e-06	0.000100791	1.36785	0.451912	-0.0178408	0.921665	0.0580733	0.558755	8.00904	8.87414	9.70117	9.62555	6.9075	7.12986	7.22246	7.11743	7.49422
ENSDARG00000002720	325106	utp15	protein_coding	ZFIN	2	UTP15 small subunit processome component [Source:NCBI gene;Acc:325106]	1.53807	0.621123	0.147946	1.0943	0.0139574	0.0520996	1.52285	0.606774	0.152397	1.06115	0.0126961	0.0398978	-1.01	-0.0143497	-0.414828	0.386128	0.939574	0.987307	5.195	5.48511	5.38847	5.75207	4.82586	5.07238	5.05566	5.14917	4.83125
ENSDARG00000002722	101886079	ankrd2	protein_coding	ZFIN	1	ankyrin repeat domain 2 (stretch responsive muscle) [Source:ZFIN;Acc:ZDB-GENE-090313-383]	-2.58287	-1.36897	-2.17688	-0.561069	0.00283102	0.0168461	-2.69465	-1.4301	-2.22372	-0.636468	0.00181358	0.00945401	-1.04328	-0.0611228	-0.513334	0.391088	0.775235	0.949429	3.59215	3.95681	2.3045	2.77457	3.89154	4.02336	4.03999	3.80049	3.94594
ENSDARG00000002728	561898	kiss1ra	protein_coding	ZFIN	1	KISS1 receptor a [Source:ZFIN;Acc:ZDB-GENE-070912-521]	-1.6267	-0.70195	-1.72625	0.322349	0.162883	0.283545	-1.52301	-0.606929	-1.61784	0.403982	0.217596	0.31995	1.06808	0.0950206	-0.61126	0.801301	0.776248	0.949774	3.31055	2.29278	2.48972	3.35495	3.13429	3.55643	3.97557	4.01167	3.66898
ENSDARG00000002731	282667	sdc2	protein_coding	ZFIN	1	syndecan 2 [Source:ZFIN;Acc:ZDB-GENE-021206-3]	2.04881	1.03479	0.448282	1.62129	0.00211877	0.0137505	2.84274	1.50728	0.919833	2.09473	9.00225e-05	0.000958274	1.38751	0.472496	-0.0478957	0.992889	0.071658	0.571193	5.17793	5.43075	6.07033	6.21894	4.3748	4.92359	4.75153	4.33972	5.31375
ENSDARG00000002732	30202	spon2b	protein_coding	ZFIN	2	spondin 2b, extracellular matrix protein [Source:ZFIN;Acc:ZDB-GENE-990415-161]	-1.30734	-0.386636	-1.38885	0.615581	0.420265	0.552741	-1.27149	-0.346524	-1.32833	0.635278	0.459988	0.564998	1.02819	0.0401113	-0.707279	0.787502	0.909614	0.980896	3.83979	3.91782	3.67692	3.37321	3.08229	4.08836	4.5888	4.16306	3.82784
ENSDARG00000002745	406528	tdh	protein_coding	ZFIN	6	L-threonine dehydrogenase [Source:ZFIN;Acc:ZDB-GENE-040426-2379]	3.53167	1.82035	1.24409	2.39662	1.12116e-05	0.000513918	4.03824	2.01373	1.45119	2.57627	2.92052e-06	0.000105393	1.14344	0.193376	-0.279088	0.66584	0.393241	0.811937	5.76238	6.5556	7.02082	7.06525	4.93249	4.95181	5.18663	5.3519	5.03452
ENSDARG00000002748	406272	sema6d	protein_coding	ZFIN	1	sema domain, transmembrane domain (TM), and cytoplasmic domain, (semaphorin) 6D [Source:ZFIN;Acc:ZDB-GENE-040426-1933]	-1.4664	-0.552279	-1.0707	-0.0338567	0.0385225	0.1053	-1.49962	-0.584596	-1.08075	-0.0884439	0.0243364	0.0641558	-1.02265	-0.0323175	-0.434713	0.370078	0.865141	0.970433	6.08028	5.91287	5.70527	5.60529	6.23148	6.72636	5.9338	6.32374	6.20345
ENSDARG00000002750	563332	phf20a	protein_coding	ZFIN	1	PHD finger protein 20, a [Source:ZFIN;Acc:ZDB-GENE-070912-270]	4.79222	2.26069	1.28529	3.23609	0.0002301	0.00277227	10.4017	3.37875	2.14893	4.60856	4.64477e-05	0.000585772	2.17054	1.11805	-0.255024	2.49113	0.102212	0.608756	2.86928	4.82603	4.85277	4.79165	1.26831	2.37034	1.05877	0.993134	2.79324
ENSDARG00000002754	393192	pdcd2l	protein_coding	ZFIN	1	programmed cell death 2-like [Source:ZFIN;Acc:ZDB-GENE-040426-967]	-1.20368	-0.267458	-0.866899	0.331983	0.353268	0.489812	-1.27509	-0.350595	-0.929633	0.228444	0.213935	0.315956	-1.05932	-0.0831374	-0.533328	0.367054	0.696845	0.929411	3.85295	3.75036	3.73673	3.54414	3.87635	4.02336	4.08953	3.86986	3.93329
ENSDARG00000002758	58125	dedd1	protein_coding	ZFIN	4	death effector domain-containing 1 [Source:ZFIN;Acc:ZDB-GENE-000616-2]	1.03049	0.0433233	-0.390934	0.47758	0.832963	0.888479	1.10227	0.140476	-0.278506	0.559459	0.482305	0.585864	1.06966	0.0971531	-0.249125	0.443431	0.555445	0.882593	5.59351	5.71479	5.53464	5.68421	5.42524	5.59497	5.44158	5.90829	5.44436
ENSDARG00000002760	100334210	gdf5	protein_coding	ZFIN	2	growth differentiation factor 5 [Source:ZFIN;Acc:ZDB-GENE-990415-39]	-1.45462	-0.540645	-1.21452	0.133234	0.106861	0.213095	-1.25304	-0.325438	-0.992041	0.341164	0.311326	0.420218	1.16087	0.215206	-0.284961	0.715373	0.370146	0.800401	4.16535	3.64288	4.1203	3.68238	4.36396	4.01	4.19514	4.93928	4.36883
ENSDARG00000002764	571850	miox	protein_coding	ZFIN	1	myo-inositol oxygenase [Source:NCBI gene;Acc:571850]	1.04029	0.0569886	-0.603921	0.717898	0.855327	0.904372	-1.22455	-0.292255	-0.91159	0.32708	0.32716	0.435486	-1.27389	-0.349243	-0.863097	0.16461	0.166122	0.663358	3.93944	3.43765	4.33868	3.46121	4.27411	4.16268	4.08953	3.8967	3.85493
ENSDARG00000002768	58028	pvalb2	protein_coding	ZFIN	2	parvalbumin 2 [Source:NCBI gene;Acc:58028]	34.8063	5.12128	3.81372	6.42883	1.07005e-06	0.000273695	53.8451	5.75074	4.30983	7.19165	8.64444e-07	6.70862e-05	1.54699	0.629466	-1.20482	2.46375	0.472261	0.84761	2.74523	4.68607	6.07902	6.83099	0.0145488	0.349274	1.69264	1.34461	0.96472
ENSDARG00000002771	559268	si:ch211-48m9.1	protein_coding	ZFIN	2	si:ch211-48m9.1 [Source:ZFIN;Acc:ZDB-GENE-060531-64]	-1.40142	-0.486885	-0.942276	-0.0314945	0.0379299	0.104126	-1.39141	-0.476552	-0.915678	-0.0374255	0.03555	0.084678	1.00719	0.010333	-0.334485	0.355151	0.949448	0.989423	5.44984	5.19016	5.07757	5.17146	5.55966	5.87836	5.47458	5.57602	5.67089
ENSDARG00000002779	30721	pdx1	protein_coding	ZFIN	1	pancreatic and duodenal homeobox 1 [Source:ZFIN;Acc:ZDB-GENE-990415-122]	-1.36097	-0.444633	-3.36156	2.47229	0.747548	0.826385	-1.79506	-0.844032	-3.60356	1.91549	0.52089	0.620886	-1.31896	-0.399399	-2.47936	1.68056	0.685482	0.92621	-0.853179	-3.85697	-0.184882	-1.61774	0.706426	-1.41626	-0.0987734	-0.164407	-0.192821
ENSDARG00000002787	30206	tle3a	protein_coding	ZFIN	2	TLE family member 3, transcriptional corepressor a [Source:NCBI gene;Acc:30206]	3.57767	1.83902	1.13607	2.54198	7.47773e-05	0.00135063	3.89785	1.96268	1.28123	2.64412	2.90123e-05	0.000416133	1.08949	0.123658	-0.424535	0.671851	0.634656	0.907918	5.97372	7.00954	7.17875	7.41953	5.39892	5.12909	5.398	4.74618	5.50975
ENSDARG00000002790	321051	ap2m1a	protein_coding	ZFIN	7	adaptor related protein complex 2 subunit mu 1a [Source:NCBI gene;Acc:321051]	3.54779	1.82692	1.17368	2.48016	3.89447e-05	0.000939238	4.55105	2.1862	1.55136	2.82104	4.45948e-06	0.000131666	1.28278	0.359279	-0.120393	0.83895	0.129862	0.630932	6.32297	6.94797	7.70199	7.87531	5.58324	5.3413	5.79137	5.27726	6.06529
ENSDARG00000002791	64612	atp1a1a.1	protein_coding	ZFIN	6	ATPase Na+/K+ transporting subunit alpha 1a, tandem duplicate 1 [Source:ZFIN;Acc:ZDB-GENE-001212-1]	3.46219	1.79169	1.1263	2.45707	5.65586e-05	0.00113211	6.06196	2.59978	1.95978	3.23979	7.06788e-07	6.36984e-05	1.7509	0.808098	0.356028	1.26017	0.00192483	0.497544	7.02365	7.80793	8.54539	8.67066	5.89342	6.14598	6.0541	6.16168	6.91006
ENSDARG00000002792	266982	arcn1a	protein_coding	ZFIN	1	archain 1a [Source:ZFIN;Acc:ZDB-GENE-021031-2]	2.08991	1.06344	0.552873	1.57401	0.000579035	0.00535352	2.40777	1.2677	0.773062	1.76233	9.09987e-05	0.000966813	1.15209	0.204257	-0.202291	0.610806	0.298002	0.763508	5.83887	6.11601	6.4908	6.9066	5.46639	5.03989	5.64166	5.39018	5.65941
ENSDARG00000002795	81885	meis3	protein_coding	ZFIN	3	myeloid ecotropic viral integration site 3 [Source:ZFIN;Acc:ZDB-GENE-010406-2]	1.95186	0.964848	0.405456	1.52424	0.00249575	0.0154088	1.9142	0.936744	0.400239	1.47325	0.00228573	0.0112857	-1.01967	-0.0281044	-0.492624	0.436415	0.898171	0.978497	5.47035	5.62483	5.73856	6.56515	5.03862	5.10416	5.49311	4.99624	5.20214
ENSDARG00000002797	NA	BX908804.1	protein_coding	Clone-based (Ensembl) gene	1		-1.94816	-0.962115	-2.16407	0.239841	0.107587	0.214042	-2.22865	-1.15617	-2.32282	0.0104731	0.0518079	0.111597	-1.14398	-0.194057	-0.9321	0.543986	0.580248	0.89247	3.21663	2.51807	3.08046	1.78825	3.30279	3.83924	3.70063	4.32003	3.18355
ENSDARG00000002798	541379	cog8	protein_coding	ZFIN	1	component of oligomeric golgi complex 8 [Source:ZFIN;Acc:ZDB-GENE-050320-74]	1.08496	0.11764	-0.397865	0.633144	0.630748	0.734639	1.25303	0.325424	-0.182933	0.83378	0.190349	0.28924	1.15491	0.207784	-0.22593	0.641497	0.320107	0.776191	4.28387	3.80837	4.68073	4.3411	4.21498	4.10101	4.19514	4.51453	4.41508
ENSDARG00000002816	553520	rasgrf2b	protein_coding	ZFIN	1	Ras protein-specific guanine nucleotide-releasing factor 2b [Source:NCBI gene;Acc:553520]	-1.03872	-0.0548091	-1.95347	1.84385	0.9513	0.969765	-1.2679	-0.342443	-2.13281	1.44793	0.686642	0.76104	-1.22064	-0.287634	-1.74012	1.16485	0.676256	0.922967	1.27758	1.63489	1.72939	0.918309	1.80596	1.54721	1.55834	-1.05749	2.08402
ENSDARG00000002826	445312	cep57l1	protein_coding	ZFIN	3	centrosomal protein 57, like 1 [Source:ZFIN;Acc:ZDB-GENE-040808-27]	1.68067	0.749034	0.326288	1.17178	0.00205402	0.0134212	1.688	0.755311	0.349068	1.16155	0.00143279	0.00798508	1.00436	0.00627696	-0.355212	0.367766	0.970693	0.994504	5.13575	5.01648	5.62049	5.72744	5.03862	4.90206	4.79698	5.13233	4.85157
ENSDARG00000002830	334936	trmt2a	protein_coding	ZFIN	3	tRNA methyltransferase 2 homolog A [Source:ZFIN;Acc:ZDB-GENE-030131-6876]	1.66199	0.732912	0.141791	1.32403	0.0188802	0.0641319	1.37091	0.455138	-0.0951164	1.00539	0.0974182	0.176761	-1.21232	-0.277774	-0.793577	0.23803	0.266076	0.74288	4.3595	4.47842	4.79767	4.67871	4.30846	3.86914	4.50913	4.40662	3.82784
ENSDARG00000002831	554270	col4a4	protein_coding	ZFIN	2	collagen, type IV, alpha 4 [Source:ZFIN;Acc:ZDB-GENE-101001-1]	-1.41259	-0.498344	-0.970713	-0.0259758	0.0401531	0.108357	-1.50466	-0.58944	-1.04025	-0.138631	0.0142596	0.0433831	-1.06518	-0.0910952	-0.465649	0.283459	0.60867	0.901202	6.57575	6.19424	6.30327	6.13045	6.57503	7.0489	6.92274	6.63201	6.79935
ENSDARG00000002840	562640	si:dkey-28b4.8	protein_coding	ZFIN	2	si:dkey-28b4.8 [Source:ZFIN;Acc:ZDB-GENE-090501-2]	1.52004	0.604112	0.15404	1.05418	0.0123383	0.0478964	1.6379	0.711843	0.280539	1.14315	0.00340074	0.0151536	1.07753	0.107731	-0.238281	0.453742	0.513559	0.864111	6.35003	6.58701	6.53779	7.09306	6.17053	6.06433	6.0541	6.08206	6.21134
ENSDARG00000002847	557836	fndc1	protein_coding	ZFIN	2	fibronectin type III domain containing 1 [Source:ZFIN;Acc:ZDB-GENE-041210-332]	-1.29631	-0.374412	-0.820365	0.0715409	0.0929781	0.193543	-1.78792	-0.838279	-1.26485	-0.411706	0.000930155	0.0057275	-1.37923	-0.463867	-0.806141	-0.121592	0.0116872	0.497544	5.95326	5.87944	5.60853	5.31063	6.24632	6.35853	6.31323	6.1972	5.71222
ENSDARG00000002872	541387	zgc:113210	protein_coding	ZFIN	1	zgc:113210 [Source:ZFIN;Acc:ZDB-GENE-050320-83]	1.40166	0.487138	-0.00110319	0.975378	0.0504494	0.127046	1.84174	0.88107	0.393685	1.36845	0.00177089	0.00929716	1.31397	0.393932	-0.0376865	0.825551	0.070364	0.568969	4.88542	5.1117	5.33142	5.45479	4.23892	4.69226	4.70461	4.55722	4.99244
ENSDARG00000002877	564535	reps1	protein_coding	ZFIN	2	RALBP1 associated Eps domain containing 1 [Source:ZFIN;Acc:ZDB-GENE-030131-9536]	1.25794	0.331065	-0.0711826	0.733312	0.0989242	0.201866	1.30087	0.379481	-0.00558815	0.764549	0.0529528	0.113317	1.03413	0.0484159	-0.264597	0.361429	0.743975	0.941827	6.24163	6.26068	6.69305	6.31654	6.09054	6.1672	6.13595	6.0762	6.19288
ENSDARG00000002880	100034394	vps50	protein_coding	ZFIN	2	VPS50 EARP/GARPII complex subunit [Source:ZFIN;Acc:ZDB-GENE-060503-325]	2.77933	1.47474	0.891695	2.05778	0.000103068	0.00160783	2.04441	1.03169	0.511559	1.55181	0.000863412	0.00541271	-1.35948	-0.443051	-0.992807	0.106705	0.105438	0.611562	4.29074	4.66267	5.01252	5.20244	3.82981	4.28972	4.2176	3.56978	3.54137
ENSDARG00000002894	692323	aven	protein_coding	ZFIN	2	apoptosis, caspase activation inhibitor [Source:ZFIN;Acc:ZDB-GENE-041001-171]	1.58453	0.664057	0.136441	1.19167	0.0174716	0.0608134	1.48336	0.568871	0.0671415	1.0706	0.0291875	0.0732734	-1.0682	-0.0951868	-0.561069	0.370696	0.666658	0.919045	4.33007	4.44224	4.99426	4.49912	4.04882	4.30073	4.22869	4.09516	4.03155
ENSDARG00000002897	555899	si:ch211-160o17.2	protein_coding	ZFIN	2	si:ch211-160o17.2 [Source:ZFIN;Acc:ZDB-GENE-141219-3]	1.05487	0.0770631	-0.418143	0.572269	0.742479	0.822335	-1.24416	-0.315169	-0.780649	0.150311	0.167617	0.263073	-1.31242	-0.392232	-0.777524	-0.00694003	0.0465489	0.540139	4.9823	4.99166	4.90584	4.77113	5.21799	5.07238	5.12856	5.16029	4.61056
ENSDARG00000002909	373089	tjp3	protein_coding	ZFIN	4	tight junction protein 3 [Source:ZFIN;Acc:ZDB-GENE-030828-10]	1.27571	0.351307	-0.0455615	0.748174	0.0782042	0.171609	1.2177	0.284164	-0.0956567	0.663984	0.130265	0.21831	-1.04764	-0.0671428	-0.375506	0.241221	0.646365	0.912127	6.30742	6.18606	6.55658	6.51463	6.18293	6.46516	6.19373	6.1727	6.18756
ENSDARG00000002912	436740	adipor1a	protein_coding	ZFIN	3	adiponectin receptor 1a [Source:ZFIN;Acc:ZDB-GENE-040718-169]	5.43292	2.44173	1.70153	3.18193	7.08551e-06	0.000414267	11.2802	3.49573	2.5689	4.42255	1.63555e-06	8.11438e-05	2.07627	1.054	0.0137858	2.09421	0.0474385	0.540139	2.96814	3.52674	5.3168	4.95817	0.957965	1.75366	2.30931	2.15752	2.76495
ENSDARG00000002916	100148383	sec31b	protein_coding	ZFIN	4	SEC31 homolog B, COPII coat complex component [Source:ZFIN;Acc:ZDB-GENE-060418-2]	1.42935	0.515358	0.0496568	0.981059	0.0325999	0.0933735	1.57202	0.652617	0.207902	1.09733	0.0073087	0.0267199	1.09981	0.13726	-0.215087	0.489606	0.415842	0.821735	6.87562	7.33224	7.30635	7.22209	6.61217	6.79417	6.49196	6.47834	6.76763
ENSDARG00000002917	556445	gls2b	protein_coding	ZFIN	2	glutaminase 2b (liver, mitochondrial) [Source:ZFIN;Acc:ZDB-GENE-050208-408]	-1.4926	-0.577832	-1.20828	0.0526153	0.0693232	0.158022	-1.75951	-0.81517	-1.42047	-0.209871	0.0121105	0.0385161	-1.17881	-0.237338	-0.674913	0.200237	0.262819	0.740675	4.27067	3.67442	3.84939	3.76769	4.62245	4.41663	4.75153	4.72387	4.3594
ENSDARG00000002937	170455	meis1a	protein_coding	ZFIN	4	Meis homeobox 1 a [Source:ZFIN;Acc:ZDB-GENE-020122-3]	1.83621	0.876727	0.459155	1.2943	0.000541651	0.0050978	1.92011	0.94119	0.54038	1.342	0.00020459	0.00181544	1.0457	0.0644626	-0.253956	0.382881	0.669505	0.919833	6.32795	6.50388	7.05352	6.92529	6.1069	5.96052	6.03526	5.90499	6.13326
ENSDARG00000002945	792197	bgnb	protein_coding	ZFIN	3	biglycan b [Source:ZFIN;Acc:ZDB-GENE-040426-21]	-1.16621	-0.22183	-1.33762	0.893958	0.67506	0.769664	1.12521	0.170194	-0.968369	1.30876	0.752256	0.815257	1.31223	0.392024	-0.526154	1.3102	0.373727	0.802322	2.2486	2.37185	1.94757	2.53606	1.52356	1.98973	2.73995	2.36397	2.51613
ENSDARG00000002947	100170781	abcd3b	protein_coding	ZFIN	1	ATP-binding cassette, sub-family D (ALD), member 3b [Source:ZFIN;Acc:ZDB-GENE-050517-29]	-1.20234	-0.26585	-0.739936	0.208236	0.247762	0.380759	-1.24705	-0.318518	-0.775303	0.138266	0.156164	0.24948	-1.03718	-0.0526683	-0.41571	0.310374	0.759303	0.946111	5.14233	4.74666	4.73306	5.17146	5.25955	5.27024	5.29618	5.45933	5.20214
ENSDARG00000002949	393980	ppp6c	protein_coding	ZFIN	2	protein phosphatase 6, catalytic subunit [Source:ZFIN;Acc:ZDB-GENE-040426-949]	2.95307	1.56221	1.08001	2.04442	8.58719e-06	0.000450998	3.74512	1.90501	1.42477	2.38525	9.26399e-07	6.87518e-05	1.26821	0.342799	-0.106067	0.791664	0.123125	0.624784	4.97545	5.16262	6.24525	6.23899	4.47902	3.85427	4.48156	4.73134	4.61056
ENSDARG00000002952	30225	smo	protein_coding	ZFIN	1	smoothened, frizzled class receptor [Source:ZFIN;Acc:ZDB-GENE-980526-89]	2.4445	1.28954	0.758346	1.82073	0.000151102	0.00206542	2.97224	1.57155	1.06163	2.08147	1.45043e-05	0.000260355	1.21589	0.282009	-0.101745	0.665763	0.136647	0.638136	6.83382	7.47898	7.65238	7.99586	6.2195	6.1732	6.34417	6.30633	6.50013
ENSDARG00000002956	101882585	si:dkey-32n7.4	protein_coding	ZFIN	2	si:dkey-32n7.4 [Source:ZFIN;Acc:ZDB-GENE-110411-175]	-1.59306	-0.671804	-1.23135	-0.112262	0.0221984	0.0716055	-1.73555	-0.79539	-1.33431	-0.25647	0.00705605	0.0260136	-1.08944	-0.123586	-0.530958	0.283787	0.524234	0.869591	5.29618	4.63087	5.11749	4.56415	5.64278	5.4141	5.75346	5.70311	5.54345
ENSDARG00000002959	791765	gpr34b	protein_coding	ZFIN	1	G protein-coupled receptor 34b [Source:ZFIN;Acc:ZDB-GENE-040823-1]	-3.30252	-1.72357	-2.8841	-0.563028	0.00678801	0.03139	-3.16956	-1.66428	-2.81377	-0.514791	0.00793544	0.0283454	1.04195	0.0592839	-0.531331	0.649899	0.831955	0.963132	3.21644	2.48288	1.47223	2.66024	3.71499	3.85427	3.71649	3.90994	3.92052
ENSDARG00000002967	393179	pdap1b	protein_coding	ZFIN	1	pdgfa associated protein 1b [Source:ZFIN;Acc:ZDB-GENE-040426-942]	1.42241	0.508341	-0.119153	1.13584	0.103804	0.208954	1.4507	0.536749	-0.0695676	1.14307	0.0781849	0.150534	1.01989	0.0284078	-0.52466	0.581475	0.913477	0.981793	4.09622	4.26715	4.1203	4.78484	3.97944	4.28972	3.63542	3.6974	3.99548
ENSDARG00000002968	562916	a1cf	protein_coding	ZFIN	2	apobec1 complementation factor [Source:ZFIN;Acc:ZDB-GENE-060824-3]	-1.19301	-0.254607	-0.841279	0.332064	0.366153	0.501842	-1.22187	-0.289091	-0.855421	0.277238	0.29065	0.398692	-1.02419	-0.034484	-0.484024	0.415056	0.871131	0.972018	4.82561	3.98224	5.01856	4.49078	5.06565	5.10416	4.96566	4.79693	5.18088
ENSDARG00000002970	326668	ss18	protein_coding	ZFIN	2	SS18 subunit of BAF chromatin remodeling complex [Source:ZFIN;Acc:ZDB-GENE-030131-4867]	3.08837	1.62685	1.03714	2.21655	4.45891e-05	0.00100273	3.9027	1.96447	1.38809	2.54086	4.98802e-06	0.000141002	1.26368	0.337625	-0.123821	0.799071	0.138224	0.639424	6.02328	6.7005	7.16112	7.34515	4.97589	5.46883	5.52946	5.44122	5.56412
ENSDARG00000002971	403008	phc1	protein_coding	ZFIN	3	polyhomeotic homolog 1 [Source:ZFIN;Acc:ZDB-GENE-081022-39]	1.15904	0.212931	-0.208157	0.634019	0.295016	0.43105	1.26341	0.33732	-0.0674356	0.742075	0.0951635	0.173931	1.09005	0.124389	-0.209117	0.457895	0.435486	0.831017	5.86731	5.94878	5.84769	6.31418	5.77149	5.62156	5.79511	5.73692	5.90278
ENSDARG00000002986	553701	gda	protein_coding	ZFIN	1	guanine deaminase [Source:ZFIN;Acc:ZDB-GENE-050522-434]	-3.0344	-1.60141	-2.55838	-0.64445	0.0030901	0.0179495	-2.95834	-1.56479	-2.50931	-0.620266	0.0033132	0.0148829	1.02571	0.036626	-0.478932	0.552184	0.88057	0.973839	3.78339	3.57766	2.13705	3.2795	4.36396	4.15055	4.29354	3.93605	4.5288
ENSDARG00000002988	574000	tnnt2d	protein_coding	ZFIN	2	troponin T2d, cardiac [Source:ZFIN;Acc:ZDB-GENE-050626-97]	1.22212	0.289384	-0.421022	0.999791	0.395429	0.529355	1.29823	0.37655	-0.315712	1.06881	0.261523	0.367854	1.06228	0.0871651	-0.519258	0.693588	0.761449	0.946181	4.22217	4.65479	3.82204	5.00577	4.2971	3.82405	3.92189	4.185	4.06674
ENSDARG00000002991	553303	cep135	protein_coding	ZFIN	3	centrosomal protein 135 [Source:NCBI gene;Acc:553303]	1.48697	0.572374	0.134543	1.01021	0.0142728	0.0529146	1.31189	0.391646	-0.0273272	0.810618	0.0645918	0.130894	-1.13346	-0.180729	-0.521575	0.160118	0.273165	0.746901	6.1657	6.32419	6.42188	6.58291	5.97767	6.12754	6.25742	5.66458	5.96938
ENSDARG00000002994	562919	itpkca	protein_coding	ZFIN	1	inositol-trisphosphate 3-kinase Ca [Source:ZFIN;Acc:ZDB-GENE-030131-6009]	1.19817	0.260828	-0.139359	0.661014	0.18294	0.306847	1.61431	0.690914	0.294029	1.0878	0.00233523	0.0114649	1.34731	0.430086	0.0915603	0.768612	0.0166326	0.500135	5.21674	5.39806	5.53042	5.60529	4.92513	4.68388	4.94562	5.36637	5.27917
ENSDARG00000003008	100005075	prkcea	protein_coding	ZFIN	1	protein kinase C, epsilon a [Source:ZFIN;Acc:ZDB-GENE-030131-8191]	1.02718	0.0386874	-0.389854	0.467228	0.848622	0.899587	-1.00867	-0.01245	-0.422787	0.397887	0.948818	0.963522	-1.03608	-0.0511374	-0.388044	0.28577	0.74858	0.943873	5.94068	6.14444	5.80642	6.04759	6.11985	5.76762	5.84284	5.95693	5.83975
ENSDARG00000003017	325470	ube2al	protein_coding	ZFIN	2	ubiquitin conjugating enzyme E2 A, like [Source:ZFIN;Acc:ZDB-GENE-030131-4195]	1.84564	0.884125	0.376436	1.39181	0.00232915	0.0147003	2.17456	1.12072	0.619018	1.62243	0.000318761	0.00255589	1.17821	0.236599	-0.237246	0.710445	0.300872	0.763964	4.56952	5.11745	5.3459	5.16099	4.12789	3.80871	4.33521	4.37833	4.28166
ENSDARG00000003020	566572	lrrc4.2	protein_coding	ZFIN	1	leucine rich repeat containing 4.2 [Source:ZFIN;Acc:ZDB-GENE-030131-7997]	-1.44785	-0.533918	-1.12366	0.0558207	0.0723839	0.162798	-1.25374	-0.326237	-0.910359	0.257886	0.249574	0.354857	1.15483	0.207681	-0.228084	0.643446	0.322536	0.777125	4.02884	4.12603	3.44559	3.99697	4.10201	4.0366	4.01457	4.2173	4.29161
ENSDARG00000003021	406740	hdac8	protein_coding	ZFIN	5	histone deacetylase 8 [Source:NCBI gene;Acc:406740]	-1.01245	-0.0178558	-0.434468	0.398756	0.927755	0.954165	1.19427	0.25613	-0.151982	0.664243	0.198629	0.298864	1.20914	0.273986	-0.0646135	0.612586	0.104166	0.610682	5.1892	5.09432	5.35069	5.27222	4.97589	5.18365	5.06187	5.17133	5.40366
ENSDARG00000003022	101883214	limk1b	protein_coding	ZFIN	2	LIM domain kinase 1b [Source:ZFIN;Acc:ZDB-GENE-110411-106]	-1.30301	-0.381847	-0.860223	0.0965281	0.108482	0.215145	-1.09496	-0.130876	-0.602433	0.340681	0.559658	0.654263	1.19001	0.250972	-0.119009	0.620952	0.166887	0.663358	4.75796	4.74666	4.58635	4.60336	4.81793	4.86544	4.53618	4.87325	5.03452
ENSDARG00000003027	321696	scnm1	protein_coding	ZFIN	3	sodium channel modifier 1 [Source:NCBI gene;Acc:321696]	-1.15148	-0.203483	-0.810077	0.403111	0.482085	0.609222	-1.12317	-0.167571	-0.756845	0.421704	0.55017	0.645852	1.0252	0.0359123	-0.434824	0.506649	0.871829	0.972148	4.39333	4.23579	4.36734	4.25508	4.72774	4.5972	4.1256	4.19585	4.64201
ENSDARG00000003032	399484	eif4a1b	protein_coding	ZFIN	2	eukaryotic translation initiation factor 4A1B [Source:ZFIN;Acc:ZDB-GENE-040120-6]	6.78472	2.76229	1.90814	3.61644	8.75024e-06	0.00045622	13.524	3.75745	2.80319	4.71171	1.00754e-06	7.00319e-05	1.99331	0.995163	0.0911537	1.89917	0.0333749	0.514989	4.88381	6.42496	7.13774	7.28493	3.10852	2.97606	4.1256	3.48388	4.5288
ENSDARG00000003035	373085	hspa9	protein_coding	ZFIN	2	heat shock protein 9 [Source:ZFIN;Acc:ZDB-GENE-030828-12]	5.17017	2.37021	1.46883	3.2716	7.11944e-05	0.0013082	7.25	2.85798	1.95121	3.76475	1.14775e-05	0.000225996	1.40227	0.487768	-0.292206	1.26774	0.200133	0.692939	5.36797	6.08994	7.35009	7.35896	4.61332	3.86914	4.75921	3.61897	5.28416
ENSDARG00000003041	100334245	CABZ01111496.1	protein_coding	Clone-based (Ensembl) gene	1	E3 ubiquitin-protein ligase pellino homolog 2-like [Source:NCBI gene;Acc:100334245]	2.06246	1.04437	0.450236	1.6385	0.00217678	0.0140221	2.04735	1.03376	0.463497	1.60402	0.00173458	0.00916716	-1.00738	-0.0106078	-0.507828	0.486612	0.963997	0.99277	5.52336	6.18332	6.01101	6.33994	5.07233	5.68177	4.88378	4.93928	5.07541
ENSDARG00000003046	571008	sorbs2a	protein_coding	ZFIN	2	sorbin and SH3 domain containing 2a [Source:ZFIN;Acc:ZDB-GENE-070308-2]	-1.09618	-0.132483	-0.719778	0.454811	0.634643	0.737938	-1.15211	-0.20428	-0.770046	0.361485	0.449948	0.555127	-1.05103	-0.0717972	-0.527665	0.384071	0.739497	0.940543	4.28159	4.18195	4.52831	3.88688	4.56677	4.21018	4.34545	4.11815	4.41508
ENSDARG00000003054	559201	tacr3l	protein_coding	ZFIN	1	tachykinin receptor 3-like [Source:ZFIN;Acc:ZDB-GENE-061207-19]	-3.34131	-1.74042	-2.5955	-0.885332	0.000700452	0.00612741	-2.80357	-1.48726	-2.33435	-0.640177	0.00219544	0.0109564	1.19181	0.253152	-0.237305	0.74361	0.285533	0.754083	4.51842	4.2145	3.82204	3.04901	5.25955	4.62375	4.70461	5.21996	5.25394
ENSDARG00000003058	415215	fgfr1op	protein_coding	ZFIN	5	FGFR1 oncogene partner [Source:ZFIN;Acc:ZDB-GENE-090417-1]	-1.08811	-0.121826	-0.545432	0.30178	0.545721	0.664174	-1.09055	-0.12506	-0.532865	0.282744	0.519809	0.62	-1.00225	-0.00323483	-0.335377	0.328907	0.983559	0.997142	5.40549	5.48955	5.39313	5.25754	5.38289	5.29798	5.62075	5.32251	5.4796
ENSDARG00000003061	791140	cd276	protein_coding	ZFIN	3	CD276 molecule [Source:ZFIN;Acc:ZDB-GENE-070112-452]	1.79694	0.845539	0.454598	1.23648	0.00042139	0.00424799	2.13525	1.09441	0.715263	1.47355	2.83753e-05	0.00040996	1.18827	0.248867	-0.0648796	0.562613	0.110506	0.613035	5.80342	5.92603	6.52301	6.49391	5.42524	5.49783	5.34799	5.54242	5.67089
ENSDARG00000003068	492770	gorasp1a	protein_coding	ZFIN	1	golgi reassembly stacking protein 1a [Source:ZFIN;Acc:ZDB-GENE-030826-23]	1.61192	0.688778	0.237608	1.13995	0.00570519	0.0276434	1.64795	0.720672	0.286897	1.15445	0.00324896	0.0146535	1.02235	0.0318933	-0.331288	0.395074	0.852694	0.967334	5.72999	5.83478	6.26315	6.18832	5.3721	5.30894	5.7801	5.61291	5.4796
ENSDARG00000003069	568372	btbd7	protein_coding	ZFIN	2	BTB (POZ) domain containing 7 [Source:ZFIN;Acc:ZDB-GENE-030131-4477]	1.548	0.630408	0.159991	1.10082	0.0124494	0.0481999	1.67406	0.743348	0.289589	1.19711	0.00357886	0.0157189	1.08143	0.112941	-0.265911	0.491792	0.531341	0.873542	5.79499	6.16401	6.06742	6.37434	5.30563	5.58599	5.60805	5.788	5.46649
ENSDARG00000003077	794084	gpx9	protein_coding	ZFIN	3	glutathione peroxidase 9 [Source:ZFIN;Acc:ZDB-GENE-130603-13]	-1.11119	-0.152113	-0.949059	0.644834	0.687259	0.779251	1.02405	0.0342863	-0.75426	0.822832	0.926712	0.94748	1.13792	0.186399	-0.451781	0.824579	0.539562	0.876981	3.9095	3.68993	3.25423	4.49078	3.90657	3.42168	4.06497	4.51453	3.93329
ENSDARG00000003081	321053	mybphb	protein_coding	ZFIN	7	myosin binding protein Hb [Source:ZFIN;Acc:ZDB-GENE-030131-9794]	2.12526	1.08764	0.546459	1.62882	0.000776598	0.00661239	2.52184	1.33448	0.812939	1.85601	9.24136e-05	0.000978851	1.1866	0.246836	-0.163898	0.65757	0.217173	0.708598	6.27301	6.38024	6.70246	7.6154	5.72138	5.96744	5.85721	5.8234	6.11657
ENSDARG00000003084	492470	spire2	protein_coding	ZFIN	5	spire-type actin nucleation factor 2 [Source:NCBI gene;Acc:492470]	-1.71008	-0.774066	-1.27402	-0.274115	0.00521122	0.0259805	-1.52294	-0.606863	-1.09217	-0.121561	0.0180688	0.051534	1.12288	0.167203	-0.201649	0.536054	0.345885	0.789313	5.35818	5.08261	5.07757	4.75033	5.68697	5.51211	5.32749	5.67237	5.756
ENSDARG00000003085	570542	stambpl1	protein_coding	ZFIN	2	STAM binding protein-like 1 [Source:ZFIN;Acc:ZDB-GENE-100215-4]	-1.53226	-0.615661	-1.05673	-0.174595	0.00986407	0.0410014	-1.50192	-0.586812	-1.01463	-0.158995	0.010914	0.0356568	1.0202	0.0288495	-0.294171	0.35187	0.850219	0.966708	5.12747	5.1117	4.62643	4.76423	5.32254	5.36772	5.18663	5.30257	5.33796
ENSDARG00000003087	554960	ubxn6	protein_coding	ZFIN	1	UBX domain protein 6 [Source:ZFIN;Acc:ZDB-GENE-030131-5680]	3.24958	1.70025	0.884879	2.51563	0.000573553	0.00531877	3.73616	1.90156	1.09343	2.70968	0.000200842	0.0017896	1.14973	0.201301	-0.708314	1.11092	0.641025	0.910325	2.94284	3.0134	4.22842	4.41347	2.147	2.89117	2.42961	1.49271	2.92692
ENSDARG00000003090	58121	or103-4	protein_coding	ZFIN	2	odorant receptor, family C, subfamily 103, member 4 [Source:ZFIN;Acc:ZDB-GENE-000329-12]	-3.91927	-1.97058	-3.39924	-0.541927	0.0105692	0.0429996	-4.41748	-2.14322	-3.54974	-0.736707	0.00577406	0.0224154	-1.12712	-0.172639	-0.827679	0.482401	0.579366	0.892028	2.80536	3.24107	2.38146	0.147791	3.18447	3.44172	3.54952	3.33483	3.16202
ENSDARG00000003091	494075	oclnb	protein_coding	ZFIN	4	occludin b [Source:ZFIN;Acc:ZDB-GENE-041212-43]	-1.71782	-0.780575	-1.34851	-0.212635	0.0107892	0.0436961	-1.43171	-0.51774	-1.07733	0.041851	0.0670354	0.134646	1.19983	0.262835	-0.148688	0.674357	0.191298	0.684106	4.86842	4.98538	4.74767	4.12102	5.18755	4.6325	4.86967	5.15474	5.24885
ENSDARG00000003098	415256	kdm5bb	protein_coding	ZFIN	5	lysine (K)-specific demethylase 5Bb [Source:NCBI gene;Acc:415256]	2.53609	1.34261	0.787115	1.8981	0.000157334	0.00212504	3.11372	1.63864	1.10695	2.17034	1.45063e-05	0.000260355	1.22776	0.296035	-0.0894772	0.681547	0.121255	0.623211	7.56785	8.18845	8.484	8.73695	6.98033	6.95268	6.97475	6.96725	7.25839
ENSDARG00000003109	445222	rcan1a	protein_coding	ZFIN	4	regulator of calcineurin 1a [Source:ZFIN;Acc:ZDB-GENE-040801-135]	1.76553	0.820102	-0.0751399	1.71534	0.0694507	0.158212	2.08497	1.06002	0.164699	1.95535	0.023774	0.0630741	1.18093	0.239924	-0.653323	1.13317	0.572218	0.889169	2.47648	1.42844	3.16996	3.46121	1.8687	2.6712	2.42961	2.0178	2.76495
ENSDARG00000003113	436919	ada	protein_coding	ZFIN	1	adenosine deaminase [Source:NCBI gene;Acc:436919]	-1.66478	-0.735333	-1.49201	0.0213426	0.0558873	0.136258	-2.37037	-1.24511	-1.9643	-0.525923	0.00242975	0.01181	-1.42383	-0.509777	-1.00218	-0.0173767	0.0434497	0.533913	4.38148	4.63889	3.99119	3.33645	5.19981	4.42672	4.86256	4.16306	4.43317
ENSDARG00000003127	664766	zgc:123105	protein_coding	ZFIN	4	Danio rerio zgc:123105 (zgc:123105), transcript variant 2, mRNA. [Source:RefSeq mRNA;Acc:NM_001365567]	1.83504	0.875811	0.393663	1.35796	0.00170834	0.011699	1.93109	0.949416	0.485228	1.4136	0.000672993	0.00449898	1.05234	0.0736045	-0.309246	0.456455	0.685125	0.926089	5.89799	6.37305	6.41732	6.63113	5.5549	5.76365	5.47924	5.28236	5.68228
ENSDARG00000003132	447941	apip	polymorphic_pseudogene	ZFIN	1	APAF1 interacting protein [Source:NCBI gene;Acc:447941]	2.16704	1.11573	0.536267	1.69519	0.00109302	0.00846831	2.12513	1.08755	0.534455	1.64065	0.000925825	0.0057059	-1.01972	-0.028178	-0.58055	0.524194	0.914067	0.98189	4.17845	4.50498	4.68833	5.17146	3.59023	4.01	4.02734	3.635	3.80023
ENSDARG00000003142	692255	dachc	protein_coding	ZFIN	3	dachshund c [Source:ZFIN;Acc:ZDB-GENE-020402-5]	-1.16356	-0.218547	-1.67033	1.23323	0.75057	0.828753	1.89789	0.924394	-0.716487	2.56528	0.245695	0.35066	2.20831	1.14294	-0.24559	2.53147	0.0988903	0.605703	2.15462	2.71289	1.8426	3.15836	1.67166	2.6712	0.844643	1.08935	3.24629
ENSDARG00000003144	447868	pxmp2	protein_coding	ZFIN	2	peroxisomal membrane protein 2 [Source:ZFIN;Acc:ZDB-GENE-040912-184]	-1.0283	-0.0402629	-0.889745	0.809219	0.920134	0.949102	-1.19966	-0.262632	-1.06876	0.543494	0.494553	0.597326	-1.16665	-0.222369	-0.880525	0.435787	0.478996	0.850218	3.42521	2.93745	4.02757	2.68968	3.53328	3.86914	3.51367	3.41128	3.41962
ENSDARG00000003146	567924	si:dkey-27m7.4	protein_coding	ZFIN	2	si:dkey-27m7.4 [Source:ZFIN;Acc:ZDB-GENE-090313-297]	-1.67613	-0.745136	-1.43585	-0.0544264	0.0364848	0.101254	-1.62084	-0.696737	-1.37412	-0.0193526	0.0446314	0.10008	1.03412	0.048399	-0.423804	0.520602	0.828467	0.962311	3.9031	3.83652	3.69211	3.07156	4.227	4.07559	3.89427	4.34947	4.07828
ENSDARG00000003151	393716	skp1	protein_coding	ZFIN	2	S-phase kinase-associated protein 1 [Source:ZFIN;Acc:ZDB-GENE-040426-1707]	4.94911	2.30717	1.66463	2.94971	2.82333e-06	0.000312846	6.40771	2.67981	2.04596	3.31365	4.46413e-07	5.88831e-05	1.29472	0.372638	-0.129309	0.874586	0.133003	0.634107	5.96632	6.78418	7.72247	7.70554	4.82586	5.15359	5.19231	4.95214	5.39445
ENSDARG00000003153	394092	nudt21	protein_coding	ZFIN	1	nudix hydrolase 21 [Source:NCBI gene;Acc:394092]	4.42741	2.14646	1.50103	2.79189	6.49596e-06	0.000406391	5.13533	2.36046	1.72386	2.99705	1.97851e-06	8.8517e-05	1.15989	0.213995	-0.413746	0.841735	0.47514	0.849036	4.8862	5.81015	6.59142	6.25385	3.69781	4.2448	4.34545	3.93605	4.21003
ENSDARG00000003157	101887110	nfkbil1	protein_coding	ZFIN	1	nuclear factor of kappa light polypeptide gene enhancer in B-cells inhibitor-like 1 [Source:ZFIN;Acc:ZDB-GENE-040116-7]	-1.27553	-0.3511	-1.02788	0.325678	0.283194	0.418354	-1.75394	-0.8106	-1.4501	-0.171099	0.016835	0.0488697	-1.37506	-0.459499	-0.94647	0.027471	0.062413	0.563839	4.87124	4.97908	4.13149	4.54011	4.84938	5.49303	5.27493	5.19855	4.50334
ENSDARG00000003165	406522	nr2f6b	protein_coding	ZFIN	5	nuclear receptor subfamily 2, group F, member 6b [Source:ZFIN;Acc:ZDB-GENE-040426-2351]	2.46514	1.30167	0.800419	1.80292	8.02733e-05	0.00139648	3.13989	1.65071	1.16758	2.13385	4.85655e-06	0.000139103	1.27372	0.349044	-0.0212342	0.719323	0.0626409	0.56412	6.50855	6.85985	7.56537	7.5315	5.66505	6.03165	6.0819	6.11386	6.21918
ENSDARG00000003167	792689	mlst8	protein_coding	ZFIN	7	MTOR associated protein, LST8 homolog (S. cerevisiae) [Source:NCBI gene;Acc:792689]	17.2924	4.11207	1.70395	6.52019	0.0026809	0.0162238	23.4925	4.55413	2.13859	6.96966	0.00128751	0.00734215	1.35854	0.442058	-2.75428	3.6384	0.77018	0.948565	0.296451	3.08555	2.88286	3.51154	-3.68589	1.21601	-0.339781	-3.86485	-0.433829
ENSDARG00000003169	474349	magi1b	protein_coding	ZFIN	8	membrane associated guanylate kinase, WW and PDZ domain containing 1b [Source:ZFIN;Acc:ZDB-GENE-030131-5110]	1.57238	0.652951	0.131827	1.17408	0.017884	0.0617615	1.58427	0.663818	0.165144	1.16249	0.0129222	0.0404071	1.00756	0.0108668	-0.375401	0.397135	0.952538	0.990329	7.66292	8.11709	7.8658	8.28403	7.31058	7.64606	7.38007	7.3256	7.37411
ENSDARG00000003175	323105	stx5al	protein_coding	ZFIN	2	syntaxin 5A, like [Source:ZFIN;Acc:ZDB-GENE-030131-1825]	1.15794	0.211565	-0.210479	0.63361	0.299047	0.435087	1.68428	0.752131	0.329512	1.17475	0.00198837	0.0101325	1.45454	0.540566	0.179865	0.901267	0.00641465	0.497544	5.14353	5.30038	5.62445	5.41127	4.79389	4.92359	4.63124	5.09226	5.37118
ENSDARG00000003181	402915	sult1st4	protein_coding	ZFIN	2	sulfotransferase family 1, cytosolic sulfotransferase 4 [Source:ZFIN;Acc:ZDB-GENE-040426-2054]	-1.29806	-0.37636	-1.16054	0.407819	0.319271	0.455612	-1.53105	-0.61452	-1.36434	0.135298	0.100217	0.180228	-1.17949	-0.238159	-0.800396	0.324077	0.377393	0.804566	3.89557	3.47395	3.87623	3.15836	4.15331	4.02336	4.14915	4.63101	3.6992
ENSDARG00000003189	554967	psmd1	protein_coding	ZFIN	5	proteasome 26S subunit, non-ATPase 1 [Source:ZFIN;Acc:ZDB-GENE-040426-810]	2.99515	1.58263	0.96236	2.2029	9.49207e-05	0.00153325	3.84346	1.94241	1.34833	2.53648	7.78798e-06	0.000179861	1.28323	0.359778	-0.056208	0.775763	0.0845002	0.587073	7.86832	8.49976	9.20429	9.00009	7.00672	7.16494	7.3397	7.23253	7.49852
ENSDARG00000003193	368288	rassf7b	protein_coding	ZFIN	7	Ras association domain family member 7b [Source:ZFIN;Acc:ZDB-GENE-030429-1]	1.18629	0.246452	-0.222979	0.715883	0.277714	0.412694	1.03133	0.0445008	-0.401456	0.490458	0.832925	0.877515	-1.15025	-0.201951	-0.579944	0.176041	0.269695	0.744455	5.09548	4.35735	5.15085	5.36182	5.18139	5.43424	5.11068	5.11529	5.05218
ENSDARG00000003197	110437968	wdr21	protein_coding	ZFIN	1	WD repeat domain 21 [Source:ZFIN;Acc:ZDB-GENE-040109-2]	3.98003	1.99278	-0.22348	4.20904	0.0741266	0.165458	1.19989	0.262901	-1.44931	1.97511	0.745777	0.809895	-3.317	-1.72988	-3.73241	0.272658	0.0848333	0.587233	0.15474	-0.687041	0.869565	0.815215	0.0145488	0.509739	1.24518	0.042044	-1.57133
ENSDARG00000003200	394072	foxm1	protein_coding	ZFIN	4	forkhead box M1 [Source:ZFIN;Acc:ZDB-GENE-040426-1275]	1.7207	0.782994	0.333984	1.23201	0.00230656	0.0145942	1.63233	0.706932	0.277488	1.13637	0.00346204	0.0153382	-1.05414	-0.0760626	-0.442434	0.290309	0.66165	0.917205	5.56445	5.83826	5.99273	6.2088	5.4965	5.23048	5.38318	5.0086	5.35704
ENSDARG00000003203	100038797	rhcga	protein_coding	ZFIN	2	Rh family, C glycoprotein a [Source:ZFIN;Acc:ZDB-GENE-070424-81]	-2.25492	-1.17308	-1.93111	-0.415045	0.00522769	0.0260429	-2.28894	-1.19468	-1.93786	-0.451498	0.00406789	0.017289	-1.01509	-0.0216051	-0.481241	0.438031	0.920792	0.983405	3.90009	3.67442	3.12591	3.09375	4.50887	4.01	4.26148	4.12951	4.39676
ENSDARG00000003205	553627	ngly1	protein_coding	ZFIN	1	N-glycanase 1 [Source:NCBI gene;Acc:553627]	1.06614	0.0924011	-0.406603	0.591405	0.69607	0.786192	1.2751	0.350606	-0.140528	0.84174	0.147283	0.238988	1.19599	0.258205	-0.156283	0.672693	0.201769	0.693405	4.92906	5.15705	5.21008	4.98811	4.91774	4.26744	4.85542	5.06884	4.96783
ENSDARG00000003206	449542	chchd6a	protein_coding	ZFIN	6	coiled-coil-helix-coiled-coil-helix domain containing 6a [Source:NCBI gene;Acc:449542]	-1.01187	-0.0170241	-0.622073	0.588024	0.952531	0.970565	-1.02687	-0.0382551	-0.62311	0.5466	0.889968	0.920368	-1.01483	-0.021231	-0.503982	0.46152	0.925874	0.984558	4.42654	4.52241	4.57001	4.11018	4.14066	4.71714	4.41511	4.71635	4.22048
ENSDARG00000003207	436888	mterf3	protein_coding	ZFIN	3	mitochondrial transcription termination factor 3 [Source:ZFIN;Acc:ZDB-GENE-040718-359]	-1.59464	-0.673235	-1.50513	0.158662	0.104127	0.209346	-1.82249	-0.865911	-1.66936	-0.062464	0.03664	0.0865473	-1.14288	-0.192676	-0.746563	0.361211	0.466345	0.844937	3.71314	3.65873	2.68453	3.49496	3.73196	4.08836	4.14915	4.25927	3.63812
ENSDARG00000003208	492773	pomk	protein_coding	ZFIN	1	protein O-mannose kinase [Source:NCBI gene;Acc:492773]	3.34137	1.74044	-0.575429	4.05631	0.128685	0.241244	4.31613	2.10974	-0.173918	4.3934	0.067392	0.135139	1.29173	0.369301	-2.08199	2.8206	0.750382	0.944239	-0.683594	1.5693	0.758534	0.452645	-0.515966	-2.15323	-2.21425	-2.27988	-1.08591
ENSDARG00000003210	NA	ano2a	protein_coding	ZFIN	2	anoctamin 2a [Source:ZFIN;Acc:ZDB-GENE-091204-400]	-1.29728	-0.375493	-1.1322	0.381214	0.303759	0.439801	-1.49609	-0.581196	-1.3062	0.14381	0.107116	0.189123	-1.15325	-0.205704	-0.755488	0.344081	0.434069	0.83039	4.25184	3.67442	4.329	3.46121	4.4174	4.70889	4.36569	4.94573	4.11236
ENSDARG00000003213	323672	naa15a	protein_coding	ZFIN	2	N(alpha)-acetyltransferase 15, NatA auxiliary subunit a [Source:ZFIN;Acc:ZDB-GENE-030131-2392]	2.13036	1.0911	0.567924	1.61427	0.000572884	0.00531626	3.01764	1.59342	1.09129	2.09555	1.06861e-05	0.000215451	1.41649	0.502324	0.117713	0.886935	0.0143464	0.500135	6.63161	7.12103	7.67166	7.55768	5.93066	5.94305	6.17663	6.04655	6.60559
ENSDARG00000003216	325557	anxa2a	protein_coding	ZFIN	2	annexin A2a [Source:ZFIN;Acc:ZDB-GENE-030131-4282]	2.15665	1.10879	0.456695	1.76089	0.00276272	0.0165996	2.90311	1.5376	0.892107	2.18309	0.000179719	0.00164627	1.34612	0.428807	-0.123391	0.981005	0.117485	0.620229	5.48697	5.80659	6.8553	6.07574	4.83375	5.40392	4.72826	4.67819	5.51401
ENSDARG00000003217	570267	urb2	protein_coding	ZFIN	3	URB2 ribosome biogenesis homolog [Source:ZFIN;Acc:ZDB-GENE-030131-2621]	-1.05648	-0.0792594	-0.492712	0.334193	0.685976	0.778215	1.07701	0.107036	-0.288467	0.502538	0.569348	0.662181	1.13784	0.186295	-0.137953	0.510542	0.236914	0.72644	6.14578	6.07525	6.07613	6.28794	6.19828	5.84865	6.07884	6.34339	6.25776
ENSDARG00000003219	492780	bin2a	protein_coding	ZFIN	5	bridging integrator 2a [Source:ZFIN;Acc:ZDB-GENE-041114-126]	-1.98127	-0.986427	-1.56391	-0.408943	0.00267463	0.0161964	-1.76927	-0.823151	-1.39162	-0.254678	0.00793011	0.02833	1.11983	0.163276	-0.228418	0.55497	0.384816	0.807197	4.60419	4.82603	4.01554	3.91208	4.6848	4.95878	4.7895	4.56561	5.08115
ENSDARG00000003229	497643	gdf9	protein_coding	ZFIN	1	growth differentiation factor 9 [Source:ZFIN;Acc:ZDB-GENE-050221-7]	-1.11352	-0.15513	-0.944904	0.634644	0.678716	0.772439	-1.55154	-0.633696	-1.3704	0.10301	0.0860219	0.161407	-1.39336	-0.478566	-1.05429	0.0971608	0.095935	0.601573	3.76281	3.83652	3.80816	2.97919	4.07566	3.99652	3.96234	4.11815	3.32591
ENSDARG00000003235	321744	nup88	protein_coding	ZFIN	1	nucleoporin 88 [Source:ZFIN;Acc:ZDB-GENE-050522-297]	4.61457	2.2062	1.50242	2.90997	1.21477e-05	0.000526369	5.94668	2.57208	1.84808	3.29609	3.17508e-06	0.000109855	1.28867	0.365887	-0.422646	1.15442	0.335005	0.783739	4.16854	5.50717	5.92364	5.58976	2.88396	3.03	3.60167	3.44804	3.36413
ENSDARG00000003244	100170660	gbp3	protein_coding	ZFIN	2	guanylate binding protein 3 [Source:ZFIN;Acc:ZDB-GENE-070912-176]	-1.55316	-0.63521	-1.10759	-0.16283	0.012213	0.0475896	-1.39494	-0.480207	-0.939266	-0.0211479	0.0416158	0.0949817	1.11342	0.155003	-0.197633	0.507639	0.360228	0.796135	5.28394	5.05293	4.66542	5.17146	5.3775	5.4141	5.4272	5.54242	5.62047
ENSDARG00000003250	394174	pik3cd	protein_coding	ZFIN	1	phosphatidylinositol-4,5-bisphosphate 3-kinase, catalytic subunit delta [Source:ZFIN;Acc:ZDB-GENE-040426-1128]	-1.61694	-0.693268	-1.19017	-0.196371	0.00989102	0.0410766	-1.63862	-0.712483	-1.19168	-0.23329	0.00673998	0.0251318	-1.01341	-0.0192144	-0.386735	0.348306	0.911939	0.981672	5.4678	4.9407	5.12311	4.8709	5.74665	5.76365	5.62495	5.99779	5.6747
ENSDARG00000003251	64809	zbtb22b	protein_coding	ZFIN	1	zinc finger and BTB domain containing 22b [Source:ZFIN;Acc:ZDB-GENE-010110-4]	1.4007	0.486148	-0.0469219	1.01922	0.0705565	0.159866	1.08101	0.112376	-0.384248	0.609	0.633605	0.717337	-1.29574	-0.373772	-0.814108	0.0665642	0.0897922	0.593693	4.82713	4.95361	5.06012	4.86446	4.83375	4.74965	4.9253	4.95852	4.27165
ENSDARG00000003259	404621	loxa	protein_coding	ZFIN	3	lysyl oxidase a [Source:ZFIN;Acc:ZDB-GENE-040426-2398]	1.25644	0.329343	-0.263096	0.921782	0.251672	0.385204	-1.06133	-0.0858789	-0.633776	0.462018	0.740692	0.805773	-1.3335	-0.415222	-0.895533	0.0650885	0.0846265	0.587073	4.03725	3.08555	4.19683	4.17407	4.23892	4.52391	4.14915	4.04804	3.88153
ENSDARG00000003269	559340	clcn3	protein_coding	ZFIN	5	chloride channel 3 [Source:ZFIN;Acc:ZDB-GENE-030131-1699]	2.71165	1.43917	0.774827	2.10351	0.000415644	0.00420227	3.09721	1.63097	0.982179	2.27976	0.000109214	0.00111146	1.14219	0.191798	-0.382704	0.766301	0.484138	0.851548	5.34444	6.23447	6.33747	6.56117	4.97589	4.50499	4.84103	4.16306	5.13741
ENSDARG00000003270	406329	dhps	protein_coding	ZFIN	4	deoxyhypusine synthase [Source:ZFIN;Acc:ZDB-GENE-040426-2001]	1.25121	0.323326	-0.118153	0.764806	0.137877	0.253098	1.42232	0.508246	0.0765676	0.939925	0.0244252	0.0643289	1.13675	0.18492	-0.188375	0.558215	0.304553	0.766014	5.03784	5.5332	5.33627	5.23775	4.67605	4.81256	4.86967	4.92632	4.91087
ENSDARG00000003281	386643	pik3ip1	protein_coding	ZFIN	1	phosphoinositide-3-kinase interacting protein 1 [Source:NCBI gene;Acc:386643]	1.80421	0.851363	0.313074	1.38965	0.00453312	0.0236915	1.16597	0.221526	-0.260035	0.703087	0.339035	0.447733	-1.54739	-0.629837	-1.08971	-0.169964	0.0110081	0.497544	4.39532	4.12603	4.87955	4.67871	4.76119	4.27862	4.49999	4.08352	3.85493
ENSDARG00000003287	321652	wdr12	protein_coding	ZFIN	1	WD repeat domain 12 [Source:NCBI gene;Acc:321652]	1.17371	0.231071	-0.231829	0.693971	0.300999	0.436874	1.35739	0.440838	-0.0136586	0.895334	0.0562944	0.118375	1.1565	0.209767	-0.182302	0.601835	0.269051	0.744403	4.73171	4.46946	5.10052	4.92141	4.38557	4.76564	4.64787	4.73878	4.82442
ENSDARG00000003290	678641	dab1b	protein_coding	ZFIN	4	DAB adaptor protein 1b [Source:ZFIN;Acc:ZDB-GENE-060421-7958]	-1.31343	-0.393336	-0.950485	0.163812	0.151458	0.269756	-1.47035	-0.556161	-1.09147	-0.0208511	0.0428183	0.0970703	-1.11948	-0.162825	-0.573732	0.248083	0.408077	0.817883	4.90508	4.95361	4.51128	4.48239	4.92513	5.03989	5.2036	5.3996	4.72512
ENSDARG00000003293	60641	sox9a	protein_coding	ZFIN	2	SRY-box transcription factor 9a [Source:ZFIN;Acc:ZDB-GENE-001103-1]	2.47614	1.30809	0.811254	1.80493	7.03328e-05	0.00130184	2.95111	1.56126	1.07615	2.04637	9.21038e-06	0.000195849	1.19182	0.253168	-0.154961	0.661297	0.203567	0.696001	5.68666	6.24763	6.68548	6.69605	5.05894	5.31438	5.09257	4.99002	5.40824
ENSDARG00000003303	751747	stc1	protein_coding	ZFIN	1	stanniocalcin 1 [Source:ZFIN;Acc:ZDB-GENE-060825-79]	-1.57939	-0.659365	-1.55436	0.23563	0.135739	0.250333	-1.8259	-0.868605	-1.73141	-0.0057975	0.0486855	0.1066	-1.15608	-0.209239	-0.802394	0.383916	0.460226	0.84208	3.18346	2.74295	2.62247	2.63018	3.5715	3.35984	3.49541	3.88335	3.16202
ENSDARG00000003307	562857	stx16	protein_coding	ZFIN	3	syntaxin 16 [Source:ZFIN;Acc:ZDB-GENE-060810-113]	3.82816	1.93665	1.0376	2.8357	0.000436166	0.00435117	5.8734	2.55419	1.57094	3.53745	8.00195e-05	0.000878381	1.53426	0.617545	-0.503255	1.73834	0.25569	0.736177	2.4923	3.98224	3.76573	4.18445	1.44339	1.68808	1.24518	1.68974	1.93963
ENSDARG00000003308	407073	emc2	protein_coding	ZFIN	1	ER membrane protein complex subunit 2 [Source:NCBI gene;Acc:407073]	11.9459	3.57845	2.62251	4.53439	1.77939e-06	0.000285355	12.4688	3.64025	2.72568	4.55482	8.91408e-07	6.80223e-05	1.04377	0.0617998	-1.09186	1.21546	0.909781	0.980945	3.5878	5.69954	6.08766	5.91675	2.50393	1.54721	2.70858	2.06589	2.17283
ENSDARG00000003311	570866	pank2	protein_coding	ZFIN	2	pantothenate kinase 2 [Source:ZFIN;Acc:ZDB-GENE-070112-1952]	1.28581	0.362674	-0.15106	0.876407	0.151471	0.269756	1.2184	0.284993	-0.206556	0.776541	0.232889	0.337016	-1.05532	-0.0776808	-0.507959	0.352598	0.703271	0.931086	4.739	4.89458	4.79064	5.00577	4.47902	4.87284	4.60593	4.86647	4.39676
ENSDARG00000003313	553062	eps8l1b	protein_coding	ZFIN	3	eps8 like 1b [Source:ZFIN;Acc:ZDB-GENE-050506-143]	-1.30009	-0.378607	-0.975694	0.218479	0.194309	0.319944	-1.61194	-0.688802	-1.25772	-0.119884	0.0212945	0.0581393	-1.23988	-0.310195	-0.745692	0.125302	0.148117	0.647589	4.96021	5.2437	4.85277	4.12102	5.09219	5.47856	5.05566	5.09805	4.73973
ENSDARG00000003320	393413	fam91a1	protein_coding	ZFIN	2	family with sequence similarity 91 member A1 [Source:NCBI gene;Acc:393413]	3.19705	1.67674	0.898508	2.45498	0.000435418	0.00434739	3.11265	1.63814	0.904609	2.37168	0.00031952	0.00256042	-1.02711	-0.0385967	-0.869185	0.791992	0.921692	0.983591	3.18357	4.13739	4.2896	4.39572	2.65396	2.37034	2.96897	1.91651	2.7361
ENSDARG00000003326	797409	cacng5a	protein_coding	ZFIN	1	calcium channel, voltage-dependent, gamma subunit 5a [Source:ZFIN;Acc:ZDB-GENE-120104-4]	-1.36455	-0.448428	-1.17358	0.276723	0.204887	0.332228	-1.0742	-0.103266	-0.831861	0.625329	0.764663	0.82465	1.27029	0.345162	-0.21497	0.905295	0.20639	0.698179	3.83061	3.73549	4.2695	3.11561	3.861	3.50022	3.86612	4.12951	4.16744
ENSDARG00000003328	100320914	slf2	protein_coding	ZFIN	2	SMC5-SMC6 complex localization factor 2 [Source:ZFIN;Acc:ZDB-GENE-081107-61]	10.6049	3.40666	1.93035	4.88298	0.000239317	0.00284996	3.15048	1.65557	0.747374	2.56377	0.00166359	0.00889691	-3.36614	-1.7511	-3.27958	-0.222613	0.0278131	0.506527	2.52006	3.40042	3.84939	4.13179	2.09547	1.87652	2.88729	2.11243	-0.192821
ENSDARG00000003344	562120	trpc2b	protein_coding	ZFIN	1	transient receptor potential cation channel subfamily C member 2b [Source:ZFIN;Acc:ZDB-GENE-050712-3]	-1.43972	-0.525787	-1.06908	0.0175038	0.0567754	0.137667	-1.66232	-0.733194	-1.25471	-0.21168	0.00945813	0.0321163	-1.15461	-0.207407	-0.603122	0.188308	0.278475	0.750061	5.18391	4.79049	4.93166	4.51566	5.44597	5.73552	5.28027	5.58017	5.19155
ENSDARG00000003373	436694	commd2	protein_coding	ZFIN	1	COMM domain containing 2 [Source:ZFIN;Acc:ZDB-GENE-040718-118]	1.69178	0.758542	0.197437	1.31965	0.0118531	0.0466651	1.85109	0.888376	0.339578	1.43717	0.00388122	0.0166897	1.09417	0.129834	-0.391565	0.651232	0.60024	0.898398	4.05965	4.2145	4.47662	4.90268	3.82981	3.71302	3.83741	3.44804	4.05511
ENSDARG00000003375	406604	gng12a	protein_coding	ZFIN	2	guanine nucleotide binding protein (G protein), gamma 12a [Source:ZFIN;Acc:ZDB-GENE-040426-2555]	1.33756	0.419609	-0.165502	1.00472	0.145579	0.262843	1.54323	0.62595	0.0492792	1.20262	0.0355173	0.0846351	1.15376	0.206341	-0.309435	0.722117	0.403711	0.816351	4.34346	4.59836	4.64216	4.8837	4.03521	4.19845	4.2176	3.635	4.53719
ENSDARG00000003381	565707	si:ch211-266g18.6	protein_coding	ZFIN	2	si:ch211-266g18.6 [Source:ZFIN;Acc:ZDB-GENE-131121-599]	1.29811	0.376413	-0.0772477	0.830073	0.096481	0.198455	1.27757	0.353404	-0.0824011	0.789209	0.103492	0.184471	-1.01608	-0.023009	-0.398486	0.352468	0.896871	0.97828	5.14529	5.05293	5.51342	5.28674	4.9471	5.3988	4.93211	5.0086	5.02262
ENSDARG00000003382	406771	cwc25	protein_coding	ZFIN	1	CWC25 spliceosome associated protein homolog [Source:ZFIN;Acc:ZDB-GENE-040426-2817]	1.79371	0.842944	0.450164	1.23572	0.000450229	0.0044515	2.16079	1.11156	0.725306	1.49781	2.92547e-05	0.000418529	1.20465	0.268614	-0.0757858	0.613015	0.116029	0.619092	5.08464	4.74666	5.83407	5.84986	4.71925	4.74159	4.73606	5.033	5.01663
ENSDARG00000003383	327200	asb8	protein_coding	ZFIN	4	ankyrin repeat and SOCS box containing 8 [Source:ZFIN;Acc:ZDB-GENE-030131-5411]	1.14706	0.197941	-0.24663	0.642513	0.354248	0.490509	1.04929	0.0694191	-0.355247	0.494086	0.730041	0.797026	-1.09317	-0.128522	-0.48562	0.228576	0.451377	0.83855	5.22358	5.05293	5.36971	5.34342	5.16273	5.38852	5.36318	4.83906	5.26913
ENSDARG00000003395	553354	col4a3	protein_coding	ZFIN	3	collagen, type IV, alpha 3 [Source:ZFIN;Acc:ZDB-GENE-070802-4]	-1.49184	-0.577092	-1.01029	-0.143897	0.0128678	0.0493725	-1.8374	-0.877668	-1.29277	-0.462562	0.000510764	0.00362652	-1.23164	-0.300575	-0.644905	0.0437541	0.0819529	0.583916	6.56078	6.38024	5.9835	6.08408	6.76223	6.80774	7.15861	6.70026	6.60957
ENSDARG00000003398	386772	rbpja	protein_coding	ZFIN	1	recombination signal binding protein for immunoglobulin kappa J region a [Source:ZFIN;Acc:ZDB-GENE-031117-1]	1.95732	0.968884	0.450945	1.48682	0.00136739	0.0100211	2.4186	1.27417	0.77173	1.77661	0.000100573	0.00104456	1.23566	0.305286	-0.103301	0.713873	0.130725	0.632284	5.94383	6.36583	6.60753	6.92838	5.4511	5.20725	5.72631	5.40428	5.85996
ENSDARG00000003399	30538	fgf8a	protein_coding	ZFIN	2	fibroblast growth factor 8a [Source:NCBI gene;Acc:30538]	-1.15751	-0.211021	-0.865524	0.443482	0.498963	0.623715	1.16551	0.220956	-0.447562	0.889474	0.488433	0.591549	1.34908	0.431977	-0.11056	0.974514	0.109287	0.613035	3.51682	4.00722	3.44559	3.52793	3.1596	3.05623	3.51367	3.78621	3.63812
ENSDARG00000003403	563094	tenm1	protein_coding	ZFIN	3	teneurin transmembrane protein 1 [Source:ZFIN;Acc:ZDB-GENE-060531-26]	1.00697	0.0100219	-0.441661	0.461705	0.962558	0.977392	-1.10115	-0.139016	-0.571092	0.293061	0.499848	0.60204	-1.10883	-0.149037	-0.50246	0.204385	0.379467	0.805282	6.80256	7.01417	6.72847	6.66858	6.97678	6.89026	6.63646	6.93038	6.57536
ENSDARG00000003411	30126	foxa2	protein_coding	ZFIN	1	forkhead box A2 [Source:NCBI gene;Acc:30126]	1.49272	0.577944	0.095675	1.06021	0.0224045	0.0720778	1.7228	0.784751	0.309963	1.25954	0.00336682	0.0150558	1.15413	0.206807	-0.227304	0.640917	0.322729	0.777133	4.37207	4.32791	4.846	4.98217	4.28565	4.02336	4.02734	4.05997	4.42415
ENSDARG00000003414	550473	capslb	protein_coding	ZFIN	1	calcyphosine-like b [Source:ZFIN;Acc:ZDB-GENE-050417-298]	-2.72071	-1.44398	-2.44462	-0.443348	0.00809572	0.0356286	-2.06288	-1.04466	-2.05282	-0.0364931	0.0432924	0.0978689	1.31889	0.399324	-0.192469	0.991118	0.168972	0.664616	3.25872	2.98852	2.52407	2.40018	3.30279	3.5192	3.71649	3.48388	4.13465
ENSDARG00000003420	550584	chrna5	protein_coding	ZFIN	2	cholinergic receptor, nicotinic, alpha 5 [Source:ZFIN;Acc:ZDB-GENE-050417-440]	-1.38717	-0.472149	-1.14726	0.202963	0.155037	0.273934	-1.39885	-0.48424	-1.14011	0.17163	0.134965	0.224024	-1.00842	-0.0120909	-0.506936	0.482754	0.958771	0.991386	4.35165	3.75036	3.84939	4.3411	4.59488	4.126	4.86256	4.64691	4.64201
ENSDARG00000003421	100136839	igf2bp2a	protein_coding	ZFIN	6	insulin-like growth factor 2 mRNA binding protein 2a [Source:ZFIN;Acc:ZDB-GENE-070912-44]	1.19917	0.262031	-0.131058	0.655119	0.17383	0.296618	1.39054	0.475647	0.0962896	0.855004	0.0178207	0.0510004	1.15959	0.213616	-0.100148	0.527381	0.16545	0.663012	5.77203	5.7448	6.05573	6.08408	5.526	5.64335	5.64166	5.60072	5.87988
ENSDARG00000003429	406701	hnrnpdl	protein_coding	ZFIN	6	heterogeneous nuclear ribonucleoprotein D-like [Source:ZFIN;Acc:ZDB-GENE-040426-2717]	6.13563	2.61721	1.89169	3.34273	2.68325e-06	0.00031067	8.06374	3.01145	2.27832	3.74458	6.22117e-07	6.35911e-05	1.31425	0.394237	-0.300188	1.08866	0.242241	0.72971	5.07264	6.18058	6.98427	7.08616	3.64503	3.94129	4.49081	3.85625	4.39676
ENSDARG00000003444	751626	dhrs7	protein_coding	ZFIN	1	dehydrogenase/reductase (SDR family) member 7 [Source:ZFIN;Acc:ZDB-GENE-060825-21]	1.03455	0.0489973	-0.603831	0.701825	0.873886	0.916935	1.29484	0.372778	-0.278964	1.02452	0.238911	0.343707	1.25161	0.323781	-0.227611	0.875173	0.227282	0.719961	4.28742	4.14866	3.90258	5.05751	4.03521	4.01	4.28294	4.35916	4.50334
ENSDARG00000003446	541511	ippk	protein_coding	ZFIN	1	inositol 1,3,4,5,6-pentakisphosphate 2-kinase [Source:NCBI gene;Acc:541511]	1.39784	0.483198	-0.00662903	0.973025	0.0527487	0.13099	1.42131	0.507224	0.0359332	0.978514	0.0368624	0.0869249	1.01679	0.0240258	-0.377244	0.425295	0.899221	0.978615	5.45687	5.79588	5.58838	6.01015	5.3337	4.92359	5.48388	5.22527	5.29409
ENSDARG00000003449	394077	pde10a	protein_coding	ZFIN	3	phosphodiesterase 10A [Source:ZFIN;Acc:ZDB-GENE-040426-1115]	1.98561	0.989586	0.416625	1.56255	0.00247174	0.0153081	-1.01088	-0.0156106	-0.524968	0.493747	0.948301	0.963156	-2.00722	-1.0052	-1.4775	-0.532895	0.000483166	0.367676	5.23603	5.07672	5.41617	5.58193	5.56441	5.23048	5.64166	5.11529	4.26156
ENSDARG00000003462	58215	fech	protein_coding	ZFIN	1	ferrochelatase [Source:ZFIN;Acc:ZDB-GENE-000928-1]	1.41456	0.500352	-0.0859535	1.08666	0.0882572	0.18688	1.28464	0.361363	-0.196429	0.919155	0.185412	0.283662	-1.10113	-0.138989	-0.62658	0.348603	0.549225	0.880544	5.12691	5.14585	4.90584	5.88529	5.0522	5.33059	4.84825	5.00243	4.84483
ENSDARG00000003469	266958	neurod4	protein_coding	ZFIN	1	neuronal differentiation 4 [Source:ZFIN;Acc:ZDB-GENE-030730-1]	6.94694	2.79638	1.93152	3.66124	8.76872e-06	0.00045622	7.11051	2.82995	1.99971	3.66019	4.98269e-06	0.000141002	1.02354	0.0335736	-0.872009	0.939157	0.937483	0.986635	4.57076	5.77784	5.98041	6.83923	3.05558	4.07559	3.85184	3.60276	3.38286
ENSDARG00000003475	619193	sult1st5	protein_coding	ZFIN	3	sulfotransferase family 1, cytosolic sulfotransferase 5 [Source:ZFIN;Acc:ZDB-GENE-050809-2]	-1.7886	-0.838833	-2.20395	0.526285	0.207597	0.335462	-3.21585	-1.6852	-2.96193	-0.40847	0.0135412	0.0417599	-1.79797	-0.846368	-1.63853	-0.0542079	0.0380414	0.521156	2.48777	2.12031	1.47223	1.61492	3.41214	2.63685	3.40046	3.02997	2.21526
ENSDARG00000003486	407980	ppp1caa	protein_coding	ZFIN	1	protein phosphatase 1, catalytic subunit, alpha isozyme a [Source:ZFIN;Acc:ZDB-GENE-040516-3]	13.2906	3.73233	2.86174	4.60292	3.79965e-07	0.000273695	20.4953	4.35722	3.39887	5.31558	1.91346e-07	5.80534e-05	1.5421	0.624893	-0.434582	1.68437	0.225338	0.716968	4.21195	6.3092	6.94678	6.97845	2.3802	2.37034	2.9952	2.64295	3.07252
ENSDARG00000003487	30172	nup93	protein_coding	ZFIN	4	nucleoporin 93 [Source:NCBI gene;Acc:30172]	2.87329	1.5227	0.945408	2.1	6.91057e-05	0.00128678	3.97722	1.99176	1.42908	2.55444	3.30325e-06	0.00011192	1.38421	0.469058	0.0320225	0.906094	0.0373067	0.520589	6.20287	6.90873	7.44391	7.50172	5.58324	5.20725	5.53841	5.43665	6.00307
ENSDARG00000003495	100150917	madd	protein_coding	ZFIN	8	MAP-kinase activating death domain [Source:ZFIN;Acc:ZDB-GENE-030131-8076]	2.39527	1.26019	0.593009	1.92736	0.00126929	0.00946959	3.69983	1.88746	1.20997	2.56494	4.04606e-05	0.00052917	1.54464	0.627273	0.0300771	1.22447	0.0409054	0.531312	5.34455	6.36341	6.34229	6.47501	4.86486	4.85053	3.9355	4.80404	5.12076
ENSDARG00000003512	565408	anks1b	protein_coding	ZFIN	5	ankyrin repeat and sterile alpha motif domain containing 1B [Source:NCBI gene;Acc:565408]	-1.01581	-0.0226364	-0.441474	0.396201	0.908981	0.940743	1.02601	0.0370489	-0.362277	0.436375	0.844486	0.886576	1.04224	0.0596854	-0.266898	0.386269	0.699817	0.93072	6.72957	7.07894	6.57308	6.78569	6.62131	6.80774	6.56163	6.76906	6.6391
ENSDARG00000003517	437018	impa1	protein_coding	ZFIN	3	inositol monophosphatase 1 [Source:ZFIN;Acc:ZDB-GENE-040718-245]	1.09626	0.132585	-0.466007	0.731177	0.64074	0.742906	1.95809	0.969446	0.325797	1.6131	0.00621587	0.0236246	1.78616	0.836862	0.270037	1.40369	0.00704105	0.497544	3.99707	3.99478	4.71087	4.18445	3.13429	3.91286	3.56711	4.04804	4.42415
ENSDARG00000003519	393641	aprt	protein_coding	ZFIN	3	adenine phosphoribosyltransferase [Source:ZFIN;Acc:ZDB-GENE-040426-1492]	-1.05358	-0.0753047	-0.605788	0.455179	0.764307	0.839697	1.0145	0.0207689	-0.497404	0.538941	0.932426	0.951312	1.06886	0.0960736	-0.328834	0.520981	0.633865	0.907782	4.34463	4.49618	4.09767	4.55618	4.21498	4.30073	4.42479	4.20662	4.45989
ENSDARG00000003520	557744	tbc1d14	protein_coding	ZFIN	5	TBC1 domain family, member 14 [Source:ZFIN;Acc:ZDB-GENE-030131-6136]	-1.34669	-0.429421	-0.868581	0.00973928	0.0545773	0.134093	-1.33988	-0.422103	-0.843645	-0.000560741	0.0497372	0.108338	1.00509	0.00731795	-0.331722	0.346358	0.963576	0.99277	5.76992	5.45818	5.28711	5.70599	5.9741	5.80291	5.93719	6.04954	5.94437
ENSDARG00000003523	555334	itln3	protein_coding	ZFIN	3	intelectin 3 [Source:ZFIN;Acc:ZDB-GENE-090527-4]	-1.69417	-0.760579	-1.67026	0.149103	0.0942035	0.195128	-2.09747	-1.06865	-1.94176	-0.19554	0.0201632	0.0558685	-1.23805	-0.308073	-0.887318	0.271173	0.271772	0.745424	3.18081	2.98852	2.88286	2.12642	3.62699	3.44172	3.56711	3.65085	3.16202
ENSDARG00000003526	403011	psma5	protein_coding	ZFIN	3	proteasome 20S subunit alpha 5 [Source:ZFIN;Acc:ZDB-GENE-040625-96]	10.3823	3.37606	2.57369	4.17842	4.71808e-07	0.000273695	33.5106	5.06654	3.88592	6.24716	3.75584e-07	5.80534e-05	3.22766	1.69049	0.442045	2.93893	0.0117445	0.497544	3.67513	5.43075	6.95152	6.458	1.3585	0.785373	2.46757	2.64295	3.30641
ENSDARG00000003527	192312	mak16	protein_coding	ZFIN	3	MAK16 homolog (S. cerevisiae) [Source:NCBI gene;Acc:192312]	2.35773	1.2374	0.551001	1.9238	0.00180784	0.0122177	2.89145	1.53179	0.853558	2.21003	0.000289496	0.00236794	1.22637	0.294395	-0.324721	0.91351	0.323594	0.777764	5.02367	5.39806	6.38731	5.79673	4.38557	4.37555	4.86256	3.8967	5.08688
ENSDARG00000003531	336105	tcea1	protein_coding	ZFIN	2	transcription elongation factor A (SII), 1 [Source:ZFIN;Acc:ZDB-GENE-030131-8049]	2.75476	1.46192	0.967959	1.95589	2.20177e-05	0.000696718	3.31155	1.72751	1.24556	2.20946	2.87844e-06	0.000105245	1.20212	0.265584	-0.131823	0.66299	0.172811	0.668133	5.79403	6.00877	6.79152	7.082	5.07898	5.56331	5.13448	5.18772	5.50548
ENSDARG00000003533	562442	col8a1b	protein_coding	ZFIN	3	collagen, type VIII, alpha 1b [Source:ZFIN;Acc:ZDB-GENE-060503-140]	-1.39664	-0.481965	-1.09675	0.132825	0.114337	0.222938	-1.55199	-0.634118	-1.22607	-0.0421671	0.0376143	0.0882205	-1.11123	-0.152153	-0.596089	0.291784	0.472808	0.847769	4.55562	4.33779	4.51982	3.76769	4.56677	4.96571	4.86967	4.83906	4.57841
ENSDARG00000003544	558759	adarb1b	protein_coding	ZFIN	3	adenosine deaminase RNA specific B1b [Source:ZFIN;Acc:ZDB-GENE-030219-15]	1.11159	0.15262	-0.302737	0.607978	0.482451	0.60963	1.3581	0.441586	-0.00133252	0.884505	0.0505992	0.109674	1.22176	0.288966	-0.0801517	0.658084	0.114798	0.617496	5.58782	5.9293	5.6519	5.88529	5.43564	5.56787	5.05566	5.5843	5.59257
ENSDARG00000003553	100270671	gnrhr2	protein_coding	ZFIN	1	gonadotropin releasing hormone receptor 2 [Source:ZFIN;Acc:ZDB-GENE-090128-3]	-9.416	-3.23511	-6.58163	0.111399	0.0570144	0.13803	-13.5804	-3.76345	-7.0457	-0.481209	0.0277035	0.0705035	-1.44227	-0.528341	-1.77829	0.721607	0.37838	0.80519	0.857647	1.27232	0.506995	-3.93967	2.7235	1.68808	1.41024	1.80758	1.39214
ENSDARG00000003564	321732	dohh	protein_coding	ZFIN	1	deoxyhypusine hydroxylase/monooxygenase [Source:NCBI gene;Acc:321732]	5.54506	2.4712	0.509732	4.43267	0.0173796	0.0606453	11.8597	3.56799	1.29684	5.83914	0.00473865	0.019358	2.13878	1.09679	-1.54383	3.7374	0.38647	0.807889	0.80671	1.92439	2.38146	3.00284	-3.68589	0.785373	1.24518	0.993134	-0.192821
ENSDARG00000003570	386590	hsp90b1	protein_coding	ZFIN	1	heat shock protein 90, beta (grp94), member 1 [Source:ZFIN;Acc:ZDB-GENE-031002-1]	3.32244	1.73224	1.12049	2.344	3.44148e-05	0.000878812	4.50115	2.17029	1.56687	2.77372	2.77265e-06	0.000103261	1.35477	0.43805	-0.0523488	0.928449	0.0758281	0.574953	5.85477	6.33902	7.44951	7.02395	5.29995	5.35192	4.62285	5.26701	5.48395
ENSDARG00000003573	436770	dctn5	protein_coding	ZFIN	1	dynactin 5 [Source:ZFIN;Acc:ZDB-GENE-040718-201]	1.90751	0.931691	0.338041	1.52534	0.00477005	0.0244832	1.71147	0.775236	0.218669	1.3318	0.00998681	0.0334374	-1.11454	-0.156455	-0.704937	0.392028	0.54895	0.880544	3.93102	3.83652	4.29955	4.76423	3.87635	3.46148	3.82284	3.8967	3.49044
ENSDARG00000003576	100009653	klhl32	protein_coding	ZFIN	2	kelch-like family member 32 [Source:ZFIN;Acc:ZDB-GENE-070209-47]	-1.79093	-0.840713	-1.4008	-0.280622	0.00635117	0.0298873	-1.6588	-0.730142	-1.27728	-0.183006	0.0127449	0.0400056	1.07966	0.110571	-0.285408	0.506549	0.557296	0.883209	5.00539	4.89458	4.47662	4.37774	4.87253	5.4737	5.27493	5.40895	5.26409
ENSDARG00000003584	406470	pla2g7	protein_coding	ZFIN	3	phospholipase A2, group VII (platelet-activating factor acetylhydrolase, plasma) [Source:ZFIN;Acc:ZDB-GENE-040426-2248]	1.03339	0.0473787	-0.621658	0.716415	0.880945	0.921661	1.05501	0.0772598	-0.571534	0.726053	0.801312	0.85403	1.02093	0.0298812	-0.513268	0.57303	0.907358	0.98032	4.25694	4.45137	4.35785	4.17407	4.59488	4.2448	3.70063	4.39725	4.13465
ENSDARG00000003592	557970	surf1	protein_coding	ZFIN	3	SURF1 cytochrome c oxidase assembly factor [Source:ZFIN;Acc:ZDB-GENE-041108-2]	1.11711	0.159765	-0.454462	0.773991	0.584279	0.696666	1.4872	0.572594	-0.0553641	1.20055	0.0705956	0.139897	1.33129	0.412829	-0.137438	0.963096	0.129289	0.630808	3.56102	3.73549	3.94123	3.65279	3.08229	3.44172	3.23421	3.84251	3.55795
ENSDARG00000003599	322571	rpl3	protein_coding	ZFIN	4	ribosomal protein L3 [Source:ZFIN;Acc:ZDB-GENE-030131-1291]	5.74829	2.52313	1.45486	3.59141	0.000194147	0.00245516	7.92222	2.9859	1.95677	4.01504	2.69427e-05	0.000395639	1.37819	0.462771	-0.165216	1.09076	0.135648	0.63683	8.99149	10.3194	10.8219	10.9734	7.71765	7.76713	8.24073	7.73739	8.35437
ENSDARG00000003607	325637	nr2f6a	protein_coding	ZFIN	3	nuclear receptor subfamily 2, group F, member 6a [Source:ZFIN;Acc:ZDB-GENE-030131-4362]	2.11712	1.0821	0.510657	1.65355	0.00124467	0.00934111	2.94636	1.55893	1.00092	2.11695	3.9361e-05	0.000519016	1.39169	0.476833	0.0263655	0.927301	0.0395866	0.525227	6.00174	6.22917	6.79504	7.08616	4.96157	5.75966	5.62075	5.69166	5.86995
ENSDARG00000003615	563896	slc26a3.2	protein_coding	ZFIN	2	solute carrier family 26 member 3, tandem duplicate 2 [Source:ZFIN;Acc:ZDB-GENE-041210-179]	-2.4265	-1.27888	-1.95426	-0.60349	0.00124505	0.00934138	-2.51267	-1.32922	-1.98912	-0.669314	0.000762605	0.00492846	-1.03551	-0.0503433	-0.466766	0.366079	0.79836	0.955058	4.55783	4.03178	3.76573	3.59171	5.1752	4.96571	4.84103	5.06884	5.02262
ENSDARG00000003616	327005	arih1	protein_coding	ZFIN	1	ariadne ubiquitin-conjugating enzyme E2 binding protein homolog 1 (Drosophila) [Source:NCBI gene;Acc:327005]	2.14858	1.10338	0.53246	1.6743	0.00106154	0.00828217	2.5623	1.35744	0.787001	1.92788	0.000181384	0.0016577	1.19256	0.254057	-0.315684	0.823798	0.353541	0.792355	4.02486	4.55666	4.93805	4.87731	3.39092	3.31709	3.86612	3.41128	3.84145
ENSDARG00000003631	352927	clockb	protein_coding	ZFIN	5	clock circadian regulator b [Source:ZFIN;Acc:ZDB-GENE-030408-2]	-1.07486	-0.104143	-0.557038	0.348752	0.628158	0.732759	1.019	0.0271529	-0.40999	0.464296	0.895474	0.924525	1.09528	0.131296	-0.226793	0.489386	0.443122	0.834661	5.57459	5.82427	5.38847	5.72389	5.57385	5.60389	5.4368	5.28236	5.76316
ENSDARG00000003632	100136849	zgc:172270	protein_coding	ZFIN	1	zgc:172270 [Source:ZFIN;Acc:ZDB-GENE-080204-67]	-1.45878	-0.544767	-2.35062	1.26109	0.526533	0.647859	-1.54998	-0.632248	-2.38346	1.11896	0.449991	0.555155	-1.06251	-0.0874811	-1.36699	1.19203	0.885024	0.974694	1.18834	0.78689	0.506995	0.815215	0.837671	2.19255	1.24518	2.15752	0.96472
ENSDARG00000003635	494083	mogat3b	protein_coding	ZFIN	1	monoacylglycerol O-acyltransferase 3b [Source:ZFIN;Acc:ZDB-GENE-110302-2]	-1.1193	-0.162597	-0.725325	0.400131	0.543861	0.662474	1.39565	0.480935	-0.09919	1.06106	0.0967357	0.175764	1.56215	0.643532	0.162354	1.12471	0.0125901	0.499158	4.37022	5.04088	4.41389	4.48239	3.81395	4.42672	3.85184	4.25927	4.67279
ENSDARG00000003641	336466	tfg	protein_coding	ZFIN	2	trafficking from ER to golgi regulator [Source:ZFIN;Acc:ZDB-GENE-030131-8410]	9.08249	3.18309	2.13908	4.2271	1.62196e-05	0.000606571	8.00331	3.0006	2.0725	3.92869	8.77583e-06	0.000190305	-1.13484	-0.18249	-1.41253	1.04755	0.754046	0.945056	2.96645	4.18195	4.85277	5.50534	2.29139	1.93424	2.22315	0.527471	2.21526
ENSDARG00000003642	436685	zfyve19	protein_coding	ZFIN	1	zinc finger, FYVE domain containing 19 [Source:ZFIN;Acc:ZDB-GENE-040718-109]	1.44854	0.534602	-0.0271077	1.09631	0.0604579	0.143896	-1.05332	-0.0749396	-0.588169	0.438289	0.757796	0.819698	-1.52578	-0.609542	-1.06683	-0.15225	0.012827	0.499541	4.83249	5.00412	4.66542	5.16099	5.11177	4.80484	4.97886	4.72387	4.21003
ENSDARG00000003655	406646	tmem59l	protein_coding	ZFIN	1	transmembrane protein 59-like [Source:ZFIN;Acc:ZDB-GENE-040426-2651]	1.92789	0.947025	0.495559	1.39849	0.000545799	0.00512572	1.88822	0.91703	0.484326	1.34973	0.000500752	0.00357441	-1.02101	-0.0299953	-0.407223	0.347233	0.866466	0.970961	5.45997	5.6607	5.97421	6.1909	5.2478	5.30894	4.98542	5.27726	5.03452
ENSDARG00000003675	751596	cryl1	protein_coding	ZFIN	3	crystallin, lambda 1 [Source:ZFIN;Acc:ZDB-GENE-060810-7]	3.99781	1.99921	-0.346021	4.34444	0.0885715	0.187431	15.8916	3.99019	0.975645	7.00473	0.0133335	0.0412658	3.97506	1.99098	-1.27557	5.25752	0.21108	0.702915	-0.375278	2.68219	1.24396	2.16885	-3.68589	0.168702	-2.21425	-3.86485	0.499057
ENSDARG00000003680	767809	runx1t1	protein_coding	ZFIN	7	RUNX1 partner transcriptional co-repressor 1 [Source:ZFIN;Acc:ZDB-GENE-060929-164]	1.40965	0.495339	0.0581419	0.932537	0.0292867	0.0868474	1.34892	0.431809	0.0131955	0.850423	0.0441086	0.0991563	-1.04502	-0.0635301	-0.400697	0.273637	0.691036	0.927766	6.42952	6.31921	6.62148	6.85068	6.33509	6.36116	6.23283	6.59356	6.12215
ENSDARG00000003681	322256	eif5	protein_coding	ZFIN	9	eukaryotic translation initiation factor 5 [Source:ZFIN;Acc:ZDB-GENE-030131-975]	2.64094	1.40105	0.841453	1.96065	0.000113455	0.00170622	4.21429	2.07529	1.53812	2.61245	1.24902e-06	7.51112e-05	1.59576	0.674239	0.277551	1.07093	0.0027705	0.497544	6.81824	7.24172	8.01743	8.20212	5.95977	6.06433	6.10316	6.12526	6.83211
ENSDARG00000003684	796577	obsl1a	protein_coding	ZFIN	1	obscurin like cytoskeletal adaptor 1a [Source:ZFIN;Acc:ZDB-GENE-060503-649]	1.02143	0.0305948	-0.487897	0.549087	0.900672	0.935103	1.06109	0.085551	-0.415785	0.586886	0.718735	0.78762	1.03883	0.0549562	-0.360633	0.470546	0.779963	0.950541	5.18196	5.25417	4.83919	5.65092	5.22999	5.06594	5.15789	4.95852	5.29903
ENSDARG00000003693	447847	hars	protein_coding	ZFIN	2	histidyl-tRNA synthetase [Source:ZFIN;Acc:ZDB-GENE-040912-152]	2.4349	1.28386	0.785474	1.78225	8.66823e-05	0.00146223	3.07803	1.62201	1.1378	2.10621	6.01014e-06	0.000155707	1.26413	0.338145	-0.0479349	0.724224	0.0810485	0.58211	6.0528	6.49728	7.15565	7.07644	5.52112	5.34662	5.55614	5.36637	5.90278
ENSDARG00000003695	406529	vdac3	protein_coding	ZFIN	3	voltage-dependent anion channel 3 [Source:ZFIN;Acc:ZDB-GENE-040426-2380]	4.4698	2.16021	1.52067	2.79975	5.49622e-06	0.000385588	6.52796	2.70663	2.07686	3.33641	3.69188e-07	5.80534e-05	1.46046	0.546421	0.0705971	1.02225	0.0275052	0.50583	6.28723	7.30605	7.83193	8.08304	5.28852	5.24195	5.21481	5.66067	5.67089
ENSDARG00000003697	556156	slc5a8l	protein_coding	ZFIN	2	solute carrier family 5 member 8, like [Source:NCBI gene;Acc:556156]	-2.03983	-1.02845	-2.44461	0.387713	0.140943	0.257164	-2.43682	-1.285	-2.65447	0.084476	0.0637084	0.129576	-1.19462	-0.256549	-1.11091	0.597811	0.528404	0.872241	1.88807	1.87095	1.66927	0.452645	2.3802	2.14445	2.39061	2.11243	2.08402
ENSDARG00000003699	564924	atp7a	protein_coding	ZFIN	3	ATPase copper transporting alpha [Source:ZFIN;Acc:ZDB-GENE-060825-45]	1.12627	0.171549	-0.221814	0.564913	0.363887	0.499647	1.29676	0.374915	-0.000167895	0.749999	0.0500887	0.108882	1.15138	0.203366	-0.100702	0.507434	0.172497	0.668003	6.58136	6.73081	6.75944	6.78399	6.37345	6.28557	6.49656	6.65184	6.56924
ENSDARG00000003701	81586	cldng	protein_coding	ZFIN	3	claudin g [Source:NCBI gene;Acc:81586]	-1.17677	-0.234833	-1.23004	0.760372	0.619281	0.725572	-1.01349	-0.0193285	-1.00979	0.971132	0.967066	0.976379	1.16111	0.215505	-0.573704	1.00471	0.565925	0.886558	3.10606	2.1654	3.56589	2.82851	3.64503	2.28418	3.29882	3.53603	3.52459
ENSDARG00000003705	503702	prnprs3	protein_coding	ZFIN	1	prion protein, related sequence 3 [Source:ZFIN;Acc:ZDB-GENE-041221-3]	2.2666	1.18053	0.718555	1.64251	9.3565e-05	0.00151937	1.95417	0.966554	0.528955	1.40415	0.000351645	0.00273554	-1.15988	-0.213977	-0.595108	0.167154	0.247232	0.733169	5.50536	5.40748	6.04394	6.51257	5.25369	5.55873	5.22593	4.91979	5.12076
ENSDARG00000003706	568463	ryr2b	protein_coding	ZFIN	2	ryanodine receptor 2b (cardiac) [Source:ZFIN;Acc:ZDB-GENE-061226-3]	-1.29183	-0.369416	-0.809781	0.0709486	0.09322	0.193886	-1.43796	-0.524024	-0.94586	-0.102188	0.0186954	0.0528327	-1.11312	-0.154608	-0.493443	0.184227	0.342824	0.787366	5.78553	5.5503	5.61652	5.30588	5.94892	5.88569	6.08496	6.12526	5.76674
ENSDARG00000003732	30080	mitfa	protein_coding	ZFIN	3	melanocyte inducing transcription factor a [Source:ZFIN;Acc:ZDB-GENE-990910-11]	-1.02721	-0.0387309	-0.549062	0.4716	0.872488	0.916012	-1.20924	-0.274102	-0.759431	0.211226	0.244564	0.349577	-1.17721	-0.235371	-0.630943	0.1602	0.221499	0.712505	4.78593	4.80481	4.51128	4.7573	4.86486	4.73349	5.07423	4.9712	4.57026
ENSDARG00000003749	554204	polb	protein_coding	ZFIN	3	polymerase (DNA directed), beta [Source:NCBI gene;Acc:554204]	2.94628	1.5589	1.02079	2.097	2.73527e-05	0.000769949	4.07871	2.02811	1.48435	2.57187	1.85325e-06	8.5166e-05	1.38436	0.469216	-0.0364986	0.97493	0.0663587	0.568173	5.02621	5.83826	6.24009	6.33062	4.43823	4.26744	4.05254	4.31008	4.73245
ENSDARG00000003750	570437	pfas	protein_coding	ZFIN	2	phosphoribosylformylglycinamidine synthase [Source:ZFIN;Acc:ZDB-GENE-030131-4420]	1.91254	0.935487	0.462016	1.40896	0.000890821	0.00729552	2.39626	1.26079	0.808201	1.71337	4.04929e-05	0.00052917	1.25292	0.325298	-0.0216318	0.672228	0.063874	0.56412	6.8852	7.09213	7.73444	7.66812	6.49028	6.54142	6.31583	6.39372	6.84568
ENSDARG00000003751	553164	lats1	protein_coding	ZFIN	3	large tumor suppressor kinase 1 [Source:ZFIN;Acc:ZDB-GENE-050523-2]	1.26567	0.339904	-0.0577734	0.737581	0.0878162	0.186258	1.3677	0.451754	0.0716619	0.831846	0.0233304	0.06226	1.08061	0.11185	-0.194735	0.418434	0.445352	0.836034	6.50472	6.64587	6.72478	6.83429	6.25516	6.46026	6.32878	6.34095	6.4477
ENSDARG00000003754	378854	tspan2a	protein_coding	ZFIN	2	tetraspanin 2a [Source:ZFIN;Acc:ZDB-GENE-050522-511]	1.44472	0.530794	-0.305246	1.36684	0.193783	0.319385	1.35079	0.433799	-0.362505	1.2301	0.260835	0.367186	-1.06954	-0.0969949	-0.833883	0.639893	0.780947	0.950731	3.72027	4.49618	3.35308	4.61107	3.5715	3.18067	3.79324	3.37356	3.38286
ENSDARG00000003757	402819	cnpy1	protein_coding	ZFIN	3	canopy FGF signaling regulator 1 [Source:NCBI gene;Acc:402819]	1.63737	0.71138	-0.0565677	1.47933	0.0667429	0.153771	1.39048	0.475581	-0.242149	1.19331	0.176235	0.272883	-1.17756	-0.235799	-0.909659	0.43806	0.463761	0.844078	4.26376	4.46045	5.35069	3.98514	4.15331	3.88386	4.38566	4.03602	3.85493
ENSDARG00000003769	554156	tada2b	protein_coding	ZFIN	1	transcriptional adaptor 2B [Source:NCBI gene;Acc:554156]	1.14873	0.200039	-0.479113	0.879192	0.536197	0.655973	-1.28025	-0.35642	-0.987398	0.274557	0.24449	0.349491	-1.47066	-0.556459	-1.08664	-0.0262808	0.0410359	0.531449	4.99872	4.96002	4.31925	5.51771	5.5064	4.9307	5.26418	4.81111	4.68039
ENSDARG00000003776	560360	pip4k2aa	protein_coding	ZFIN	2	phosphatidylinositol-5-phosphate 4-kinase, type II, alpha a [Source:ZFIN;Acc:ZDB-GENE-080721-18]	1.30723	0.38651	-0.00575303	0.778773	0.052985	0.131377	1.35202	0.435119	0.0590794	0.811159	0.0265396	0.0683301	1.03427	0.0486091	-0.25863	0.355849	0.738359	0.940483	6.09512	6.22385	6.35428	6.39906	5.95977	5.80291	6.00975	6.07326	5.93805
ENSDARG00000003779	558069	ctnnd2b	protein_coding	ZFIN	4	catenin (cadherin-associated protein), delta 2b [Source:ZFIN;Acc:ZDB-GENE-070912-532]	1.59683	0.675209	0.167197	1.18322	0.0130328	0.0498199	1.66579	0.736209	0.250098	1.22232	0.00600315	0.023087	1.04319	0.0609997	-0.320626	0.442626	0.735777	0.940026	6.9331	7.42554	7.128	7.599	6.52234	6.67226	6.72533	6.83125	6.56104
ENSDARG00000003789	323528	dennd5b	protein_coding	ZFIN	5	DENN/MADD domain containing 5B [Source:NCBI gene;Acc:323528]	1.87702	0.908447	0.435804	1.38109	0.00110826	0.00855298	2.07029	1.04984	0.597416	1.50225	0.000227642	0.00196843	1.10297	0.141388	-0.206225	0.489001	0.396118	0.812325	7.01314	7.37725	7.66205	7.73761	6.58207	6.78635	6.64269	6.50038	6.81668
ENSDARG00000003795	386951	idh2	protein_coding	ZFIN	1	isocitrate dehydrogenase (NADP(+)) 2 [Source:ZFIN;Acc:ZDB-GENE-031118-95]	7.56421	2.91919	2.10433	3.73405	2.89607e-06	0.000312846	14.0594	3.81346	2.98307	4.64386	1.70056e-07	5.80534e-05	1.85868	0.894275	0.269455	1.5191	0.00850613	0.497544	6.14704	7.5099	8.60678	8.32624	4.40687	4.70889	4.89078	5.33237	5.39445
ENSDARG00000003797	567986	asb2a.1	protein_coding	ZFIN	4	ankyrin repeat and SOCS box containing 2a, tandem duplicate 1 [Source:ZFIN;Acc:ZDB-GENE-030131-5355]	-1.40914	-0.494811	-1.07156	0.0819395	0.086757	0.18466	-1.68536	-0.753058	-1.3054	-0.20072	0.0112961	0.036591	-1.19602	-0.258247	-0.675035	0.158542	0.20405	0.696433	5.06963	5.17921	4.07468	5.091	5.38289	5.44916	5.24245	5.04505	5.09258
ENSDARG00000003803	NA	LHX3	protein_coding	HGNC Symbol	2	LIM homeobox 3 [Source:HGNC Symbol;Acc:HGNC:6595]	-1.21077	-0.27593	-0.984613	0.432754	0.416079	0.549036	-1.38611	-0.471043	-1.14939	0.207299	0.157766	0.251491	-1.14481	-0.195113	-0.722058	0.331832	0.43874	0.832603	4.52291	4.75406	3.72201	4.57996	4.79389	4.6325	4.45345	5.02694	4.22048
ENSDARG00000003808	406777	aqp3a	protein_coding	ZFIN	1	aquaporin 3a [Source:ZFIN;Acc:ZDB-GENE-040426-2826]	3.30994	1.7268	1.19843	2.25518	7.82511e-06	0.000431315	3.00513	1.58743	1.09356	2.0813	9.33485e-06	0.000197432	-1.10143	-0.139377	-0.650096	0.371342	0.56615	0.88661	4.50881	4.76142	5.51769	5.86284	4.10201	3.82405	4.28294	3.78621	3.93329
ENSDARG00000003811	561433	plxnb2a	protein_coding	ZFIN	4	plexin b2a [Source:ZFIN;Acc:ZDB-GENE-030131-8917]	1.08381	0.11611	-0.320911	0.55313	0.576341	0.689926	1.34008	0.422322	0.00759257	0.837051	0.0464943	0.103093	1.23646	0.306212	-0.0291091	0.641534	0.0702269	0.568969	6.91312	6.88871	7.06231	7.25447	6.80896	6.72227	6.65919	6.75995	7.14908
ENSDARG00000003818	406440	prkag1	protein_coding	ZFIN	1	protein kinase, AMP-activated, gamma 1 non-catalytic subunit [Source:ZFIN;Acc:ZDB-GENE-040426-2188]	1.93345	0.951175	0.517271	1.38508	0.000375401	0.00389846	1.89685	0.923604	0.507556	1.33965	0.00033656	0.00265267	-1.0193	-0.0275712	-0.388276	0.333134	0.871584	0.97203	5.47218	5.77784	6.02006	6.24148	5.2478	5.13526	5.20922	4.96488	5.18088
ENSDARG00000003820	402815	nr1d2a	protein_coding	ZFIN	3	nuclear receptor subfamily 1, group D, member 2a [Source:ZFIN;Acc:ZDB-GENE-040504-1]	-1.7881	-0.83843	-1.36225	-0.314607	0.00418725	0.0223969	-1.59792	-0.676196	-1.18928	-0.163108	0.0136567	0.0420229	1.11902	0.162235	-0.209769	0.534238	0.363885	0.796979	4.99107	4.92767	4.41389	4.42227	5.06565	5.17769	5.07423	5.68782	5.15931
ENSDARG00000003822	550225	ankrd16	protein_coding	ZFIN	3	ankyrin repeat domain 16 [Source:ZFIN;Acc:ZDB-GENE-041210-253]	1.34461	0.427185	-0.684617	1.53899	0.422092	0.554362	1.53994	0.622869	-0.480844	1.72658	0.244911	0.349982	1.14527	0.195684	-0.827563	1.21893	0.68669	0.926671	2.03154	1.42844	3.16996	1.94297	1.74037	1.87652	2.13152	1.62701	2.33556
ENSDARG00000003827	393224	snapc1b	protein_coding	ZFIN	3	small nuclear RNA activating complex, polypeptide 1b [Source:ZFIN;Acc:ZDB-GENE-040426-716]	1.05733	0.0804295	-0.490807	0.651666	0.766164	0.841025	1.13912	0.18792	-0.368872	0.744712	0.479459	0.582942	1.07735	0.107491	-0.361535	0.576516	0.629302	0.906464	4.64546	4.44224	4.88617	4.54011	4.55728	4.55183	4.46288	5.27214	4.45104
ENSDARG00000003829	570248	galnt2	protein_coding	ZFIN	1	UDP-N-acetyl-alpha-D-galactosamine:polypeptide N-acetylgalactosaminyltransferase 2 [Source:ZFIN;Acc:ZDB-GENE-041111-110]	1.48443	0.569913	0.165792	0.974035	0.00928725	0.0392617	1.6276	0.702743	0.314977	1.09051	0.00173808	0.00917696	1.09644	0.13283	-0.180594	0.446254	0.377163	0.804384	6.18061	6.06933	6.46451	6.8523	5.96337	6.02834	5.90296	6.06441	6.09968
ENSDARG00000003835	81534	stom	protein_coding	ZFIN	4	stomatin [Source:ZFIN;Acc:ZDB-GENE-980526-486]	7.52895	2.91245	1.83441	3.99049	5.47666e-05	0.00110957	7.65893	2.93714	1.91686	3.95743	2.91583e-05	0.000417364	1.01726	0.0246934	-1.28771	1.3371	0.968245	0.99423	2.4845	2.61877	4.68833	4.5956	0.706426	1.68808	2.8007	0.890041	1.8881
ENSDARG00000003841	445066	usb1	protein_coding	ZFIN	1	U6 snRNA biogenesis 1 [Source:NCBI gene;Acc:445066]	1.15268	0.204996	-0.46668	0.876673	0.521776	0.643431	1.08388	0.116199	-0.527049	0.759448	0.703102	0.774535	-1.06348	-0.0887969	-0.641622	0.464028	0.734538	0.939964	4.26854	4.37665	4.31925	4.3035	4.44854	3.9553	4.06497	4.82515	3.85493
ENSDARG00000003845	402935	chm	protein_coding	ZFIN	1	CHM Rab escort protein [Source:ZFIN;Acc:ZDB-GENE-030318-2]	1.47848	0.564115	-0.10487	1.2331	0.0917056	0.191794	1.88507	0.914616	0.249188	1.58004	0.0107855	0.0353447	1.275	0.350501	-0.24776	0.948761	0.228288	0.720729	4.73372	5.1956	5.06596	5.52589	4.90282	4.21018	3.92189	4.19585	4.85157
ENSDARG00000003846	768305	mrpl21	protein_coding	ZFIN	1	mitochondrial ribosomal protein L21 [Source:ZFIN;Acc:ZDB-GENE-061027-183]	1.50724	0.591905	-0.00221487	1.18602	0.0507435	0.127515	1.48191	0.567455	-0.00277169	1.13768	0.0509715	0.110274	-1.01709	-0.0244492	-0.551414	0.502515	0.921814	0.983591	4.13428	4.32791	4.5027	4.54817	4.16586	3.46148	4.03999	4.22791	3.80023
ENSDARG00000003854	445175	acsl1b	protein_coding	ZFIN	2	acyl-CoA synthetase long chain family member 1b [Source:ZFIN;Acc:ZDB-GENE-040801-88]	1.49885	0.583855	0.108041	1.05967	0.0199061	0.0664644	1.66925	0.739204	0.284827	1.19358	0.00375244	0.0162948	1.11369	0.155349	-0.202208	0.512907	0.365632	0.797386	6.88255	6.88197	7.42359	7.37944	6.68152	6.81927	6.53729	6.39372	6.94358
ENSDARG00000003860	751689	cbx3a	protein_coding	ZFIN	2	chromobox homolog 3a (HP1 gamma homolog, Drosophila) [Source:ZFIN;Acc:ZDB-GENE-030131-1158]	4.46106	2.15739	1.55995	2.75483	2.65298e-06	0.00031067	6.51314	2.70335	2.10854	3.29817	1.92202e-07	5.80534e-05	1.46	0.545967	0.0736448	1.01829	0.026669	0.503688	5.9608	6.60349	7.72339	7.58536	4.6495	5.03989	5.23145	5.47278	5.38053
ENSDARG00000003865	100124652	pard6b	protein_coding	ZFIN	1	par-6 partitioning defective 6 homolog beta (C. elegans) [Source:ZFIN;Acc:ZDB-GENE-090312-133]	1.15361	0.206156	-0.5161	0.928411	0.548698	0.666571	-1.10622	-0.145632	-0.819279	0.528014	0.648699	0.729757	-1.27614	-0.351788	-0.930138	0.226562	0.211958	0.703648	3.72247	3.62685	3.53253	3.91208	3.62699	3.64552	4.28294	3.6974	3.45547
ENSDARG00000003866	334370	tm9sf2	protein_coding	ZFIN	2	transmembrane 9 superfamily member 2 [Source:ZFIN;Acc:ZDB-GENE-030131-6302]	7.68579	2.94219	2.09782	3.78656	3.92338e-06	0.000343529	12.0492	3.59087	2.66683	4.51491	1.16937e-06	7.24598e-05	1.56773	0.648677	-0.349083	1.64644	0.183966	0.677509	4.18649	6.02415	6.50162	6.46014	3.08229	2.60166	2.859	2.32498	3.63812
ENSDARG00000003867	494112	cdk20	protein_coding	ZFIN	3	cyclin-dependent kinase 20 [Source:NCBI gene;Acc:494112]	-1.12128	-0.165152	-0.838755	0.508452	0.605805	0.714666	-1.30784	-0.38719	-1.02896	0.254582	0.215483	0.317718	-1.16638	-0.222038	-0.729119	0.285042	0.362007	0.796865	3.8348	3.38144	3.61452	3.73981	4.23892	3.64552	4.13742	4.1067	3.8141
ENSDARG00000003869	436717	decr1	protein_coding	ZFIN	3	2,4-dienoyl CoA reductase 1, mitochondrial [Source:ZFIN;Acc:ZDB-GENE-040718-142]	2.06507	1.04619	0.432387	1.65999	0.00271613	0.0163834	2.00464	1.00334	0.417828	1.58886	0.00261464	0.0124794	-1.03014	-0.0428437	-0.610916	0.525229	0.873277	0.972593	4.54578	4.70909	5.34109	5.05185	3.92144	4.19845	4.48156	4.76815	3.89464
ENSDARG00000003872	325319	ccdc102a	protein_coding	ZFIN	2	coiled-coil domain containing 102A [Source:NCBI gene;Acc:325319]	1.50103	0.585953	0.140719	1.03119	0.0137617	0.0516607	1.47126	0.557054	0.130209	0.983898	0.0144066	0.043706	-1.02023	-0.0288992	-0.383446	0.325648	0.863152	0.970083	5.81639	5.6607	6.06158	6.37887	5.67386	5.96052	5.46523	5.72574	5.60459
ENSDARG00000003877	565366	pbrm1	protein_coding	ZFIN	3	polybromo 1 [Source:ZFIN;Acc:ZDB-GENE-080926-4]	-1.28897	-0.36622	-0.79247	0.0600299	0.086351	0.184029	-1.46652	-0.552398	-0.960519	-0.144277	0.0117722	0.0377326	-1.13775	-0.186178	-0.515737	0.143381	0.244442	0.731926	5.89284	5.5839	5.58838	5.55018	5.99535	6.37945	6.10316	5.98221	5.96005
ENSDARG00000003899	445301	zdhhc23b	protein_coding	ZFIN	1	zinc finger DHHC-type containing 23b [Source:ZFIN;Acc:ZDB-GENE-040808-13]	1.19175	0.253084	-1.34649	1.85266	0.738347	0.81936	-1.82011	-0.864028	-2.25021	0.522152	0.20152	0.302134	-2.16912	-1.11711	-2.29889	0.0646669	0.0620025	0.563743	2.25814	1.81546	2.65384	1.18961	3.27989	2.73754	2.22315	2.92957	1.23602
ENSDARG00000003900	561988	gpr61l	protein_coding	ZFIN	1	G protein-coupled receptor 61-like [Source:ZFIN;Acc:ZDB-GENE-131127-443]	-1.32355	-0.404415	-1.02884	0.220009	0.185529	0.309747	-1.48515	-0.570608	-1.17128	0.0300682	0.0608842	0.125287	-1.12209	-0.166193	-0.615514	0.283128	0.43922	0.832713	3.9608	3.93094	3.66157	3.47818	4.04882	4.22181	4.18378	4.27981	3.88153
ENSDARG00000003902	436641	ctsl.1	protein_coding	ZFIN	5	cathepsin L.1 [Source:ZFIN;Acc:ZDB-GENE-040718-61]	-1.56457	-0.64577	-1.39708	0.105542	0.0862347	0.183872	-1.21879	-0.285446	-1.04251	0.471614	0.430608	0.537207	1.28371	0.360323	-0.192511	0.913157	0.182934	0.676844	3.66519	3.40042	3.23362	3.46121	3.25662	4.04971	3.79324	4.09516	4.03155
ENSDARG00000003903	558291	hapln2	protein_coding	ZFIN	1	hyaluronan and proteoglycan link protein 2 [Source:ZFIN;Acc:ZDB-GENE-030131-8089]	-1.65426	-0.726184	-1.8694	0.417034	0.193572	0.319227	-1.4027	-0.488201	-1.63263	0.65623	0.374129	0.482452	1.17934	0.237983	-0.563571	1.03954	0.532985	0.873934	3.09638	3.34271	2.26443	2.85474	2.61789	2.86172	3.652	4.15196	3.0256
ENSDARG00000003904	402797	sycp1	protein_coding	ZFIN	2	synaptonemal complex protein 1 [Source:ZFIN;Acc:ZDB-GENE-040910-6]	-1.13724	-0.185541	-1.00614	0.635059	0.633867	0.737189	-1.6307	-0.705495	-1.4721	0.0611138	0.0683282	0.136573	-1.43391	-0.519954	-1.11584	0.075937	0.0820666	0.583916	4.17325	3.21985	3.27455	4.52385	4.85714	4.65842	4.33521	4.41592	4.10109
ENSDARG00000003909	565787	ftr01	protein_coding	ZFIN	1	finTRIM family, member 1 [Source:ZFIN;Acc:ZDB-GENE-070705-491]	-2.26916	-1.18216	-1.8924	-0.471909	0.00320816	0.0184196	-1.6943	-0.760686	-1.47356	-0.0478078	0.0382513	0.0892756	1.33929	0.42147	-0.0444658	0.887405	0.0726016	0.571351	4.03708	4.00722	3.63038	3.19988	4.19063	3.88386	4.32491	4.32003	4.73973
ENSDARG00000003910	564707	med13b	protein_coding	ZFIN	2	mediator complex subunit 13b [Source:NCBI gene;Acc:564707]	1.56171	0.643131	0.189298	1.09696	0.00902472	0.0384826	1.57238	0.652951	0.218625	1.08728	0.00628928	0.0238286	1.00683	0.00981934	-0.328847	0.348485	0.951086	0.989991	7.316	7.57818	7.73444	7.75425	6.97321	7.09707	7.22938	7.12028	7.04117
ENSDARG00000003920	321714	setb	protein_coding	ZFIN	2	SET nuclear proto-oncogene b [Source:ZFIN;Acc:ZDB-GENE-030131-433]	6.55079	2.71167	1.81792	3.60542	1.70609e-05	0.000619611	11.2171	3.48762	2.62023	4.35501	7.94295e-07	6.41509e-05	1.71232	0.775953	0.215175	1.33673	0.0103775	0.497544	7.20341	8.50525	9.44825	9.31963	5.84354	5.82977	6.00007	6.00706	6.67374
ENSDARG00000003925	404728	cx28.6	protein_coding	ZFIN	1	connexin 28.6 [Source:ZFIN;Acc:ZDB-GENE-040406-4]	-2.06702	-1.04755	-1.96482	-0.130286	0.0282255	0.0847223	-1.87614	-0.907767	-1.81734	0.00180395	0.0503943	0.10934	1.10174	0.139785	-0.439769	0.71934	0.611613	0.901887	3.20136	2.85728	2.71459	2.40018	3.25662	3.79319	3.47691	3.35432	3.75779
ENSDARG00000003927	81593	cldn12	protein_coding	ZFIN	1	claudin 12 [Source:ZFIN;Acc:ZDB-GENE-010328-14]	2.1743	1.12055	0.627617	1.61348	0.000273363	0.00312545	2.91801	1.54498	1.06074	2.02923	1.00959e-05	0.000207569	1.34205	0.424434	0.023128	0.825741	0.0397296	0.52543	5.77201	6.38024	6.64118	6.7874	5.03862	5.17769	5.31192	5.21464	5.62441
ENSDARG00000003931	327288	cndp2	protein_coding	ZFIN	2	carnosine dipeptidase 2 [Source:ZFIN;Acc:ZDB-GENE-030131-5499]	2.28634	1.19304	0.663308	1.72277	0.000296735	0.00330296	1.97808	0.984103	0.487788	1.48042	0.000865878	0.00542551	-1.15583	-0.208935	-0.680876	0.263006	0.356897	0.79427	4.90835	4.90791	5.50914	5.80011	4.77763	4.32251	4.77443	4.89338	4.28166
ENSDARG00000003934	494087	nxnl2	protein_coding	ZFIN	1	nucleoredoxin like 2 [Source:ZFIN;Acc:ZDB-GENE-041212-55]	-1.02143	-0.0305868	-0.78991	0.728737	0.932088	0.95721	-1.38755	-0.472537	-1.17885	0.233777	0.172377	0.268421	-1.35844	-0.44195	-1.01169	0.127793	0.117849	0.620731	3.46757	3.64288	3.19149	3.26	3.95073	3.64552	3.45817	3.42977	3.16202
ENSDARG00000003938	327491	rpa1	protein_coding	ZFIN	1	replication protein A1 [Source:NCBI gene;Acc:327491]	3.9071	1.9661	1.32023	2.61196	1.64844e-05	0.000612097	5.39074	2.43048	1.79923	3.06174	1.29793e-06	7.53053e-05	1.37973	0.464384	-0.0120852	0.940853	0.0552662	0.551927	6.31782	7.17439	7.79108	7.94182	5.36668	5.59049	5.41753	5.32251	5.93805
ENSDARG00000003940	334296	mtfr1l	protein_coding	ZFIN	3	mitochondrial fission regulator 1-like [Source:NCBI gene;Acc:334296]	7.89469	2.98088	2.01884	3.94293	1.37192e-05	0.000558888	11.0915	3.47138	2.44272	4.50003	5.55082e-06	0.00014865	1.40492	0.490493	-0.774803	1.75579	0.418071	0.822668	2.57637	4.03178	4.77646	4.8837	0.837671	1.54721	1.8155	0.77901	1.93963
ENSDARG00000003941	337399	rrs1	protein_coding	ZFIN	1	ribosome biogenesis regulator 1 homolog [Source:ZFIN;Acc:ZDB-GENE-030131-9345]	2.30336	1.20374	0.766142	1.64134	4.58807e-05	0.00101976	2.73813	1.45319	1.02245	1.88394	5.56884e-06	0.00014865	1.18875	0.249451	-0.15212	0.651022	0.20297	0.695624	4.95624	5.14021	5.85108	5.92297	4.49898	4.57922	4.27225	4.78261	4.60259
ENSDARG00000003944	569960	nmur1b	protein_coding	ZFIN	1	neuromedin U receptor 1b [Source:ZFIN;Acc:ZDB-GENE-131121-154]	-1.47842	-0.564052	-1.77924	0.651135	0.334846	0.470848	-1.87026	-0.903235	-2.06054	0.254066	0.115809	0.200132	-1.26504	-0.339183	-1.14877	0.470405	0.382481	0.805982	2.96822	2.82953	2.82892	1.94297	3.79792	3.08199	2.83014	3.72761	2.70665
ENSDARG00000003952	394235	pfn2	protein_coding	ZFIN	2	profilin 2 [Source:ZFIN;Acc:ZDB-GENE-040115-4]	5.29367	2.40427	1.50758	3.30096	5.89538e-05	0.00116326	9.68252	3.27538	2.40973	4.14103	1.57849e-06	8.01741e-05	1.82908	0.871114	0.302398	1.43983	0.0055853	0.497544	7.30876	8.5774	9.3142	9.29858	5.80396	5.96398	6.33906	6.25798	6.9149
ENSDARG00000003961	335495	parp3	protein_coding	ZFIN	1	poly (ADP-ribose) polymerase family, member 3 [Source:ZFIN;Acc:ZDB-GENE-030131-7435]	-1.31869	-0.3991	-1.01638	0.218176	0.186236	0.310554	-1.12903	-0.175086	-0.783483	0.433312	0.545459	0.642167	1.16798	0.224014	-0.249455	0.697483	0.325928	0.779113	4.60343	4.67831	3.94123	4.85799	4.59488	4.88752	4.38566	4.59048	4.89137
ENSDARG00000003963	404045	traf4a	protein_coding	ZFIN	1	tnf receptor-associated factor 4a [Source:ZFIN;Acc:ZDB-GENE-040308-1]	2.29953	1.20134	0.335853	2.06683	0.0101908	0.0419246	4.6037	2.20279	1.17902	3.22656	0.000440438	0.00325098	2.00201	1.00145	-0.0658014	2.06871	0.063701	0.56412	2.45781	3.03785	3.82204	3.76769	1.52356	1.54721	1.69264	1.34461	2.92692
ENSDARG00000003965	266964	tlx1	protein_coding	ZFIN	1	T cell leukemia homeobox 1 [Source:ZFIN;Acc:ZDB-GENE-021021-2]	1.02873	0.0408583	-0.600024	0.68174	0.892735	0.929259	-1.30585	-0.384987	-0.983643	0.213669	0.188453	0.287223	-1.34336	-0.425845	-0.918928	0.067238	0.0848996	0.587342	4.23765	3.80837	4.41389	3.82188	4.3748	4.31166	4.74382	4.44349	3.98326
ENSDARG00000003968	565767	larp6b	protein_coding	ZFIN	3	La ribonucleoprotein 6, translational regulator b [Source:ZFIN;Acc:ZDB-GENE-041008-244]	-1.42055	-0.506452	-1.40064	0.387733	0.243292	0.375793	-1.81876	-0.862956	-1.71419	-0.0117178	0.0473419	0.10453	-1.28032	-0.356505	-0.96692	0.253911	0.229665	0.721644	3.82749	3.80837	3.58228	2.93069	3.87635	3.9553	4.46288	4.47945	3.52459
ENSDARG00000003970	566281	trim35-13	protein_coding	ZFIN	1	tripartite motif containing 35-13 [Source:ZFIN;Acc:ZDB-GENE-110920-5]	1.36312	0.446913	-0.403396	1.29722	0.277201	0.412209	1.59012	0.669134	-0.176977	1.51524	0.111478	0.194726	1.16653	0.222221	-0.563575	1.00802	0.552345	0.881497	2.74976	1.50059	3.63038	3.07156	2.91402	2.41156	2.57583	2.82165	3.07252
ENSDARG00000003971	30157	isl2a	protein_coding	ZFIN	1	ISL LIM homeobox 2a [Source:NCBI gene;Acc:30157]	1.96587	0.975165	0.487934	1.46239	0.000803071	0.00677756	1.57196	0.652563	0.203228	1.1019	0.00778921	0.027967	-1.25058	-0.322601	-0.756482	0.111279	0.132457	0.633947	4.50337	4.49618	5.11186	4.99402	4.47902	4.31166	4.36569	4.31008	3.95849
ENSDARG00000003973	573996	chordc1a	protein_coding	ZFIN	1	cysteine and histidine-rich domain (CHORD) containing 1a [Source:ZFIN;Acc:ZDB-GENE-050626-79]	-1.10319	-0.141682	-0.737175	0.453811	0.616404	0.723514	-1.08549	-0.118341	-0.69738	0.460698	0.666567	0.744641	1.01631	0.0233409	-0.443224	0.489906	0.91572	0.982333	4.05397	3.82251	3.67692	4.33179	4.14066	4.01	4.19514	4.0239	4.23086
ENSDARG00000003974	558170	spoplb	protein_coding	ZFIN	2	speckle type BTB/POZ protein like b [Source:NCBI gene;Acc:558170]	1.89208	0.919972	0.475401	1.36454	0.000611199	0.00556935	1.71756	0.780359	0.35656	1.20416	0.00154216	0.00844385	-1.10161	-0.139614	-0.50259	0.223363	0.421612	0.823888	5.62588	5.94555	6.0645	6.29515	5.29995	5.49303	5.45582	5.27214	5.18088
ENSDARG00000003977	569930	zgc:153896	protein_coding	ZFIN	1	zgc:153896 [Source:ZFIN;Acc:ZDB-GENE-060825-119]	-1.36645	-0.450437	-1.91801	1.01713	0.519461	0.641459	-1.37007	-0.454255	-1.88376	0.975246	0.505057	0.606475	-1.00265	-0.00381773	-1.06168	1.05404	0.993908	0.998943	2.73242	-0.156527	2.38146	3.02611	3.59023	3.38075	2.57583	3.6974	3.36413
ENSDARG00000003984	100000122	LTN1	protein_coding	HGNC Symbol	2	si:dkey-175g6.5 [Source:ZFIN;Acc:ZDB-GENE-091204-127]	1.06261	0.0876052	-0.315391	0.490602	0.646898	0.748273	1.11667	0.159209	-0.225021	0.543438	0.387577	0.495766	1.05088	0.0716034	-0.240754	0.38396	0.629217	0.906464	6.80026	6.80035	6.86203	6.90032	6.80896	6.73653	6.60912	6.93686	6.74789
ENSDARG00000003989	567940	crhr1	protein_coding	ZFIN	1	corticotropin releasing hormone receptor 1 [Source:ZFIN;Acc:ZDB-GENE-081231-1]	-1.39563	-0.480918	-0.933329	-0.0285078	0.0388796	0.105974	-1.53063	-0.614128	-1.04744	-0.180813	0.00901829	0.0310324	-1.09673	-0.13321	-0.48249	0.21607	0.425449	0.826969	5.97421	6.06339	5.3168	5.78995	6.3127	5.98462	6.12411	6.22659	5.97556
ENSDARG00000003991	450007	fhl2b	protein_coding	ZFIN	4	four and a half LIM domains 2b [Source:ZFIN;Acc:ZDB-GENE-041010-121]	-1.78224	-0.833693	-1.48705	-0.180332	0.0162547	0.0579384	-2.3478	-1.23131	-1.85709	-0.605521	0.00092089	0.00568431	-1.31733	-0.397615	-0.8107	0.0154692	0.0579525	0.558755	4.10386	4.03178	3.08046	3.59171	4.67605	4.54258	4.48156	4.25927	4.16744
ENSDARG00000003994	798433	syt9a	protein_coding	ZFIN	1	synaptotagmin IXa [Source:ZFIN;Acc:ZDB-GENE-031002-18]	-1.39067	-0.47578	-1.01403	0.0624681	0.0785807	0.172177	-1.33512	-0.41697	-0.940191	0.106251	0.109	0.191594	1.04161	0.0588091	-0.34318	0.460799	0.75735	0.94547	4.96015	4.60656	4.58635	4.72211	5.22999	5.21891	4.80441	5.40895	5.10392
ENSDARG00000004015	259257	adcyap1a	protein_coding	ZFIN	2	adenylate cyclase activating polypeptide 1a [Source:ZFIN;Acc:ZDB-GENE-020809-4]	-2.51298	-1.3294	-2.15582	-0.502982	0.00404909	0.0218693	-2.00991	-1.00713	-1.83234	-0.181922	0.0204567	0.0564734	1.25029	0.322268	-0.184097	0.828633	0.192769	0.685461	3.91987	3.73549	2.77289	3.42665	4.16586	4.52391	3.80812	4.39725	4.5288
ENSDARG00000004017	564953	spag1a	protein_coding	ZFIN	2	sperm associated antigen 1a [Source:NCBI gene;Acc:564953]	-1.14014	-0.189212	-0.616021	0.237596	0.356261	0.492364	-1.12429	-0.169019	-0.581374	0.243336	0.392575	0.5005	1.0141	0.0201936	-0.31232	0.352707	0.89779	0.978336	5.16892	4.97276	4.99426	5.13447	5.32254	5.26463	5.11667	5.26186	5.28416
ENSDARG00000004018	565671	CHST13	protein_coding	HGNC Symbol	1	si:ch211-236h17.3 [Source:ZFIN;Acc:ZDB-GENE-030131-738]	1.19175	0.253078	-0.289591	0.795748	0.332651	0.468854	1.65811	0.729539	0.172695	1.28638	0.0141053	0.0430408	1.39133	0.476461	-0.0167655	0.969687	0.057172	0.557562	4.00451	4.46045	4.10903	4.54011	3.59023	3.48098	3.6846	4.16306	4.00761
ENSDARG00000004023	30147	isl1	protein_coding	ZFIN	1	ISL LIM homeobox 1 [Source:NCBI gene;Acc:30147]	2.00937	1.00674	0.557791	1.4557	0.000308226	0.00337675	1.666	0.736389	0.316524	1.15625	0.00221252	0.0110162	-1.2061	-0.270356	-0.658541	0.11783	0.15663	0.653298	5.03636	4.96002	5.72386	5.55018	4.72774	5.07879	4.97886	4.70121	4.57026
ENSDARG00000004034	394132	arhgdig	protein_coding	ZFIN	2	Rho GDP dissociation inhibitor (GDI) gamma [Source:ZFIN;Acc:ZDB-GENE-040426-1493]	2.02178	1.01562	0.515551	1.5157	0.00071301	0.0061963	2.30764	1.20642	0.720314	1.69253	0.000123156	0.00121464	1.14139	0.190796	-0.222617	0.60421	0.337519	0.784462	5.54639	5.60451	6.62939	6.13848	5.09219	4.86544	5.46523	5.17681	5.39906
ENSDARG00000004037	406663	cog2	protein_coding	ZFIN	1	component of oligomeric golgi complex 2 [Source:ZFIN;Acc:ZDB-GENE-040426-2671]	1.21662	0.282873	-0.184083	0.749829	0.213719	0.342787	1.12593	0.171121	-0.275259	0.617502	0.423123	0.530393	-1.08054	-0.111752	-0.486322	0.262818	0.531023	0.873311	5.46619	5.42612	5.34109	5.96571	5.56441	5.35721	5.47924	5.16029	5.43541
ENSDARG00000004046	327070	phf6	protein_coding	ZFIN	5	PHD finger protein 6 [Source:ZFIN;Acc:ZDB-GENE-030131-5278]	4.98921	2.31881	1.27356	3.36406	0.000338565	0.00361089	5.76717	2.52786	1.49817	3.55755	0.000136249	0.00131529	1.15593	0.209052	-1.02991	1.44802	0.721744	0.936538	2.66316	2.71289	4.60252	4.5878	2.78984	1.98973	1.33007	0.527471	2.76495
ENSDARG00000004049	554102	marcksa	protein_coding	ZFIN	2	myristoylated alanine-rich protein kinase C substrate a [Source:ZFIN;Acc:ZDB-GENE-050522-145]	3.42482	1.77603	1.1534	2.39866	3.1976e-05	0.000842075	5.05747	2.33841	1.70969	2.96714	1.91217e-06	8.65239e-05	1.47671	0.562388	0.0193351	1.10544	0.0433951	0.533913	5.47389	6.38977	6.84175	7.0065	4.33092	4.55183	4.89078	4.59868	5.18088
ENSDARG00000004051	559097	CR354540.1	protein_coding	Clone-based (Ensembl) gene	1	cytochrome P450, family 7, subfamily A, polypeptide 1b [Source:NCBI gene;Acc:559097]	-1.79033	-0.840226	-1.65516	-0.0252858	0.0441957	0.115555	-1.87543	-0.907221	-1.70071	-0.113734	0.0280765	0.0711917	-1.04753	-0.066995	-0.608923	0.474933	0.793922	0.954262	4.17623	3.50936	3.63038	3.52793	4.48903	4.126	4.70461	5.121	4.3015
ENSDARG00000004055	562208	uhrf1bp1l	protein_coding	ZFIN	3	UHRF1 binding protein 1-like [Source:ZFIN;Acc:ZDB-GENE-041210-177]	1.02043	0.0291841	-0.457231	0.515599	0.899014	0.933978	1.14424	0.194389	-0.2701	0.658878	0.382986	0.491228	1.12132	0.165205	-0.21445	0.54486	0.364915	0.79705	6.2874	6.31921	6.53989	6.32594	6.29282	6.13679	6.23833	5.86477	6.58146
ENSDARG00000004059	792268	galk2	protein_coding	ZFIN	1	galactokinase 2 [Source:ZFIN;Acc:ZDB-GENE-041114-143]	-1.11761	-0.160416	-0.774933	0.454101	0.582942	0.69558	-1.42766	-0.513654	-1.09338	0.0660748	0.0779571	0.150213	-1.27743	-0.353239	-0.810171	0.103694	0.11899	0.621214	4.11732	4.18195	4.1203	3.54414	4.36396	4.50499	4.20641	4.08352	3.93329
ENSDARG00000004060	324413	bhlhe40	protein_coding	ZFIN	1	basic helix-loop-helix family, member e40 [Source:ZFIN;Acc:ZDB-GENE-030131-3133]	2.11162	1.07835	0.643773	1.51293	0.000123354	0.00179337	1.99395	0.995633	0.579752	1.41151	0.000171686	0.00158946	-1.05901	-0.0827174	-0.433386	0.267951	0.619398	0.903167	5.72887	5.81369	6.40354	6.49391	5.27701	5.64335	5.53394	5.33237	5.33315
ENSDARG00000004074	555350	bach2b	protein_coding	ZFIN	4	BTB and CNC homology 1, basic leucine zipper transcription factor 2b [Source:ZFIN;Acc:ZDB-GENE-041001-139]	1.86815	0.901609	0.432913	1.37031	0.00110108	0.00851677	1.77144	0.824924	0.375206	1.27464	0.00158739	0.00861883	-1.05459	-0.0766845	-0.428095	0.274726	0.645645	0.911899	6.73236	7.12103	7.11538	7.48712	6.42915	6.52038	6.50571	6.34339	6.33676
ENSDARG00000004078	393622	acsl4a	protein_coding	ZFIN	2	acyl-CoA synthetase long chain family member 4a [Source:ZFIN;Acc:ZDB-GENE-040426-1565]	2.14077	1.09813	0.661735	1.53452	0.000108196	0.00165374	2.44475	1.28968	0.863783	1.71559	1.74069e-05	0.000290634	1.14199	0.191556	-0.187141	0.570252	0.294868	0.761341	5.25909	5.47619	6.12171	6.11967	4.9971	4.82787	4.64787	4.85967	5.02262
ENSDARG00000004082	404726	cx39.9	protein_coding	ZFIN	2	connexin 39.9 [Source:ZFIN;Acc:ZDB-GENE-040406-2]	-1.01489	-0.021326	-0.98905	0.946398	0.962812	0.977519	-1.05028	-0.0707792	-1.00472	0.863166	0.872669	0.908134	-1.03487	-0.0494531	-0.817338	0.718432	0.891651	0.976803	3.68885	2.71289	2.88286	4.47396	3.87635	3.88386	3.58449	4.50584	3.59055
ENSDARG00000004094	335159	acsbg2	protein_coding	ZFIN	2	acyl-CoA synthetase bubblegum family member 2 [Source:ZFIN;Acc:ZDB-GENE-030131-7099]	2.16991	1.11764	0.59797	1.6373	0.000442133	0.00439806	2.70116	1.43358	0.933631	1.93353	3.0335e-05	0.000429156	1.24483	0.315943	-0.0715215	0.703408	0.101778	0.608143	6.50573	7.05368	7.128	7.65138	5.84744	6.07399	6.00975	6.01627	6.26535
ENSDARG00000004105	30746	tie1	protein_coding	ZFIN	5	tyrosine kinase with immunoglobulin-like and EGF-like domains 1 [Source:NCBI gene;Acc:30746]	2.79261	1.48161	0.447577	2.51565	0.00844963	0.0367495	2.82691	1.49923	0.518365	2.48009	0.00566163	0.0220799	1.01228	0.0176119	-1.07178	1.107	0.972713	0.994875	2.89129	3.38144	3.82204	4.08823	3.32534	2.63685	1.41024	1.91651	2.54968
ENSDARG00000004111	259252	esr1	protein_coding	ZFIN	4	estrogen receptor 1 [Source:NCBI gene;Acc:259252]	-1.13687	-0.185068	-1.22243	0.852292	0.706596	0.794671	-1.32329	-0.404125	-1.39141	0.583164	0.393202	0.501043	-1.16397	-0.219057	-0.990667	0.552552	0.550822	0.880855	2.90522	2.85728	2.3045	3.09375	3.55251	3.27304	2.54064	2.64295	2.9771
ENSDARG00000004114	570077	tti1	protein_coding	ZFIN	1	TELO2 interacting protein 1 [Source:ZFIN;Acc:ZDB-GENE-080819-3]	1.40312	0.48864	-0.0233757	1.00066	0.0598452	0.142916	1.37199	0.456268	-0.035034	0.94757	0.0661366	0.133173	-1.02269	-0.0323723	-0.462438	0.397693	0.873521	0.972593	5.09474	5.11745	5.71273	5.0965	4.73617	5.23623	4.99195	5.0086	4.85828
ENSDARG00000004115	431727	mgat4b	protein_coding	ZFIN	1	alpha-1,3-mannosyl-glycoprotein 4-beta-N-acetylglucosaminyltransferase B [Source:NCBI gene;Acc:431727]	-1.18123	-0.240292	-0.725449	0.244864	0.304631	0.440627	-1.22157	-0.288735	-0.755561	0.178091	0.204808	0.305842	-1.03415	-0.0484426	-0.422444	0.325559	0.784349	0.951597	5.28665	5.15146	4.79767	5.44187	5.4965	5.4541	5.29618	5.21996	5.43541
ENSDARG00000004130	492477	mvk	protein_coding	ZFIN	1	mevalonate kinase [Source:ZFIN;Acc:ZDB-GENE-041114-37]	-1.39574	-0.481033	-1.1765	0.214437	0.15929	0.279147	-1.45811	-0.544103	-1.21794	0.129736	0.104828	0.186153	-1.04469	-0.0630703	-0.566256	0.440115	0.791131	0.953698	4.17454	3.41916	4.07468	3.69695	4.58557	4.04971	4.48156	4.73878	4.34991
ENSDARG00000004131	100151439	rttn	protein_coding	ZFIN	4	rotatin [Source:ZFIN;Acc:ZDB-GENE-090609-5]	-1.07804	-0.10841	-0.511616	0.294797	0.571835	0.686009	-1.12166	-0.165639	-0.55059	0.219311	0.370127	0.478468	-1.04047	-0.0572297	-0.37347	0.259011	0.702597	0.930869	6.72421	6.80748	6.45118	6.74945	6.78273	6.70993	6.78481	6.8554	6.65267
ENSDARG00000004132	324335	usp19	protein_coding	ZFIN	4	ubiquitin specific peptidase 19 [Source:ZFIN;Acc:ZDB-GENE-030131-3055]	1.64518	0.718242	0.251043	1.18544	0.00545553	0.0267808	1.64718	0.720001	0.272523	1.16748	0.00404248	0.0172153	1.00122	0.00175868	-0.347918	0.351436	0.99151	0.998337	6.99559	7.4267	7.35249	7.60481	6.79288	6.80388	6.68963	6.53923	6.7551
ENSDARG00000004141	436969	zgc:92630	protein_coding	ZFIN	1	zgc:92630 [Source:ZFIN;Acc:ZDB-GENE-040718-449]	-1.19928	-0.262167	-1.50153	0.977199	0.655711	0.755103	-1.22484	-0.292596	-1.49768	0.912488	0.609266	0.696767	-1.02132	-0.0304288	-0.968579	0.907722	0.945291	0.988633	1.95713	1.35249	2.2232	1.41788	1.92882	1.75366	2.50457	2.43893	2.03748
ENSDARG00000004150	336153	grm2a	protein_coding	ZFIN	3	glutamate receptor, metabotropic 2a [Source:ZFIN;Acc:ZDB-GENE-030131-8097]	1.01308	0.0187514	-0.527821	0.565323	0.942139	0.963502	-1.07685	-0.106823	-0.629844	0.416197	0.666768	0.744716	-1.09094	-0.125575	-0.558059	0.30691	0.541922	0.877606	4.71007	3.90458	4.95703	4.54817	4.96875	4.73349	4.80441	5.03904	4.72512
ENSDARG00000004151	553778	rab23	protein_coding	ZFIN	1	RAB23, member RAS oncogene family [Source:ZFIN;Acc:ZDB-GENE-050522-328]	2.11445	1.08028	0.358108	1.80246	0.00648973	0.0304157	1.51104	0.595538	-0.0530267	1.2441	0.0688697	0.137369	-1.39934	-0.484744	-1.13312	0.163637	0.130515	0.631832	4.36477	4.76874	4.62643	4.95211	3.97944	4.64119	4.16079	4.40662	3.38286
ENSDARG00000004158	100000800	tmem63c	protein_coding	ZFIN	4	transmembrane protein 63C [Source:ZFIN;Acc:ZDB-GENE-120928-2]	-1.387	-0.471969	-1.16777	0.223829	0.166901	0.288174	-1.46789	-0.553743	-1.22733	0.119846	0.0992794	0.179063	-1.05832	-0.081774	-0.584154	0.420606	0.731138	0.939382	4.10265	4.03178	4.16453	3.40906	4.36396	3.89844	4.56273	4.05997	4.33074
ENSDARG00000004160	393130	reep3b	protein_coding	ZFIN	1	receptor accessory protein 3b [Source:NCBI gene;Acc:393130]	1.63808	0.712002	0.203554	1.22045	0.00968024	0.0404005	2.11392	1.07992	0.574593	1.58525	0.000466638	0.00339654	1.29049	0.36792	-0.0827115	0.818551	0.101384	0.607965	5.00957	4.9979	6.03801	5.36182	4.42785	4.58824	4.84103	4.7754	5.04632
ENSDARG00000004161	322241	ik	protein_coding	ZFIN	2	IK cytokine [Source:ZFIN;Acc:ZDB-GENE-030131-960]	2.40544	1.2663	0.715098	1.81751	0.000248958	0.0029269	2.77779	1.47394	0.938455	2.00942	4.55931e-05	0.000578937	1.15479	0.207635	-0.236008	0.651278	0.33099	0.780854	5.75647	6.16123	6.71552	6.81772	5.16898	5.24195	5.46523	4.85283	5.62834
ENSDARG00000004167	550476	zgc:110366	protein_coding	ZFIN	3	zgc:110366 [Source:ZFIN;Acc:ZDB-GENE-050417-302]	-1.3904	-0.475501	-1.11908	0.168076	0.134711	0.248963	-1.0913	-0.126054	-0.772303	0.520195	0.680817	0.756636	1.27407	0.349447	-0.143332	0.842225	0.149777	0.648737	3.98628	4.32791	3.27455	4.19475	3.81395	3.89844	3.92189	4.25927	4.1995
ENSDARG00000004169	678630	stmn1a	protein_coding	ZFIN	4	stathmin 1a [Source:ZFIN;Acc:ZDB-GENE-031006-14]	5.70314	2.51176	1.76786	3.25565	5.51851e-06	0.000385588	6.5087	2.70237	1.9759	3.42884	1.90894e-06	8.65189e-05	1.14125	0.190613	-0.378649	0.759874	0.482866	0.851053	6.06311	7.24172	7.75989	7.94488	5.22999	4.88752	5.22593	4.9712	5.24373
ENSDARG00000004171	407650	rabac1	protein_coding	ZFIN	3	Rab acceptor 1 (prenylated) [Source:ZFIN;Acc:ZDB-GENE-040625-146]	1.24505	0.316206	-0.237806	0.870218	0.239859	0.372166	1.5864	0.665755	0.116386	1.21512	0.0211954	0.0579827	1.27416	0.349549	-0.127354	0.826452	0.137588	0.638872	4.84114	4.63889	5.03056	5.54213	4.96157	4.25616	4.48156	4.73134	5.08688
ENSDARG00000004173	260439	copa	protein_coding	ZFIN	5	coatomer protein complex, subunit alpha [Source:ZFIN;Acc:ZDB-GENE-020905-2]	2.51298	1.3294	0.765821	1.89297	0.000196405	0.0024747	3.39666	1.76412	1.22479	2.30344	7.75425e-06	0.000179614	1.35165	0.434719	0.0382282	0.83121	0.0339772	0.516819	7.17122	7.86285	8.19049	8.30618	6.3434	6.50141	6.64062	6.61796	6.90683
ENSDARG00000004174	448949	cnot1	protein_coding	ZFIN	4	CCR4-NOT transcription complex, subunit 1 [Source:NCBI gene;Acc:448949]	2.98239	1.57647	0.843257	2.30968	0.000443169	0.00440522	4.8121	2.26667	1.56563	2.9677	8.76889e-06	0.000190305	1.6135	0.690197	0.192557	1.18784	0.0102382	0.497544	7.34911	8.41654	8.5937	8.77049	6.24041	6.68282	6.4499	6.4872	7.15182
ENSDARG00000004176	561925	ulk4	protein_coding	ZFIN	5	unc-51 like kinase 4 [Source:ZFIN;Acc:ZDB-GENE-100922-243]	-1.47777	-0.563419	-0.988584	-0.138255	0.0132485	0.0503398	-1.51854	-0.602684	-1.01051	-0.19486	0.00699985	0.0258613	-1.02759	-0.0392645	-0.365091	0.286562	0.798991	0.955302	5.83729	5.66855	5.2921	5.57406	6.06398	5.85614	6.12411	6.12242	5.997
ENSDARG00000004177	553309	fam169ab	protein_coding	ZFIN	2	family with sequence similarity 169 member Ab [Source:ZFIN;Acc:ZDB-GENE-091118-95]	20.1029	4.32933	0.998201	7.66047	0.0147335	0.0540666	3.55766	1.83093	-0.184901	3.84675	0.0715715	0.141237	-5.65061	-2.49841	-5.93129	0.934472	0.140157	0.640562	0.489041	1.42844	2.13705	1.78825	0.221	2.5286	-1.47729	1.17955	-3.89326
ENSDARG00000004184	564518	nf1b	protein_coding	ZFIN	1	neurofibromin 1b [Source:ZFIN;Acc:ZDB-GENE-091111-4]	1.20658	0.270925	-0.133141	0.674992	0.171496	0.29386	1.26729	0.341748	-0.0434815	0.726978	0.0776286	0.149731	1.05032	0.0708228	-0.237683	0.379329	0.628726	0.906409	7.22588	7.32481	7.48917	7.39292	7.12548	7.04563	7.10241	7.17613	7.15045
ENSDARG00000004187	641576	zgc:122979	protein_coding	ZFIN	1	zgc:122979 [Source:ZFIN;Acc:ZDB-GENE-051127-45]	-1.05378	-0.0755775	-0.944368	0.793213	0.854061	0.90349	-2.0443	-1.03161	-1.81471	-0.248506	0.0136886	0.042107	-1.93997	-0.956032	-1.56926	-0.3428	0.00498259	0.497544	3.90357	3.73549	3.90258	2.90582	4.52843	4.56102	4.2176	4.15196	3.22568
ENSDARG00000004189	326746	cbx1a	protein_coding	ZFIN	3	chromobox homolog 1a (HP1 beta homolog Drosophila) [Source:ZFIN;Acc:ZDB-GENE-030131-4945]	4.44952	2.15365	1.22358	3.08372	0.000231992	0.00278902	6.94581	2.79614	1.77144	3.82084	4.96602e-05	0.000618116	1.56102	0.642492	-0.491623	1.77661	0.24319	0.73094	3.47612	4.55666	5.36498	5.39348	2.7235	1.54721	3.07115	1.56142	3.59055
ENSDARG00000004196	114466	tnfsf10l	protein_coding	ZFIN	4	TNF superfamily member 10, like [Source:ZFIN;Acc:ZDB-GENE-010801-1]	4.51807	2.17571	-0.0397974	4.39121	0.0536785	0.132617	4.78934	2.25983	0.164753	4.3549	0.0365083	0.0862801	1.06004	0.0841201	-2.37385	2.54209	0.94228	0.987957	-0.0876082	0.230496	1.15907	2.40018	-0.226459	-0.0377492	-0.991858	-3.86485	0.630301
ENSDARG00000004199	791203	spam1	protein_coding	ZFIN	2	sperm adhesion molecule 1 [Source:ZFIN;Acc:ZDB-GENE-050506-63]	-1.67156	-0.741194	-1.41301	-0.0693828	0.0330459	0.0942719	-1.70646	-0.771003	-1.42346	-0.118546	0.0239959	0.0634973	-1.02088	-0.0298081	-0.501209	0.441593	0.893605	0.97729	4.75682	4.0439	4.2388	4.27465	5.25369	5.07879	4.74382	5.45933	4.96161
ENSDARG00000004204	567323	efhc2	protein_coding	ZFIN	2	EF-hand domain (C-terminal) containing 2 [Source:NCBI gene;Acc:567323]	-1.50095	-0.585879	-1.16002	-0.0117432	0.0460988	0.119096	-1.55504	-0.636951	-1.19294	-0.0809625	0.0278158	0.0707181	-1.03603	-0.0510719	-0.466504	0.36436	0.795038	0.954396	4.82979	4.27746	4.39545	4.54817	4.99007	4.92359	5.36318	4.96488	5.17552
ENSDARG00000004211	503526	ccdc106a	protein_coding	ZFIN	1	coiled-coil domain containing 106a [Source:ZFIN;Acc:ZDB-GENE-050220-4]	1.97944	0.985096	0.552071	1.41812	0.000271582	0.00310764	2.65449	1.40844	0.972587	1.84429	8.82208e-06	0.000190722	1.34103	0.423341	0.0177776	0.828904	0.0419898	0.531843	4.80445	5.19016	5.63235	5.68055	4.16586	4.22181	4.3556	4.53176	4.65749
ENSDARG00000004218	553414	rnd1b	protein_coding	ZFIN	2	Rho family GTPase 1b [Source:ZFIN;Acc:ZDB-GENE-060315-7]	1.16555	0.221014	-0.389396	0.831423	0.448715	0.578865	1.77539	0.828137	0.19445	1.46182	0.0142989	0.0434693	1.52322	0.607124	0.0490899	1.16516	0.0351583	0.516819	4.29714	4.53105	4.56176	4.67871	3.32534	4.10101	4.11368	4.80404	4.26156
ENSDARG00000004219	80787	slc6a3	protein_coding	ZFIN	1	solute carrier family 6 member 3 [Source:ZFIN;Acc:ZDB-GENE-010316-1]	-1.32694	-0.408099	-1.03096	0.214763	0.180796	0.304469	-1.5266	-0.610318	-1.20708	-0.0135567	0.045685	0.101827	-1.15047	-0.202219	-0.672529	0.268091	0.37047	0.800744	5.54233	5.07081	5.25167	5.05185	5.65173	6.37425	5.49311	5.95693	5.48828
ENSDARG00000004227	567051	pde3a	protein_coding	ZFIN	2	phosphodiesterase 3A, cGMP-inhibited [Source:ZFIN;Acc:ZDB-GENE-041210-23]	1.02683	0.0382036	-0.460221	0.536628	0.871232	0.915624	1.08886	0.122825	-0.354123	0.599773	0.587975	0.678796	1.06041	0.0846216	-0.305971	0.475214	0.648002	0.912907	6.16531	6.28897	6.03205	6.39236	6.18909	6.41789	5.76494	6.02845	6.20871
ENSDARG00000004232	30141	dlb	protein_coding	ZFIN	2	deltaB [Source:NCBI gene;Acc:30141]	5.30816	2.40821	1.60546	3.21096	1.91641e-05	0.000651696	6.47312	2.69446	1.91556	3.47336	4.2456e-06	0.000127934	1.21947	0.286251	-0.258306	0.830809	0.27714	0.748937	6.78672	7.91494	8.43407	8.69673	5.94164	5.65627	5.92701	5.5843	6.13878
ENSDARG00000004243	407667	asic4b	protein_coding	ZFIN	1	acid-sensing (proton-gated) ion channel family member 4b [Source:NCBI gene;Acc:407667]	-1.0607	-0.085017	-0.747711	0.577677	0.78635	0.855443	-1.6171	-0.693411	-1.30832	-0.0785019	0.0299287	0.0745815	-1.52456	-0.608394	-1.09837	-0.11842	0.0187386	0.500135	4.51157	4.20373	4.5027	3.87411	5.04543	4.76564	4.75153	4.85967	4.08973
ENSDARG00000004246	80353	slit2	protein_coding	ZFIN	5	slit homolog 2 (Drosophila) [Source:ZFIN;Acc:ZDB-GENE-010306-3]	1.07902	0.109721	-0.346211	0.565653	0.612405	0.720249	1.11082	0.151628	-0.282843	0.5861	0.464924	0.569231	1.02947	0.041907	-0.31008	0.393894	0.801351	0.956108	7.20108	7.33841	7.27644	7.29455	7.29639	7.22543	6.87939	7.12455	7.1735
ENSDARG00000004251	81882	dhfr	protein_coding	ZFIN	1	dihydrofolate reductase [Source:ZFIN;Acc:ZDB-GENE-010406-5]	2.04577	1.03264	0.51609	1.5492	0.000810703	0.00682111	2.49646	1.31988	0.807421	1.83234	8.6826e-05	0.000933607	1.2203	0.287238	-0.19652	0.770997	0.222418	0.7134	4.6957	5.12317	5.69776	5.41568	4.10201	4.08836	4.47225	4.07179	4.59458
ENSDARG00000004256	791595	wnt11f2	protein_coding	ZFIN	1	wnt 11, family member 2 [Source:NCBI gene;Acc:791595]	20.0366	4.32456	1.49081	7.15832	0.00571849	0.027674	15.9438	3.99493	1.43431	6.55554	0.00495899	0.020043	-1.2567	-0.329639	-3.58795	2.92868	0.830651	0.962665	-1.8188	0.535351	0.758534	0.815215	-3.68589	-1.41626	-3.79921	-3.86485	-3.89326
ENSDARG00000004260	100006147	cul5b	protein_coding	ZFIN	2	cullin 5b [Source:ZFIN;Acc:ZDB-GENE-091113-45]	-1.1104	-0.151083	-0.957934	0.655768	0.69285	0.783661	-1.21133	-0.276595	-1.05156	0.498374	0.455071	0.560104	-1.09089	-0.125512	-0.743042	0.492018	0.668282	0.919325	3.52708	3.26197	3.82204	2.93069	3.81395	3.31709	3.652	4.03602	3.38286
ENSDARG00000004261	613145	tmed9	protein_coding	ZFIN	1	transmembrane p24 trafficking protein 9 [Source:ZFIN;Acc:ZDB-GENE-050417-434]	3.87832	1.95543	1.46477	2.44609	8.78801e-07	0.000273695	5.64721	2.49754	2.00202	2.99306	5.62049e-08	5.80534e-05	1.4561	0.542108	0.112751	0.971464	0.0171839	0.500135	5.43763	5.90625	7.12241	6.93915	4.40687	4.40647	4.75153	4.94573	5.02262
ENSDARG00000004262	393433	cyp46a1.2	protein_coding	ZFIN	1	cytochrome P450, family 46, subfamily A, polypeptide 1, tandem duplicate 2 [Source:ZFIN;Acc:ZDB-GENE-040426-1184]	-2.42206	-1.27624	-2.00492	-0.547555	0.00223496	0.0142942	-1.92572	-0.945398	-1.67248	-0.21831	0.014697	0.0443947	1.25774	0.330838	-0.128233	0.789909	0.143764	0.642442	4.19138	4.78328	3.35308	3.31772	4.51868	3.85427	4.28294	4.92632	4.49476
ENSDARG00000004270	449995	atl3	protein_coding	ZFIN	6	atlastin 3 [Source:ZFIN;Acc:ZDB-GENE-041010-109]	1.17363	0.230972	-0.20822	0.670165	0.276927	0.412053	1.1267	0.172102	-0.248536	0.592739	0.393408	0.501218	-1.04165	-0.0588708	-0.4059	0.288158	0.720311	0.936074	5.83346	5.67636	6.04394	5.94755	5.85133	6.10887	5.60805	5.60886	5.8227
ENSDARG00000004274	541336	zgc:112496	protein_coding	ZFIN	1	zgc:112496 [Source:ZFIN;Acc:ZDB-GENE-050320-25]	-1.98857	-0.991732	-1.83129	-0.152173	0.0240392	0.0756634	-1.48715	-0.572553	-1.41966	0.274551	0.168312	0.263864	1.33717	0.419179	-0.148958	0.987316	0.135209	0.636252	3.60908	3.96958	2.88286	3.29873	3.99359	3.50022	3.41996	3.53603	4.27165
ENSDARG00000004280	334749	seh1l	protein_coding	ZFIN	4	SEH1-like (S. cerevisiae) [Source:NCBI gene;Acc:334749]	2.66982	1.41674	0.897079	1.93641	5.01037e-05	0.00106805	2.7609	1.46514	0.963974	1.9663	2.49472e-05	0.000373643	1.03411	0.0483937	-0.373555	0.470342	0.808477	0.957821	5.68202	5.91617	6.89849	6.55918	5.10527	5.43424	5.33264	4.81111	5.39906
ENSDARG00000004282	402927	zgc:77375	protein_coding	ZFIN	1	zgc:77375 [Source:ZFIN;Acc:ZDB-GENE-040426-1827]	1.34633	0.429037	-0.11105	0.969124	0.110029	0.217096	1.35307	0.436241	-0.0840494	0.956531	0.0933708	0.171478	1.00501	0.00720414	-0.449734	0.464143	0.973389	0.994911	4.93077	5.40278	4.9633	5.41568	4.48903	4.94481	4.93888	4.52317	4.76852
ENSDARG00000004291	563730	hecw1b	protein_coding	ZFIN	1	HECT, C2 and WW domain containing E3 ubiquitin protein ligase 1b [Source:ZFIN;Acc:ZDB-GENE-060503-2]	1.73371	0.793861	0.152369	1.43535	0.0190642	0.0644593	1.59082	0.669771	0.0633238	1.27622	0.0328934	0.0800033	-1.08982	-0.12409	-0.705746	0.457565	0.652984	0.913626	4.13085	4.51372	4.43209	4.62638	3.69781	4.07559	3.90815	4.32003	3.47306
ENSDARG00000004296	394093	ambp	protein_coding	ZFIN	6	alpha-1-microglobulin/bikunin precursor [Source:ZFIN;Acc:ZDB-GENE-040426-1608]	1.87442	0.906448	-0.574854	2.38775	0.209378	0.337715	4.24261	2.08495	0.292483	3.87742	0.025889	0.067109	2.26342	1.1785	-0.632843	2.98985	0.183658	0.677413	1.9295	1.18743	3.80816	2.40018	-0.515966	0.349274	3.07115	3.14638	1.98938
ENSDARG00000004297	324723	irf2bpl	protein_coding	ZFIN	1	interferon regulatory factor 2 binding protein-like [Source:ZFIN;Acc:ZDB-GENE-040426-1968]	3.16121	1.66047	1.01918	2.30177	8.25484e-05	0.00142183	3.74364	1.90444	1.28009	2.5288	1.61456e-05	0.000278106	1.18425	0.243969	-0.256716	0.744653	0.312217	0.771194	6.01571	6.73081	7.01479	7.46067	5.11177	5.76762	5.31192	5.14358	5.5845
ENSDARG00000004301	336933	rhogb	protein_coding	ZFIN	2	ras homolog family member Gb [Source:ZFIN;Acc:ZDB-GENE-030131-8877]	-1.33785	-0.419913	-1.05997	0.220143	0.180264	0.304012	-1.19477	-0.256738	-0.889481	0.376006	0.397234	0.505281	1.11975	0.163175	-0.317721	0.644071	0.477151	0.849647	3.70128	3.65873	3.49838	3.47818	3.84549	3.85427	3.56711	3.71258	3.99548
ENSDARG00000004302	791217	slc45a1	protein_coding	ZFIN	4	solute carrier family 45 member 1 [Source:ZFIN;Acc:ZDB-GENE-070112-2152]	1.10689	0.146519	-0.328857	0.621895	0.517736	0.640097	-1.07581	-0.105418	-0.55652	0.345685	0.622632	0.708204	-1.1908	-0.251937	-0.628977	0.125103	0.172869	0.668133	5.19869	4.92767	5.23621	5.17667	5.224	5.71096	5.15789	5.09226	5.06384
ENSDARG00000004305	403076	vangl1	protein_coding	ZFIN	1	VANGL planar cell polarity protein 1 [Source:ZFIN;Acc:ZDB-GENE-040621-2]	1.1724	0.229468	-0.35312	0.812057	0.410824	0.543935	-1.01382	-0.019797	-0.570414	0.53082	0.939367	0.956442	-1.1886	-0.249265	-0.719806	0.221275	0.273591	0.747223	4.7117	4.68607	4.92525	4.50741	4.6495	4.74965	4.81181	5.09226	4.27165
ENSDARG00000004306	327574	klhl18	protein_coding	ZFIN	1	kelch-like family member 18 [Source:ZFIN;Acc:ZDB-GENE-030131-5785]	1.12055	0.164202	-0.301422	0.629826	0.460358	0.58938	-1.00262	-0.00377808	-0.447135	0.439578	0.985615	0.989926	-1.12349	-0.16798	-0.543292	0.207331	0.351812	0.792062	4.68893	4.89458	4.7183	4.71496	4.64054	4.81256	4.75153	4.42517	4.55382
ENSDARG00000004307	447932	lypd6	protein_coding	ZFIN	1	LY6/PLAUR domain containing 6 [Source:NCBI gene;Acc:447932]	1.02804	0.0398912	-0.649505	0.729288	0.902586	0.936531	-1.07637	-0.106178	-0.764886	0.552529	0.733639	0.799917	-1.10655	-0.146069	-0.693669	0.40153	0.574838	0.889839	4.0743	3.59424	3.94123	4.33179	4.20285	3.69644	4.63958	3.99934	4.18889
ENSDARG00000004308	548347	fam8a1b	protein_coding	ZFIN	1	family with sequence similarity 8 member A1b [Source:ZFIN;Acc:ZDB-GENE-050410-14]	1.03251	0.0461545	-0.469628	0.561937	0.849933	0.900427	1.02598	0.0370044	-0.461281	0.53529	0.875202	0.909796	-1.00636	-0.00915012	-0.425129	0.406829	0.96288	0.992704	4.39948	4.5651	4.39545	4.45693	4.52843	4.45657	4.19514	4.17407	4.42415
ENSDARG00000004311	368278	ldlrap1a	protein_coding	ZFIN	1	low density lipoprotein receptor adaptor protein 1a [Source:ZFIN;Acc:ZDB-GENE-030328-13]	1.39645	0.481768	-0.0748027	1.03834	0.0842692	0.180889	1.43941	0.525474	-0.0137904	1.06474	0.0553116	0.116866	1.03076	0.0437053	-0.446162	0.533572	0.850373	0.966708	4.09639	4.03178	4.43209	4.47396	4.0889	3.61054	3.94898	4.32991	3.85493
ENSDARG00000004318	406536	cbwd	protein_coding	ZFIN	1	COBW domain containing [Source:ZFIN;Acc:ZDB-GENE-040426-2388]	5.51323	2.4629	0.847914	4.07788	0.00574397	0.0277539	6.61886	2.72658	1.14008	4.31309	0.00256089	0.0122798	1.20054	0.263684	-1.68988	2.21725	0.77554	0.949506	1.03606	2.07377	3.44559	2.77457	0.957965	-1.41626	0.844643	-1.54292	1.15113
ENSDARG00000004322	100330314	ush1ga	protein_coding	ZFIN	2	Usher syndrome 1Ga (autosomal recessive) [Source:ZFIN;Acc:ZDB-GENE-131120-173]	-1.40925	-0.494931	-1.09462	0.104761	0.0980883	0.20078	-1.7369	-0.796517	-1.36987	-0.223162	0.0101411	0.0338276	-1.2325	-0.301586	-0.735064	0.131891	0.157029	0.653708	5.10375	4.84694	4.22842	5.04617	5.48654	5.10416	5.60805	5.42287	5.08688
ENSDARG00000004325	492763	casp9	protein_coding	ZFIN	2	caspase 9, apoptosis-related cysteine peptidase [Source:ZFIN;Acc:ZDB-GENE-030825-5]	-1.9214	-0.942156	-1.83526	-0.0490486	0.0401647	0.108371	-2.01453	-1.01044	-1.8827	-0.138182	0.0263978	0.0680659	-1.04847	-0.0682853	-0.640294	0.503724	0.80083	0.955817	4.11047	4.91452	3.10336	3.42665	3.861	4.30073	4.72826	4.50584	4.04338
ENSDARG00000004328	799825	LIN28A	protein_coding	HGNC Symbol	2	si:ch1073-284b18.2 [Source:ZFIN;Acc:ZDB-GENE-110914-157]	2.04937	1.03518	0.426721	1.64365	0.0027517	0.0165442	2.10257	1.07215	0.485191	1.65912	0.00163852	0.00880863	1.02596	0.0369729	-0.537333	0.611279	0.891691	0.976803	4.37737	5.13456	5.13427	4.95817	3.84549	3.62813	4.32491	4.15196	3.84145
ENSDARG00000004336	559866	exoc4	protein_coding	ZFIN	2	exocyst complex component 4 [Source:ZFIN;Acc:ZDB-GENE-041210-112]	1.6862	0.753774	0.309546	1.198	0.00280358	0.016769	1.73106	0.791652	0.365242	1.21806	0.0014488	0.00805848	1.0266	0.0378778	-0.30671	0.382466	0.816279	0.959254	6.12823	6.08408	6.46451	6.92529	6.01281	5.99821	5.71846	5.87493	5.94752
ENSDARG00000004343	436648	nelfe	protein_coding	ZFIN	6	negative elongation factor complex member E [Source:ZFIN;Acc:ZDB-GENE-040718-69]	1.95957	0.970537	0.443094	1.49798	0.0015502	0.0109508	1.80434	0.851468	0.351721	1.35122	0.00272342	0.0128703	-1.08603	-0.119068	-0.586916	0.34878	0.592313	0.8967	4.89862	5.39333	5.31189	5.62066	4.39626	4.73349	4.7895	4.56561	4.3782
ENSDARG00000004358	436710	gnb3a	protein_coding	ZFIN	1	guanine nucleotide binding protein (G protein), beta polypeptide 3a [Source:ZFIN;Acc:ZDB-GENE-040718-134]	3.49333	1.8046	-0.234723	3.84393	0.0782927	0.171763	1.65691	0.7285	-0.943895	2.40089	0.364426	0.472726	-2.10833	-1.0761	-2.99719	0.844984	0.248251	0.733567	0.0649068	-3.85697	1.72939	0.918309	0.221	0.168702	1.24518	0.527471	-0.433829
ENSDARG00000004363	494110	lhfpl6	protein_coding	ZFIN	3	LHFPL tetraspan subfamily member 6 [Source:NCBI gene;Acc:494110]	-1.03813	-0.0539885	-0.530635	0.422658	0.810804	0.872649	-1.27276	-0.347966	-0.801571	0.105639	0.121604	0.207437	-1.22602	-0.293977	-0.663671	0.0757163	0.109701	0.613035	5.42552	5.25938	5.18882	5.41568	5.55012	5.3988	5.93041	5.26186	5.39906
ENSDARG00000004372	407694	fmnl3	protein_coding	ZFIN	3	formin-like 3 [Source:NCBI gene;Acc:407694]	1.02913	0.0414225	-0.439739	0.522584	0.855557	0.904522	1.33798	0.420061	-0.0388225	0.878945	0.0696307	0.1384	1.30011	0.378639	0.00417992	0.753098	0.0478342	0.540338	6.40246	6.54711	6.58126	6.55918	6.26102	5.73957	6.28427	6.80846	6.43878
ENSDARG00000004377	563577	ppp1r13ba	protein_coding	ZFIN	5	protein phosphatase 1, regulatory subunit 13Ba [Source:ZFIN;Acc:ZDB-GENE-030131-9805]	-1.28458	-0.361298	-0.780594	0.0579976	0.085533	0.182741	-1.06716	-0.093773	-0.495398	0.307852	0.622935	0.708433	1.20374	0.267525	-0.0614358	0.596486	0.102603	0.609474	5.97645	5.76692	5.93006	5.82686	5.98477	5.86358	6.02575	6.06737	6.34634
ENSDARG00000004378	337571	yrk	protein_coding	ZFIN	8	Yes-related kinase [Source:ZFIN;Acc:ZDB-GENE-030131-9517]	-1.09689	-0.133425	-0.55353	0.28668	0.505285	0.629662	-1.17137	-0.228199	-0.630647	0.174249	0.242784	0.347712	-1.0679	-0.0947741	-0.422808	0.23326	0.5439	0.878305	5.6956	5.39806	5.69022	5.49287	5.78375	6.03165	5.72239	5.66848	5.7774
ENSDARG00000004386	566596	ELAPOR2	protein_coding	HGNC Symbol	1	si:dkey-153k10.9 [Source:ZFIN;Acc:ZDB-GENE-030131-3893]	18.8155	4.23385	2.1997	6.268	0.000582465	0.00537808	12.3367	3.62488	2.03282	5.21694	0.00026955	0.00224219	-1.52517	-0.60897	-3.02347	1.80553	0.59561	0.898059	1.86045	3.73549	4.08622	4.97621	1.92882	2.19255	-0.991858	-1.54292	0.499057
ENSDARG00000004392	373093	hdr	protein_coding	ZFIN	2	hematopoietic death receptor [Source:ZFIN;Acc:ZDB-GENE-030826-5]	-1.16523	-0.220612	-0.905825	0.464601	0.499555	0.624287	1.00054	0.000774084	-0.676008	0.677556	0.998069	0.998788	1.16585	0.221386	-0.321582	0.764354	0.394997	0.811961	4.19611	4.11458	3.99119	4.41347	4.5762	4.01	3.92189	3.92306	4.61849
ENSDARG00000004396	791470	b3gnt5b	protein_coding	ZFIN	1	UDP-GlcNAc:betaGal beta-1,3-N-acetylglucosaminyltransferase 5b [Source:NCBI gene;Acc:791470]	-1.91843	-0.939922	-1.79617	-0.0836784	0.0337974	0.0957666	-2.17382	-1.12023	-1.9517	-0.28877	0.0120812	0.0384568	-1.13313	-0.180311	-0.712373	0.351751	0.477691	0.849647	3.60201	3.80837	3.05719	2.53606	3.78171	3.72942	4.16079	4.15196	3.59055
ENSDARG00000004402	317738	elovl6	protein_coding	ZFIN	2	ELOVL fatty acid elongase 6 [Source:NCBI gene;Acc:317738]	3.53141	1.82025	0.744383	2.89611	0.00286158	0.0169879	5.527	2.4665	1.29643	3.63656	0.000523785	0.00369536	1.56509	0.64625	-0.677981	1.97048	0.311503	0.770913	2.20344	2.91122	3.31435	3.97322	1.59951	2.19255	0.107677	1.80758	1.72145
ENSDARG00000004405	403027	snx10a	protein_coding	ZFIN	4	sorting nexin 10a [Source:NCBI gene;Acc:403027]	-1.20232	-0.265825	-0.957619	0.42597	0.422061	0.554347	-1.63676	-0.710841	-1.36235	-0.0593338	0.03472	0.0832005	-1.36133	-0.445016	-0.947793	0.0577601	0.078228	0.578898	4.30936	3.13172	4.08622	4.15309	4.87253	4.5972	4.93211	4.08352	4.61849
ENSDARG00000004406	554136	spra	protein_coding	ZFIN	1	sepiapterin reductase a [Source:ZFIN;Acc:ZDB-GENE-050522-412]	-1.15621	-0.209403	-0.736448	0.317643	0.40686	0.540127	-1.08835	-0.122145	-0.636239	0.39195	0.61689	0.703458	1.06235	0.0872579	-0.324265	0.498781	0.654951	0.914319	4.49473	4.53105	4.64216	4.13179	4.66726	4.41663	4.37571	4.59868	4.59458
ENSDARG00000004415	30510	tcf7l2	protein_coding	ZFIN	13	transcription factor 7 like 2 [Source:ZFIN;Acc:ZDB-GENE-991110-8]	1.63023	0.705074	0.242714	1.16743	0.00574598	0.0277539	1.48337	0.568874	0.125306	1.01244	0.0158226	0.0467409	-1.09901	-0.136201	-0.485756	0.213355	0.415748	0.821707	6.85814	7.28322	7.21073	7.29574	6.61675	6.63141	6.79977	6.56874	6.45878
ENSDARG00000004427	436711	dpy30	protein_coding	ZFIN	2	dpy-30 histone methyltransferase complex regulatory subunit [Source:ZFIN;Acc:ZDB-GENE-040718-136]	4.03693	2.01326	1.45593	2.57059	2.64259e-06	0.00031067	4.79736	2.26224	1.70599	2.81849	6.97333e-07	6.36984e-05	1.18837	0.248981	-0.34705	0.845012	0.383835	0.806784	4.24502	4.9664	5.82031	5.59755	3.51378	3.46148	3.36066	3.68205	3.55795
ENSDARG00000004433	568653	btk	protein_coding	ZFIN	1	Bruton agammaglobulinemia tyrosine kinase [Source:ZFIN;Acc:ZDB-GENE-070531-1]	-1.49122	-0.57649	-1.43073	0.277745	0.168918	0.290916	-1.24604	-0.317349	-1.17268	0.537983	0.437833	0.544114	1.19677	0.259141	-0.365561	0.883843	0.387059	0.808279	2.79611	2.85728	2.41846	2.53606	2.85327	2.73754	2.77064	3.14638	3.04925
ENSDARG00000004436	445210	fam92a1	protein_coding	ZFIN	4	family with sequence similarity 92 member A1 [Source:NCBI gene;Acc:445210]	1.30299	0.38183	-0.33928	1.10294	0.273799	0.408756	1.37711	0.461642	-0.238092	1.16138	0.177993	0.275099	1.05688	0.0798122	-0.539494	0.699118	0.785404	0.952097	4.42731	4.03178	5.41617	4.27465	4.6584	3.80871	4.40536	4.26958	4.55382
ENSDARG00000004445	568406	grm5a	protein_coding	ZFIN	2	glutamate receptor, metabotropic 5a [Source:ZFIN;Acc:ZDB-GENE-090821-9]	-2.31079	-1.20838	-1.6947	-0.722064	0.0001218	0.00178296	-2.61693	-1.38788	-1.85743	-0.918319	2.23129e-05	0.000345358	-1.13249	-0.179493	-0.518878	0.159892	0.27434	0.748017	5.70058	5.66463	4.65771	4.778	6.0335	6.16419	6.15644	6.31382	5.83636
ENSDARG00000004447	793710	aplnr2	protein_coding	ZFIN	2	apelin receptor 2 [Source:ZFIN;Acc:ZDB-GENE-030131-4347]	-1.05393	-0.0757771	-0.746389	0.594835	0.811246	0.872956	-1.06049	-0.0847367	-0.734653	0.56518	0.782964	0.839531	-1.00623	-0.00895959	-0.539856	0.521936	0.971516	0.994641	3.78709	3.67442	4.08622	3.47818	4.04882	3.88386	3.63542	3.51886	3.97093
ENSDARG00000004451	114461	tnfrsfa	protein_coding	ZFIN	1	tumor necrosis factor receptor superfamily, member a [Source:ZFIN;Acc:ZDB-GENE-010802-1]	1.11684	0.159421	-0.324446	0.643287	0.489782	0.615897	1.30465	0.38366	-0.0925577	0.859877	0.105542	0.18701	1.16816	0.224239	-0.182874	0.631352	0.25584	0.736275	4.7207	4.86755	4.79767	4.97022	4.31973	4.858	4.48156	4.7754	4.69545
ENSDARG00000004452	386630	tardbpl	protein_coding	ZFIN	5	TAR DNA binding protein, like [Source:ZFIN;Acc:ZDB-GENE-031030-1]	5.67946	2.50575	1.87213	3.13938	9.59322e-07	0.000273695	8.55853	3.09736	2.44718	3.74755	1.10238e-07	5.80534e-05	1.50693	0.59161	0.00767034	1.17555	0.0474606	0.540139	5.27495	6.23447	7.08838	7.41182	3.99359	4.21018	4.29354	4.22791	4.73973
ENSDARG00000004455	373879	p2rx5	protein_coding	ZFIN	1	purinergic receptor P2X, ligand-gated ion channel, 5 [Source:ZFIN;Acc:ZDB-GENE-030319-5]	-2.00789	-1.00568	-3.90706	1.8957	0.467905	0.596294	-5.13086	-2.3592	-5.0254	0.306994	0.0783061	0.150684	-2.55536	-1.35352	-2.98853	0.281481	0.0971634	0.603786	0.901071	1.87095	-2.30036	1.67504	1.8687	1.8164	2.50457	-1.54292	1.31619
ENSDARG00000004460	445138	desi2	protein_coding	ZFIN	2	desumoylating isopeptidase 2 [Source:NCBI gene;Acc:445138]	2.75777	1.4635	0.859551	2.06745	0.000153649	0.00208847	1.7109	0.774752	0.240028	1.30948	0.00790099	0.0282505	-1.61188	-0.688748	-1.22374	-0.153758	0.0155034	0.500135	4.94704	5.38859	5.60853	5.58976	4.78578	4.82023	4.86967	4.6859	3.82784
ENSDARG00000004470	394028	prkcsh	protein_coding	ZFIN	5	protein kinase C substrate 80K-H [Source:ZFIN;Acc:ZDB-GENE-040426-770]	2.13358	1.09328	0.633876	1.55268	0.000181281	0.00233424	2.30632	1.20559	0.763913	1.64727	4.95137e-05	0.000616879	1.08096	0.112317	-0.234537	0.459171	0.497132	0.857058	6.36324	6.63188	7.23945	7.12574	6.15803	5.86729	5.8356	5.98846	6.05948
ENSDARG00000004472	406389	atat1	protein_coding	ZFIN	3	alpha tubulin acetyltransferase 1 [Source:NCBI gene;Acc:406389]	-2.10666	-1.07496	-1.69087	-0.459047	0.00229237	0.0145548	-2.19028	-1.13112	-1.72965	-0.532584	0.00126421	0.00723597	-1.03969	-0.0561566	-0.466911	0.354598	0.772734	0.949375	5.02164	4.94716	4.46782	3.99697	5.3775	5.75166	5.08648	5.16029	5.38519
ENSDARG00000004473	797797	tbx21	protein_coding	ZFIN	1	T-box transcription factor 21 [Source:ZFIN;Acc:ZDB-GENE-080104-3]	-1.6644	-0.735005	-3.08959	1.61958	0.512482	0.635467	-2.06258	-1.04445	-3.30049	1.21159	0.336066	0.444635	-1.23923	-0.309443	-1.88479	1.2659	0.678708	0.923586	1.02681	1.63489	2.18077	-1.61774	0.562037	1.68808	1.8155	1.08935	0.861627
ENSDARG00000004492	553770	pcyt1ab	protein_coding	ZFIN	1	phosphate cytidylyltransferase 1, choline, alpha b [Source:ZFIN;Acc:ZDB-GENE-050522-114]	-1.23545	-0.305041	-1.05557	0.445484	0.39646	0.530351	-1.20953	-0.274446	-1.00425	0.455362	0.431795	0.538228	1.02143	0.0305947	-0.539807	0.600996	0.909666	0.980914	4.29806	4.0914	3.7513	4.60336	4.84159	3.92715	4.37571	4.15196	4.64201
ENSDARG00000004497	436890	tspan33a	protein_coding	ZFIN	3	tetraspanin 33a [Source:NCBI gene;Acc:436890]	-1.9856	-0.989576	-1.84344	-0.135712	0.0263418	0.0806627	-1.34951	-0.432432	-1.30311	0.438249	0.303348	0.412123	1.47135	0.557145	-0.0381715	1.15246	0.0643149	0.564525	3.62418	3.28258	3.27455	3.13714	3.66284	4.10101	3.31973	3.80049	4.41508
ENSDARG00000004498	100535571	xkr8.1	protein_coding	ZFIN	1	XK, Kell blood group complex subunit-related family, member 8, tandem duplicate 1 [Source:ZFIN;Acc:ZDB-GENE-110106-1]	-1.56462	-0.645814	-1.55874	0.267109	0.150693	0.268808	-2.16232	-1.11258	-1.9782	-0.246958	0.0156397	0.046345	-1.38201	-0.466766	-1.0537	0.120173	0.109676	0.613035	3.26999	3.15426	2.80118	2.36411	3.43305	3.80871	3.89427	3.58636	3.11797
ENSDARG00000004502	563808	rcor3	protein_coding	ZFIN	1	REST corepressor 3 [Source:ZFIN;Acc:ZDB-GENE-050208-371]	1.52378	0.607652	0.121573	1.09373	0.0180968	0.0622712	1.21477	0.280686	-0.17552	0.736892	0.207051	0.308183	-1.25437	-0.326966	-0.72782	0.0738881	0.101679	0.608143	5.26648	5.60041	5.32657	5.66581	5.13109	5.4141	5.19231	5.033	4.76852
ENSDARG00000004517	572027	ppat	protein_coding	ZFIN	2	phosphoribosyl pyrophosphate amidotransferase [Source:ZFIN;Acc:ZDB-GENE-041210-323]	1.12075	0.164466	-0.335064	0.663996	0.49008	0.616084	1.52681	0.610518	0.109191	1.11184	0.0206816	0.0569303	1.36231	0.446052	0.0151383	0.876966	0.0434774	0.533913	4.74389	5.12317	5.08909	5.00577	4.6495	3.9553	4.49999	4.72387	4.9044
ENSDARG00000004525	393373	C2H1orf35	protein_coding	HGNC Symbol	1	zgc:63882 [Source:ZFIN;Acc:ZDB-GENE-040426-1286]	1.42315	0.509085	0.0904709	0.927699	0.0208259	0.0685227	1.69803	0.763859	0.351964	1.17576	0.00146107	0.00810073	1.19315	0.254774	-0.109557	0.619106	0.155075	0.653201	4.92287	4.79767	5.48754	5.31063	4.71071	4.5972	4.57147	5.06293	4.84483
ENSDARG00000004527	553574	pin4	protein_coding	ZFIN	1	protein (peptidylprolyl cis/trans isomerase) NIMA-interacting, 4 (parvulin) [Source:NCBI gene;Acc:553574]	2.02364	1.01696	0.44035	1.59356	0.00212434	0.0137802	2.05491	1.03907	0.484762	1.59339	0.00134584	0.00759217	1.01545	0.0221198	-0.536199	0.580439	0.933203	0.985918	3.70404	4.03178	4.47662	4.39572	3.43305	3.42168	3.34034	3.07767	3.45547
ENSDARG00000004529	334557	zgc:173742	protein_coding	ZFIN	3	zgc:173742 [Source:ZFIN;Acc:ZDB-GENE-030131-6489]	-1.82931	-0.871297	-2.07371	0.331114	0.14175	0.258194	-2.60866	-1.38331	-2.52709	-0.23953	0.0214092	0.0583377	-1.42604	-0.512011	-1.2318	0.207776	0.148613	0.648079	2.58052	2.93745	1.94757	1.55218	3.39092	2.60166	3.16657	2.40194	2.6459
ENSDARG00000004537	557048	kmt2a	protein_coding	ZFIN	2	lysine (K)-specific methyltransferase 2A [Source:ZFIN;Acc:ZDB-GENE-080521-3]	1.60956	0.686665	0.0840316	1.2893	0.0285262	0.0853298	1.62279	0.698478	0.121659	1.2753	0.0212778	0.0581139	1.00822	0.0118125	-0.430057	0.453683	0.954896	0.990949	8.19013	8.69546	8.2736	8.96853	7.72721	8.01962	8.09674	7.87113	7.86871
ENSDARG00000004539	246227	ptgs2a	protein_coding	ZFIN	2	prostaglandin-endoperoxide synthase 2a [Source:ZFIN;Acc:ZDB-GENE-020530-2]	1.16634	0.221984	-0.338422	0.78239	0.408243	0.541443	1.4041	0.489648	-0.061089	1.04038	0.0770513	0.14894	1.20386	0.267664	-0.202513	0.737841	0.241011	0.728852	5.01007	4.48733	5.74949	4.92761	4.74456	5.15966	4.75153	5.06884	5.19155
ENSDARG00000004561	100003514	prkcg	protein_coding	ZFIN	1	protein kinase C, gamma [Source:ZFIN;Acc:ZDB-GENE-090206-1]	-2.36086	-1.23931	-1.96999	-0.508635	0.0028118	0.0168073	-2.24846	-1.16894	-1.88539	-0.452488	0.00367926	0.0160655	1.04999	0.0703774	-0.395592	0.536347	0.749777	0.943873	4.62433	4.07967	4.09767	3.60722	5.2478	5.02003	4.75153	4.95214	5.2386
ENSDARG00000004574	563394	gtf3c2	protein_coding	ZFIN	4	general transcription factor IIIC, polypeptide 2, beta [Source:ZFIN;Acc:ZDB-GENE-041014-349]	1.1854	0.245379	-0.175588	0.666347	0.230528	0.361749	1.22539	0.293238	-0.112348	0.698825	0.142576	0.23334	1.03373	0.0478589	-0.29224	0.387957	0.76629	0.947574	5.46273	5.36945	5.44335	5.87891	5.27701	5.41916	5.44634	5.45483	5.4128
ENSDARG00000004576	368390	plk4	protein_coding	ZFIN	1	polo-like kinase 4 (Drosophila) [Source:NCBI gene;Acc:368390]	1.90424	0.929212	0.44597	1.41246	0.0011046	0.00853341	1.70236	0.767537	0.305656	1.22942	0.00324399	0.014643	-1.11859	-0.161676	-0.54165	0.218298	0.375321	0.802915	6.00286	6.35857	6.51021	6.58487	5.88965	5.95355	5.54286	5.66067	5.52248
ENSDARG00000004577	569012	zgc:194665	protein_coding	ZFIN	1	zgc:194665 [Source:ZFIN;Acc:ZDB-GENE-080722-38]	1.39667	0.48199	-0.347907	1.31189	0.23213	0.363351	-1.00044	-0.000636653	-0.757189	0.755915	0.998579	0.999011	-1.39729	-0.482626	-1.17205	0.206801	0.154668	0.652692	3.81704	4.20373	3.53253	4.13179	3.55251	3.86914	4.13742	4.05997	3.04925
ENSDARG00000004580	336257	nmnat2	protein_coding	ZFIN	1	nicotinamide nucleotide adenylyltransferase 2 [Source:NCBI gene;Acc:336257]	-1.1799	-0.238669	-0.776834	0.299496	0.356085	0.492268	-1.22844	-0.296829	-0.816524	0.222865	0.239543	0.344438	-1.04114	-0.0581603	-0.469136	0.352815	0.765009	0.947132	4.54655	4.45137	4.31925	4.37774	4.38557	4.77356	4.85542	4.61493	4.59458
ENSDARG00000004581	568615	sel1l	protein_coding	ZFIN	1	SEL1L adaptor subunit of ERAD E3 ubiquitin ligase [Source:ZFIN;Acc:ZDB-GENE-041001-122]	1.37058	0.454785	0.026962	0.882607	0.0388783	0.105974	1.43122	0.51725	0.107048	0.927452	0.0173012	0.0498785	1.04425	0.0624653	-0.271794	0.396724	0.693428	0.928457	6.09691	6.03634	6.57922	6.3515	5.77559	6.08359	6.06032	5.8234	6.06529
ENSDARG00000004586	30546	ntrk1	protein_coding	ZFIN	2	neurotrophic tyrosine kinase, receptor, type 1 [Source:ZFIN;Acc:ZDB-GENE-980526-118]	-1.02405	-0.0342923	-0.524795	0.45621	0.882452	0.922565	-1.24473	-0.315839	-0.781845	0.150168	0.167225	0.262628	-1.2155	-0.281546	-0.662009	0.0989162	0.134145	0.63461	5.18838	4.79767	5.4523	4.75033	5.38289	5.40392	5.44634	5.09805	5.17552
ENSDARG00000004587	436638	kat5a	protein_coding	ZFIN	6	K(lysine) acetyltransferase 5a [Source:ZFIN;Acc:ZDB-GENE-040718-57]	1.28886	0.366092	-0.117052	0.849236	0.125826	0.237665	1.35447	0.437725	-0.0293018	0.904752	0.0639708	0.129958	1.05091	0.0716333	-0.328446	0.471713	0.705589	0.932368	5.22825	5.47171	5.76752	5.28192	5.224	4.74159	5.14037	5.04505	5.15386
ENSDARG00000004588	336346	sox4a	protein_coding	ZFIN	2	SRY-box transcription factor 4a [Source:ZFIN;Acc:ZDB-GENE-030131-8290]	3.97607	1.99134	1.38249	2.60019	7.76222e-06	0.000431315	5.16499	2.36877	1.76596	2.97157	1.03095e-06	7.00319e-05	1.29902	0.377423	-0.124894	0.87974	0.128761	0.630634	5.76695	6.66365	7.02981	7.44133	4.84938	4.79709	4.93211	5.37594	5.04632
ENSDARG00000004592	504167	gpr22a	protein_coding	ZFIN	2	G protein-coupled receptor 22a [Source:NCBI gene;Acc:504167]	1.07015	0.0978133	-0.420024	0.615651	0.690317	0.781799	1.06838	0.0954287	-0.404343	0.5952	0.687143	0.761443	-1.00165	-0.00238458	-0.422547	0.417777	0.990419	0.998194	4.71548	4.46946	4.82548	4.75033	4.90282	4.57922	4.52722	5.07473	4.59458
ENSDARG00000004594	568719	znf800a	protein_coding	ZFIN	3	zinc finger protein 800a [Source:ZFIN;Acc:ZDB-GENE-041008-151]	1.1224	0.166589	-0.290753	0.623931	0.446049	0.576291	1.17035	0.226943	-0.214368	0.668253	0.287241	0.394953	1.04272	0.0603537	-0.308927	0.429634	0.730091	0.939206	5.42155	5.72612	5.67501	5.39348	5.25955	5.05297	5.51594	5.4503	5.29903
ENSDARG00000004597	556747	lrrc4ba	protein_coding	ZFIN	3	leucine rich repeat containing 4Ba [Source:ZFIN;Acc:ZDB-GENE-080327-25]	1.01374	0.0196917	-3.03399	3.07337	0.989114	0.993333	2.68805	1.42656	-1.91663	4.76976	0.374001	0.48231	2.65161	1.40687	-1.49801	4.31175	0.31505	0.772968	-0.964171	0.390961	-2.30036	1.34573	-3.68589	-0.568264	-0.629288	-2.27988	0.0136297
ENSDARG00000004598	80357	or102-2	protein_coding	ZFIN	1	odorant receptor, family C, subfamily 102, member 2 [Source:ZFIN;Acc:ZDB-GENE-010308-4]	1.01947	0.0278202	-0.680896	0.736536	0.933816	0.958305	-1.41894	-0.504813	-1.15918	0.149559	0.119696	0.205038	-1.44657	-0.532633	-1.0671	0.00182931	0.0506822	0.545446	3.8701	3.40042	3.59849	3.79504	4.2971	4.60611	3.85184	3.72761	3.68417
ENSDARG00000004616	30644	mtmr2	protein_coding	ZFIN	1	myotubularin related protein 2 [Source:NCBI gene;Acc:30644]	1.10617	0.145576	-0.283165	0.574317	0.476861	0.604079	1.13953	0.188441	-0.225091	0.601973	0.343444	0.452266	1.03016	0.0428652	-0.303095	0.388825	0.793469	0.954239	5.33607	5.26974	5.6519	5.25262	5.15016	5.37816	5.31192	5.3949	5.27917
ENSDARG00000004618	445167	stx2a	protein_coding	ZFIN	2	syntaxin 2a [Source:ZFIN;Acc:ZDB-GENE-040801-80]	-1.13905	-0.187825	-1.00694	0.631294	0.62912	0.733419	1.12397	0.16861	-0.652445	0.989665	0.665071	0.743389	1.28026	0.356435	-0.310655	1.02352	0.269661	0.744434	3.98511	3.73549	3.95388	4.19475	4.52843	3.86914	3.25607	3.90994	4.43317
ENSDARG00000004621	407734	gpm6ab	protein_coding	ZFIN	7	glycoprotein M6Ab [Source:ZFIN;Acc:ZDB-GENE-030710-8]	2.3088	1.20714	0.629645	1.78464	0.000562079	0.00522982	2.16664	1.11546	0.562415	1.6685	0.000754382	0.00489011	-1.06561	-0.0916839	-0.550499	0.367131	0.673503	0.921808	5.88644	6.51481	6.32047	7.00504	5.46131	5.40392	5.74188	5.23582	5.40824
ENSDARG00000004627	100149056	panx3	protein_coding	ZFIN	2	pannexin 3 [Source:ZFIN;Acc:ZDB-GENE-091204-114]	-2.06347	-1.04507	-1.63872	-0.451421	0.00215333	0.0139227	-2.53215	-1.34036	-1.91325	-0.767484	0.000211409	0.00186003	-1.22714	-0.295295	-0.677053	0.0864628	0.118795	0.621214	4.87582	4.95361	3.69211	4.27465	5.49153	5.06594	5.31713	5.22527	4.98632
ENSDARG00000004632	436868	egln1b	protein_coding	ZFIN	1	egl-9 family hypoxia-inducible factor 1b [Source:ZFIN;Acc:ZDB-GENE-040718-338]	-1.07546	-0.10496	-0.733476	0.523556	0.724473	0.808745	1.06571	0.0918212	-0.528703	0.712346	0.754665	0.817453	1.14614	0.196782	-0.311476	0.705039	0.418636	0.823105	4.12046	4.29785	4.14258	4.07714	4.4174	3.89844	3.652	4.30006	4.1782
ENSDARG00000004633	571453	epn3b	protein_coding	ZFIN	2	epsin 3b [Source:ZFIN;Acc:ZDB-GENE-121214-173]	-1.0457	-0.0644721	-0.578111	0.449167	0.790841	0.858715	-1.25815	-0.3313	-0.818829	0.156229	0.166184	0.261488	-1.20316	-0.266828	-0.662256	0.128601	0.168965	0.664616	4.82088	4.53105	4.79767	4.55618	5.1752	5.05947	4.78199	4.9775	4.68794
ENSDARG00000004634	564372	osbp	protein_coding	ZFIN	2	oxysterol binding protein [Source:ZFIN;Acc:ZDB-GENE-090312-18]	1.45618	0.542184	0.11757	0.966799	0.0161954	0.0577904	1.64546	0.718492	0.309167	1.12782	0.00219936	0.0109684	1.12999	0.176308	-0.160699	0.513314	0.27933	0.750399	5.93582	6.29659	6.16589	6.53505	5.63829	5.71096	5.578	5.80581	5.756
ENSDARG00000004635	562195	epha7	protein_coding	ZFIN	2	eph receptor A7 [Source:ZFIN;Acc:ZDB-GENE-030131-3745]	1.67152	0.741159	0.151352	1.33097	0.0176159	0.0611016	2.02279	1.01635	0.443039	1.58966	0.00204602	0.010358	1.21015	0.275188	-0.202921	0.753296	0.236119	0.726317	5.75291	6.22118	6.4908	6.23401	5.0856	5.87099	5.3067	5.09805	5.71592
ENSDARG00000004636	550140	ccdc9	protein_coding	ZFIN	4	coiled-coil domain containing 9 [Source:ZFIN;Acc:ZDB-GENE-060929-520]	1.29844	0.376774	-0.040327	0.793874	0.072952	0.163665	1.37623	0.460723	0.0596006	0.861846	0.0274809	0.070104	1.05992	0.0839497	-0.248153	0.416052	0.59479	0.897759	5.73951	5.39806	6.16589	6.06736	5.65173	5.5449	5.73022	5.50802	5.84989
ENSDARG00000004643	449008	cdhr1a	protein_coding	ZFIN	2	cadherin-related family member 1a [Source:NCBI gene;Acc:449008]	-1.43212	-0.51815	-1.01245	-0.023855	0.0412518	0.110287	-1.55454	-0.63649	-1.11225	-0.160731	0.0125675	0.0396397	-1.08549	-0.11834	-0.483251	0.246571	0.496503	0.857058	5.20139	4.57349	4.91881	4.7573	5.40422	5.47856	5.5473	5.5509	5.38053
ENSDARG00000004647	494093	spice1	protein_coding	ZFIN	1	spindle and centriole associated protein 1 [Source:ZFIN;Acc:ZDB-GENE-041212-64]	1.06972	0.0972323	-0.369772	0.564237	0.660749	0.758923	1.13159	0.178352	-0.27455	0.631255	0.410915	0.518435	1.05784	0.08112	-0.298758	0.460998	0.652679	0.913615	5.01135	4.68607	5.1287	5.13981	5.12468	4.85053	4.83378	5.34704	4.98018
ENSDARG00000004658	493612	zgc:101810	protein_coding	ZFIN	1	zgc:101810 [Source:ZFIN;Acc:ZDB-GENE-041121-7]	2.31952	1.21382	0.659717	1.76793	0.000377685	0.00390959	1.9618	0.972177	0.454069	1.49029	0.00133558	0.00754809	-1.18234	-0.241648	-0.730742	0.247446	0.305773	0.766862	5.002	5.2437	5.92686	5.56217	4.93249	4.32251	4.86967	4.78979	4.36883
ENSDARG00000004672	142986	ptk2ab	protein_coding	ZFIN	16	protein tyrosine kinase 2ab [Source:ZFIN;Acc:ZDB-GENE-020114-1]	1.13595	0.183895	-0.233364	0.601154	0.358995	0.494955	1.17971	0.238432	-0.159498	0.636363	0.218463	0.321037	1.03853	0.0545375	-0.266655	0.37573	0.720069	0.935894	7.00004	6.88534	7.0163	7.31003	6.83865	6.91913	7.03289	7.02009	6.97787
ENSDARG00000004680	436626	dnajb6a	protein_coding	ZFIN	2	DnaJ heat shock protein family (Hsp40) member B6a [Source:ZFIN;Acc:ZDB-GENE-040718-45]	1.67001	0.739853	0.239079	1.24063	0.0070112	0.0321504	1.80199	0.849588	0.363306	1.33587	0.00227536	0.0112445	1.07903	0.109735	-0.334408	0.553879	0.603051	0.899515	4.79797	5.07081	5.35547	5.41568	4.3748	4.40647	4.79698	4.23844	4.72512
ENSDARG00000004687	431754	acaa1	protein_coding	ZFIN	1	acetyl-CoA acyltransferase 1 [Source:ZFIN;Acc:ZDB-GENE-040704-48]	-1.27734	-0.353141	-1.038	0.33172	0.285995	0.421639	-1.30957	-0.389092	-1.05325	0.275069	0.228307	0.33201	-1.02523	-0.0359516	-0.545122	0.473219	0.881292	0.973919	4.21064	4.26715	3.33385	4.47396	4.20285	4.53327	4.28294	4.33972	4.2514
ENSDARG00000004692	494100	nabp1a	protein_coding	ZFIN	3	nucleic acid binding protein 1a [Source:NCBI gene;Acc:494100]	4.72718	2.24098	1.25656	3.2254	0.000269969	0.00309429	9.04858	3.17769	1.99734	4.35804	5.6669e-05	0.000682459	1.91416	0.936713	-0.399356	2.27278	0.154093	0.652267	2.63461	3.79409	4.71087	4.61107	1.3585	1.8164	1.41024	0.527471	2.84821
ENSDARG00000004695	65233	six4a	protein_coding	ZFIN	2	SIX homeobox 4a [Source:ZFIN;Acc:ZDB-GENE-010201-2]	-1.34607	-0.42875	-0.992279	0.134779	0.124417	0.235725	1.00074	0.00107273	-0.562773	0.564919	0.996788	0.998057	1.34707	0.429823	-0.0127375	0.872383	0.0560139	0.553438	4.58181	4.14866	4.46782	4.55618	4.33092	4.76564	4.55393	4.73878	5.09258
ENSDARG00000004696	641497	eefsec	protein_coding	ZFIN	1	eukaryotic elongation factor, selenocysteine-tRNA-specific [Source:ZFIN;Acc:ZDB-GENE-051120-72]	1.24605	0.317356	-0.175925	0.810637	0.188278	0.312902	1.20566	0.269826	-0.20362	0.743271	0.240513	0.345309	-1.03349	-0.0475304	-0.461356	0.366295	0.808207	0.957788	4.46493	4.50498	4.65771	4.63398	4.36396	4.6325	4.22869	4.41592	4.28166
ENSDARG00000004697	436617	rxrgb	protein_coding	ZFIN	2	retinoid X receptor, gamma b [Source:NCBI gene;Acc:436617]	-1.1757	-0.23352	-0.882162	0.415121	0.451244	0.581144	-1.20349	-0.267224	-0.894817	0.360369	0.374995	0.483322	-1.02364	-0.0337037	-0.531049	0.463642	0.886031	0.974852	4.50503	4.55666	4.78356	3.80852	4.44854	4.42672	4.74382	4.86647	4.40595
ENSDARG00000004702	335866	irf2bp2a	protein_coding	ZFIN	1	interferon regulatory factor 2 binding protein 2a [Source:NCBI gene;Acc:335866]	2.00287	1.00207	0.476266	1.52787	0.00118432	0.00897545	2.81659	1.49395	0.957221	2.03068	4.0828e-05	0.000532048	1.40628	0.491882	-0.0161696	0.999933	0.0566881	0.55651	4.63022	5.36462	5.36498	5.65092	3.95073	4.11356	4.02734	3.99934	4.57026
ENSDARG00000004706	445043	syf2	protein_coding	ZFIN	3	SYF2 pre-mRNA-splicing factor [Source:NCBI gene;Acc:445043]	1.54953	0.631833	0.0386657	1.225	0.0385415	0.105342	1.56302	0.644338	0.0740178	1.21466	0.0296716	0.074087	1.0087	0.0125043	-0.497412	0.522421	0.958622	0.991386	4.98278	5.02873	5.04246	5.77972	4.96157	5.08518	4.36569	4.86647	4.73245
ENSDARG00000004712	58042	tbr1b	protein_coding	ZFIN	1	T-box brain transcription factor 1b [Source:ZFIN;Acc:ZDB-GENE-000323-1]	1.2071	0.271541	-0.194695	0.737777	0.230894	0.3622	1.21863	0.285257	-0.162958	0.733473	0.192773	0.292173	1.00955	0.0137162	-0.362018	0.38945	0.938441	0.987079	5.53916	5.93907	5.83407	5.59366	5.65618	5.29798	5.24791	5.32251	5.42189
ENSDARG00000004713	550434	mad2l1	protein_coding	ZFIN	1	MAD2 mitotic arrest deficient-like 1 (yeast) [Source:ZFIN;Acc:ZDB-GENE-030515-3]	3.66852	1.8752	1.32539	2.425	4.95044e-06	0.000371232	3.52027	1.81569	1.29589	2.33548	3.81939e-06	0.000120584	-1.04211	-0.0595102	-0.593801	0.474781	0.813889	0.959046	4.60468	4.78328	6.22451	5.59366	4.20285	4.07559	3.97557	4.03602	3.94594
ENSDARG00000004714	407985	tcf12	protein_coding	ZFIN	14	transcription factor 12 [Source:ZFIN;Acc:ZDB-GENE-040516-11]	1.80969	0.855743	0.375761	1.33573	0.00196244	0.0129838	2.08809	1.06218	0.603434	1.52093	0.000232164	0.00200131	1.15384	0.206438	-0.146104	0.55898	0.22851	0.72097	7.07594	7.39274	7.6446	7.86969	6.68371	6.8756	6.59203	6.6119	6.93725
ENSDARG00000004721	100422734	mpp5b	protein_coding	ZFIN	1	membrane protein, palmitoylated 5b (MAGUK p55 subfamily member 5) [Source:ZFIN;Acc:ZDB-GENE-060531-2]	-1.83637	-0.876856	-1.41672	-0.336992	0.00379394	0.0208396	-2.04445	-1.03171	-1.55402	-0.509402	0.000892687	0.00555052	-1.11331	-0.154855	-0.517812	0.208103	0.374067	0.802464	4.73448	4.52241	4.08622	4.06595	5.26539	5.02003	4.98542	4.91979	5.01062
ENSDARG00000004724	402983	tcea3	protein_coding	ZFIN	3	transcription elongation factor A (SII), 3 [Source:ZFIN;Acc:ZDB-GENE-040426-1860]	-1.47419	-0.559926	-1.118	-0.00184972	0.0493475	0.124979	-1.45577	-0.541778	-1.08396	0.000405345	0.0501483	0.108968	1.01266	0.0181483	-0.389881	0.426178	0.925036	0.984458	4.8652	4.67831	4.20744	4.78484	5.28278	4.90927	4.86256	5.10382	5.09258
ENSDARG00000004726	323003	trappc11	protein_coding	ZFIN	1	trafficking protein particle complex 11 [Source:NCBI gene;Acc:323003]	1.42278	0.508714	0.112222	0.905205	0.0157871	0.0567225	1.51215	0.596604	0.216506	0.976703	0.00476649	0.0194423	1.06282	0.0878909	-0.219734	0.395516	0.548319	0.880473	6.22075	6.35127	6.65868	6.58095	5.94892	6.06109	6.08496	5.94412	6.13603
ENSDARG00000004735	334490	hnrnpub	protein_coding	ZFIN	2	heterogeneous nuclear ribonucleoprotein Ub [Source:ZFIN;Acc:ZDB-GENE-030131-6422]	4.27351	2.09542	1.3081	2.88274	6.33547e-05	0.00121981	6.10213	2.60931	1.85278	3.36585	4.38482e-06	0.000130339	1.4279	0.513892	0.0096891	1.01809	0.0463264	0.540139	7.68761	8.65651	9.18865	9.52628	6.70105	6.62266	6.88641	6.60987	7.30948
ENSDARG00000004745	321314	lmbr1l	protein_coding	ZFIN	2	limb development membrane protein 1-like [Source:NCBI gene;Acc:321314]	1.00117	0.00168245	-0.487857	0.491222	0.994198	0.996628	-1.13161	-0.178376	-0.645763	0.289011	0.425141	0.532154	-1.13293	-0.180058	-0.563999	0.203882	0.330043	0.780192	5.39886	5.14585	5.47003	5.23276	5.74247	5.64335	5.20922	5.39018	5.35704
ENSDARG00000004748	554458	zgc:100868	protein_coding	ZFIN	2	zgc:100868 [Source:ZFIN;Acc:ZDB-GENE-040801-33]	-1.00971	-0.0139368	-0.725076	0.697202	0.966925	0.979469	1.58209	0.661835	-0.0219847	1.34565	0.0567602	0.119016	1.59745	0.675771	0.114224	1.23732	0.0219458	0.500135	6.03127	5.56299	7.08406	5.69876	5.62926	5.58599	5.92359	6.21063	6.55486
ENSDARG00000004753	492576	mylkb	protein_coding	ZFIN	3	myosin light chain kinase b [Source:ZFIN;Acc:ZDB-GENE-041111-150]	-1.58054	-0.660421	-1.19705	-0.123794	0.0196102	0.0657726	-1.85567	-0.891944	-1.40759	-0.376297	0.00244508	0.0118665	-1.17407	-0.231523	-0.610902	0.147856	0.210542	0.702328	5.05269	4.92111	4.90584	4.09925	5.31692	5.44916	5.42237	5.11529	5.19155
ENSDARG00000004754	335865	hspa4a	protein_coding	ZFIN	2	heat shock protein 4a [Source:ZFIN;Acc:ZDB-GENE-040426-2832]	2.06255	1.04443	0.539299	1.54957	0.000615395	0.00559108	2.54673	1.34865	0.86432	1.83298	4.06621e-05	0.000530632	1.23475	0.304215	-0.0683059	0.676736	0.101314	0.607965	6.62114	6.59733	7.64752	7.43808	6.07732	6.30757	6.25742	6.00089	6.64299
ENSDARG00000004757	795398	ybx1	protein_coding	ZFIN	5	Y box binding protein 1 [Source:ZFIN;Acc:ZDB-GENE-000629-3]	4.4436	2.15173	1.1419	3.16155	0.000478403	0.00465062	6.83465	2.77287	1.80645	3.73928	3.01465e-05	0.000427678	1.53809	0.621139	0.00953884	1.23274	0.0469985	0.540139	9.07453	10.1627	10.6903	10.8907	7.78629	8.50766	7.97681	7.87536	8.70642
ENSDARG00000004763	NA	hhla2a.2	protein_coding	ZFIN	1	HERV-H LTR-associating 2a, tandem duplicate 2 [Source:ZFIN;Acc:ZDB-GENE-091204-324]	-1.2589	-0.332167	-1.1476	0.483268	0.39543	0.529355	-1.2593	-0.33262	-1.12483	0.459586	0.381481	0.489762	-1.00031	-0.000453449	-0.611397	0.61049	0.998747	0.999784	4.0904	4.20373	3.86287	3.80852	4.60413	4.47613	3.49541	4.08352	4.18889
ENSDARG00000004771	559527	ankrd10b	protein_coding	ZFIN	5	ankyrin repeat domain 10b [Source:ZFIN;Acc:ZDB-GENE-061013-49]	1.45256	0.5386	0.0717846	1.00541	0.026904	0.0818164	1.51803	0.602203	0.150773	1.05363	0.012771	0.040074	1.04507	0.0636033	-0.338517	0.465724	0.738427	0.940483	4.83251	4.54818	5.02457	5.51771	4.59488	4.86544	4.63958	4.70121	4.76852
ENSDARG00000004774	321745	wdr36	protein_coding	ZFIN	1	WD repeat domain 36 [Source:ZFIN;Acc:ZDB-GENE-030131-464]	1.69161	0.758395	0.342184	1.17461	0.00166895	0.011503	1.78892	0.839091	0.438072	1.24011	0.000557398	0.00387445	1.05753	0.0806956	-0.255197	0.416588	0.613006	0.902349	5.67957	5.48066	6.37795	6.20116	5.5972	5.2131	5.43201	5.62901	5.50548
ENSDARG00000004782	58129	fgfr3	protein_coding	ZFIN	2	fibroblast growth factor receptor 3 [Source:NCBI gene;Acc:58129]	4.77313	2.25494	1.33918	3.17069	0.000132496	0.00187868	3.32186	1.73199	0.854825	2.60916	0.000895441	0.0055581	-1.43688	-0.522945	-1.18469	0.138801	0.111719	0.614596	6.61796	7.64537	7.62692	8.0872	6.26976	5.77948	6.1795	6.15335	5.20214
ENSDARG00000004785	415145	cops2	protein_coding	ZFIN	2	COP9 signalosome subunit 2 [Source:NCBI gene;Acc:415145]	2.93955	1.5556	1.10806	2.00313	4.02972e-06	0.000343529	4.23783	2.08333	1.63755	2.52911	1.38319e-07	5.80534e-05	1.44166	0.527732	0.156408	0.899056	0.00887095	0.497544	5.67186	6.06041	7.01025	6.96496	4.88016	4.72534	5.04314	5.28236	5.40824
ENSDARG00000004789	565136	lrp1ba	protein_coding	ZFIN	2	low density lipoprotein receptor-related protein 1Ba [Source:ZFIN;Acc:ZDB-GENE-050208-608]	-1.76121	-0.816564	-1.2639	-0.369224	0.00164686	0.0113903	-1.78196	-0.833467	-1.25961	-0.407323	0.000965981	0.00589713	-1.01178	-0.016903	-0.372323	0.338517	0.919864	0.983397	6.59527	6.46834	6.23492	5.74157	6.78273	6.90837	6.80534	7.06219	6.75869
ENSDARG00000004794	767671	ccdc146	protein_coding	ZFIN	2	coiled-coil domain containing 146 [Source:ZFIN;Acc:ZDB-GENE-041210-217]	-1.3456	-0.428244	-0.913608	0.0571195	0.0790704	0.172868	-1.72026	-0.782626	-1.24495	-0.320299	0.00285083	0.0133095	-1.27844	-0.354382	-0.706168	-0.00259541	0.0485585	0.541155	5.06032	5.1117	4.69588	4.50741	5.56441	5.25899	5.25335	5.09226	4.99852
ENSDARG00000004796	553327	mgrn1b	protein_coding	ZFIN	2	mahogunin, ring finger 1b [Source:ZFIN;Acc:ZDB-GENE-110401-3]	1.54853	0.630902	0.226888	1.03492	0.00492911	0.0250174	1.5783	0.658374	0.27094	1.04581	0.00277456	0.0130411	1.01923	0.0274719	-0.286387	0.341331	0.85317	0.967416	6.12779	6.03025	6.50592	6.7354	5.89342	5.91824	6.07269	5.83038	6.036
ENSDARG00000004806	445115	grwd1	protein_coding	ZFIN	1	glutamate-rich WD repeat containing 1 [Source:ZFIN;Acc:ZDB-GENE-030131-9844]	2.84224	1.50703	0.17335	2.84071	0.029648	0.0874798	7.48055	2.90314	1.15902	4.64727	0.00320689	0.0145299	2.63192	1.39611	-0.458326	3.25056	0.128071	0.630188	2.14446	3.3622	2.82892	4.68604	0.0145488	0.905667	1.8155	0.993134	2.54968
ENSDARG00000004823	572911	asz1	protein_coding	ZFIN	1	ankyrin repeat, SAM and basic leucine zipper domain containing 1 [Source:ZFIN;Acc:ZDB-GENE-040426-988]	-1.35176	-0.434834	-1.68653	0.816863	0.466931	0.595407	-1.62014	-0.696116	-1.8916	0.499366	0.230986	0.33482	-1.19854	-0.261282	-1.13552	0.612955	0.530316	0.872933	2.29277	0.666596	2.3435	1.84169	2.75705	2.23909	3.1433	2.67431	2.67659
ENSDARG00000004830	245698	flot2a	protein_coding	ZFIN	3	flotillin 2a [Source:NCBI gene;Acc:245698]	4.21873	2.07681	1.41863	2.73499	1.13419e-05	0.000514888	5.11963	2.35604	1.71564	2.99644	2.15836e-06	9.22551e-05	1.21355	0.279229	-0.2033	0.761758	0.233736	0.725006	6.30587	7.03861	7.76079	8.00321	5.64726	5.58148	5.35307	5.20929	5.85325
ENSDARG00000004836	797907	dnajc5ab	protein_coding	ZFIN	2	DnaJ (Hsp40) homolog, subfamily C, member 5ab [Source:ZFIN;Acc:ZDB-GENE-081021-2]	2.13218	1.09233	0.480029	1.70462	0.00195342	0.0129373	2.88444	1.52829	0.933516	2.12307	8.8793e-05	0.000949424	1.35282	0.435967	-0.0382411	0.910176	0.0685725	0.568969	6.15407	6.75129	6.87706	7.23712	5.60643	5.99483	5.14623	5.64096	5.97864
ENSDARG00000004840	447811	rassf1	protein_coding	ZFIN	3	Ras association domain family member 1 [Source:ZFIN;Acc:ZDB-GENE-040912-14]	1.23451	0.303941	-0.222045	0.829928	0.23437	0.365843	1.35185	0.434938	-0.0777891	0.947665	0.0899786	0.166903	1.09505	0.130996	-0.314493	0.576486	0.536867	0.876164	4.82805	5.1117	4.74767	5.32477	4.44854	4.95878	4.56273	4.78979	4.68039
ENSDARG00000004843	564127	foxp1a	protein_coding	ZFIN	6	forkhead box P1a [Source:ZFIN;Acc:ZDB-GENE-060929-624]	1.68305	0.751076	0.32424	1.17791	0.00216031	0.0139581	1.48314	0.568653	0.159544	0.977762	0.0101089	0.0337365	-1.13479	-0.182422	-0.509768	0.144923	0.250566	0.734222	6.41969	6.50607	6.88864	6.81103	6.31552	6.37945	6.17663	6.28617	5.99396
ENSDARG00000004851	406733	hinfp	protein_coding	ZFIN	3	histone H4 transcription factor [Source:ZFIN;Acc:ZDB-GENE-040426-2764]	-1.00626	-0.00900978	-0.496079	0.47806	0.968781	0.980621	1.07723	0.107323	-0.365892	0.580539	0.632838	0.716731	1.08398	0.116333	-0.27544	0.508107	0.532933	0.87391	5.12467	5.20643	5.48318	4.8837	4.97589	4.96571	5.24245	4.99624	5.24373
ENSDARG00000004861	405890	esrrga	protein_coding	ZFIN	2	estrogen-related receptor gamma a [Source:ZFIN;Acc:ZDB-GENE-030821-2]	-1.48382	-0.569314	-1.08422	-0.0544066	0.0327278	0.0936047	-1.06172	-0.0864083	-0.602359	0.429542	0.723722	0.791746	1.39756	0.482906	0.0856389	0.880173	0.0208732	0.500135	4.82426	5.15705	4.35785	4.70779	4.45877	4.90206	4.63124	5.35674	5.02262
ENSDARG00000004864	570997	foxr1	protein_coding	ZFIN	1	forkhead box R1 [Source:ZFIN;Acc:ZDB-GENE-070928-26]	-1.31885	-0.399275	-1.18514	0.386591	0.292823	0.428678	-2.00222	-1.0016	-1.73439	-0.268819	0.0111348	0.0361949	-1.51816	-0.602327	-1.13201	-0.0726392	0.0287956	0.507578	3.42766	3.08555	2.93486	2.95515	4.14066	3.64552	3.92189	3.37356	3.36413
ENSDARG00000004866	563470	mindy1	protein_coding	ZFIN	2	MINDY lysine 48 deubiquitinase 1 [Source:NCBI gene;Acc:563470]	1.28071	0.356947	-0.0664696	0.780364	0.0917829	0.191848	1.47446	0.560185	0.147045	0.973325	0.0116545	0.037433	1.15128	0.203238	-0.150422	0.556898	0.236817	0.72644	5.28584	5.52458	5.55969	5.58193	4.98299	5.20725	4.91846	5.38545	5.12633
ENSDARG00000004869	368228	penka	protein_coding	ZFIN	1	proenkephalin a [Source:ZFIN;Acc:ZDB-GENE-030729-31]	-1.31256	-0.392381	-1.14563	0.360871	0.281304	0.416403	-1.23908	-0.309273	-1.04876	0.43021	0.383286	0.491545	1.0593	0.0831088	-0.479036	0.645254	0.754875	0.945056	3.50488	2.55242	3.46341	3.24024	3.71499	3.76166	3.5317	3.97436	3.80023
ENSDARG00000004870	30221	psen1	protein_coding	ZFIN	4	presenilin 1 [Source:NCBI gene;Acc:30221]	1.86291	0.897554	0.395973	1.39914	0.0019098	0.012709	2.24266	1.16521	0.676457	1.65397	0.000178365	0.0016371	1.20385	0.267659	-0.144591	0.679909	0.184515	0.678353	5.64374	5.86242	6.31312	6.42993	5.44597	5.39367	4.81917	5.44577	5.43989
ENSDARG00000004871	100134855	mst1rb	protein_coding	ZFIN	2	macrophage stimulating 1 receptor b [Source:ZFIN;Acc:ZDB-GENE-071218-3]	-1.44935	-0.535403	-3.54247	2.47167	0.707149	0.795049	1.19931	0.2622	-2.81285	3.33725	0.856919	0.896546	1.73821	0.797603	-1.61177	3.20698	0.487756	0.853465	-1.23831	0.535351	-1.56339	-1.61774	-1.36396	-2.15323	-2.21425	0.042044	-1.57133
ENSDARG00000004874	393384	spata6l	protein_coding	ZFIN	8	spermatogenesis associated 6-like [Source:ZFIN;Acc:ZDB-GENE-040426-1369]	-1.78421	-0.835285	-1.42194	-0.248635	0.00877482	0.0377584	-2.01506	-1.01082	-1.5779	-0.443744	0.0019653	0.0100473	-1.12938	-0.175535	-0.568059	0.21699	0.352209	0.792062	4.56476	4.50498	3.64606	4.18445	5.06565	4.90206	4.80441	4.56561	4.84483
ENSDARG00000004875	NA	tmc6b	protein_coding	ZFIN	2	transmembrane channel-like 6b [Source:ZFIN;Acc:ZDB-GENE-040718-460]	-1.00546	-0.0078525	-0.492204	0.476499	0.972636	0.983289	-1.23886	-0.309014	-0.772832	0.154804	0.174043	0.270348	-1.23214	-0.301161	-0.68133	0.0790073	0.110928	0.613035	6.37559	6.33902	6.50592	5.93223	6.38691	6.8756	6.46406	6.31879	6.18222
ENSDARG00000004877	321070	rock2b	protein_coding	ZFIN	6	rho-associated, coiled-coil containing protein kinase 2b [Source:ZFIN;Acc:ZDB-GENE-060125-2]	1.3247	0.405662	-0.0711712	0.882495	0.0891475	0.188206	1.21489	0.280824	-0.175772	0.737421	0.207207	0.30833	-1.09038	-0.124838	-0.493435	0.24376	0.477956	0.84989	6.46867	6.27103	6.8003	6.62352	6.17053	6.79027	6.50571	6.26572	6.32227
ENSDARG00000004880	100002035	acsm3	protein_coding	ZFIN	1	acyl-CoA synthetase medium chain family member 3 [Source:ZFIN;Acc:ZDB-GENE-080220-22]	-1.27592	-0.351536	-0.969689	0.266618	0.241479	0.373802	-1.64152	-0.715034	-1.30193	-0.128141	0.0206362	0.0568403	-1.28654	-0.363498	-0.812079	0.0850829	0.10372	0.610682	4.76362	4.55666	3.97886	4.72211	5.0522	4.82787	5.25335	5.11529	4.60259
ENSDARG00000004889	566517	aga	protein_coding	ZFIN	2	aspartylglucosaminidase [Source:ZFIN;Acc:ZDB-GENE-040426-2311]	1.26254	0.336331	-0.447467	1.12013	0.371404	0.507162	1.08239	0.114227	-0.622076	0.85053	0.743245	0.807824	-1.16643	-0.222104	-0.879039	0.434832	0.478711	0.850062	3.42872	2.91122	3.90258	3.29873	3.45366	4.06271	3.1433	3.41128	3.24629
ENSDARG00000004891	324778	pex19	protein_coding	ZFIN	4	peroxisomal biogenesis factor 19 [Source:ZFIN;Acc:ZDB-GENE-050417-424]	1.38246	0.467241	-0.00274092	0.937223	0.0511677	0.128291	1.84458	0.883288	0.413525	1.35305	0.00131449	0.00746228	1.33427	0.416047	0.000349651	0.831745	0.0498337	0.544713	4.80518	4.61471	5.39313	5.34804	4.70213	4.46638	4.26148	4.63898	5.01663
ENSDARG00000004898	559251	zp2l2	protein_coding	ZFIN	1	zona pellucida glycoprotein 2, like 2 [Source:ZFIN;Acc:ZDB-GENE-060818-4]	-2.15468	-1.10747	-1.87231	-0.342632	0.00793096	0.0351093	-1.58601	-0.665399	-1.43867	0.107869	0.0859154	0.161294	1.35856	0.442074	-0.0620347	0.946183	0.0807093	0.58211	3.56302	3.67442	3.21271	2.68968	3.81395	3.31709	3.56711	4.17407	4.05511
ENSDARG00000004904	373082	gys2	protein_coding	ZFIN	3	glycogen synthase 2 [Source:ZFIN;Acc:ZDB-GENE-030826-31]	-1.17592	-0.233786	-0.743421	0.27585	0.34034	0.476547	-1.00349	-0.0050302	-0.504035	0.493974	0.982984	0.987962	1.17182	0.228756	-0.174205	0.631716	0.242265	0.72971	5.08967	5.11745	5.33142	4.73628	5.13748	4.66695	5.14623	5.32251	5.25902
ENSDARG00000004906	493606	stip1	protein_coding	ZFIN	3	stress-induced phosphoprotein 1 [Source:ZFIN;Acc:ZDB-GENE-041121-17]	3.45868	1.79022	1.15749	2.42295	3.4689e-05	0.000879346	4.66395	2.22155	1.60713	2.83597	2.61568e-06	0.000101781	1.34848	0.43133	-0.0285738	0.891234	0.0638188	0.56412	6.43332	7.06562	8.09446	7.66627	5.54052	5.67332	5.78387	5.46831	6.17417
ENSDARG00000004925	445299	immp2l	protein_coding	ZFIN	2	inner mitochondrial membrane peptidase subunit 2 [Source:NCBI gene;Acc:445299]	1.1154	0.15756	-1.77919	2.09431	0.863414	0.910231	2.16383	1.11359	-1.02267	3.24985	0.280984	0.388117	1.93996	0.956027	-0.952171	2.86423	0.299302	0.763882	1.61273	2.55242	1.15907	2.50327	-1.36396	1.61936	2.50457	2.61089	1.31619
ENSDARG00000004930	553341	lmo7a	protein_coding	ZFIN	13	LIM domain 7a [Source:ZFIN;Acc:ZDB-GENE-030219-74]	3.7306	1.89941	1.16461	2.6342	8.38683e-05	0.00143834	3.92057	1.97106	1.26152	2.68061	4.16369e-05	0.000541032	1.05092	0.0716578	-0.708518	0.851833	0.846024	0.966274	3.96276	4.64686	5.26696	5.42008	2.94347	3.76166	3.60167	2.43893	3.62244
ENSDARG00000004931	560561	slc8a3	protein_coding	ZFIN	1	solute carrier family 8 member 3 [Source:ZFIN;Acc:ZDB-GENE-050810-1]	-1.14097	-0.190265	-0.717441	0.336911	0.450138	0.580199	-1.38658	-0.471531	-0.97335	0.0302873	0.0633794	0.129087	-1.21526	-0.281266	-0.680429	0.117897	0.152177	0.651054	5.05225	4.79767	4.47662	5.19218	5.27701	5.11668	5.47924	5.01474	5.06384
ENSDARG00000004932	30652	anos1b	protein_coding	ZFIN	2	anosmin 1b [Source:ZFIN;Acc:ZDB-GENE-000201-13]	1.07534	0.104796	-0.329463	0.539054	0.611428	0.719298	1.20204	0.265481	-0.154304	0.685267	0.195412	0.295142	1.11782	0.160686	-0.187547	0.508918	0.337603	0.784462	5.6022	5.6607	5.95231	5.49287	5.31692	5.54026	5.55614	5.72199	5.57638
ENSDARG00000004937	563708	skp2	protein_coding	ZFIN	5	S-phase kinase-associated protein 2, E3 ubiquitin protein ligase [Source:ZFIN;Acc:ZDB-GENE-030219-158]	6.47798	2.69554	1.73956	3.65153	3.59006e-05	0.000896927	9.87387	3.30362	2.25082	4.35641	1.20209e-05	0.000232898	1.52422	0.608071	-0.649568	1.86571	0.315829	0.773441	2.68883	4.4238	4.6731	4.92141	1.74037	1.47126	1.24518	0.77901	2.25649
ENSDARG00000004939	553275	mtdhb	protein_coding	ZFIN	2	metadherin b [Source:ZFIN;Acc:ZDB-GENE-090929-2]	1.85188	0.888989	0.429425	1.34855	0.00105385	0.00825048	2.37023	1.24502	0.79018	1.69987	4.81636e-05	0.000602488	1.2799	0.356035	-0.0452917	0.757362	0.0776235	0.578898	5.21576	5.62483	5.96486	6.0419	4.86486	4.60611	4.73606	4.70121	5.18622
ENSDARG00000004948	541348	bccip	protein_coding	ZFIN	1	BRCA2 and CDKN1A interacting protein [Source:NCBI gene;Acc:541348]	1.16283	0.21764	-0.249343	0.684624	0.332954	0.469114	1.74365	0.802108	0.338554	1.26566	0.00243913	0.0118493	1.49948	0.584467	0.193987	0.974948	0.00646494	0.497544	5.39156	5.50278	5.6635	5.98959	5.03179	4.97949	5.04941	5.14917	5.76674
ENSDARG00000004952	570456	rsad2	protein_coding	ZFIN	1	radical S-adenosyl methionine domain containing 2 [Source:NCBI gene;Acc:570456]	-3.25815	-1.70405	-3.17819	-0.229916	0.026664	0.0813001	-4.81683	-2.26808	-3.69632	-0.839844	0.00441313	0.0183768	-1.47839	-0.56403	-1.25201	0.123953	0.100116	0.607278	2.74859	2.82953	0.362606	2.0827	3.74874	3.2505	3.41996	3.50148	2.79324
ENSDARG00000004953	360143	mxb	protein_coding	ZFIN	4	myxovirus (influenza) resistance B [Source:NCBI gene;Acc:360143]	-3.08036	-1.6231	-2.47438	-0.771817	0.00118015	0.00894875	-3.57009	-1.83596	-2.66862	-1.0033	0.000356975	0.00276417	-1.15898	-0.212862	-0.663239	0.237516	0.326424	0.779113	4.14029	3.95681	2.71459	3.09375	4.64054	4.43674	5.05566	4.67043	4.55382
ENSDARG00000004954	791524	grna	protein_coding	ZFIN	8	granulin a [Source:ZFIN;Acc:ZDB-GENE-030131-8434]	-1.80743	-0.853943	-1.39483	-0.313058	0.0045869	0.0238782	-2.00096	-1.00069	-1.52395	-0.477435	0.00115263	0.00674362	-1.10707	-0.146746	-0.514918	0.221425	0.405404	0.816969	4.83768	4.55666	4.35785	4.04332	5.0522	5.25899	5.32232	4.98378	5.12633
ENSDARG00000004956	324476	zmat2	protein_coding	ZFIN	1	zinc finger, matrin-type 2 [Source:ZFIN;Acc:ZDB-GENE-030131-3197]	2.33107	1.22099	0.692612	1.74937	0.000236297	0.00282489	3.26453	1.70687	1.16363	2.25012	1.18589e-05	0.000231419	1.40044	0.485883	-0.0465412	1.01831	0.070391	0.568969	4.40498	4.52241	5.709	5.22272	3.84549	4.13833	3.41996	4.14078	4.24117
ENSDARG00000004964	387527	cyp4t8	protein_coding	ZFIN	3	cytochrome P450, family 4, subfamily T, polypeptide 8 [Source:ZFIN;Acc:ZDB-GENE-031219-3]	-1.6306	-0.7054	-2.8678	1.457	0.49401	0.619367	2.32658	1.21821	-1.37221	3.80863	0.328753	0.437042	3.79371	1.92361	-0.174037	4.02126	0.0691921	0.568969	1.03485	1.69762	1.72939	1.01452	0.401572	2.28418	-1.47729	-0.164407	2.79324
ENSDARG00000004979	393425	elovl5	protein_coding	ZFIN	4	ELOVL fatty acid elongase 5 [Source:ZFIN;Acc:ZDB-GENE-040407-2]	1.509	0.593592	0.00312259	1.18406	0.0489627	0.124368	-1.0436	-0.0615732	-0.599634	0.476488	0.808895	0.859244	-1.5748	-0.655165	-1.13684	-0.173488	0.0114493	0.497544	4.91269	4.3476	5.1062	5.05185	5.22999	4.84301	5.22593	5.22527	4.27165
ENSDARG00000004988	794574	ppp3ca	protein_coding	ZFIN	2	protein phosphatase 3, catalytic subunit, alpha isozyme [Source:ZFIN;Acc:ZDB-GENE-091113-24]	1.57625	0.656496	0.236151	1.07684	0.00492461	0.0250034	1.59989	0.677972	0.273994	1.08195	0.0030289	0.0139417	1.015	0.0214759	-0.318482	0.361434	0.893706	0.97729	5.70116	6.03025	6.08478	6.1909	5.51623	5.35192	5.46523	5.58017	5.38983
ENSDARG00000005002	334316	brf1b	protein_coding	ZFIN	3	BRF1 RNA polymerase III transcription initiation factor subunit b [Source:ZFIN;Acc:ZDB-GENE-030131-6248]	1.14901	0.200388	-0.339561	0.740336	0.437713	0.568804	1.005	0.0072006	-0.505232	0.519633	0.976282	0.982969	-1.14329	-0.193187	-0.629706	0.243331	0.357055	0.794345	4.5692	4.80481	4.48537	4.778	4.84159	4.58824	4.41511	4.16306	4.47743
ENSDARG00000005004	393339	slc5a12	protein_coding	ZFIN	2	solute carrier family 5 member 12 [Source:NCBI gene;Acc:393339]	-1.66843	-0.738489	-1.25126	-0.225723	0.00819318	0.0359209	-1.40175	-0.487229	-0.990036	0.0155782	0.0565005	0.118649	1.19025	0.25126	-0.125717	0.628237	0.173879	0.668448	5.08698	4.89458	4.68833	4.65652	4.97589	5.09153	5.4078	5.55932	5.42189
ENSDARG00000005010	101886989	si:dkeyp-2e4.8	protein_coding	ZFIN	1	si:dkeyp-2e4.8 [Source:ZFIN;Acc:ZDB-GENE-061207-81]	1.28117	0.357458	-0.484066	1.19898	0.376103	0.511492	1.45725	0.543246	-0.290886	1.37738	0.18325	0.281268	1.13744	0.185788	-0.571927	0.943502	0.605778	0.900199	3.03519	2.33286	3.58228	3.44403	3.20893	2.04317	3.2776	3.14638	3.24629
ENSDARG00000005015	337214	tspy	protein_coding	ZFIN	1	testis specific protein Y-linked [Source:ZFIN;Acc:ZDB-GENE-030131-9158]	2.52199	1.33457	0.864795	1.80433	3.33056e-05	0.000861573	2.21408	1.14671	0.699823	1.5936	8.9961e-05	0.000958237	-1.13907	-0.187854	-0.568469	0.192761	0.306262	0.767187	5.68138	5.87605	6.50377	6.60433	5.5972	5.15359	5.35307	5.21464	5.1484
ENSDARG00000005023	445126	fkbp9	protein_coding	ZFIN	2	FKBP prolyl isomerase 9 [Source:ZFIN;Acc:ZDB-GENE-040801-23]	2.09644	1.06794	0.558632	1.57724	0.00054758	0.00513565	2.45769	1.2973	0.79982	1.79479	7.71203e-05	0.000855684	1.17232	0.229366	-0.200166	0.658898	0.269937	0.744464	5.41858	5.68025	6.1686	6.46014	5.01801	4.80484	5.15207	4.69357	5.37118
ENSDARG00000005026	369196	tshz1	protein_coding	ZFIN	3	teashirt zinc finger homeobox 1 [Source:NCBI gene;Acc:369196]	1.15462	0.207421	-0.225325	0.640166	0.319881	0.456224	1.37941	0.464052	0.0522714	0.875833	0.0300171	0.074747	1.19469	0.256631	-0.0752713	0.588534	0.118926	0.621214	6.80349	6.87859	6.93406	7.15375	6.71819	6.61826	6.39185	6.93038	6.80284
ENSDARG00000005034	798716	crppa	protein_coding	ZFIN	2	CDP-L-ribitol pyrophosphorylase A [Source:NCBI gene;Acc:798716]	-1.41826	-0.504118	-1.08711	0.0788706	0.0845537	0.181346	-1.31456	-0.394584	-0.965061	0.175893	0.159285	0.253405	1.07888	0.109534	-0.323895	0.542963	0.594888	0.897857	4.60341	4.12603	4.2695	4.38676	4.53811	4.60611	5.00492	5.05103	4.84483
ENSDARG00000005049	337199	rab20	protein_coding	ZFIN	2	RAB20, member RAS oncogene family [Source:ZFIN;Acc:ZDB-GENE-030131-9143]	-1.02486	-0.035431	-0.773214	0.702352	0.919082	0.948335	1.10707	0.146749	-0.584407	0.877904	0.672158	0.749187	1.1346	0.18218	-0.426723	0.791082	0.529876	0.872735	3.33882	2.51807	3.53253	3.52793	3.32534	3.13218	3.60167	3.31506	3.75779
ENSDARG00000005050	359837	wnt2ba	protein_coding	ZFIN	1	wingless-type MMTV integration site family, member 2Ba [Source:ZFIN;Acc:ZDB-GENE-030717-2]	-1.67631	-0.745288	-1.54015	0.0495698	0.0638768	0.149322	-1.84991	-0.887455	-1.65768	-0.117229	0.0270777	0.069279	-1.10356	-0.142167	-0.667621	0.383287	0.569447	0.88754	3.86093	4.33779	3.42756	2.95515	4.31973	4.23335	3.70063	4.07179	3.84145
ENSDARG00000005057	445162	dimt1l	protein_coding	ZFIN	2	DIM1 dimethyladenosine transferase 1-like (S. cerevisiae) [Source:ZFIN;Acc:ZDB-GENE-040801-75]	-1.06956	-0.097021	-0.628472	0.43443	0.700125	0.789599	1.04454	0.0628659	-0.457592	0.583324	0.798531	0.851851	1.1172	0.159887	-0.266453	0.586226	0.433027	0.830387	4.67199	4.46946	4.4047	4.99991	4.48903	4.62375	4.83378	4.67043	4.88482
ENSDARG00000005058	552978	ncapd2	protein_coding	ZFIN	3	non-SMC condensin I complex, subunit D2 [Source:ZFIN;Acc:ZDB-GENE-050506-59]	3.165	1.66221	1.07784	2.24657	3.28884e-05	0.000853962	3.57321	1.83722	1.27509	2.39936	7.82213e-06	0.000179995	1.12898	0.175017	-0.22735	0.577384	0.365104	0.79705	7.28351	7.76829	8.5238	8.47897	6.47019	6.67226	6.88991	6.68108	6.78358
ENSDARG00000005078	447850	eif4e3	protein_coding	ZFIN	2	eukaryotic translation initiation factor 4E family member 3 [Source:NCBI gene;Acc:447850]	1.59061	0.66958	0.186099	1.15306	0.0103252	0.0423294	1.81649	0.861151	0.389146	1.33316	0.00165312	0.0088631	1.14201	0.191571	-0.223231	0.606372	0.337194	0.784462	5.19426	5.57975	5.47003	5.99844	4.80996	4.93777	4.91159	4.73134	5.11517
ENSDARG00000005085	406278	ggctb	protein_coding	ZFIN	1	gamma-glutamylcyclotransferase b [Source:ZFIN;Acc:ZDB-GENE-040426-1939]	-1.21422	-0.280028	-0.943077	0.383022	0.378771	0.513988	-1.21968	-0.286501	-0.929719	0.356718	0.354063	0.462197	-1.0045	-0.00647263	-0.510723	0.497778	0.978333	0.995643	4.28967	4.01955	3.73673	4.57996	4.43823	4.16268	4.65611	4.12951	4.59458
ENSDARG00000005092	393852	cep89	protein_coding	ZFIN	3	centrosomal protein 89 [Source:NCBI gene;Acc:393852]	-1.68975	-0.75681	-1.20059	-0.313026	0.00270581	0.0163389	-1.6163	-0.692694	-1.12146	-0.263933	0.00393337	0.0168649	1.04544	0.0641161	-0.26437	0.392602	0.680615	0.924626	5.53929	5.5839	5.01856	4.99991	5.67386	5.5026	5.86078	5.94412	5.73062
ENSDARG00000005095	405776	glcea	protein_coding	ZFIN	2	glucuronic acid epimerase a [Source:ZFIN;Acc:ZDB-GENE-040630-9]	-1.01743	-0.0249282	-0.636108	0.586251	0.931239	0.956675	-1.13045	-0.176899	-0.761336	0.407537	0.525161	0.624729	-1.11109	-0.151971	-0.631412	0.327469	0.506106	0.861114	4.13541	4.12603	4.22842	3.84823	3.92144	4.45657	4.37571	4.08352	4.04338
ENSDARG00000005098	797431	zgc:86764	protein_coding	ZFIN	2	zgc:86764 [Source:ZFIN;Acc:ZDB-GENE-040718-435]	2.11669	1.08181	0.605647	1.55798	0.000274755	0.00313608	2.53268	1.34067	0.877234	1.8041	2.775e-05	0.000403442	1.19653	0.258855	-0.126927	0.644637	0.171205	0.665909	5.70564	5.91287	6.42188	6.80768	5.40422	5.05297	5.26957	5.17133	5.60459
ENSDARG00000005104	436924	limk2	protein_coding	ZFIN	3	LIM domain kinase 2 [Source:ZFIN;Acc:ZDB-GENE-040718-398]	1.37166	0.455919	-0.204612	1.11645	0.160094	0.280045	-1.90102	-0.926771	-1.57972	-0.273824	0.00893993	0.0308506	-2.60754	-1.38269	-1.91445	-0.850929	7.92833e-05	0.15442	7.20945	6.45251	7.46838	6.52283	7.52782	8.51536	8.00532	6.68108	6.50227
ENSDARG00000005108	405757	oclna	protein_coding	ZFIN	2	occludin a [Source:ZFIN;Acc:ZDB-GENE-040426-2685]	1.65048	0.722884	0.182129	1.26364	0.0126219	0.0487321	1.39202	0.477179	-0.0310022	0.98536	0.0635403	0.12932	-1.18567	-0.245705	-0.705533	0.214123	0.269637	0.744434	4.94359	4.51372	5.74586	5.03474	4.71925	4.90927	5.11667	4.90664	4.60259
ENSDARG00000005112	378452	cdh17	protein_coding	ZFIN	3	cadherin 17, LI cadherin (liver-intestine) [Source:ZFIN;Acc:ZDB-GENE-030910-3]	-1.49401	-0.579191	-1.17184	0.013459	0.0546919	0.134256	-1.6743	-0.743556	-1.3132	-0.173914	0.0143914	0.0436713	-1.12067	-0.164365	-0.599616	0.270886	0.429909	0.829877	5.2915	5.02873	4.61053	5.16099	5.91216	5.33595	5.50685	5.16029	5.61651
ENSDARG00000005115	394057	calub	protein_coding	ZFIN	3	calumenin b [Source:NCBI gene;Acc:394057]	2.0923	1.06509	0.595506	1.53467	0.000278809	0.00316816	1.9445	0.959401	0.511806	1.407	0.000454969	0.0033352	-1.07601	-0.105687	-0.498783	0.287409	0.571849	0.888821	5.38234	5.34025	6.13843	6.11967	5.42002	4.79709	5.12263	5.09805	5.02262
ENSDARG00000005122	568265	atp2a2b	protein_coding	ZFIN	3	ATPase sarcoplasmic/endoplasmic reticulum Ca2+ transporting 2b [Source:ZFIN;Acc:ZDB-GENE-030131-867]	2.495	1.31904	0.794959	1.84312	0.000107995	0.00165312	3.18144	1.66968	1.16709	2.17227	6.57009e-06	0.000164726	1.27513	0.350643	-0.0237651	0.725051	0.0641535	0.564525	6.91846	7.43132	7.92082	8.0656	6.37075	6.10573	6.40902	6.35553	6.68888
ENSDARG00000005126	446213	large1	protein_coding	ZFIN	2	LARGE xylosyl- and glucuronyltransferase 1 [Source:NCBI gene;Acc:446213]	1.42758	0.513571	0.0734938	0.953649	0.0254862	0.0787831	1.39967	0.485083	0.0631961	0.906971	0.0273455	0.0698374	-1.01994	-0.028488	-0.376444	0.319468	0.862551	0.969946	5.94756	6.17508	6.07902	6.44079	5.65173	5.80291	5.90296	5.86477	5.66325
ENSDARG00000005128	393241	rnaseh2b	protein_coding	ZFIN	3	ribonuclease H2, subunit B [Source:ZFIN;Acc:ZDB-GENE-040426-1090]	4.48872	2.1663	1.51728	2.81532	6.24656e-06	0.000401947	7.34491	2.87674	2.15472	3.59877	8.8133e-07	6.80223e-05	1.6363	0.710441	-0.0732753	1.49416	0.0720622	0.571193	3.89514	4.95361	5.55969	5.66581	3.1596	2.49063	2.42961	3.6974	3.20477
ENSDARG00000005134	322265	psmd11b	protein_coding	ZFIN	2	proteasome 26S subunit, non-ATPase 11b [Source:NCBI gene;Acc:322265]	2.27185	1.18387	0.733858	1.63388	7.08705e-05	0.00130531	2.97783	1.57426	1.13656	2.01196	2.77235e-06	0.000103261	1.31075	0.390392	0.0400656	0.740718	0.0315918	0.512196	6.05152	6.36099	6.98427	7.11086	5.43045	5.25333	5.66227	5.77359	5.83636
ENSDARG00000005139	792224	hhatlb	protein_coding	ZFIN	1	hedgehog acyltransferase like, b [Source:ZFIN;Acc:ZDB-GENE-050506-130]	-1.02504	-0.0356743	-0.578626	0.507278	0.889475	0.927263	-1.08237	-0.114194	-0.635866	0.407479	0.644625	0.726558	-1.05593	-0.0785194	-0.506199	0.34916	0.698517	0.930094	4.75774	4.36704	4.37677	5.091	4.9971	4.82023	4.72042	4.90664	4.7827
ENSDARG00000005141	393422	camkvb	protein_coding	ZFIN	1	CaM kinase-like vesicle-associated b [Source:NCBI gene;Acc:393422]	1.84019	0.879856	-3.52448	5.2842	0.673591	0.768469	-1.80634	-0.853068	-4.44079	2.73466	0.616623	0.70324	-3.32401	-1.73293	-5.15089	1.68504	0.293794	0.760312	1.18441	1.87095	0.0215686	1.48659	3.13429	3.98291	-1.47729	1.17955	-0.723336
ENSDARG00000005150	57936	tbx20	protein_coding	ZFIN	1	T-box transcription factor 20 [Source:NCBI gene;Acc:57936]	-1.06299	-0.0881261	-0.670693	0.494441	0.749398	0.827793	-1.21595	-0.282089	-0.83789	0.273713	0.29331	0.401569	-1.1439	-0.193963	-0.642787	0.254861	0.368113	0.799716	4.38442	4.03178	3.99119	4.49912	4.5762	4.39624	4.57147	4.76815	4.24117
ENSDARG00000005154	557232	aspa	protein_coding	ZFIN	2	aspartoacylase [Source:NCBI gene;Acc:557232]	-1.7205	-0.782824	-1.56097	-0.00467602	0.0488229	0.124114	-1.22864	-0.297063	-1.08848	0.494355	0.432628	0.539001	1.40033	0.485762	-0.0800021	1.05153	0.0865386	0.588655	3.6178	3.26197	3.70714	2.85474	3.62699	3.82405	3.34034	4.2489	4.07828
ENSDARG00000005159	100537448	cyth1a	protein_coding	ZFIN	5	cytohesin 1a [Source:ZFIN;Acc:ZDB-GENE-030131-657]	-1.1488	-0.200129	-0.811209	0.41095	0.492336	0.61799	-1.05007	-0.0704831	-0.669767	0.5288	0.803709	0.855665	1.09403	0.129646	-0.351585	0.610877	0.571077	0.888516	4.39429	4.76142	4.64995	3.84823	4.15331	4.26744	4.50913	4.61493	4.34991
ENSDARG00000005162	373076	tpm3	protein_coding	ZFIN	6	tropomyosin 3 [Source:ZFIN;Acc:ZDB-GENE-030826-16]	3.24451	1.698	1.1678	2.22819	9.70065e-06	0.000479561	4.19632	2.06913	1.55985	2.5784	7.05284e-07	6.36984e-05	1.29336	0.371126	0.00885991	0.733392	0.0453694	0.539149	7.2047	7.63739	8.63161	8.48213	6.44725	6.43048	6.57256	6.57706	6.85912
ENSDARG00000005163	393800	efr3a	protein_coding	ZFIN	2	EFR3 homolog A (S. cerevisiae) [Source:ZFIN;Acc:ZDB-GENE-040426-1681]	2.6082	1.38305	0.616444	2.14966	0.00179761	0.0121604	5.26103	2.39534	1.47611	3.31458	7.7669e-05	0.000860397	2.01711	1.01229	0.0411744	1.98341	0.0422317	0.532189	2.73767	3.3622	4.36734	3.93684	1.3585	1.75366	2.17807	2.0178	2.92692
ENSDARG00000005172	572690	dynll2b	protein_coding	ZFIN	1	dynein, light chain, LC8-type 2b [Source:ZFIN;Acc:ZDB-GENE-050320-132]	1.74731	0.805136	0.246977	1.3633	0.00811547	0.0357042	1.92316	0.943479	0.396105	1.49085	0.00250791	0.0120946	1.10064	0.138343	-0.389304	0.66599	0.581311	0.892575	3.96605	4.33779	4.33868	4.73628	3.5715	3.69644	3.56711	3.84251	3.63812
ENSDARG00000005176	445194	zgc:101040	protein_coding	ZFIN	1	zgc:101040 [Source:ZFIN;Acc:ZDB-GENE-040801-107]	-2.57278	-1.36333	-2.36167	-0.36498	0.0111937	0.0448765	-1.93346	-0.951184	-1.95992	0.0575557	0.0625702	0.127813	1.33066	0.412142	-0.189791	1.01407	0.163225	0.660634	2.94817	3.03785	2.18077	1.99107	3.08229	3.05623	2.96897	3.92306	3.34514
ENSDARG00000005179	560387	dglucy	protein_coding	ZFIN	5	D-glutamate cyclase [Source:ZFIN;Acc:ZDB-GENE-070725-6]	-1.58217	-0.661904	-1.12836	-0.195449	0.00895327	0.038273	-1.45519	-0.541208	-0.994271	-0.0881442	0.0227607	0.061133	1.08726	0.120696	-0.224523	0.465916	0.464138	0.844253	5.24621	5.15146	4.65771	5.04617	5.44597	5.27024	5.42237	5.37117	5.60459
ENSDARG00000005185	337172	cpn1	protein_coding	ZFIN	3	carboxypeptidase N, polypeptide 1 [Source:ZFIN;Acc:ZDB-GENE-030131-9116]	-3.30006	-1.72249	-3.33185	-0.113132	0.0377566	0.103789	-3.44092	-1.7828	-3.36865	-0.196942	0.0303554	0.0753406	-1.04269	-0.0603034	-0.867575	0.746968	0.874475	0.972671	2.29524	1.18743	0.869565	1.41788	3.20893	3.20433	2.46757	2.98064	3.0256
ENSDARG00000005186	387291	sp4	protein_coding	ZFIN	3	sp4 transcription factor [Source:ZFIN;Acc:ZDB-GENE-031202-3]	1.75411	0.810736	0.343639	1.27783	0.00238562	0.0149683	1.98682	0.99046	0.542636	1.43828	0.000347599	0.00271579	1.13267	0.179724	-0.173453	0.532902	0.292088	0.759255	6.52896	6.82866	7.11679	7.15375	6.02664	6.47734	6.06961	6.27598	6.28291
ENSDARG00000005191	387530	ahcy	protein_coding	ZFIN	1	adenosylhomocysteinase [Source:ZFIN;Acc:ZDB-GENE-031219-6]	5.89917	2.56051	1.71119	3.40984	1.82187e-05	0.000638327	8.0099	3.00178	2.17684	3.82674	2.4383e-06	9.86072e-05	1.3578	0.441273	-0.117791	1.00034	0.112108	0.614596	6.9513	8.22352	8.90278	8.85454	6.02664	5.72738	5.79884	5.81639	6.26029
ENSDARG00000005210	323538	coro2a	protein_coding	ZFIN	6	coronin, actin binding protein, 2A [Source:ZFIN;Acc:ZDB-GENE-030131-2258]	1.37858	0.463182	0.0115872	0.914778	0.0451526	0.117394	1.2004	0.263519	-0.16561	0.692648	0.207874	0.309092	-1.14843	-0.199663	-0.566163	0.166836	0.260819	0.739723	5.37093	4.97908	5.87457	5.4505	5.40951	5.18365	5.51594	5.3949	5.15931
ENSDARG00000005216	567225	zgc:158328	protein_coding	ZFIN	4	zgc:158328 [Source:ZFIN;Acc:ZDB-GENE-070112-1202]	-1.16964	-0.226066	-0.711881	0.259749	0.333677	0.469832	-1.07728	-0.107395	-0.575216	0.360426	0.62873	0.713388	1.08573	0.118671	-0.262049	0.499392	0.51309	0.863879	5.67452	5.79946	5.30697	5.85312	5.5972	5.59943	5.85721	5.46383	5.91892
ENSDARG00000005218	405856	wrnip1	protein_coding	ZFIN	1	WRN helicase interacting protein 1 [Source:ZFIN;Acc:ZDB-GENE-040426-2415]	-1.05595	-0.0785368	-0.69354	0.536466	0.787304	0.855978	-1.20532	-0.269413	-0.855872	0.317045	0.339671	0.448367	-1.14146	-0.190876	-0.666239	0.284486	0.402022	0.814781	4.28494	3.73549	4.39545	4.15309	4.59488	4.46638	4.52722	3.82864	4.57841
ENSDARG00000005220	393925	pdcd6	protein_coding	ZFIN	1	programmed cell death 6 [Source:ZFIN;Acc:ZDB-GENE-040426-1307]	1.90025	0.926192	0.253175	1.59921	0.010709	0.0434286	1.56925	0.650072	0.0294374	1.27071	0.0413891	0.0946183	-1.21093	-0.27612	-0.887931	0.335691	0.347936	0.790768	4.06324	4.46045	4.53674	4.44835	3.90657	4.11356	3.60167	4.15196	3.28665
ENSDARG00000005221	768287	desmb	protein_coding	ZFIN	3	desmin b [Source:ZFIN;Acc:ZDB-GENE-061027-102]	-1.88676	-0.915911	-3.80921	1.97739	0.506652	0.630885	-6.44763	-2.68877	-5.30445	-0.0730875	0.0447433	0.100258	-3.4173	-1.77286	-3.4566	-0.0891147	0.0404871	0.529756	-0.321739	-3.85697	-1.56339	-1.13232	1.17209	1.54721	1.41024	0.042044	-0.192821
ENSDARG00000005230	83414	ssr2	protein_coding	ZFIN	3	signal sequence receptor, beta [Source:ZFIN;Acc:ZDB-GENE-010413-1]	3.564	1.8335	0.868781	2.79822	0.00120991	0.00911964	4.962	2.31092	1.34206	3.27978	0.00017758	0.00163094	1.39226	0.477423	-0.375495	1.33034	0.248572	0.733567	5.27779	6.16679	6.71738	6.96496	4.48903	4.68388	4.48156	3.31506	5.40366
ENSDARG00000005232	751667	ccdc85ca	protein_coding	ZFIN	3	coiled-coil domain containing 85C, a [Source:NCBI gene;Acc:751667]	1.49294	0.578157	0.0213659	1.13495	0.0429174	0.113279	1.64165	0.715149	0.174298	1.256	0.0134103	0.0414327	1.09961	0.136992	-0.333583	0.607567	0.54088	0.877138	5.30042	5.99634	5.30203	6.09237	4.87253	5.07238	5.06187	4.91323	5.09258
ENSDARG00000005236	563456	srcap	protein_coding	ZFIN	2	Snf2-related CREBBP activator protein [Source:ZFIN;Acc:ZDB-GENE-041008-127]	2.02411	1.01729	0.401331	1.63324	0.00338496	0.0191225	2.57422	1.36414	0.777965	1.95031	0.000221832	0.00192961	1.27178	0.34685	-0.0819783	0.775678	0.104299	0.610682	8.4718	9.03349	9.16265	9.46107	7.79944	7.89708	8.16043	7.93646	8.32379
ENSDARG00000005246	334210	asb3	protein_coding	ZFIN	1	ankyrin repeat and SOCS box containing 3 [Source:ZFIN;Acc:ZDB-GENE-030131-6142]	1.55869	0.640337	0.135748	1.14492	0.0167323	0.0591818	1.09147	0.126276	-0.336834	0.589385	0.566481	0.660036	-1.42806	-0.514061	-0.933922	-0.0942003	0.0201296	0.500135	4.81673	4.97908	4.87955	5.16624	4.88016	4.76564	5.00492	4.60683	4.2514
ENSDARG00000005251	334897	rpe	protein_coding	ZFIN	3	ribulose-5-phosphate-3-epimerase [Source:ZFIN;Acc:ZDB-GENE-030131-6837]	8.40753	3.07168	1.76019	4.38317	0.000209438	0.00258729	27.8997	4.80218	3.02637	6.57799	5.42523e-05	0.000661964	3.31842	1.73049	-0.332149	3.79314	0.093191	0.598378	0.972328	2.40982	4.06305	3.52793	-1.36396	0.349274	-1.47729	-0.694922	0.96472
ENSDARG00000005254	373129	kdelr2a	protein_coding	ZFIN	2	KDEL endoplasmic reticulum protein retention receptor 2a [Source:NCBI gene;Acc:373129]	3.09019	1.6277	0.944504	2.31089	0.000179424	0.00232073	6.39942	2.67794	1.9828	3.37309	1.29001e-06	7.53053e-05	2.07088	1.05025	0.49347	1.60702	0.00128252	0.497544	5.82923	6.54498	7.34049	7.56465	5.09874	4.0366	4.87674	5.24629	5.92532
ENSDARG00000005271	798235	zc3h12a	protein_coding	ZFIN	1	zinc finger CCCH-type containing 12A [Source:ZFIN;Acc:ZDB-GENE-110411-6]	1.07644	0.106273	-0.779354	0.991901	0.799821	0.864613	-1.59612	-0.674572	-1.47105	0.121909	0.0904357	0.167505	-1.71814	-0.780845	-1.43772	-0.123971	0.0233121	0.500135	3.2676	2.85728	2.68453	3.2795	3.53328	3.83924	3.70063	3.56978	2.67659
ENSDARG00000005274	554171	rad52	protein_coding	ZFIN	3	RAD52 homolog, DNA repair protein [Source:ZFIN;Acc:ZDB-GENE-050731-10]	2.6322	1.39627	0.11338	2.67915	0.0351002	0.0983647	3.39561	1.76367	0.435579	3.09177	0.0130952	0.0407921	1.29003	0.367406	-1.07435	1.80916	0.591838	0.896571	2.57083	2.40982	3.21271	3.89953	0.401572	2.80097	2.70858	3.35432	1.77916
ENSDARG00000005284	405878	fbxl15	protein_coding	ZFIN	1	F-box and leucine-rich repeat protein 15 [Source:NCBI gene;Acc:405878]	-1.01433	-0.02053	-0.869789	0.828729	0.959209	0.975108	-1.03449	-0.0489215	-0.869619	0.771776	0.899664	0.927851	-1.01987	-0.0283915	-0.706	0.649217	0.929368	0.98522	4.04965	2.85728	4.2491	3.86123	3.87635	4.69226	3.97557	4.95214	3.93329
ENSDARG00000005314	101887127	CALHM1	protein_coding	HGNC Symbol	2	si:dkeyp-80c12.5 [Source:ZFIN;Acc:ZDB-GENE-090312-195]	-6.31698	-2.65923	-4.23224	-1.08623	0.00287763	0.0170504	-5.17468	-2.37147	-3.94561	-0.797335	0.00620675	0.0236053	1.22075	0.287763	-0.338926	0.914453	0.339884	0.785512	2.71256	2.29278	0.506995	1.41788	3.23297	3.5192	3.36066	3.56978	3.80023
ENSDARG00000005315	58137	celf1	protein_coding	ZFIN	4	cugbp, Elav-like family member 1 [Source:NCBI gene;Acc:58137]	2.20285	1.13937	0.633986	1.64475	0.000294078	0.00328524	2.33979	1.22638	0.741221	1.71154	0.000103681	0.00107125	1.06217	0.0870106	-0.284999	0.45902	0.622331	0.904094	6.70322	7.09941	7.44055	7.67181	6.38154	6.21455	6.34417	6.00398	6.46978
ENSDARG00000005318	492497	stam2	protein_coding	ZFIN	1	signal transducing adaptor molecule (SH3 domain and ITAM motif) 2 [Source:ZFIN;Acc:ZDB-GENE-041114-64]	1.4205	0.5064	0.0742417	0.938559	0.0249906	0.0777072	1.77927	0.831288	0.409986	1.25259	0.000900485	0.00558317	1.25257	0.324887	-0.0283819	0.678157	0.0684926	0.568969	5.65101	5.94878	6.12171	6.11967	5.09219	5.29798	5.50685	5.51236	5.60858
ENSDARG00000005320	30231	nipsnap1	protein_coding	ZFIN	1	nipsnap homolog 1 (C. elegans) [Source:NCBI gene;Acc:30231]	-1.08133	-0.112809	-0.773519	0.547902	0.71859	0.804019	1.11188	0.153006	-0.506635	0.812647	0.625195	0.710421	1.20232	0.265815	-0.276704	0.808333	0.309653	0.76982	3.91938	3.75036	4.20744	3.69695	3.43305	3.86914	4.13742	4.2173	4.04338
ENSDARG00000005327	561829	ftr66	protein_coding	ZFIN	1	finTRIM family, member 66 [Source:ZFIN;Acc:ZDB-GENE-070912-661]	-1.84515	-0.88374	-1.65059	-0.116888	0.0270529	0.082188	-2.12385	-1.08668	-1.82876	-0.344606	0.00740465	0.0269766	-1.15105	-0.202944	-0.690643	0.284755	0.385613	0.80759	3.88841	3.65873	3.58228	2.80179	4.48903	4.16268	4.08953	4.27981	4.04338
ENSDARG00000005332	100003046	lipib	protein_coding	ZFIN	2	lipase, member Ib [Source:ZFIN;Acc:ZDB-GENE-091118-47]	-1.45612	-0.542128	-1.27465	0.190395	0.13411	0.24815	-1.1991	-0.261947	-0.995642	0.471748	0.454931	0.560014	1.21435	0.280181	-0.26298	0.823341	0.28582	0.754096	3.43798	3.3622	2.98504	3.2795	3.39092	3.71302	3.21201	3.92306	3.63812
ENSDARG00000005335	393822	slc22a4	protein_coding	ZFIN	3	solute carrier family 22 member 4 [Source:ZFIN;Acc:ZDB-GENE-040426-1517]	-1.97778	-0.983881	-1.56429	-0.403468	0.00282322	0.0168264	-1.70233	-0.767515	-1.34099	-0.194039	0.0125405	0.0395879	1.1618	0.216366	-0.178597	0.611329	0.258305	0.738052	4.48065	4.40513	4.02757	3.76769	4.70213	4.38593	4.7895	4.81815	4.94909
ENSDARG00000005343	447831	ccdc85al	protein_coding	ZFIN	2	coiled-coil domain containing 85A, like [Source:ZFIN;Acc:ZDB-GENE-040912-92]	-1.34434	-0.426897	-0.933606	0.0798125	0.0919654	0.192107	-1.40633	-0.491938	-0.981701	-0.00217506	0.0491275	0.107311	-1.04611	-0.0650412	-0.439847	0.309764	0.714207	0.933863	4.81343	4.79049	4.42302	4.46547	4.88016	5.2131	4.8265	5.09805	4.81064
ENSDARG00000005350	405899	dip2ba	protein_coding	ZFIN	1	disco-interacting protein 2 homolog Ba [Source:NCBI gene;Acc:405899]	1.23213	0.301153	-0.115112	0.717418	0.142339	0.258826	1.24925	0.321061	-0.0766257	0.718749	0.104885	0.186212	1.01389	0.0199089	-0.300151	0.339968	0.895325	0.977861	6.78126	6.93338	6.92284	7.04546	6.7807	6.56445	6.58773	6.79604	6.61948
ENSDARG00000005355	334471	larp6a	protein_coding	ZFIN	2	La ribonucleoprotein 6, translational regulator a [Source:ZFIN;Acc:ZDB-GENE-030131-6403]	1.52222	0.606172	0.172821	1.03952	0.00974295	0.0406012	1.64127	0.714814	0.295462	1.13417	0.0027147	0.0128422	1.07821	0.108642	-0.252215	0.469499	0.527342	0.871885	5.38063	5.17921	6.03205	5.68786	5.09219	5.39367	5.04314	5.40428	5.21265
ENSDARG00000005356	30709	tyro3	protein_coding	ZFIN	1	TYRO3 protein tyrosine kinase [Source:NCBI gene;Acc:30709]	-1.30851	-0.387923	-0.812186	0.0363394	0.069914	0.158876	-1.26749	-0.341977	-0.750909	0.0669551	0.0941416	0.172597	1.03236	0.0459465	-0.280239	0.372132	0.766066	0.947574	5.56623	5.688	5.46562	5.091	5.62926	5.56331	5.6375	5.85454	5.60059
ENSDARG00000005359	406299	sucla2	protein_coding	ZFIN	2	succinate-CoA ligase, ADP-forming, beta subunit [Source:ZFIN;Acc:ZDB-GENE-040426-1963]	2.49614	1.3197	0.726104	1.91329	0.000332256	0.00356137	3.62983	1.8599	1.26769	2.45211	1.1914e-05	0.000232286	1.45418	0.540204	0.0394933	1.04091	0.0364734	0.518864	5.63433	6.56825	6.66061	6.7908	4.96875	5.15359	4.57147	4.93928	5.42189
ENSDARG00000005364	566411	grin3ba	protein_coding	ZFIN	1	glutamate receptor, ionotropic, N-methyl-D-aspartate 3Ba [Source:ZFIN;Acc:ZDB-GENE-070912-354]	-1.44381	-0.529883	-1.1552	0.0954365	0.0902859	0.189615	-1.96332	-0.973295	-1.5695	-0.377085	0.00366547	0.0160223	-1.35982	-0.443412	-0.893691	0.00686674	0.0531072	0.548301	5.40652	5.71857	4.846	4.64153	5.84354	5.60389	5.6375	5.95054	5.01062
ENSDARG00000005368	338313	mcamb	protein_coding	ZFIN	1	melanoma cell adhesion molecule b [Source:ZFIN;Acc:ZDB-GENE-030219-213]	1.02799	0.0398262	-0.588988	0.66864	0.893433	0.929777	1.53074	0.614228	-0.00761117	1.23607	0.05248	0.112617	1.48906	0.574402	0.0550215	1.09378	0.0326914	0.514301	5.36051	5.34516	5.78179	5.63208	5.5879	4.51448	4.89775	5.31257	5.81237
ENSDARG00000005371	494131	gprc6a	protein_coding	ZFIN	1	G protein-coupled receptor, class C, group 6, member A [Source:NCBI gene;Acc:494131]	-1.78021	-0.83205	-1.58179	-0.08231	0.032185	0.0925003	-1.91836	-0.93987	-1.66866	-0.211082	0.0153604	0.0458238	-1.0776	-0.10782	-0.601924	0.386283	0.645652	0.911899	4.12365	4.11458	3.33385	3.59171	4.0076	4.72534	4.64787	4.22791	4.34036
ENSDARG00000005372	550270	camk4	protein_coding	ZFIN	2	calcium/calmodulin-dependent protein kinase IV [Source:ZFIN;Acc:ZDB-GENE-050417-76]	-1.46968	-0.555507	-1.10302	-0.00799668	0.0471841	0.121135	-1.45469	-0.540714	-1.07342	-0.00800877	0.0471037	0.104078	1.01031	0.0147931	-0.383985	0.413571	0.937446	0.986635	4.62377	4.29785	4.329	4.23525	4.67605	4.71714	5.04941	4.76815	4.91731
ENSDARG00000005374	557155	tubgcp4	protein_coding	ZFIN	3	tubulin, gamma complex associated protein 4 [Source:ZFIN;Acc:ZDB-GENE-081022-124]	-1.04856	-0.0684136	-0.514547	0.377719	0.74609	0.825243	1.04354	0.0614796	-0.368433	0.491393	0.762622	0.822864	1.09421	0.129893	-0.222876	0.482662	0.441237	0.833314	5.7581	6.07525	5.64801	5.73805	5.43045	5.78733	5.76494	5.95374	5.66707
ENSDARG00000005382	393876	prdm9	protein_coding	ZFIN	2	PR domain containing 9 [Source:NCBI gene;Acc:393876]	3.30008	1.7225	-0.101562	3.54656	0.0622349	0.146755	9.92456	3.311	1.08246	5.53955	0.00677155	0.0252393	3.00737	1.5885	-0.807956	3.98496	0.176091	0.67129	0.0575594	1.35249	0.972659	2.82851	-2.10093	-2.15323	-0.0987734	-0.694922	0.354667
ENSDARG00000005392	561445	slc5a5	protein_coding	ZFIN	2	solute carrier family 5 member 5 [Source:ZFIN;Acc:ZDB-GENE-060503-585]	-1.79993	-0.847938	-1.49897	-0.196907	0.0145631	0.053633	-1.6452	-0.718261	-1.35832	-0.078198	0.0306052	0.0758117	1.09405	0.129677	-0.318879	0.578232	0.543649	0.878305	4.34167	3.75036	4.07468	3.60722	4.64054	4.54258	4.46288	4.95214	4.70293
ENSDARG00000005394	553187	dnmt3aa	protein_coding	ZFIN	2	DNA (cytosine-5-)-methyltransferase 3 alpha a [Source:ZFIN;Acc:ZDB-GENE-050314-5]	-1.08166	-0.113252	-0.710924	0.48442	0.689391	0.78094	1.08683	0.120131	-0.453603	0.693865	0.658961	0.738443	1.17559	0.233383	-0.23723	0.703996	0.304047	0.765466	6.03453	6.51916	5.4523	6.52078	5.67824	6.16117	5.90987	5.91815	6.11657
ENSDARG00000005397	555391	trim3b	protein_coding	ZFIN	4	tripartite motif containing 3b [Source:ZFIN;Acc:ZDB-GENE-070112-1132]	1.23233	0.301394	-0.11375	0.716538	0.141056	0.257285	1.05497	0.0771965	-0.318018	0.472411	0.680398	0.756231	-1.16813	-0.224197	-0.554975	0.10658	0.167206	0.663358	5.58319	5.37425	5.69022	5.73805	5.70428	5.4834	5.65817	5.68398	5.33315
ENSDARG00000005414	553596	grapa	protein_coding	ZFIN	1	GRB2 related adaptor protein a [Source:ZFIN;Acc:ZDB-GENE-050522-347]	-2.24439	-1.16632	-2.1946	-0.138043	0.0291368	0.086523	-2.1883	-1.12981	-2.14308	-0.116541	0.0315087	0.0774787	1.02563	0.0365145	-0.579205	0.652234	0.900176	0.978739	3.13322	2.74295	2.65384	2.0827	3.87635	3.29523	3.18947	3.65085	3.57434
ENSDARG00000005416	555703	map3k5	protein_coding	ZFIN	4	mitogen-activated protein kinase kinase kinase 5 [Source:ZFIN;Acc:ZDB-GENE-030827-3]	1.32005	0.400589	-0.116497	0.917676	0.118279	0.228148	1.10138	0.139315	-0.350694	0.629325	0.550248	0.645916	-1.19854	-0.261274	-0.677771	0.155223	0.198821	0.691178	5.3317	4.9664	5.79943	5.41127	5.69997	5.33595	5.27493	4.81815	5.34753
ENSDARG00000005423	323107	pgam1a	protein_coding	ZFIN	2	phosphoglycerate mutase 1a [Source:ZFIN;Acc:ZDB-GENE-030131-1827]	2.25884	1.17558	0.556314	1.79485	0.00122091	0.00919506	2.56104	1.35673	0.748167	1.9653	0.000324334	0.00258268	1.13379	0.181149	-0.420003	0.782301	0.526979	0.871544	4.38149	4.55666	5.63235	4.89638	4.0889	3.53794	3.92189	4.52317	3.89464
ENSDARG00000005425	474326	wdfy1	protein_coding	ZFIN	2	WD repeat and FYVE domain containing 1 [Source:ZFIN;Acc:ZDB-GENE-041024-4]	1.98583	0.989742	0.401765	1.57772	0.00296576	0.0174165	1.4141	0.499882	-0.039592	1.03936	0.0666729	0.134094	-1.40431	-0.48986	-0.989787	0.0100666	0.0541403	0.55095	5.06736	4.80481	5.67883	5.44187	5.36668	4.98632	4.75921	5.13233	4.36883
ENSDARG00000005448	556680	mtfmt	protein_coding	ZFIN	1	mitochondrial methionyl-tRNA formyltransferase [Source:ZFIN;Acc:ZDB-GENE-060929-120]	-1.0927	-0.127896	-0.717603	0.461811	0.647655	0.748918	1.08364	0.115883	-0.467613	0.699379	0.67538	0.751757	1.18409	0.243779	-0.233481	0.721038	0.290357	0.757838	4.24849	3.65873	4.2491	4.36867	4.35303	4.39624	3.89427	4.59048	4.47743
ENSDARG00000005451	323765	gdi2	protein_coding	ZFIN	1	GDP dissociation inhibitor 2 [Source:ZFIN;Acc:ZDB-GENE-030131-2485]	6.26509	2.64734	1.91498	3.37969	2.62252e-06	0.00031067	8.82193	3.14109	2.41079	3.8714	3.65951e-07	5.80534e-05	1.40811	0.493758	-0.0801226	1.06764	0.0859536	0.588133	5.97141	7.14515	7.95033	8.01779	4.74456	4.74965	5.01136	4.87325	5.27917
ENSDARG00000005453	555242	foxp2	protein_coding	ZFIN	6	forkhead box P2 [Source:ZFIN;Acc:ZDB-GENE-041203-2]	-1.05255	-0.0738816	-0.463961	0.316198	0.689524	0.78106	-1.25582	-0.328634	-0.701047	0.0437799	0.0790321	0.151693	-1.19313	-0.254752	-0.558802	0.049298	0.0935796	0.599203	5.77149	5.87605	5.51769	5.69514	5.91959	5.88203	5.99032	5.60886	5.68228
ENSDARG00000005454	321283	tacc3	protein_coding	ZFIN	4	transforming, acidic coiled-coil containing protein 3 [Source:ZFIN;Acc:ZDB-GENE-050522-327]	3.40406	1.76726	1.09835	2.43616	6.80115e-05	0.00127415	4.09638	2.03435	1.38477	2.68393	1.22695e-05	0.000235743	1.20338	0.267094	-0.23355	0.767738	0.270357	0.744744	6.26811	7.15356	7.58889	7.58829	5.38289	5.33595	5.88904	5.40428	5.80197
ENSDARG00000005456	406291	katnb1	protein_coding	ZFIN	6	katanin p80 (WD repeat containing) subunit B 1 [Source:NCBI gene;Acc:406291]	1.88455	0.914221	0.262753	1.56569	0.00956033	0.0400807	2.66679	1.41511	0.761904	2.06831	0.000415456	0.00311073	1.41508	0.500884	-0.0731879	1.07496	0.0820836	0.583916	5.29011	6.32667	5.87457	6.31889	4.44854	4.64983	4.96566	4.45257	5.28416
ENSDARG00000005458	554152	csnk1g2a	protein_coding	ZFIN	3	casein kinase 1, gamma 2a [Source:ZFIN;Acc:ZDB-GENE-030131-6445]	1.74312	0.801675	0.351983	1.25137	0.00196363	0.0129838	1.92172	0.942398	0.509625	1.37517	0.000397549	0.00300957	1.10246	0.140723	-0.209509	0.490954	0.401725	0.814781	6.10539	6.37065	6.56279	6.8588	5.63829	5.99483	5.77633	5.72574	5.9157
ENSDARG00000005462	393796	kif4	protein_coding	ZFIN	3	kinesin family member 4 [Source:ZFIN;Acc:ZDB-GENE-040426-1545]	2.71301	1.4399	0.886756	1.99304	7.84361e-05	0.00138011	2.50685	1.32588	0.792421	1.85933	0.000121481	0.00120196	-1.08224	-0.114021	-0.503082	0.275041	0.538212	0.876894	7.50828	8.0503	8.43011	8.4513	7.12227	7.16945	7.07038	6.83992	6.93249
ENSDARG00000005463	393853	slc30a1a	protein_coding	ZFIN	1	solute carrier family 30 member 1a [Source:ZFIN;Acc:ZDB-GENE-040426-1840]	1.59022	0.669225	0.0447197	1.29373	0.0375577	0.103457	1.95007	0.963527	0.344653	1.5824	0.00502662	0.0202281	1.22629	0.294302	-0.272852	0.861455	0.28308	0.752112	4.55148	4.63889	5.3459	5.12911	4.53811	4.1747	4.03999	3.72761	4.81755
ENSDARG00000005464	792196	dnase1l1	protein_coding	ZFIN	1	deoxyribonuclease I-like 1 [Source:ZFIN;Acc:ZDB-GENE-040426-2170]	2.37936	1.25057	-1.88627	4.38742	0.4053	0.538701	1.63817	0.712086	-2.11688	3.54105	0.596333	0.685909	-1.45245	-0.538486	-3.37823	2.30126	0.689179	0.92754	-0.870429	1.09723	-0.184882	0.147791	0.401572	-3.73819	-0.0987734	-3.86485	-0.723336
ENSDARG00000005468	556852	irf2bp1	protein_coding	ZFIN	1	interferon regulatory factor 2 binding protein 1 [Source:NCBI gene;Acc:556852]	2.52068	1.33381	0.83461	1.83302	6.09988e-05	0.00118762	3.0377	1.60298	1.11288	2.09308	7.76076e-06	0.000179614	1.20511	0.269163	-0.157888	0.696214	0.196834	0.690361	5.49093	6.17783	6.35428	6.60046	4.84159	5.05947	4.79698	5.033	5.06384
ENSDARG00000005476	567779	nav3	protein_coding	ZFIN	3	neuron navigator 3 [Source:NCBI gene;Acc:567779]	-1.10769	-0.147553	-0.602918	0.307812	0.496849	0.621859	-1.12302	-0.167378	-0.601348	0.266591	0.420369	0.527679	-1.01384	-0.0198251	-0.377341	0.337691	0.906625	0.979993	7.08272	7.16193	6.70246	7.22083	7.03435	7.30552	7.13078	6.95134	7.15454
ENSDARG00000005479	NA	tenm3	protein_coding	ZFIN	7	Teneurin-3 [Source:UniProtKB/Swiss-Prot;Acc:Q9W7R4]	1.53915	0.622131	0.107136	1.13713	0.0215319	0.0701479	1.63565	0.709864	0.218233	1.2015	0.00806769	0.0286776	1.0627	0.0877327	-0.29069	0.466155	0.625366	0.905159	8.09203	8.37755	8.36586	8.77565	7.87109	7.88157	7.83605	7.62651	8.00194
ENSDARG00000005481	406463	nfkbiaa	protein_coding	ZFIN	3	nuclear factor of kappa light polypeptide gene enhancer in B-cells inhibitor, alpha a [Source:ZFIN;Acc:ZDB-GENE-040426-2227]	-1.6465	-0.719399	-1.66217	0.223373	0.123408	0.234694	1.22799	0.2963	-0.714993	1.30759	0.538314	0.636181	2.02188	1.0157	0.243983	1.78741	0.0137559	0.500135	3.62338	3.43765	3.49838	3.66766	4.0889	3.27304	2.42961	4.14078	4.45104
ENSDARG00000005482	557693	rapgef2	protein_coding	ZFIN	11	Rap guanine nucleotide exchange factor (GEF) 2 [Source:ZFIN;Acc:ZDB-GENE-030131-6959]	1.26254	0.336324	-0.1311	0.803749	0.14435	0.26143	1.16657	0.222276	-0.22541	0.669962	0.303497	0.412285	-1.08226	-0.114048	-0.470732	0.242636	0.50246	0.859936	7.60309	7.76004	7.62297	7.96759	7.55788	7.70527	7.50628	7.19652	7.50815
ENSDARG00000005485	405870	ucmab	protein_coding	ZFIN	3	upper zone of growth plate and cartilage matrix associated b [Source:NCBI gene;Acc:405870]	-1.19831	-0.261005	-1.15147	0.629457	0.53815	0.657697	1.27901	0.355026	-0.574449	1.2845	0.424764	0.531801	1.53265	0.616031	-0.136895	1.36896	0.100733	0.607602	2.99052	2.82953	2.77289	3.37321	3.20893	2.92002	2.08343	3.33483	3.40136
ENSDARG00000005500	403055	dgcr6	protein_coding	ZFIN	5	DiGeorge syndrome critical region gene 6 [Source:ZFIN;Acc:ZDB-GENE-040912-125]	-1.65662	-0.72824	-1.22257	-0.233904	0.00713706	0.0325651	-1.45892	-0.544898	-1.02654	-0.0632532	0.0294855	0.0738005	1.13551	0.183341	-0.180635	0.547318	0.296805	0.762947	5.18901	4.9342	4.95703	4.64153	5.4511	5.23048	5.2856	5.37594	5.63617
ENSDARG00000005510	30180	gdf6b	protein_coding	ZFIN	1	growth differentiation factor 6b [Source:NCBI gene;Acc:30180]	-1.09425	-0.129947	-0.760335	0.500441	0.663885	0.760984	-1.01658	-0.0237197	-0.643217	0.595778	0.93544	0.953317	1.07641	0.106227	-0.396464	0.608918	0.656038	0.914765	3.67041	3.49176	3.80816	3.46121	3.53328	3.59273	3.82284	3.90994	3.74336
ENSDARG00000005513	195823	naca	protein_coding	ZFIN	5	nascent polypeptide associated complex subunit alpha [Source:NCBI gene;Acc:195823]	5.26382	2.39611	1.45869	3.33353	9.33328e-05	0.00151819	6.93853	2.79463	1.89098	3.69828	1.39936e-05	0.000254879	1.31815	0.39852	-0.175048	0.972087	0.157542	0.654645	8.21298	9.28881	9.85161	10.1766	6.94983	7.24552	7.52665	7.06071	7.60409
ENSDARG00000005518	564815	slc5a9	protein_coding	ZFIN	2	solute carrier family 5 member 9 [Source:NCBI gene;Acc:564815]	-1.8675	-0.901106	-1.55912	-0.243087	0.0110156	0.0443675	-1.61601	-0.692436	-1.34197	-0.0429045	0.0384069	0.0895409	1.15562	0.208669	-0.247134	0.664472	0.341281	0.786546	4.43322	3.95681	4.13149	3.78143	4.54773	4.79709	4.65611	4.54878	5.04632
ENSDARG00000005522	567820	galr1a	protein_coding	ZFIN	2	galanin receptor 1a [Source:ZFIN;Acc:ZDB-GENE-060503-290]	-2.43954	-1.28661	-1.94847	-0.624749	0.00101384	0.00802953	-1.88093	-0.911446	-1.573	-0.249894	0.0106395	0.0349945	1.29699	0.375162	-0.0455322	0.795856	0.0762608	0.575503	4.18179	4.03178	3.25423	3.57603	4.25075	4.53327	4.29354	4.74618	4.76852
ENSDARG00000005525	436619	acy3.2	protein_coding	ZFIN	7	aspartoacylase (aminocyclase) 3, tandem duplicate 2 [Source:NCBI gene;Acc:436619]	1.37245	0.456756	-0.0276035	0.941115	0.0625538	0.147232	1.18668	0.246928	-0.210503	0.704359	0.264987	0.370982	-1.15655	-0.209828	-0.614545	0.19489	0.283485	0.752322	4.67673	4.29785	4.91234	5.07435	4.86486	4.42672	4.81917	4.41592	4.60259
ENSDARG00000005526	541504	igfn1.1	protein_coding	ZFIN	1	immunoglobulin like and fibronectin type III domain containing 1, tandem duplicate 1 [Source:ZFIN;Acc:ZDB-GENE-050327-30]	-1.09798	-0.13485	-0.967391	0.697692	0.732402	0.814977	-1.55123	-0.633408	-1.41423	0.14742	0.103385	0.184337	-1.4128	-0.498558	-1.11752	0.120402	0.105606	0.611562	4.74885	4.60656	3.61452	5.34342	5.07898	4.82023	5.38814	4.44349	4.69545
ENSDARG00000005536	322815	ubr7	protein_coding	ZFIN	2	ubiquitin protein ligase E3 component n-recognin 7 [Source:ZFIN;Acc:ZDB-GENE-030131-1535]	2.90891	1.54048	1.06059	2.02037	9.46467e-06	0.000475329	2.75606	1.46261	1.0049	1.92031	9.92906e-06	0.0002051	-1.05546	-0.0778738	-0.490288	0.334541	0.690416	0.927689	5.38058	5.5963	6.50377	6.28794	4.88776	5.07879	4.89078	5.10382	4.69545
ENSDARG00000005540	407710	xpo7	protein_coding	ZFIN	3	exportin 7 [Source:ZFIN;Acc:ZDB-GENE-060628-2]	5.27208	2.39837	1.56587	3.23087	2.89362e-05	0.000796764	4.03968	2.01424	1.25381	2.77467	6.63478e-05	0.000767419	-1.30507	-0.38413	-1.14336	0.375104	0.294763	0.761238	5.18524	6.24238	6.86538	6.25385	4.47902	4.30073	4.76684	4.85967	3.71407
ENSDARG00000005541	30476	wif1	protein_coding	ZFIN	1	wnt inhibitory factor 1 [Source:NCBI gene;Acc:30476]	1.1661	0.221694	-0.232667	0.676056	0.311592	0.447659	1.61453	0.691113	0.234974	1.14725	0.00598688	0.0230443	1.38455	0.469419	0.0753791	0.863459	0.0230672	0.500135	4.83534	4.97908	5.22581	5.15044	4.74456	4.23335	4.38566	5.01474	4.94909
ENSDARG00000005544	563691	btbd3a	protein_coding	ZFIN	3	BTB (POZ) domain containing 3a [Source:ZFIN;Acc:ZDB-GENE-090312-7]	1.12883	0.174828	-0.396059	0.745716	0.520383	0.642324	1.10705	0.146719	-0.403077	0.696515	0.574674	0.667315	-1.01968	-0.0281092	-0.495871	0.439653	0.898855	0.978552	4.73037	5.15705	4.68833	4.89005	4.69349	4.18662	4.87674	4.87325	4.47743
ENSDARG00000005547	562894	rint1	protein_coding	ZFIN	1	RAD50 interactor 1 [Source:ZFIN;Acc:ZDB-GENE-041210-174]	-1.10989	-0.150421	-0.633794	0.332952	0.513771	0.63664	-1.23504	-0.304561	-0.767542	0.158421	0.17917	0.276411	-1.11276	-0.15414	-0.525292	0.217011	0.386527	0.807889	4.83845	5.20643	4.65771	4.54817	4.81793	5.0333	4.9253	4.84596	4.67279
ENSDARG00000005549	100149283	znf710b	protein_coding	ZFIN	3	zinc finger protein 710b [Source:ZFIN;Acc:ZDB-GENE-120503-2]	1.79575	0.844585	0.283139	1.40603	0.00626469	0.0296109	1.95473	0.966971	0.417591	1.51635	0.00215606	0.0107931	1.08853	0.122386	-0.411639	0.656411	0.629303	0.906464	3.86142	4.05592	4.2896	4.73628	3.49402	3.46148	3.66839	3.50148	3.68417
ENSDARG00000005551	321556	hnrnph1l	protein_coding	ZFIN	3	heterogeneous nuclear ribonucleoprotein H1, like [Source:ZFIN;Acc:ZDB-GENE-030131-275]	5.16795	2.36959	1.69346	3.04572	3.68404e-06	0.000336689	5.70466	2.51214	1.85535	3.16893	1.39824e-06	7.63206e-05	1.10385	0.142546	-0.350196	0.635289	0.543383	0.8783	6.32742	7.22983	8.03018	7.99586	5.42524	5.38852	5.65817	5.32745	5.56412
ENSDARG00000005559	58057	pou4f1	protein_coding	ZFIN	1	POU class 4 homeobox 1 [Source:ZFIN;Acc:ZDB-GENE-000523-2]	1.17446	0.231999	-0.314547	0.778545	0.376423	0.511767	1.04688	0.0660922	-0.453752	0.585936	0.788216	0.843535	-1.12187	-0.165907	-0.611188	0.279374	0.435949	0.831111	4.6915	4.71668	4.9633	4.52385	4.7529	4.69226	4.57147	4.9712	4.34036
ENSDARG00000005560	406443	ywhah	protein_coding	ZFIN	1	tyrosine 3-monooxygenase/tryptophan 5-monooxygenase activation protein, eta polypeptide [Source:ZFIN;Acc:ZDB-GENE-040426-2191]	4.1963	2.06912	1.39779	2.74044	1.44953e-05	0.00057347	4.58028	2.19544	1.5421	2.84877	5.81076e-06	0.000152302	1.09151	0.12632	-0.431885	0.684524	0.63358	0.907782	5.66552	6.41799	7.02981	7.19796	4.49898	5.23048	5.19231	4.78261	4.97402
ENSDARG00000005561	558184	gfm2	protein_coding	ZFIN	2	G elongation factor, mitochondrial 2 [Source:NCBI gene;Acc:558184]	-1.07384	-0.102782	-0.705039	0.499475	0.718711	0.804025	-1.25588	-0.328701	-0.902532	0.245131	0.238254	0.342992	-1.16952	-0.225919	-0.689241	0.237403	0.311897	0.771194	5.02168	4.57349	4.58635	5.07992	5.13748	5.54026	4.96566	5.47278	4.81755
ENSDARG00000005565	436652	entpd8	protein_coding	ZFIN	3	ectonucleoside triphosphate diphosphohydrolase 8 [Source:ZFIN;Acc:ZDB-GENE-040724-142]	-2.7282	-1.44795	-2.04508	-0.850824	0.000152694	0.00208161	-2.58802	-1.37185	-1.95914	-0.784563	0.000214506	0.0018806	1.05417	0.0761026	-0.282398	0.434603	0.654583	0.914215	4.62172	4.73922	3.37207	3.78143	4.95435	5.1229	4.84825	5.121	5.03452
ENSDARG00000005574	796163	vsx2	protein_coding	ZFIN	1	visual system homeobox 2 [Source:NCBI gene;Acc:796163]	1.50206	0.58694	-0.74235	1.91623	0.358128	0.494035	1.58057	0.660448	-0.62875	1.94965	0.288998	0.396829	1.05227	0.0735078	-1.09962	1.24663	0.894563	0.977511	4.69095	5.90956	3.49838	6.28071	4.30846	4.77356	3.88027	4.89338	3.98326
ENSDARG00000005576	504061	mphosph8	protein_coding	ZFIN	1	M-phase phosphoprotein 8 [Source:ZFIN;Acc:ZDB-GENE-050309-191]	5.11408	2.35447	1.55441	3.15454	2.33252e-05	0.000716863	4.34195	2.11835	1.40278	2.83391	2.19563e-05	0.00034117	-1.17783	-0.23613	-1.10328	0.631016	0.56699	0.886676	3.54124	4.35735	5.09482	5.23775	3.32534	2.41156	3.1433	1.80758	2.95223
ENSDARG00000005578	555748	ugp2a	protein_coding	ZFIN	1	UDP-glucose pyrophosphorylase 2a [Source:ZFIN;Acc:ZDB-GENE-090311-46]	-1.40655	-0.492166	-1.03609	0.0517623	0.0725263	0.163013	-1.15113	-0.20305	-0.742599	0.336498	0.431458	0.537929	1.22189	0.289116	-0.124396	0.702628	0.155141	0.653201	4.43279	4.0914	4.2388	4.21515	4.55728	4.32251	4.3556	4.9712	4.71037
ENSDARG00000005586	568779	zbtb20	protein_coding	ZFIN	2	zinc finger and BTB domain containing 20 [Source:ZFIN;Acc:ZDB-GENE-070112-1992]	-1.19867	-0.26143	-0.798593	0.275733	0.312775	0.448877	-1.44866	-0.534715	-1.04726	-0.0221722	0.0420866	0.0958593	-1.20856	-0.273285	-0.67827	0.1317	0.168953	0.664616	5.29987	5.38382	4.64995	5.23276	5.32254	5.51684	5.64166	5.57602	5.07541
ENSDARG00000005590	692292	mtf2	protein_coding	ZFIN	4	metal response element binding transcription factor 2 [Source:ZFIN;Acc:ZDB-GENE-060512-94]	2.06627	1.04703	0.607453	1.4866	0.000179822	0.00232372	2.16518	1.11448	0.692443	1.53653	6.83406e-05	0.000783295	1.04787	0.0674563	-0.262158	0.39707	0.666144	0.91876	6.51295	6.7733	7.23686	7.28614	6.08395	6.32116	6.10918	6.10813	6.18489
ENSDARG00000005593	30464	rxrga	processed_transcript	ZFIN	2	retinoid x receptor, gamma a [Source:NCBI gene;Acc:30464]	-1.11065	-0.15141	-0.683892	0.381072	0.550197	0.667954	1.08139	0.112886	-0.413526	0.639297	0.65132	0.731976	1.20105	0.264296	-0.165207	0.693799	0.206987	0.698838	4.56551	4.19288	4.89276	4.31299	4.3748	4.64983	4.49999	4.81111	4.78973
ENSDARG00000005595	555435	adgb	protein_coding	ZFIN	1	androglobin [Source:ZFIN;Acc:ZDB-GENE-041001-205]	-1.93966	-0.955808	-1.42917	-0.482442	0.000747641	0.00642888	-1.87603	-0.90768	-1.36269	-0.452665	0.000824801	0.00523064	1.03392	0.0481274	-0.305258	0.401513	0.773582	0.949429	5.80779	5.60041	5.36023	4.99402	6.23446	5.87468	6.03526	6.1945	6.16879
ENSDARG00000005606	449658	paxip1	protein_coding	ZFIN	3	PAX interacting (with transcription-activation domain) protein 1 [Source:NCBI gene;Acc:449658]	1.72548	0.786995	0.330561	1.24343	0.00250188	0.0154295	1.90112	0.926852	0.489506	1.3642	0.000500818	0.00357441	1.1018	0.139857	-0.20482	0.484533	0.397223	0.812991	6.5405	6.76783	7.12381	7.19411	6.11985	6.38981	6.26283	6.03149	6.43429
ENSDARG00000005612	386808	aph1b	protein_coding	ZFIN	3	APH1B gamma secretase subunit [Source:NCBI gene;Acc:386808]	6.75202	2.75532	1.35115	4.15948	0.000941158	0.00759459	9.27116	3.21275	1.73455	4.69095	0.000404121	0.0030425	1.3731	0.457432	-1.35775	2.27261	0.595912	0.898059	2.18248	3.40042	4.85951	4.08823	0.706426	1.21601	1.87321	-1.05749	2.37353
ENSDARG00000005616	30489	bfb	protein_coding	ZFIN	2	complement component bfb [Source:ZFIN;Acc:ZDB-GENE-990415-34]	1.40248	0.487985	-1.69994	2.67591	0.638438	0.740893	1.20898	0.273793	-1.78633	2.33391	0.778889	0.836245	-1.16005	-0.214192	-2.07177	1.64339	0.807471	0.957489	0.00647565	0.78689	0.506995	0.308255	0.221	-0.278757	0.28825	-2.27988	0.499057
ENSDARG00000005619	394025	nek2	protein_coding	ZFIN	3	NIMA-related kinase 2 [Source:ZFIN;Acc:ZDB-GENE-040426-752]	1.57174	0.652361	0.0909055	1.21382	0.0260232	0.0799938	1.50854	0.593156	0.0570754	1.12924	0.0326211	0.0795359	-1.04189	-0.0592052	-0.546365	0.427954	0.797324	0.954928	4.72269	4.92111	5.41617	4.98811	4.90282	4.18662	4.53618	4.22791	4.60259
ENSDARG00000005625	393289	maco1a	protein_coding	ZFIN	2	macoilin 1a [Source:NCBI gene;Acc:393289]	1.14739	0.198355	-0.260877	0.657587	0.36836	0.503996	1.30736	0.386651	-0.0599563	0.833259	0.0842209	0.158994	1.13942	0.188296	-0.187905	0.564497	0.299757	0.763882	5.30515	5.47171	5.53464	5.52997	5.34478	5.1955	4.89078	5.07473	5.39906
ENSDARG00000005626	555552		protein_coding		3	si:ch211-133l11.10 [Source:ZFIN;Acc:ZDB-GENE-141219-14]	1.99323	0.99511	0.455888	1.53433	0.00151633	0.0107938	1.42454	0.510492	0.0239425	0.997041	0.0410953	0.0941184	-1.39922	-0.484618	-0.962042	-0.00719448	0.0470971	0.540139	4.34502	4.53964	4.70339	4.93991	4.23892	4.22181	4.45345	3.94893	3.71407
ENSDARG00000005627	NA	zmp:0000000527	protein_coding	ZFIN	1	zmp:0000000527 [Source:ZFIN;Acc:ZDB-GENE-130530-530]	-1.38229	-0.467057	-1.62652	0.692403	0.400559	0.534392	-1.67996	-0.748424	-1.85653	0.35968	0.168596	0.26419	-1.21535	-0.281368	-1.07954	0.516803	0.460525	0.84208	2.55417	2.65083	1.8426	2.21008	2.65396	2.49063	3.0956	3.23319	2.25649
ENSDARG00000005629	568616	smyd2b	protein_coding	ZFIN	4	SET and MYND domain containing 2b [Source:NCBI gene;Acc:568616]	1.09763	0.134391	-0.327718	0.596499	0.541285	0.660193	1.09469	0.130521	-0.312758	0.5738	0.536331	0.634513	-1.00269	-0.00386975	-0.369624	0.361884	0.98214	0.996573	5.71749	5.21718	5.59648	6.15441	5.68697	5.68177	5.86078	5.73692	5.80544
ENSDARG00000005640	368634	adat3	protein_coding	ZFIN	2	adenosine deaminase tRNA specific 3 [Source:NCBI gene;Acc:368634]	-1.37483	-0.459255	-1.2959	0.377393	0.257388	0.391194	-1.0381	-0.0539428	-0.900374	0.792489	0.892774	0.922491	1.32438	0.405312	-0.242898	1.05352	0.200191	0.692939	3.53816	2.74295	3.16996	3.83512	3.93616	3.05623	3.47691	3.9869	4.10109
ENSDARG00000005643	402822	gcat	protein_coding	ZFIN	1	glycine C-acetyltransferase [Source:ZFIN;Acc:ZDB-GENE-060518-3]	1.37147	0.455728	-0.0416558	0.953112	0.0694017	0.158139	1.70141	0.766735	0.273242	1.26023	0.0050947	0.0204251	1.24057	0.311007	-0.128108	0.750122	0.150242	0.648941	4.73665	5.20643	5.27202	5.0965	4.42785	4.06271	4.62285	4.44349	4.76138
ENSDARG00000005645	30770	robo3	protein_coding	ZFIN	3	roundabout, axon guidance receptor, homolog 3 (Drosophila) [Source:ZFIN;Acc:ZDB-GENE-000209-4]	1.51797	0.60214	0.110177	1.0941	0.0201635	0.066986	1.79085	0.840642	0.372111	1.30917	0.00187265	0.00969039	1.17977	0.238502	-0.126214	0.603218	0.18158	0.676282	7.27806	7.52728	7.87748	7.77758	6.99447	6.96831	6.98951	6.74894	7.34096
ENSDARG00000005648	100002223	olfml2a	protein_coding	ZFIN	1	olfactomedin-like 2A [Source:ZFIN;Acc:ZDB-GENE-081105-107]	-1.57185	-0.652467	-1.24802	-0.0569153	0.0340942	0.0964112	-1.33915	-0.421319	-1.00989	0.167255	0.146261	0.237816	1.17377	0.231148	-0.204015	0.666312	0.272354	0.74606	4.57619	4.88787	3.87623	4.35035	4.33092	4.83546	4.5888	5.07473	4.66516
ENSDARG00000005651	553656	hrasb	protein_coding	ZFIN	4	HRas proto-oncogene, GTPase b [Source:ZFIN;Acc:ZDB-GENE-050522-466]	1.12552	0.170586	-0.301223	0.642394	0.449349	0.579451	1.40872	0.494389	0.0313462	0.957433	0.038154	0.0891158	1.25163	0.323804	-0.0664261	0.714033	0.0964617	0.603331	5.28364	5.68413	5.42983	5.65465	5.22999	4.85053	4.97228	4.99002	5.45768
ENSDARG00000005652	566078	man1a1	protein_coding	ZFIN	1	mannosidase, alpha, class 1A, member 1 [Source:ZFIN;Acc:ZDB-GENE-041014-321]	1.29903	0.377429	-0.00916752	0.764025	0.0549084	0.134609	1.29836	0.376689	0.00697769	0.7464	0.0463897	0.102927	-1.00051	-0.000739986	-0.298014	0.296534	0.995798	0.99927	6.59589	6.47954	6.90991	6.86688	6.53449	6.55758	6.45463	6.42171	6.54241
ENSDARG00000005670	100331590	ttbk2a	protein_coding	ZFIN	4	tau tubulin kinase 2a [Source:ZFIN;Acc:ZDB-GENE-120928-3]	-1.32187	-0.402584	-0.839054	0.0338856	0.067779	0.155397	-1.33296	-0.414637	-0.833655	0.00438205	0.0521119	0.112061	-1.00839	-0.0120525	-0.348661	0.324556	0.939617	0.987307	5.76584	5.62483	5.41617	5.5012	5.95254	6.01168	5.69464	6.11672	5.80891
ENSDARG00000005673	550423	f3b	protein_coding	ZFIN	1	coagulation factor IIIb [Source:ZFIN;Acc:ZDB-GENE-050417-234]	-1.28975	-0.367091	-1.155	0.42082	0.333105	0.469232	-1.36971	-0.453873	-1.21627	0.308521	0.221271	0.324171	-1.062	-0.0867819	-0.663571	0.490007	0.750698	0.944346	3.47985	3.03785	3.58228	2.95515	3.74874	3.2505	3.96234	3.60276	3.6992
ENSDARG00000005675	266796	sec61a1l	protein_coding	ZFIN	2	SEC61 translocon alpha 1 subunit, like [Source:NCBI gene;Acc:266796]	1.5161	0.600366	0.167233	1.0335	0.0102742	0.0421573	1.51537	0.599669	0.183323	1.01601	0.00818955	0.0289663	-1.00048	-0.000697266	-0.363521	0.362127	0.996756	0.999454	5.25099	5.48066	5.57206	5.77285	5.1752	4.83546	5.11068	5.01474	5.04632
ENSDARG00000005679	492762	trip10a	protein_coding	ZFIN	1	thyroid hormone receptor interactor 10a [Source:NCBI gene;Acc:492762]	1.01143	0.0164019	-0.38502	0.417824	0.931117	0.956596	-1.05818	-0.0815924	-0.465751	0.302566	0.654413	0.734609	-1.07028	-0.0979943	-0.413282	0.217294	0.514279	0.864275	5.85287	5.688	5.97421	5.73452	6.03692	5.77159	5.92018	5.84768	5.84989
ENSDARG00000005690	561939	slc25a23a	protein_coding	ZFIN	1	solute carrier family 25 member 23a [Source:ZFIN;Acc:ZDB-GENE-121214-154]	1.03061	0.0435033	-0.428627	0.515634	0.845538	0.897618	-1.09524	-0.131247	-0.582747	0.320252	0.541462	0.638516	-1.12877	-0.174751	-0.544875	0.195374	0.326908	0.779679	6.0692	5.73362	5.74221	6.3538	6.23744	6.36379	6.00007	6.11957	6.00307
ENSDARG00000005699	192339	ddx19	protein_coding	ZFIN	3	DEAD/H (Asp-Glu-Ala-Asp/His) box polypeptide 19 (DBP5 homolog, yeast) [Source:ZFIN;Acc:ZDB-GENE-020419-30]	3.33998	1.73984	1.21292	2.26676	7.01297e-06	0.0004129	3.62388	1.85754	1.34583	2.36924	2.50328e-06	9.9532e-05	1.085	0.117697	-0.344144	0.579538	0.591822	0.896571	5.33494	5.94232	6.75763	6.3946	4.59488	4.74965	4.83378	4.63101	4.77562
ENSDARG00000005704	393332	eps8l3b	protein_coding	ZFIN	3	EPS8-like 3b [Source:ZFIN;Acc:ZDB-GENE-040426-1335]	-1.68889	-0.756072	-1.32062	-0.191528	0.0124932	0.0483291	-2.05919	-1.04208	-1.58424	-0.499925	0.00110805	0.00654999	-1.21926	-0.286008	-0.670135	0.0981182	0.131961	0.633293	4.81847	4.64686	4.27958	4.02033	5.31692	5.04645	5.13448	5.2925	4.81064
ENSDARG00000005713	405865	ethe1	protein_coding	ZFIN	1	ETHE1 persulfide dioxygenase [Source:ZFIN;Acc:ZDB-GENE-040426-2503]	1.59603	0.674488	-0.193032	1.54201	0.117079	0.226567	1.05836	0.0818283	-0.695437	0.859093	0.823897	0.870612	-1.50802	-0.59266	-1.32577	0.140445	0.104457	0.610682	4.10918	4.26715	4.78356	3.69695	3.93616	4.72534	4.01457	4.16306	3.28665
ENSDARG00000005716	557997	olfml2ba	protein_coding	ZFIN	1	olfactomedin-like 2Ba [Source:ZFIN;Acc:ZDB-GENE-041014-329]	-1.05292	-0.0743895	-0.565878	0.417099	0.749265	0.82774	-1.22974	-0.298352	-0.766319	0.169615	0.19204	0.29138	-1.16794	-0.223962	-0.603183	0.155258	0.224766	0.716421	4.86817	5.08848	4.56176	4.79165	5.10527	4.97949	4.83378	4.91979	4.66516
ENSDARG00000005738	415250	rpf1	protein_coding	ZFIN	3	ribosome production factor 1 homolog [Source:NCBI gene;Acc:415250]	4.35382	2.12228	1.22864	3.01593	0.000184732	0.0023619	13.1598	3.71806	2.44592	4.99021	2.50167e-05	0.000374281	3.02258	1.59578	0.211964	2.9796	0.0269703	0.50459	2.47413	3.90458	4.51128	4.70779	0.221	0.905667	1.62705	1.17955	2.7361
ENSDARG00000005739	368225	gpm6ba	protein_coding	ZFIN	1	glycoprotein M6Ba [Source:ZFIN;Acc:ZDB-GENE-030710-9]	2.93744	1.55456	0.462614	2.64651	0.0087807	0.0377755	3.42142	1.77459	0.693179	2.85601	0.00353744	0.0155902	1.16476	0.220036	-0.992118	1.43219	0.701733	0.930763	1.95481	2.25156	2.96017	3.33645	0.837671	2.28418	1.41024	0.77901	1.77916
ENSDARG00000005749	555955	cand2	protein_coding	ZFIN	2	cullin-associated and neddylation-dissociated 2 (putative) [Source:ZFIN;Acc:ZDB-GENE-060503-645]	6.19802	2.63181	0.505864	4.75775	0.0190307	0.0644008	4.92762	2.30089	0.423563	4.17822	0.0200252	0.0555749	-1.25781	-0.330918	-2.69378	2.03194	0.767368	0.947733	0.242496	0.897921	1.32413	2.77457	-1.36396	-0.278757	1.05877	-2.27988	-0.192821
ENSDARG00000005754	799867	ptprfb	protein_coding	ZFIN	8	protein tyrosine phosphatase receptor type Fb [Source:NCBI gene;Acc:799867]	1.84599	0.884398	0.322739	1.44606	0.00466762	0.0241315	2.08614	1.06084	0.524422	1.59725	0.00088422	0.00551308	1.13009	0.176439	-0.228107	0.580985	0.363853	0.796979	7.77786	8.3625	8.32261	8.57627	7.2835	7.44358	7.47982	7.14848	7.60609
ENSDARG00000005762	321298	col14a1a	protein_coding	ZFIN	4	collagen, type XIV, alpha 1a [Source:ZFIN;Acc:ZDB-GENE-030131-9889]	1.5289	0.612497	0.183813	1.04118	0.00859437	0.037187	1.64401	0.717217	0.307934	1.1265	0.00222627	0.0110708	1.07529	0.104721	-0.213482	0.422923	0.490263	0.854792	7.46791	7.58442	7.92002	7.96308	7.18678	7.3137	7.21131	7.23384	7.33014
ENSDARG00000005772	317639	tsr2	protein_coding	ZFIN	3	TSR2 ribosome maturation factor [Source:NCBI gene;Acc:317639]	1.37129	0.45553	-0.0261115	0.937171	0.0618802	0.146176	1.62601	0.701334	0.225773	1.1769	0.00708999	0.0261214	1.18575	0.245805	-0.180005	0.671614	0.23482	0.725762	4.52656	4.26715	5.19949	4.79165	4.15331	4.42672	4.3556	4.41592	4.60259
ENSDARG00000005774	30116	ddx3xb	protein_coding	ZFIN	7	DEAD-box helicase 3 X-linked b [Source:ZFIN;Acc:ZDB-GENE-980526-150]	2.9931	1.58164	0.829405	2.33388	0.000535203	0.0050465	3.76728	1.91352	1.19293	2.63412	6.47517e-05	0.000753349	1.25865	0.331881	-0.169706	0.833467	0.176817	0.67143	8.12595	8.98833	9.16436	9.45653	7.12869	7.72278	7.50742	7.32683	7.71268
ENSDARG00000005775	58152	scn8aa	protein_coding	ZFIN	2	sodium channel, voltage gated, type VIII, alpha subunit a [Source:ZFIN;Acc:ZDB-GENE-000828-1]	-1.03379	-0.0479492	-0.483177	0.387279	0.815872	0.876508	1.04922	0.0693234	-0.345369	0.484015	0.724204	0.792143	1.08468	0.117273	-0.222145	0.45669	0.469302	0.845949	6.62353	6.69474	6.36379	6.89559	6.51255	6.47977	6.67348	6.69644	6.67184
ENSDARG00000005776	393697	guk1b	protein_coding	ZFIN	3	guanylate kinase 1b [Source:ZFIN;Acc:ZDB-GENE-020916-1]	-1.03981	-0.0563151	-0.782058	0.669428	0.869656	0.91459	-1.1101	-0.150688	-0.84823	0.546854	0.648938	0.729909	-1.0676	-0.0943728	-0.664817	0.476071	0.726932	0.937925	3.8318	3.82251	4.329	3.2795	3.99359	3.96917	3.86612	3.41128	3.98326
ENSDARG00000005780	30713	npy8br	protein_coding	ZFIN	1	neuropeptide Y receptor Y8b [Source:ZFIN;Acc:ZDB-GENE-980526-208]	-1.6346	-0.708938	-1.70145	0.283571	0.147064	0.264544	-2.6592	-1.41099	-2.34184	-0.480147	0.00596984	0.0229978	-1.62682	-0.702055	-1.30974	-0.0943738	0.0267366	0.503688	3.34707	3.85039	2.52407	2.36411	4.04882	3.99652	3.54952	3.46607	2.9771
ENSDARG00000005783	559024	ncanb	protein_coding	ZFIN	4	neurocan b [Source:ZFIN;Acc:ZDB-GENE-050208-586]	2.21338	1.14625	0.610906	1.68159	0.000459144	0.00451554	2.19797	1.13617	0.621854	1.65048	0.0003512	0.00273546	-1.00701	-0.0100788	-0.420241	0.400083	0.958537	0.991386	6.24987	6.8478	6.78975	7.20435	5.85907	5.66055	5.99358	5.92794	5.71592
ENSDARG00000005786	553757	ppm1f	protein_coding	ZFIN	1	protein phosphatase, Mg2+/Mn2+ dependent, 1F [Source:ZFIN;Acc:ZDB-GENE-051128-2]	5.15222	2.36519	0.826006	3.90438	0.00547123	0.0268327	7.49952	2.9068	1.27968	4.53391	0.0019334	0.00992162	1.45559	0.541604	-1.40879	2.492	0.55945	0.884443	1.57916	3.10882	3.25423	3.86123	-0.226459	0.785373	1.55834	-1.54292	1.83466
ENSDARG00000005789	562399	enpp1	protein_coding	ZFIN	6	ectonucleotide pyrophosphatase/phosphodiesterase 1 [Source:ZFIN;Acc:ZDB-GENE-040724-172]	-1.06226	-0.087135	-0.478682	0.304412	0.639177	0.741503	-1.00611	-0.00879159	-0.386143	0.36856	0.960686	0.97188	1.05581	0.0783434	-0.230772	0.387458	0.593836	0.897267	5.54453	5.48511	5.50914	5.56614	5.55012	5.54026	5.5473	5.46831	5.68982
ENSDARG00000005791	394036	rpl28	protein_coding	ZFIN	3	ribosomal protein L28 [Source:ZFIN;Acc:ZDB-GENE-040930-10]	7.22975	2.85394	1.76921	3.93868	7.08044e-05	0.00130531	9.76436	3.28753	2.23601	4.33904	1.2491e-05	0.000238349	1.35058	0.43358	-0.230531	1.09769	0.182246	0.676282	7.44477	8.80815	9.46188	9.69548	6.03007	6.46516	6.48734	5.84424	6.76584
ENSDARG00000005800	556578	ampd3a	protein_coding	ZFIN	3	adenosine monophosphate deaminase 3a [Source:ZFIN;Acc:ZDB-GENE-110407-2]	-2.01118	-1.00804	-1.47916	-0.536921	0.000461847	0.0045341	-2.3608	-1.23927	-1.69374	-0.784811	4.9991e-05	0.000621199	-1.17384	-0.231233	-0.556934	0.0944682	0.149343	0.648392	5.39403	5.23843	4.54513	4.66395	5.80796	5.71096	5.97393	5.52962	5.68228
ENSDARG00000005814	100333629	klhl10a	protein_coding	ZFIN	3	kelch-like family member 10a [Source:ZFIN;Acc:ZDB-GENE-131015-1]	-1.53019	-0.613707	-1.35743	0.130014	0.0981338	0.200858	-1.30801	-0.387371	-1.12469	0.349948	0.277386	0.384274	1.16986	0.226337	-0.315274	0.767948	0.383653	0.806784	4.10778	3.98224	3.82204	3.60722	4.34202	4.16268	3.79324	4.99624	4.15659
ENSDARG00000005821	562473	ncf2	protein_coding	ZFIN	1	neutrophil cytosolic factor 2 [Source:ZFIN;Acc:ZDB-GENE-070209-29]	-1.36929	-0.453433	-1.09977	0.192905	0.153851	0.272604	-1.57302	-0.653535	-1.27385	-0.0332216	0.040385	0.0930014	-1.14878	-0.200102	-0.666755	0.266551	0.371729	0.801306	4.5424	4.66267	4.25934	4.06595	4.87253	4.2448	5.10467	4.47945	4.64977
ENSDARG00000005823	393644	slc39a10	protein_coding	ZFIN	2	solute carrier family 39 member 10 [Source:NCBI gene;Acc:393644]	1.38168	0.466421	-0.0303868	0.963229	0.0635793	0.148864	1.69956	0.765163	0.28776	1.24257	0.00414958	0.017529	1.23007	0.298743	-0.0881943	0.685679	0.119424	0.621505	6.19539	6.56825	6.40585	6.83594	5.85907	6.1702	5.65406	5.87156	6.19817
ENSDARG00000005827	321807	eif2s1a	protein_coding	ZFIN	1	eukaryotic translation initiation factor 2, subunit 1 alpha a [Source:ZFIN;Acc:ZDB-GENE-030131-526]	3.08356	1.6246	1.12992	2.11927	7.42864e-06	0.000420346	4.00732	2.00264	1.51061	2.49466	6.90948e-07	6.36984e-05	1.29957	0.378038	-0.0583739	0.81445	0.0840644	0.586391	5.35638	5.91947	6.78268	6.458	4.52843	4.80484	4.59739	4.81111	4.94909
ENSDARG00000005828	436856	faima	protein_coding	ZFIN	2	Fas apoptotic inhibitory molecule a [Source:ZFIN;Acc:ZDB-GENE-040718-323]	-1.10758	-0.14741	-0.965125	0.670305	0.703684	0.792607	-1.70513	-0.769884	-1.52399	-0.0157746	0.0460136	0.102304	-1.53951	-0.622474	-1.20605	-0.0388956	0.0383149	0.521451	3.48259	2.98852	2.59041	3.73981	4.02147	3.94129	3.88027	3.33483	3.36413
ENSDARG00000005834	562045	gatad2b	protein_coding	ZFIN	1	GATA zinc finger domain containing 2B [Source:ZFIN;Acc:ZDB-GENE-060503-655]	2.22827	1.15592	0.616909	1.69494	0.000453059	0.00447297	2.19119	1.13172	0.614221	1.64921	0.0003832	0.00292244	-1.01692	-0.0242048	-0.453217	0.404807	0.905004	0.97965	5.91535	6.55348	6.55866	6.73364	5.67386	5.59049	5.2856	5.5843	5.34275
ENSDARG00000005840	335974	got2b	protein_coding	ZFIN	2	glutamic-oxaloacetic transaminase 2b, mitochondrial [Source:ZFIN;Acc:ZDB-GENE-030131-7917]	1.73168	0.792173	0.317243	1.2671	0.00316111	0.0182513	2.10066	1.07084	0.600874	1.54081	0.000267774	0.00223075	1.21307	0.278667	-0.154744	0.712078	0.188532	0.681203	4.72983	4.9979	5.21008	5.60142	4.227	4.2448	4.5182	4.39725	4.64201
ENSDARG00000005841	394068	tnni2a.2	protein_coding	ZFIN	1	troponin I type 2a (skeletal, fast), tandem duplicate 2 [Source:ZFIN;Acc:ZDB-GENE-040426-970]	-1.29544	-0.373445	-1.08203	0.33514	0.275945	0.411099	-1.4718	-0.557586	-1.23765	0.122479	0.100089	0.180056	-1.13614	-0.184141	-0.703315	0.335033	0.457834	0.840963	4.49306	4.2145	4.2491	3.97322	4.27411	5.0333	4.86967	4.9712	4.3594
ENSDARG00000005842	322455	cd9a	protein_coding	ZFIN	3	CD9 molecule a [Source:ZFIN;Acc:ZDB-GENE-030131-1175]	-1.08777	-0.121368	-0.801597	0.558861	0.706565	0.794671	-1.24496	-0.316094	-0.964675	0.332487	0.31213	0.420844	-1.14451	-0.194726	-0.715217	0.325765	0.434109	0.830409	4.11899	3.45592	4.33868	3.76769	4.59488	4.46638	4.03999	3.9869	4.3015
ENSDARG00000005846	799504		protein_coding		2	Sp5 transcription factor b [Source:NCBI gene;Acc:799504]	-3.64129	-1.86445	-3.15666	-0.572239	0.00810351	0.0356572	-3.05826	-1.61271	-2.89953	-0.325888	0.017863	0.0510963	1.19064	0.25174	-0.413455	0.916934	0.42894	0.829096	3.72156	3.17646	2.2232	2.85474	4.5762	4.49543	3.49541	4.39725	4.55382
ENSDARG00000005853	566370	slc25a6	protein_coding	ZFIN	1	solute carrier family 25 member 6 [Source:ZFIN;Acc:ZDB-GENE-070912-446]	1.22066	0.287661	-1.57514	2.15047	0.744378	0.823836	2.59416	1.37527	-0.755309	3.50585	0.186911	0.285311	2.12522	1.08761	-0.873609	3.04883	0.252771	0.735002	1.88318	1.97592	1.40008	3.19988	-1.36396	2.86172	2.30931	2.90334	1.77916
ENSDARG00000005861	568210	ralgapa2	protein_coding	ZFIN	5	Ral GTPase activating protein, alpha subunit 2 (catalytic) [Source:ZFIN;Acc:ZDB-GENE-131122-56]	1.10849	0.148593	-0.27749	0.574677	0.46524	0.593881	1.11873	0.161859	-0.244526	0.568244	0.405739	0.51328	1.00924	0.0132654	-0.315193	0.341724	0.931911	0.985704	7.26904	7.61522	7.25615	7.4074	7.16038	7.27374	7.11442	7.19382	7.13119
ENSDARG00000005865	100150515	or131-1	protein_coding	ZFIN	1	odorant receptor, family H, subfamily 131, member 1 [Source:ZFIN;Acc:ZDB-GENE-070806-45]	-2.23779	-1.16207	-2.29835	-0.0257871	0.0456892	0.118379	-2.096	-1.06764	-2.19056	0.0552772	0.0606868	0.124995	1.06764	0.0944291	-0.593432	0.78229	0.771826	0.949181	3.40268	3.17646	2.38146	2.77457	3.82981	4.39624	2.9952	3.90994	3.75779
ENSDARG00000005867	555764	gon4l	protein_coding	ZFIN	2	gon-4-like (C. elegans) [Source:ZFIN;Acc:ZDB-GENE-070117-2447]	1.34922	0.432121	-7.52095e-06	0.86425	0.0500034	0.126238	1.28241	0.358859	-0.0548418	0.77256	0.0836836	0.158248	-1.05209	-0.0732618	-0.403128	0.256604	0.639842	0.910053	6.93933	6.994	7.02232	7.4074	6.75602	6.92981	6.92956	6.68494	6.79061
ENSDARG00000005870	402886	mmadhc	protein_coding	ZFIN	1	metabolism of cobalamin associated D [Source:ZFIN;Acc:ZDB-GENE-040704-50]	1.49111	0.576388	0.0708409	1.08193	0.0284464	0.0851455	1.61553	0.692007	0.200636	1.18338	0.00936274	0.0318703	1.08344	0.11562	-0.328505	0.559744	0.583958	0.893635	4.57721	4.0914	4.98196	5.29634	4.54773	4.39624	4.37571	4.19585	4.73245
ENSDARG00000005883	100038773	rfx1a	protein_coding	ZFIN	3	regulatory factor X, 1a (influences HLA class II expression) [Source:ZFIN;Acc:ZDB-GENE-070424-94]	-1.0767	-0.106614	-0.523842	0.310614	0.590838	0.702227	-1.20168	-0.265047	-0.664183	0.134089	0.175365	0.271995	-1.11607	-0.158433	-0.483252	0.166385	0.31175	0.771063	5.56696	5.69186	5.33142	5.4505	5.56441	5.63032	5.7801	5.66067	5.42641
ENSDARG00000005891	324560	cyb5r3	protein_coding	ZFIN	2	cytochrome b5 reductase 3 [Source:ZFIN;Acc:ZDB-GENE-030131-3281]	1.30981	0.389358	-0.151129	0.929844	0.14391	0.260864	1.58923	0.66833	0.130625	1.20603	0.0186425	0.0527384	1.21333	0.278973	-0.201753	0.759698	0.232486	0.723838	4.24992	3.95681	4.99426	4.42227	3.99359	3.80871	4.2176	4.22791	4.3782
ENSDARG00000005894	567117	slc7a9	protein_coding	ZFIN	5	solute carrier family 7 member 9 [Source:ZFIN;Acc:ZDB-GENE-080116-2]	-1.69721	-0.763163	-1.35492	-0.171406	0.015359	0.0557073	-1.6501	-0.722556	-1.29983	-0.145285	0.0179798	0.0513396	1.02855	0.040607	-0.375623	0.456837	0.836597	0.963461	4.6875	4.10304	4.16453	4.25508	4.76944	5.1955	4.95233	4.99624	5.06384
ENSDARG00000005897	450077	dera	protein_coding	ZFIN	1	deoxyribose-phosphate aldolase (putative) [Source:ZFIN;Acc:ZDB-GENE-041010-200]	1.01296	0.0185782	-0.672769	0.709926	0.954661	0.97205	-1.05993	-0.0839668	-0.74637	0.578436	0.788829	0.843995	-1.07367	-0.102545	-0.65169	0.446599	0.693646	0.928457	4.19195	3.0134	4.39545	4.21515	4.71925	4.19845	4.13742	4.4971	4.3594
ENSDARG00000005908	503607	clk4b	protein_coding	ZFIN	6	CDC-like kinase 4b [Source:ZFIN;Acc:ZDB-GENE-050227-19]	1.60414	0.681801	0.278372	1.08523	0.00288405	0.0170702	1.6928	0.759408	0.370726	1.14809	0.000973984	0.00592127	1.05527	0.0776067	-0.248681	0.403894	0.616515	0.90279	5.71257	5.99634	6.18211	6.21641	5.40422	5.3988	5.50685	5.53817	5.45768
ENSDARG00000005913	793448	tgm1l3	protein_coding	ZFIN	1	transglutaminase 1 like 3 [Source:ZFIN;Acc:ZDB-GENE-120718-1]	-2.70032	-1.43313	-2.06684	-0.799418	0.000286145	0.00322174	-2.52342	-1.33538	-1.95987	-0.710895	0.000464237	0.0033835	1.0701	0.0977476	-0.280489	0.475984	0.586678	0.894799	4.4781	4.72423	3.46341	3.42665	4.64054	5.09786	4.73606	4.82515	4.91087
ENSDARG00000005915	30310	tcf3a	protein_coding	ZFIN	5	transcription factor 3a [Source:ZFIN;Acc:ZDB-GENE-990415-51]	2.49918	1.32146	0.663482	1.97943	0.000780926	0.00664313	3.11494	1.6392	1.00781	2.2706	8.04741e-05	0.00088163	1.24638	0.317749	-0.154187	0.789684	0.169843	0.665063	6.91354	7.67782	7.78755	8.06911	5.99535	6.38205	6.57691	6.20796	6.61156
ENSDARG00000005916	566605	srpk3	protein_coding	ZFIN	2	SRSF protein kinase 3 [Source:ZFIN;Acc:ZDB-GENE-101025-2]	-1.08433	-0.116799	-0.53505	0.301452	0.557266	0.673842	-1.09031	-0.12474	-0.527565	0.278084	0.515804	0.616637	-1.00552	-0.00794132	-0.335996	0.320113	0.959153	0.991527	5.2694	4.92767	5.22581	5.22272	5.39892	5.39367	5.26418	5.33237	5.38983
ENSDARG00000005924	565064	serpina10a	protein_coding	ZFIN	1	serpin peptidase inhibitor, clade A (alpha-1 antiproteinase, antitrypsin), member 10a [Source:ZFIN;Acc:ZDB-GENE-041014-246]	1.08747	0.120982	-0.406998	0.648962	0.629356	0.73354	1.47508	0.560796	0.0260894	1.0955	0.041164	0.0942447	1.35643	0.439813	-0.020396	0.900023	0.0595334	0.560494	4.35368	5.08848	4.37677	4.70779	3.861	4.07559	4.06497	4.2489	4.40595
ENSDARG00000005926	321793	ak2	protein_coding	ZFIN	3	adenylate kinase 2 [Source:NCBI gene;Acc:321793]	3.21121	1.68311	1.09992	2.26631	2.84257e-05	0.000789751	4.56321	2.19005	1.60355	2.77655	1.82931e-06	8.4963e-05	1.42103	0.506936	-0.00477568	1.01865	0.0518808	0.545648	5.47857	6.42264	6.80729	6.76163	4.31973	4.8802	4.72042	4.90003	5.01663
ENSDARG00000005927	554092	tbc1d17	protein_coding	ZFIN	3	TBC1 domain family, member 17 [Source:ZFIN;Acc:ZDB-GENE-050522-79]	-1.34344	-0.425936	-1.02128	0.169406	0.14646	0.263918	-1.33008	-0.411512	-0.988997	0.165974	0.147952	0.239767	1.01005	0.0144239	-0.431412	0.46026	0.94543	0.988633	4.88881	4.61471	4.9633	4.29395	5.30563	4.71714	4.9253	5.26186	5.02858
ENSDARG00000005941	407620	clul1	protein_coding	ZFIN	4	clusterin-like 1 (retinal) [Source:ZFIN;Acc:ZDB-GENE-031118-57]	2.17889	1.12359	0.616237	1.63095	0.000343687	0.0036501	2.59549	1.376	0.889532	1.86248	3.47902e-05	0.000472653	1.1912	0.252409	-0.118488	0.623306	0.165612	0.663124	6.74824	7.01417	7.55918	7.78442	6.25809	6.37164	6.29222	6.05551	6.65074
ENSDARG00000005942	566039	vmn2r1	protein_coding	ZFIN	1	vomeronasal 2, receptor 1 [Source:ZFIN;Acc:ZDB-GENE-050419-65]	-1.66794	-0.738066	-1.38339	-0.0927447	0.0280325	0.0842704	-1.95738	-0.968923	-1.59002	-0.347824	0.00496165	0.0200461	-1.17353	-0.230857	-0.669121	0.207406	0.276184	0.748633	4.56481	4.32791	4.37677	3.52793	5.06565	4.92359	4.72826	4.92632	4.64201
ENSDARG00000005943	100334257	htra4	protein_coding	ZFIN	2	HtrA serine peptidase 4 [Source:ZFIN;Acc:ZDB-GENE-131120-192]	-1.48209	-0.567638	-1.35907	0.223796	0.145536	0.262822	-1.67076	-0.740503	-1.50359	0.0225819	0.0561929	0.118202	-1.12729	-0.172865	-0.718476	0.372747	0.506302	0.861327	3.87979	3.90458	3.3908	3.35495	4.43823	3.69644	4.01457	4.45257	3.78622
ENSDARG00000005945	436946	sart1	protein_coding	ZFIN	1	spliceosome associated factor 1, recruiter of U4/U6.U5 tri-snRNP [Source:ZFIN;Acc:ZDB-GENE-040718-422]	2.90443	1.53825	1.02233	2.05418	2.04148e-05	0.000674309	3.69344	1.88496	1.38645	2.38348	1.5905e-06	8.02566e-05	1.27166	0.34671	-0.0306913	0.724111	0.0687534	0.568969	6.52363	7.06264	7.71784	7.70012	5.69565	6.03824	5.8356	6.02237	6.11657
ENSDARG00000005948	334389	ankmy2a	protein_coding	ZFIN	1	ankyrin repeat and MYND domain containing 2a [Source:ZFIN;Acc:ZDB-GENE-030131-6321]	1.28966	0.366996	-0.135205	0.869197	0.138667	0.254162	1.01349	0.0193259	-0.449004	0.487656	0.930434	0.949923	-1.2725	-0.34767	-0.758881	0.0635417	0.090936	0.595641	4.3974	4.46045	4.48537	4.50741	4.45877	4.64119	4.39554	4.14078	4.08973
ENSDARG00000005972	334503	ric8b	protein_coding	ZFIN	4	RIC8 guanine nucleotide exchange factor B [Source:NCBI gene;Acc:334503]	1.81505	0.86001	0.125822	1.5942	0.0250333	0.0777995	2.02569	1.01842	0.296133	1.7407	0.00929735	0.0317158	1.11605	0.158407	-0.543362	0.860177	0.634429	0.907873	3.8813	4.06785	4.329	4.8837	3.23297	3.88386	3.80812	2.8494	3.99548
ENSDARG00000005980	394143	sfswap	protein_coding	ZFIN	2	splicing factor SWAP [Source:ZFIN;Acc:ZDB-GENE-040426-931]	1.86259	0.897308	0.342227	1.45239	0.00391758	0.0213453	2.00027	1.00019	0.46648	1.53391	0.00134861	0.00760162	1.07392	0.102886	-0.325404	0.531176	0.613031	0.902349	6.20373	6.77694	6.78268	6.91753	5.5972	5.98462	6.05721	5.5167	5.997
ENSDARG00000005989	402933	rgl1	protein_coding	ZFIN	4	ral guanine nucleotide dissociation stimulator-like 1 [Source:NCBI gene;Acc:402933]	3.04465	1.60627	0.981433	2.23112	8.84095e-05	0.00147524	3.42088	1.77437	1.16376	2.38498	2.65199e-05	0.000390877	1.12357	0.168095	-0.420682	0.756871	0.548608	0.880544	4.87212	5.52458	5.85108	6.271	3.99359	4.56102	4.44396	3.78621	4.54553
ENSDARG00000005993	393203	prc1b	protein_coding	ZFIN	2	protein regulator of cytokinesis 1b [Source:ZFIN;Acc:ZDB-GENE-040426-777]	2.08596	1.06071	0.62754	1.49388	0.00013951	0.00194481	2.46882	1.30382	0.879532	1.72811	1.49521e-05	0.000264258	1.18354	0.243111	-0.129375	0.615597	0.182372	0.676288	5.32951	5.5963	6.03801	6.33762	4.9103	4.76564	4.93211	4.91323	5.14291
ENSDARG00000006003	405873	mycla	protein_coding	ZFIN	2	MYCL proto-oncogene, bHLH transcription factor a [Source:NCBI gene;Acc:405873]	2.56342	1.35807	0.799523	1.91662	0.000148939	0.00204647	2.63526	1.39794	0.85953	1.93636	8.04005e-05	0.00088117	1.02802	0.0398726	-0.424214	0.503959	0.855843	0.968155	5.5534	6.18606	6.32291	6.73187	5.20589	4.91645	5.18093	4.67043	5.21265
ENSDARG00000006008	58074	dct	protein_coding	ZFIN	2	dopachrome tautomerase [Source:ZFIN;Acc:ZDB-GENE-000508-1]	3.89785	1.96268	1.31633	2.60903	1.69147e-05	0.00061753	5.44996	2.44625	1.79199	3.10051	1.80308e-06	8.45023e-05	1.3982	0.483568	-0.116852	1.08399	0.105642	0.611562	5.23322	6.33409	6.45118	6.95439	4.43823	4.11356	4.14915	4.91323	4.51188
ENSDARG00000006010	321505	bmi1a	protein_coding	ZFIN	3	bmi1 polycomb ring finger oncogene 1a [Source:NCBI gene;Acc:321505]	1.23371	0.303002	-0.110215	0.716219	0.13743	0.25251	1.2319	0.300888	-0.0962759	0.698051	0.125888	0.212783	-1.00147	-0.0021143	-0.337795	0.333566	0.989367	0.998182	5.32546	4.94716	5.58024	5.62448	5.29425	5.38334	5.25878	5.121	5.39445
ENSDARG00000006011	567545	klhl42	protein_coding	ZFIN	1	kelch-like family, member 42 [Source:ZFIN;Acc:ZDB-GENE-041210-190]	-1.09381	-0.129365	-0.815291	0.55656	0.690762	0.782112	-1.08556	-0.118443	-0.78302	0.546135	0.706877	0.777511	1.0076	0.010923	-0.527324	0.54917	0.965752	0.993354	4.47713	4.31796	4.9444	3.84823	4.70213	4.67544	4.17233	4.67043	4.48612
ENSDARG00000006019	378713	tktb	protein_coding	ZFIN	5	transketolase b [Source:ZFIN;Acc:ZDB-GENE-030909-13]	2.94302	1.5573	0.865563	2.24903	0.000297745	0.00330625	4.38857	2.13375	1.46671	2.80079	9.82235e-06	0.000203571	1.49118	0.576452	0.0834108	1.06949	0.0252601	0.503388	6.68704	7.27682	8.12206	7.95173	5.88965	6.21455	5.71846	5.68398	6.6391
ENSDARG00000006025	556618	tp53i11b	protein_coding	ZFIN	5	tumor protein p53 inducible protein 11b [Source:ZFIN;Acc:ZDB-GENE-030131-6328]	-1.27134	-0.346354	-0.918143	0.225435	0.21375	0.342817	-1.3375	-0.419543	-0.969378	0.130292	0.123423	0.209729	-1.05204	-0.0731893	-0.508954	0.362575	0.722964	0.936564	5.31145	4.84	5.45675	4.77113	5.77149	5.17769	5.46991	5.4949	5.50975
ENSDARG00000006029	406575	lta4h	protein_coding	ZFIN	2	leukotriene A4 hydrolase [Source:ZFIN;Acc:ZDB-GENE-040426-2477]	14.1435	3.82207	2.57225	5.07189	1.57219e-05	0.000594289	13.082	3.70951	2.59247	4.82655	6.59718e-06	0.000165126	-1.08114	-0.112556	-1.66479	1.43968	0.878119	0.973217	2.20726	4.10304	4.88617	4.62638	1.80596	0.654129	0.448714	0.383081	0.750595
ENSDARG00000006031	378968	abat	protein_coding	ZFIN	3	4-aminobutyrate aminotransferase [Source:ZFIN;Acc:ZDB-GENE-031006-4]	1.73921	0.798432	0.314952	1.28191	0.00338681	0.019129	2.1729	1.11962	0.654617	1.58462	0.000162936	0.00152368	1.24936	0.321188	-0.0488131	0.691188	0.0834813	0.585006	6.29393	6.59733	7.15291	6.84087	5.74247	5.75166	6.11218	5.91159	6.24245
ENSDARG00000006038	406815	aebp2	protein_coding	ZFIN	2	AE binding protein 2 [Source:NCBI gene;Acc:406815]	1.7802	0.832041	0.260498	1.40358	0.00767609	0.0342992	2.03301	1.02362	0.471912	1.57533	0.00145587	0.00808096	1.14201	0.19158	-0.258616	0.641776	0.37526	0.802915	6.03738	6.69666	6.43322	6.83594	5.31129	5.93247	5.75346	5.55511	5.78093
ENSDARG00000006040	406641	cyp20a1	protein_coding	ZFIN	1	cytochrome P450, family 20, subfamily A, polypeptide 1 [Source:ZFIN;Acc:ZDB-GENE-040426-2646]	1.85689	0.89289	0.41932	1.36646	0.001287	0.0095632	1.77869	0.830813	0.379511	1.28212	0.00154484	0.00845552	-1.04397	-0.0620763	-0.476947	0.352794	0.752021	0.944768	4.86474	4.22518	5.41617	5.68421	4.90282	4.78145	4.48156	4.74618	4.68039
ENSDARG00000006044	557218	usta	protein_coding	ZFIN	1	uronyl 2-sulfotransferase a [Source:ZFIN;Acc:ZDB-GENE-041001-163]	-1.46625	-0.552128	-1.04861	-0.0556428	0.0318874	0.0920062	-1.35592	-0.439268	-0.92483	0.0462946	0.0725761	0.142591	1.08137	0.112861	-0.253592	0.479314	0.51805	0.866981	4.74311	4.92767	4.329	4.46547	4.97589	4.58824	4.84103	4.82515	4.99244
ENSDARG00000006052	259196	malt2	protein_coding	ZFIN	2	MALT paracaspase 2 [Source:ZFIN;Acc:ZDB-GENE-020801-2]	4.21194	2.07449	-0.439752	4.58872	0.0981664	0.20091	2.99613	1.5831	-0.62336	3.78956	0.145403	0.236935	-1.40579	-0.491386	-3.04474	2.06196	0.684827	0.926011	-0.0663647	2.58598	1.8426	0.452645	0.0145488	0.349274	-1.47729	-3.86485	-0.433829
ENSDARG00000006060	566781	crybg1b	protein_coding	ZFIN	2	crystallin beta-gamma domain containing 1b [Source:ZFIN;Acc:ZDB-GENE-030131-7179]	-1.03151	-0.0447566	-0.462347	0.372834	0.820777	0.879804	-1.18873	-0.249419	-0.649429	0.150592	0.201375	0.301978	-1.15242	-0.204662	-0.533035	0.123711	0.201557	0.693288	7.46958	7.47563	7.32717	7.37151	7.65674	7.70838	7.45759	7.36577	7.39387
ENSDARG00000006062	556208	akap1b	protein_coding	ZFIN	4	A kinase (PRKA) anchor protein 1b [Source:ZFIN;Acc:ZDB-GENE-030131-6844]	1.53925	0.622224	0.136127	1.10832	0.0159848	0.0572226	1.89687	0.92362	0.45886	1.38838	0.00085031	0.00535331	1.23234	0.301396	-0.0664415	0.669234	0.100287	0.607278	6.61389	7.00334	6.98889	7.31003	6.0335	6.21746	6.45935	6.37714	6.52142
ENSDARG00000006065	368405	znf385b	protein_coding	ZFIN	2	zinc finger protein 385B [Source:NCBI gene;Acc:368405]	-1.8021	-0.849676	-1.4101	-0.289251	0.00596211	0.0285497	-2.12644	-1.08844	-1.62892	-0.547955	0.000763938	0.00493478	-1.17998	-0.238761	-0.608613	0.131091	0.186869	0.679956	4.6022	5.00412	3.83578	3.80852	4.96157	4.89481	4.86256	4.87999	4.57026
ENSDARG00000006074	100005763	uck2a	protein_coding	ZFIN	2	uridine-cytidine kinase 2a [Source:NCBI gene;Acc:100005763]	2.77362	1.47177	0.832597	2.11095	0.000243924	0.00289242	2.87607	1.5241	0.907914	2.14028	0.000127086	0.00124369	1.03693	0.0523249	-0.605305	0.709955	0.866382	0.970905	3.86869	4.63889	4.75492	4.89005	3.32534	3.15663	3.36066	3.72761	3.09542
ENSDARG00000006079	567161	gpr37l1a	protein_coding	ZFIN	2	G protein-coupled receptor 37 like 1a [Source:ZFIN;Acc:ZDB-GENE-110411-20]	1.57515	0.655489	0.0467302	1.26425	0.0367854	0.101966	1.47053	0.556333	-0.0223016	1.13497	0.0582016	0.121179	-1.07115	-0.0991564	-0.630358	0.432046	0.693756	0.928457	4.61329	4.81899	4.79064	5.12372	4.55728	4.71714	4.03999	4.74618	4.11236
ENSDARG00000006092	322275	rad21a	protein_coding	ZFIN	3	RAD21 cohesin complex component a [Source:NCBI gene;Acc:322275]	5.83158	2.54389	1.6979	3.38987	1.87082e-05	0.000642485	7.74332	2.95295	2.13419	3.77171	2.6893e-06	0.000103058	1.32783	0.409067	-0.130367	0.948501	0.125553	0.62727	7.30226	8.57008	9.16572	9.20164	6.21648	6.10887	6.3262	6.30132	6.52775
ENSDARG00000006093	791619	cdk15	protein_coding	ZFIN	1	cyclin-dependent kinase 15 [Source:NCBI gene;Acc:791619]	-1.59557	-0.674073	-1.24037	-0.107779	0.0231599	0.0736888	-1.87908	-0.910031	-1.4543	-0.365758	0.00310841	0.0142111	-1.17769	-0.235958	-0.627	0.155085	0.215416	0.706654	4.64065	4.38621	4.42302	3.73981	5.01108	5.04645	4.91159	4.85283	4.7542
ENSDARG00000006094	557061	igf2r	protein_coding	ZFIN	2	insulin-like growth factor 2 receptor [Source:ZFIN;Acc:ZDB-GENE-041014-300]	1.48249	0.568018	0.137624	0.998413	0.0135509	0.0511587	1.66619	0.736551	0.325849	1.14725	0.00187893	0.00971385	1.12391	0.168533	-0.154111	0.491176	0.280042	0.750959	7.05217	7.2071	7.59294	7.4272	6.64838	6.87191	6.85811	6.88083	6.9309
ENSDARG00000006109	NA	pimr185	protein_coding	ZFIN	1	Pim proto-oncogene, serine/threonine kinase, related 185 [Source:ZFIN;Acc:ZDB-GENE-081104-450]	-2.23138	-1.15793	-2.32448	0.00861551	0.051483	0.128907	-2.60896	-1.38348	-2.51813	-0.24882	0.0205552	0.0566778	-1.16922	-0.225544	-0.896217	0.44513	0.481006	0.850385	2.87358	3.3622	2.04542	1.61492	3.00061	3.2276	3.41996	3.55301	2.76495
ENSDARG00000006110	30161	chrd	protein_coding	ZFIN	2	chordin [Source:NCBI gene;Acc:30161]	-1.44272	-0.528795	-1.04537	-0.0122169	0.0455156	0.118084	-1.99471	-0.996182	-1.48738	-0.504983	0.000721358	0.00473235	-1.3826	-0.467386	-0.833472	-0.101301	0.0162071	0.500135	5.09539	4.63087	4.60252	4.46547	5.52112	5.69435	5.43201	5.41824	4.99852
ENSDARG00000006112	393849	myof	protein_coding	ZFIN	1	myoferlin [Source:ZFIN;Acc:ZDB-GENE-040426-1138]	1.18516	0.245079	-0.154789	0.644947	0.208696	0.336968	1.2608	0.334337	-0.0476182	0.716292	0.0812067	0.154754	1.06382	0.0892578	-0.219919	0.398435	0.544203	0.878422	6.50746	6.33902	6.9034	6.57701	6.43175	6.36116	6.40169	6.55195	6.49368
ENSDARG00000006120	30253	tbx2b	protein_coding	ZFIN	1	T-box transcription factor 2b [Source:NCBI gene;Acc:30253]	45.8531	5.51895	2.66427	8.37363	0.00105867	0.00826671	10.5656	3.4013	1.76872	5.03389	0.000577832	0.00398163	-4.33984	-2.11764	-5.25918	1.0239	0.169378	0.664817	1.42566	4.18195	3.42756	4.67871	-0.515966	0.654129	1.98215	-0.694922	-2.3083
ENSDARG00000006124	553406	kdm5c	protein_coding	ZFIN	2	lysine (K)-specific demethylase 5C [Source:ZFIN;Acc:ZDB-GENE-060810-94]	2.60059	1.37884	0.801188	1.95649	0.000176376	0.00229381	2.81321	1.49222	0.937485	2.04695	5.71202e-05	0.000685813	1.08176	0.113376	-0.287437	0.514188	0.552251	0.881488	7.71393	8.2636	8.65892	8.78718	7.20057	7.09074	7.35877	7.00475	7.34693
ENSDARG00000006125	406533	csnk1db	protein_coding	ZFIN	2	casein kinase 1, delta b [Source:NCBI gene;Acc:406533]	1.74677	0.804692	0.328895	1.28049	0.00286925	0.0170189	2.30593	1.20535	0.740889	1.66981	8.07714e-05	0.000883493	1.32011	0.400658	0.0166126	0.784704	0.042087	0.531843	5.74243	5.90956	6.48428	6.56713	5.36123	5.25333	5.31713	5.17681	5.86995
ENSDARG00000006128	557463	cep170aa	protein_coding	ZFIN	4	centrosomal protein 170Aa [Source:NCBI gene;Acc:557463]	5.45133	2.44661	1.67267	3.22055	1.11237e-05	0.000512518	4.42983	2.14725	1.45179	2.84272	1.42351e-05	0.000257149	-1.2306	-0.299355	-1.08634	0.487634	0.42664	0.827416	4.4432	4.86071	5.93006	5.91675	3.39092	4.70889	3.61864	3.93605	3.18355
ENSDARG00000006137	63999	star	protein_coding	ZFIN	2	steroidogenic acute regulatory protein [Source:NCBI gene;Acc:63999]	-1.03137	-0.0445664	-0.888068	0.798935	0.911011	0.942188	-1.24506	-0.316212	-1.1125	0.480077	0.407098	0.514577	-1.20718	-0.271646	-0.91864	0.375349	0.381489	0.805423	3.42033	2.20912	3.63038	3.29873	4.14066	3.50022	3.54952	3.33483	3.6992
ENSDARG00000006151	569112	pde11al	protein_coding	ZFIN	3	phosphodiesterase 11a, like [Source:ZFIN;Acc:ZDB-GENE-031118-106]	-1.60202	-0.679894	-1.19782	-0.161965	0.0139544	0.0520996	-2.05026	-1.03581	-1.53096	-0.540659	0.000558477	0.00387807	-1.2798	-0.355913	-0.710507	-0.00131939	0.0492681	0.543721	4.77579	4.57349	4.30943	3.98514	5.14383	5.14139	5.24245	5.02085	4.78973
ENSDARG00000006169	559366	lrrk2	protein_coding	ZFIN	1	leucine-rich repeat kinase 2 [Source:ZFIN;Acc:ZDB-GENE-071218-6]	1.12079	0.164518	-0.271469	0.600505	0.430249	0.56202	-1.02014	-0.0287669	-0.446539	0.389005	0.884212	0.916268	-1.14336	-0.193285	-0.532205	0.145635	0.240218	0.727963	6.96682	7.09213	6.78622	7.1954	6.93341	6.96831	7.15861	6.79247	6.80805
ENSDARG00000006174	450033	lrrc23	protein_coding	ZFIN	2	leucine rich repeat containing 23 [Source:ZFIN;Acc:ZDB-GENE-041010-153]	-1.4452	-0.531269	-1.25163	0.189092	0.135359	0.249847	-1.5238	-0.607673	-1.30734	0.0919887	0.0833383	0.157788	-1.05439	-0.0764041	-0.581883	0.429075	0.749589	0.943873	3.48907	3.41916	2.90909	3.2795	3.59023	3.67966	3.85184	3.48388	3.6992
ENSDARG00000006181	797150	hif1aa	protein_coding	ZFIN	3	hypoxia inducible factor 1 subunit alpha a [Source:ZFIN;Acc:ZDB-GENE-080917-55]	-1.09725	-0.133888	-0.579446	0.311669	0.528114	0.649114	-1.025	-0.0356271	-0.469061	0.397807	0.862011	0.900111	1.07048	0.0982613	-0.254091	0.450614	0.5578	0.883594	4.93148	4.76142	4.846	4.94602	5.01108	5.0333	4.78199	5.00243	5.06964
ENSDARG00000006192	405852	gatad2ab	protein_coding	ZFIN	6	GATA zinc finger domain containing 2Ab [Source:ZFIN;Acc:ZDB-GENE-040426-2372]	1.89049	0.918762	0.448105	1.38942	0.000980797	0.00783031	2.10952	1.07691	0.626007	1.52782	0.000175462	0.00161901	1.11586	0.158151	-0.191607	0.507908	0.347052	0.789841	6.751	7.2678	7.41217	7.46919	6.38959	6.23192	6.41874	6.31631	6.50227
ENSDARG00000006196	447821	sav1	protein_coding	ZFIN	1	salvador family WW domain containing protein 1 [Source:ZFIN;Acc:ZDB-GENE-040912-28]	1.70855	0.772769	0.321692	1.22385	0.00261944	0.0159443	1.74325	0.801781	0.367585	1.23598	0.0015093	0.00831175	1.02031	0.0290126	-0.357789	0.415814	0.873965	0.972655	5.14764	5.07081	5.6519	5.75556	5.00411	5.14139	4.63958	5.033	4.88482
ENSDARG00000006200	572435	eif4g1a	protein_coding	ZFIN	6	eukaryotic translation initiation factor 4 gamma, 1a [Source:ZFIN;Acc:ZDB-GENE-070112-702]	2.50183	1.32298	0.609746	2.03622	0.00145864	0.0104884	3.56109	1.83232	1.15383	2.51081	5.49702e-05	0.000666915	1.4234	0.509337	0.0309433	0.987731	0.0386196	0.521451	8.47356	9.15513	9.52606	9.68181	7.61045	7.97219	7.83514	7.61645	8.39127
ENSDARG00000006202	386635	erbb3a	protein_coding	ZFIN	5	erb-b2 receptor tyrosine kinase 3a [Source:ZFIN;Acc:ZDB-GENE-030916-3]	1.18512	0.24503	-0.159895	0.649956	0.214188	0.3433	1.23269	0.301809	-0.0852091	0.688828	0.116079	0.200436	1.04014	0.056779	-0.25708	0.370638	0.702695	0.930878	6.43132	6.31671	6.81078	6.48554	6.43694	6.26884	6.28692	6.4469	6.39791
ENSDARG00000006206	30534	pou4f3	protein_coding	ZFIN	1	POU class 4 homeobox 3 [Source:NCBI gene;Acc:30534]	1.53011	0.613635	-0.276095	1.50337	0.160399	0.280293	1.04007	0.0566786	-0.74035	0.853707	0.880452	0.913453	-1.47116	-0.556956	-1.30714	0.193227	0.132983	0.634107	3.63622	3.32294	3.63038	3.92451	3.87635	4.32251	3.18947	3.8967	2.92692
ENSDARG00000006207	447895	gpx1b	protein_coding	ZFIN	1	glutathione peroxidase 1b [Source:ZFIN;Acc:ZDB-GENE-040912-60]	-1.36254	-0.446299	-1.60543	0.712837	0.42115	0.553475	-1.00704	-0.0101271	-1.19464	1.17439	0.985568	0.989914	1.35301	0.436172	-0.471366	1.34371	0.318623	0.775225	1.93583	1.92439	1.66927	1.94297	1.52356	1.61936	2.26688	2.24368	2.29656
ENSDARG00000006215	415138	akr1b1.1	protein_coding	ZFIN	2	aldo-keto reductase family 1, member B1 (aldose reductase), tandem duplicate 1 [Source:ZFIN;Acc:ZDB-GENE-040625-7]	1.19133	0.252576	-0.208747	0.713898	0.25856	0.392438	1.26506	0.339206	-0.10814	0.786551	0.125582	0.212344	1.06189	0.08663	-0.296214	0.469475	0.633605	0.907782	5.06129	5.22784	5.33627	5.12372	4.85714	5.18959	4.73606	5.11529	4.9044
ENSDARG00000006219	321897	gnl3	protein_coding	ZFIN	2	guanine nucleotide binding protein-like 3 (nucleolar) [Source:NCBI gene;Acc:321897]	2.36694	1.24302	0.68098	1.80506	0.000347728	0.00368737	2.33425	1.22296	0.68319	1.76272	0.000281477	0.00231918	-1.014	-0.0200637	-0.47265	0.432523	0.925282	0.984558	5.73916	6.25547	6.7809	6.46227	5.5879	4.97262	5.45109	5.0086	5.39445
ENSDARG00000006220	641488	ugt1a1	protein_coding	ZFIN	11	UDP glucuronosyltransferase 1 family, polypeptide A1 [Source:ZFIN;Acc:ZDB-GENE-071004-4]	-1.34386	-0.426379	-0.842725	-0.0100327	0.0454345	0.117959	-1.40392	-0.489461	-0.888958	-0.0899634	0.0200607	0.0556566	-1.04469	-0.0630819	-0.38288	0.256716	0.677441	0.923356	5.79631	6.1388	5.47003	5.35724	5.77559	6.07719	5.93719	5.79515	5.81927
ENSDARG00000006220	100384891	ugt1a1	protein_coding	ZFIN	11	UDP glucuronosyltransferase 1 family, polypeptide A1 [Source:ZFIN;Acc:ZDB-GENE-071004-4]	-1.34386	-0.426379	-0.842725	-0.0100327	0.0454345	0.117959	-1.40392	-0.489461	-0.888958	-0.0899634	0.0200607	0.0556566	-1.04469	-0.0630819	-0.38288	0.256716	0.677441	0.923356	5.79631	6.1388	5.47003	5.35724	5.77559	6.07719	5.93719	5.79515	5.81927
ENSDARG00000006220	100384896	ugt1a1	protein_coding	ZFIN	11	UDP glucuronosyltransferase 1 family, polypeptide A1 [Source:ZFIN;Acc:ZDB-GENE-071004-4]	-1.34386	-0.426379	-0.842725	-0.0100327	0.0454345	0.117959	-1.40392	-0.489461	-0.888958	-0.0899634	0.0200607	0.0556566	-1.04469	-0.0630819	-0.38288	0.256716	0.677441	0.923356	5.79631	6.1388	5.47003	5.35724	5.77559	6.07719	5.93719	5.79515	5.81927
ENSDARG00000006220	100384897	ugt1a1	protein_coding	ZFIN	11	UDP glucuronosyltransferase 1 family, polypeptide A1 [Source:ZFIN;Acc:ZDB-GENE-071004-4]	-1.34386	-0.426379	-0.842725	-0.0100327	0.0454345	0.117959	-1.40392	-0.489461	-0.888958	-0.0899634	0.0200607	0.0556566	-1.04469	-0.0630819	-0.38288	0.256716	0.677441	0.923356	5.79631	6.1388	5.47003	5.35724	5.77559	6.07719	5.93719	5.79515	5.81927
ENSDARG00000006220	406731	ugt1a1	protein_coding	ZFIN	11	UDP glucuronosyltransferase 1 family, polypeptide A1 [Source:ZFIN;Acc:ZDB-GENE-071004-4]	-1.34386	-0.426379	-0.842725	-0.0100327	0.0454345	0.117959	-1.40392	-0.489461	-0.888958	-0.0899634	0.0200607	0.0556566	-1.04469	-0.0630819	-0.38288	0.256716	0.677441	0.923356	5.79631	6.1388	5.47003	5.35724	5.77559	6.07719	5.93719	5.79515	5.81927
ENSDARG00000006220	100379286	ugt1a1	protein_coding	ZFIN	11	UDP glucuronosyltransferase 1 family, polypeptide A1 [Source:ZFIN;Acc:ZDB-GENE-071004-4]	-1.34386	-0.426379	-0.842725	-0.0100327	0.0454345	0.117959	-1.40392	-0.489461	-0.888958	-0.0899634	0.0200607	0.0556566	-1.04469	-0.0630819	-0.38288	0.256716	0.677441	0.923356	5.79631	6.1388	5.47003	5.35724	5.77559	6.07719	5.93719	5.79515	5.81927
ENSDARG00000006220	100384901	ugt1a1	protein_coding	ZFIN	11	UDP glucuronosyltransferase 1 family, polypeptide A1 [Source:ZFIN;Acc:ZDB-GENE-071004-4]	-1.34386	-0.426379	-0.842725	-0.0100327	0.0454345	0.117959	-1.40392	-0.489461	-0.888958	-0.0899634	0.0200607	0.0556566	-1.04469	-0.0630819	-0.38288	0.256716	0.677441	0.923356	5.79631	6.1388	5.47003	5.35724	5.77559	6.07719	5.93719	5.79515	5.81927
ENSDARG00000006225	325550	ddx39aa	protein_coding	ZFIN	2	DEAD (Asp-Glu-Ala-Asp) box polypeptide 39Aa [Source:ZFIN;Acc:ZDB-GENE-030131-4275]	5.84958	2.54833	1.84539	3.25127	2.54054e-06	0.00031067	8.3181	3.05625	2.35919	3.75332	2.92679e-07	5.80534e-05	1.422	0.507921	-0.022464	1.03831	0.0590773	0.559637	6.14998	7.14233	8.08802	8.10984	4.81793	5.11668	5.24791	5.19315	5.48395
ENSDARG00000006235	792017	brms1la	protein_coding	ZFIN	3	BRMS1 like transcriptional repressor a [Source:NCBI gene;Acc:792017]	1.83321	0.874375	0.334163	1.41459	0.00388432	0.0212145	2.4269	1.27912	0.739986	1.81825	0.000186368	0.00169004	1.32385	0.404741	-0.0782102	0.887693	0.0935108	0.599203	5.1089	5.6086	5.76752	5.96872	4.27411	4.44669	5.03051	4.78261	4.99244
ENSDARG00000006240	541410	slc27a1a	protein_coding	ZFIN	2	solute carrier family 27 member 1a [Source:ZFIN;Acc:ZDB-GENE-050320-112]	2.69486	1.43021	0.863896	1.99653	0.000104584	0.00161945	5.14681	2.36368	1.71055	3.0168	2.58926e-06	0.00010132	1.90986	0.933466	0.265017	1.60192	0.00983853	0.497544	3.91409	4.9342	5.07757	5.33412	2.75705	2.6712	3.04628	3.86986	3.62244
ENSDARG00000006242	493615	ptp4a1	protein_coding	ZFIN	9	protein tyrosine phosphatase 4A1 [Source:ZFIN;Acc:ZDB-GENE-041121-11]	3.58063	1.84021	1.24604	2.43439	1.37836e-05	0.000559868	5.75271	2.52424	1.93594	3.11254	3.76281e-07	5.80534e-05	1.60662	0.684029	0.228122	1.13993	0.00636868	0.497544	6.15338	6.96401	7.6	7.75773	4.95435	5.44421	5.19797	5.48609	5.8227
ENSDARG00000006251	322997	ell2	protein_coding	ZFIN	3	elongation factor, RNA polymerase II, 2 [Source:ZFIN;Acc:ZDB-GENE-030131-1717]	1.34425	0.426804	-0.0461687	0.899776	0.0732136	0.164093	1.39081	0.475924	0.0225212	0.929327	0.0410191	0.0939983	1.03463	0.0491201	-0.320747	0.418988	0.779045	0.950295	6.06812	6.11888	6.18211	6.67043	5.93066	6.00833	5.94057	5.57186	6.12215
ENSDARG00000006253	560884	mier3a	protein_coding	ZFIN	2	mesoderm induction early response 1, family member 3 a [Source:ZFIN;Acc:ZDB-GENE-050913-97]	1.33032	0.411771	-0.0532085	0.87675	0.0780934	0.171434	1.59562	0.674116	0.220074	1.12816	0.00680064	0.0253104	1.19943	0.262345	-0.123411	0.648101	0.165876	0.663358	5.49393	5.99322	5.74221	5.87251	4.99007	5.18365	5.26418	5.65675	5.24885
ENSDARG00000006257	393897	vldlr	protein_coding	ZFIN	7	very low density lipoprotein receptor [Source:ZFIN;Acc:ZDB-GENE-040426-803]	1.43355	0.51959	-0.0162628	1.05544	0.0563601	0.136995	-1.07512	-0.104494	-0.617239	0.40825	0.667451	0.74515	-1.54123	-0.624084	-1.04326	-0.20491	0.00668365	0.497544	6.33134	6.24763	6.62148	6.18574	6.46004	6.94744	6.27627	6.15613	5.756
ENSDARG00000006260	393154	tuba8l4	protein_coding	ZFIN	4	tubulin, alpha 8 like 4 [Source:ZFIN;Acc:ZDB-GENE-040426-860]	12.085	3.59515	2.27689	4.91341	4.99384e-05	0.00106726	16.9124	4.08001	2.79622	5.36379	1.05183e-05	0.000212996	1.39945	0.484863	-0.250386	1.22011	0.178168	0.672561	7.77424	9.48052	10.4565	10.3543	6.08725	6.56445	6.45227	6.05253	6.74608
ENSDARG00000006266	30768	stat1a	protein_coding	ZFIN	1	signal transducer and activator of transcription 1a [Source:ZFIN;Acc:ZDB-GENE-980526-499]	1.08952	0.123694	-0.301959	0.549346	0.54159	0.66042	1.04406	0.0622045	-0.345723	0.470132	0.747458	0.811133	-1.04354	-0.0614892	-0.39938	0.276402	0.701025	0.930749	5.58874	5.32543	5.8409	5.49287	5.68262	5.57242	5.52946	5.77359	5.4926
ENSDARG00000006272	252845	mpp5a	protein_coding	ZFIN	3	membrane protein, palmitoylated 5a (MAGUK p55 subfamily member 5) [Source:NCBI gene;Acc:252845]	1.71991	0.782336	0.333603	1.23107	0.00231029	0.0146145	1.8634	0.897934	0.466227	1.32964	0.000585786	0.00402844	1.08342	0.115598	-0.235198	0.466394	0.489707	0.854734	6.06122	6.42728	6.60352	6.69423	5.77968	5.47856	5.89253	5.78441	5.82955
ENSDARG00000006279	570568	rragd	protein_coding	ZFIN	1	ras-related GTP binding D [Source:ZFIN;Acc:ZDB-GENE-070620-6]	-1.48917	-0.574506	-1.33251	0.183494	0.125737	0.237543	-1.77806	-0.830305	-1.55715	-0.103463	0.0281899	0.0714058	-1.194	-0.255798	-0.772988	0.261391	0.305283	0.766602	3.92107	3.57766	3.03354	3.88688	4.49898	4.35457	4.05254	3.78621	4.1782
ENSDARG00000006283	394034	waslb	protein_coding	ZFIN	1	WASP like actin nucleation promoting factor b [Source:ZFIN;Acc:ZDB-GENE-040426-718]	1.40086	0.486316	0.0307695	0.941862	0.0381773	0.104635	1.45806	0.544053	0.104746	0.98336	0.0189925	0.0534295	1.04083	0.0577367	-0.317993	0.433467	0.745585	0.94238	5.36847	5.5332	5.91072	5.60529	5.27121	5.28695	5.09863	4.87999	5.36177
ENSDARG00000006288	432371	prdm5	protein_coding	ZFIN	2	PR domain containing 5 [Source:ZFIN;Acc:ZDB-GENE-040708-1]	-1.19659	-0.258928	-0.723964	0.206108	0.250959	0.384387	-1.40485	-0.490419	-0.935209	-0.0456291	0.0331386	0.0804026	-1.17405	-0.231491	-0.590448	0.127466	0.18729	0.680047	5.72475	5.51154	5.72386	5.25754	5.87444	6.08039	6.03209	5.45483	5.8633
ENSDARG00000006290	553660	ndufs5	protein_coding	ZFIN	1	NADH:ubiquinone oxidoreductase subunit S5 [Source:ZFIN;Acc:ZDB-GENE-050522-437]	4.06299	2.02254	1.278	2.76708	5.18977e-05	0.00108167	6.10916	2.61097	1.80938	3.41257	8.10947e-06	0.000183324	1.50361	0.588431	-0.260565	1.43743	0.158495	0.655669	4.08192	5.12317	5.87123	5.62448	2.68915	2.73754	3.86612	2.92957	3.8141
ENSDARG00000006292	793563	maats1	protein_coding	ZFIN	3	MYCBP-associated, testis expressed 1 [Source:ZFIN;Acc:ZDB-GENE-070912-489]	-1.75249	-0.809404	-1.34046	-0.278346	0.00576551	0.0278192	-1.90366	-0.92878	-1.44082	-0.416742	0.00172664	0.00913479	-1.08627	-0.119376	-0.500998	0.262246	0.511615	0.863328	5.4239	5.1737	4.9444	4.67135	5.81595	6.03495	5.44634	5.65282	5.6517
ENSDARG00000006299	553493	arhgef7a	protein_coding	ZFIN	4	Rho guanine nucleotide exchange factor (GEF) 7a [Source:ZFIN;Acc:ZDB-GENE-060322-11]	1.80916	0.855317	0.39203	1.31861	0.00151175	0.0107717	1.32559	0.406629	-0.0311432	0.844401	0.0660934	0.133131	-1.3648	-0.448688	-0.817237	-0.0801395	0.0207123	0.500135	5.85595	6.12174	6.26823	6.21134	5.87062	5.66055	5.89949	5.57186	5.24373
ENSDARG00000006300	436709	psmd9	protein_coding	ZFIN	3	proteasome 26S subunit, non-ATPase 9 [Source:ZFIN;Acc:ZDB-GENE-030131-431]	2.52061	1.33377	0.694714	1.97283	0.000569324	0.00528838	3.46084	1.79112	1.1327	2.44954	5.1187e-05	0.000632057	1.37302	0.45735	-0.200997	1.1157	0.157605	0.654645	4.30836	4.53105	5.92042	4.92141	3.39092	3.9553	3.66839	4.03602	4.04338
ENSDARG00000006301	557435	wu:fj59g11	protein_coding	ZFIN	4	wu:fj59g11 [Source:ZFIN;Acc:ZDB-GENE-030131-8202]	1.05743	0.0805562	-0.347658	0.50877	0.691502	0.782535	1.03341	0.0474097	-0.362051	0.456871	0.806689	0.857754	-1.02324	-0.0331464	-0.367731	0.301438	0.83411	0.963191	6.3399	6.60758	6.24009	6.46014	6.17675	6.53211	6.30539	6.11672	6.28042
ENSDARG00000006307	550567	shisa4	protein_coding	ZFIN	2	shisa family member 4 [Source:ZFIN;Acc:ZDB-GENE-050417-419]	6.57477	2.71694	1.61957	3.81432	0.000125939	0.00181764	3.68812	1.88289	0.826641	2.93913	0.00196442	0.0100455	-1.78269	-0.834054	-1.59457	-0.0735391	0.0339387	0.516819	6.69679	6.7605	8.33415	8.37972	6.9075	6.99737	5.62075	4.79693	5.7774
ENSDARG00000006308	541324	ptpn18	protein_coding	ZFIN	2	protein tyrosine phosphatase non-receptor type 18 [Source:ZFIN;Acc:ZDB-GENE-050320-12]	-3.47145	-1.79554	-2.5953	-0.995776	0.000305033	0.0033549	-3.71599	-1.89375	-2.67952	-1.10797	0.000161546	0.00151119	-1.07044	-0.0982093	-0.513878	0.317459	0.618835	0.903167	4.30812	4.05592	2.65384	3.29873	4.96157	4.78145	4.84825	5.10382	4.76138
ENSDARG00000006314	100151255	itgav	protein_coding	ZFIN	2	integrin, alpha V [Source:ZFIN;Acc:ZDB-GENE-060616-382]	2.11726	1.0822	0.550851	1.61355	0.000696711	0.00610237	2.87646	1.5243	1.01534	2.03325	1.94968e-05	0.00031548	1.35858	0.442098	0.0543995	0.829796	0.0284247	0.506742	6.76108	7.2896	7.6446	7.78185	6.21347	5.936	6.32361	6.21063	6.68888
ENSDARG00000006316	335539	rpl23a	protein_coding	ZFIN	5	ribosomal protein L23a [Source:ZFIN;Acc:ZDB-GENE-030131-7479]	7.62528	2.93079	1.75757	4.10401	0.000115862	0.00173157	12.0455	3.59042	2.45338	4.72746	1.12558e-05	0.000223257	1.57968	0.659628	-0.0453715	1.36463	0.0643742	0.564525	7.52455	9.18657	9.74027	9.80295	5.88965	6.20579	6.50799	6.03451	6.82869
ENSDARG00000006332	555970	snx14	protein_coding	ZFIN	4	sorting nexin 14 [Source:NCBI gene;Acc:555970]	-1.02028	-0.0289666	-0.436477	0.378544	0.880502	0.921498	1.28598	0.362868	-0.0296506	0.755386	0.0672308	0.134923	1.31206	0.391834	0.069163	0.714505	0.0209789	0.500135	5.96989	6.01186	6.10194	6.08131	5.5972	5.98803	5.71451	6.13656	6.12772
ENSDARG00000006341	562318	tas1r3	protein_coding	ZFIN	2	taste receptor, type 1, member 3 [Source:ZFIN;Acc:ZDB-GENE-070917-3]	-1.31686	-0.397098	-1.03317	0.238971	0.200853	0.327693	-1.96481	-0.974392	-1.57111	-0.377671	0.00365874	0.0160029	-1.49205	-0.577294	-1.02003	-0.134562	0.0144737	0.500135	4.38763	4.25678	4.329	3.42665	4.84159	4.99313	4.74382	4.23844	4.27165
ENSDARG00000006345	567560	med17	protein_coding	ZFIN	1	mediator complex subunit 17 [Source:NCBI gene;Acc:567560]	2.19571	1.13469	0.629259	1.64012	0.000305144	0.0033549	1.89572	0.922749	0.446234	1.39926	0.00104517	0.00625547	-1.15824	-0.21194	-0.643315	0.219436	0.308376	0.769699	5.2362	4.89458	5.79592	6.14381	4.74456	5.3988	5.16945	4.94573	4.79674
ENSDARG00000006350	405755	nkx1.2la	protein_coding	ZFIN	1	NK1 transcription factor related 2-like,a [Source:ZFIN;Acc:ZDB-GENE-040615-1]	-1.07014	-0.0978025	-0.761546	0.565941	0.755662	0.832919	-1.09215	-0.127166	-0.768535	0.514204	0.675883	0.752205	-1.02056	-0.0293632	-0.550766	0.49204	0.905178	0.979664	4.1782	3.0619	4.39545	3.99697	4.36396	4.27862	4.29354	4.75354	4.28166
ENSDARG00000006353	386787	itga5	protein_coding	ZFIN	2	integrin, alpha 5 (fibronectin receptor, alpha polypeptide) [Source:ZFIN;Acc:ZDB-GENE-031116-52]	1.12982	0.176095	-0.413785	0.765974	0.530781	0.651499	1.01209	0.0173337	-0.547507	0.582174	0.948233	0.963156	-1.11633	-0.158761	-0.616788	0.299266	0.467907	0.845112	6.84611	6.63388	7.3441	6.58095	6.86004	7.27792	6.82558	6.28871	6.95771
ENSDARG00000006356	559347	slc18a3a	protein_coding	ZFIN	1	solute carrier family 18 member 3a [Source:NCBI gene;Acc:559347]	1.4045	0.490061	-0.15459	1.13471	0.124704	0.236178	1.19536	0.257445	-0.348184	0.863075	0.375762	0.483996	-1.17496	-0.232616	-0.777076	0.311845	0.373421	0.802205	4.33101	4.67051	4.49406	4.73628	4.71071	3.89844	4.26148	3.66653	4.21003
ENSDARG00000006368	564665	crlf1b	protein_coding	ZFIN	2	cytokine receptor-like factor 1b [Source:ZFIN;Acc:ZDB-GENE-080108-1]	1.03016	0.0428688	-0.613083	0.69882	0.890061	0.927642	-1.25268	-0.325019	-0.940174	0.290136	0.274795	0.381476	-1.29046	-0.367887	-0.875198	0.139423	0.141474	0.641096	4.15978	3.47395	3.92846	4.32242	4.64054	3.96917	4.55393	4.30006	4.08973
ENSDARG00000006370	286779	atp6v1h	protein_coding	ZFIN	5	ATPase H+ transporting V1 subunit H [Source:ZFIN;Acc:ZDB-GENE-021219-2]	1.67169	0.741309	0.320787	1.16183	0.00213192	0.0138185	2.23831	1.16241	0.744414	1.5804	4.11961e-05	0.000536089	1.33895	0.4211	0.0556797	0.786521	0.0270589	0.504887	5.26053	5.5159	6.04097	5.84986	4.6495	4.95878	4.81917	5.02694	5.22308
ENSDARG00000006372	751669	ugt5c2	protein_coding	ZFIN	2	UDP glucuronosyltransferase 5 family, polypeptide C2 [Source:ZFIN;Acc:ZDB-GENE-060825-206]	-3.04726	-1.60751	-2.76946	-0.445559	0.0103883	0.0424877	-3.12296	-1.64291	-2.789	-0.496824	0.00842666	0.0295692	-1.02484	-0.0354018	-0.635884	0.56508	0.900759	0.978867	2.86246	2.48288	1.24396	2.25015	3.36939	3.31709	3.49541	3.23319	3.50762
ENSDARG00000006383	567605	stxbp5l	protein_coding	ZFIN	4	syntaxin binding protein 5-like [Source:NCBI gene;Acc:567605]	-1.04133	-0.0584251	-0.650914	0.534064	0.834865	0.889825	-1.47277	-0.558537	-1.11157	-0.00549909	0.0480664	0.105674	-1.41432	-0.500112	-0.944241	-0.0559817	0.0301263	0.510235	4.48655	5.02873	4.19683	4.09925	4.61332	4.67544	4.8265	4.39725	4.05511
ENSDARG00000006385	790927	triobpb	protein_coding	ZFIN	3	TRIO and F-actin binding protein b [Source:ZFIN;Acc:ZDB-GENE-061215-80]	-1.17666	-0.234698	-0.697411	0.228015	0.293597	0.429474	-1.14891	-0.200269	-0.644239	0.2437	0.34817	0.456606	1.02415	0.0344286	-0.327083	0.39594	0.84043	0.964501	5.77866	5.45818	5.74221	5.62066	5.99886	6.01503	5.65817	5.70311	6.03304
ENSDARG00000006389	30639	smad2	protein_coding	ZFIN	7	SMAD family member 2 [Source:NCBI gene;Acc:30639]	2.06991	1.04957	0.535012	1.56413	0.000688233	0.00604145	2.07659	1.05422	0.559755	1.54868	0.000476015	0.00344945	1.00323	0.00464699	-0.400801	0.410095	0.980653	0.996267	6.00791	6.47059	6.77913	6.57504	5.71285	5.73552	5.44634	5.89504	5.44881
ENSDARG00000006392	450057	exosc9	protein_coding	ZFIN	2	exosome component 9 [Source:NCBI gene;Acc:450057]	1.59558	0.674079	0.239653	1.1085	0.00513819	0.0257169	2.1659	1.11497	0.67833	1.55161	9.42185e-05	0.000992726	1.35744	0.440891	0.0456855	0.836097	0.031434	0.512196	4.78081	4.73922	5.62445	5.33878	4.31973	4.25616	4.48156	4.61493	4.87161
ENSDARG00000006395	327336	rbm25b	protein_coding	ZFIN	3	RNA binding motif protein 25b [Source:ZFIN;Acc:ZDB-GENE-030131-5547]	2.35443	1.23538	0.759857	1.7109	7.99479e-05	0.00139326	2.80907	1.49009	1.03398	1.94621	7.85668e-06	0.000180548	1.1931	0.254715	-0.0887307	0.598162	0.133358	0.634327	6.873	7.17301	7.79899	7.89519	6.24041	6.46026	6.4284	6.36036	6.62736
ENSDARG00000006396	556537	nrcama	protein_coding	ZFIN	3	neuronal cell adhesion molecule a [Source:ZFIN;Acc:ZDB-GENE-041210-235]	1.33741	0.41944	-0.0513733	0.890253	0.0765199	0.169022	1.29437	0.372255	-0.0788464	0.823356	0.0981232	0.17758	-1.03325	-0.0471852	-0.419439	0.325068	0.788837	0.953008	5.96516	6.26068	5.97421	6.3698	5.73407	5.90386	5.81366	6.06441	5.60059
ENSDARG00000006397	100003844	laptm4a	protein_coding	ZFIN	2	lysosomal protein transmembrane 4 alpha [Source:ZFIN;Acc:ZDB-GENE-030131-1024]	2.55967	1.35596	0.85451	1.8574	5.42755e-05	0.0011031	2.52417	1.33581	0.856649	1.81497	4.01963e-05	0.000526284	-1.01406	-0.0201454	-0.471279	0.430988	0.924738	0.984443	4.99977	5.34516	5.93645	5.96571	4.88016	4.30073	4.5182	4.51453	4.53719
ENSDARG00000006399	322060	ywhae1	protein_coding	ZFIN	2	tyrosine 3-monooxygenase/tryptophan 5-monooxygenase activation protein, epsilon polypeptide 1 [Source:ZFIN;Acc:ZDB-GENE-030131-779]	9.47585	3.24425	2.27713	4.21138	5.91992e-06	0.00039442	23.8676	4.57698	3.40341	5.75056	1.12285e-06	7.24435e-05	2.51879	1.33273	0.200804	2.46466	0.0244223	0.501608	4.64266	6.39452	7.47717	7.52027	2.91402	2.19255	3.3807	2.79336	4.46868
ENSDARG00000006408	550466	hmgb3b	protein_coding	ZFIN	3	high mobility group box 3b [Source:ZFIN;Acc:ZDB-GENE-050417-290]	2.57824	1.36639	0.847354	1.88542	7.04052e-05	0.00130231	3.41734	1.77287	1.24392	2.30182	5.97439e-06	0.000155128	1.32545	0.406486	-0.117992	0.930964	0.118138	0.620731	4.44001	4.90791	5.58432	5.52589	3.62699	3.46148	4.14915	4.14078	4.12355
ENSDARG00000006409	557810	mapk12b	protein_coding	ZFIN	2	mitogen-activated protein kinase 12b [Source:ZFIN;Acc:ZDB-GENE-041210-123]	1.42617	0.512148	-0.0337341	1.05803	0.0637363	0.14908	1.30299	0.381829	-0.136888	0.900547	0.136042	0.225329	-1.09454	-0.130319	-0.594773	0.334135	0.555416	0.882593	4.64436	4.35735	5.27707	4.70779	4.59488	4.26744	4.8265	4.7088	4.41508
ENSDARG00000006413	436759	rpl38	protein_coding	ZFIN	2	ribosomal protein L38 [Source:ZFIN;Acc:ZDB-GENE-030131-8752]	6.6466	2.73262	1.84163	3.62361	1.52587e-05	0.000584733	11.8251	3.56378	2.66162	4.46594	9.71374e-07	7.00319e-05	1.77913	0.831168	0.149265	1.51307	0.0205888	0.500135	6.0978	7.46665	8.25391	8.38928	4.50887	4.72534	5.05566	4.73878	5.64396
ENSDARG00000006420	569196	atrnl1b	protein_coding	ZFIN	1	attractin-like 1b [Source:ZFIN;Acc:ZDB-GENE-030131-8092]	1.64812	0.720819	0.261348	1.18029	0.00478253	0.0245198	1.66494	0.735467	0.295452	1.17548	0.0031156	0.0142253	1.0102	0.0146472	-0.329589	0.358884	0.928276	0.984862	6.94988	7.37125	7.28021	7.58046	6.66836	6.64227	6.76207	6.636	6.65845
ENSDARG00000006422	553238	esyt3	protein_coding	ZFIN	2	extended synaptotagmin-like protein 3 [Source:ZFIN;Acc:ZDB-GENE-050809-35]	1.28309	0.359627	-0.050963	0.770217	0.0810372	0.175936	1.07721	0.107294	-0.282924	0.497512	0.563266	0.657359	-1.19113	-0.252333	-0.580295	0.0756296	0.120596	0.623211	5.56498	5.49838	5.7349	5.73098	5.57855	5.44421	5.79511	5.38071	5.35704
ENSDARG00000006427	30708	fabp2	protein_coding	ZFIN	2	fatty acid binding protein 2, intestinal [Source:ZFIN;Acc:ZDB-GENE-991019-5]	4.45086	2.15408	0.620627	3.68754	0.00950455	0.039899	7.21963	2.85193	1.13905	4.5648	0.00320067	0.0145111	1.62208	0.697843	-1.26991	2.6656	0.457885	0.840963	2.36476	2.1654	5.15085	3.86123	1.80596	2.28418	1.05877	-0.694922	3.28665
ENSDARG00000006434	553733	polr1e	protein_coding	ZFIN	4	RNA polymerase I subunit E [Source:ZFIN;Acc:ZDB-GENE-050522-251]	6.7659	2.75828	1.42843	4.08813	0.000599606	0.00548564	15.4702	3.95142	2.28872	5.61411	0.000183564	0.00167048	2.28649	1.19314	-0.750917	3.13719	0.208113	0.699776	1.81964	3.10882	4.83235	3.71138	-0.515966	0.905667	0.844643	-0.164407	1.83466
ENSDARG00000006447	557854	slc19a3a	protein_coding	ZFIN	1	solute carrier family 19 member 3a [Source:ZFIN;Acc:ZDB-GENE-110411-41]	-1.13641	-0.184487	-0.803006	0.434033	0.531126	0.651777	-1.25004	-0.321969	-0.915299	0.27136	0.262605	0.368874	-1.09998	-0.137482	-0.608197	0.333233	0.539573	0.876981	4.16134	3.98224	4.20744	3.80852	4.38557	4.61496	4.0773	3.92306	4.29161
ENSDARG00000006456	393284	pdgfrl	protein_coding	ZFIN	1	platelet-derived growth factor receptor-like [Source:ZFIN;Acc:ZDB-GENE-040426-901]	1.45192	0.537962	-0.472851	1.54878	0.271466	0.406344	-1.0235	-0.0335043	-0.938958	0.871949	0.937603	0.955066	-1.48603	-0.571466	-1.41374	0.270807	0.166804	0.663358	2.96018	3.08555	2.93486	3.46121	3.51378	2.37034	3.47691	2.0178	2.82098
ENSDARG00000006467	30456	pcdh8	protein_coding	ZFIN	1	protocadherin 8 [Source:ZFIN;Acc:ZDB-GENE-980526-242]	-1.6996	-0.765197	-1.26037	-0.270028	0.00527614	0.0262278	-1.5765	-0.656721	-1.14051	-0.172936	0.0115797	0.0372618	1.07809	0.108476	-0.244954	0.461907	0.519466	0.867536	4.89915	4.63087	4.329	4.49912	5.10527	5.15359	4.98542	5.27726	5.21265
ENSDARG00000006468	550452	grap2a	protein_coding	ZFIN	2	GRB2 related adaptor protein 2a [Source:ZFIN;Acc:ZDB-GENE-050417-275]	-1.35688	-0.440288	-1.23802	0.357446	0.254922	0.388486	-1.23216	-0.301185	-1.08907	0.4867	0.424402	0.531493	1.10122	0.139103	-0.457036	0.735242	0.623148	0.904305	3.74757	3.72046	3.67692	3.37321	3.5715	3.33863	4.39554	3.8967	4.00761
ENSDARG00000006474	641580	saxo2	protein_coding	ZFIN	1	stabilizer of axonemal microtubules 2 [Source:ZFIN;Acc:ZDB-GENE-051127-27]	-1.35888	-0.442424	-1.19011	0.305265	0.223924	0.354325	-1.49873	-0.583739	-1.30471	0.13723	0.103979	0.18513	-1.10291	-0.141315	-0.675172	0.392541	0.577728	0.891476	3.82779	3.26197	3.16996	3.78143	3.84549	4.50499	4.03999	4.05997	3.95849
ENSDARG00000006477	386644	ddi2	protein_coding	ZFIN	2	DNA-damage inducible protein 2 [Source:NCBI gene;Acc:386644]	2.40382	1.26533	0.743054	1.7876	0.000153936	0.00209135	2.45608	1.29636	0.79397	1.79874	8.52942e-05	0.000922074	1.02174	0.0310282	-0.363475	0.425531	0.867902	0.971223	6.34125	7.02032	7.24975	7.16427	5.86678	5.88569	5.97722	5.65675	5.90926
ENSDARG00000006487	335907	anp32a	protein_coding	ZFIN	4	acidic (leucine-rich) nuclear phosphoprotein 32 family, member A [Source:NCBI gene;Acc:335907]	5.67557	2.50476	1.6177	3.39183	3.53966e-05	0.000889975	8.20656	3.03678	2.17638	3.89718	3.41003e-06	0.000112818	1.44595	0.532014	-0.0464817	1.11051	0.0684949	0.568969	6.99275	8.0925	8.90238	9.03993	5.99535	5.4737	6.15934	5.78081	6.49798
ENSDARG00000006491	567414	agpat9l	protein_coding	ZFIN	1	1-acylglycerol-3-phosphate O-acyltransferase 9, like [Source:NCBI gene;Acc:567414]	3.05037	1.60898	0.147451	3.07051	0.0333674	0.0949552	5.3361	2.41579	0.828857	4.00271	0.00580992	0.022516	1.74933	0.806802	-0.940169	2.55377	0.337202	0.784462	0.941333	1.92439	2.59041	2.43537	0.706426	0.168702	-0.629288	-1.05749	1.39214
ENSDARG00000006494	405798	asb7	protein_coding	ZFIN	1	ankyrin repeat and SOCS box containing 7 [Source:ZFIN;Acc:ZDB-GENE-040426-2429]	1.56242	0.643786	0.233587	1.05398	0.00476963	0.0244832	1.8745	0.906504	0.506462	1.30655	0.000281137	0.00231706	1.19974	0.262719	-0.0773225	0.60276	0.119189	0.621336	5.48716	5.43995	5.87123	6.28071	5.13748	5.15359	5.22038	5.32745	5.46649
ENSDARG00000006497	323706	rtn1a	protein_coding	ZFIN	5	reticulon 1a [Source:ZFIN;Acc:ZDB-GENE-030131-2426]	2.66184	1.41243	0.885055	1.93979	5.9604e-05	0.0011716	3.01718	1.5932	1.08492	2.10148	1.21611e-05	0.000234308	1.13349	0.180776	-0.209048	0.5706	0.33528	0.783846	6.48189	7.02491	7.31619	7.72255	6.00236	6.01837	5.7801	5.93119	6.05948
ENSDARG00000006501	322545	cyp2x10.2	protein_coding	ZFIN	4	cytochrome P450, family 2, subfamily X, polypeptide 10.2 [Source:ZFIN;Acc:ZDB-GENE-060818-12]	-2.52683	-1.33733	-3.48433	0.809679	0.201817	0.328745	1.00506	0.00727455	-2.30441	2.31896	0.994687	0.996696	2.5396	1.3446	-0.261995	2.9512	0.0939096	0.599203	0.363878	0.0499242	1.15907	-1.13232	0.562037	-0.930834	-0.0987734	2.06589	1.23602
ENSDARG00000006508	447840	pip5k1bb	protein_coding	ZFIN	1	phosphatidylinositol-4-phosphate 5-kinase, type I, beta b [Source:ZFIN;Acc:ZDB-GENE-040912-141]	-1.59623	-0.674667	-1.17321	-0.176128	0.0117833	0.0464559	-1.8402	-0.879863	-1.35965	-0.400073	0.00159042	0.00863019	-1.15284	-0.205196	-0.554232	0.143841	0.22677	0.719291	4.95415	5.1737	4.30943	4.35954	5.2478	5.3988	5.06187	5.12668	4.95536
ENSDARG00000006514	30288	her6	protein_coding	ZFIN	2	hairy-related 6 [Source:ZFIN;Acc:ZDB-GENE-980526-144]	5.88272	2.55648	1.6133	3.49967	5.30393e-05	0.00109074	9.91565	3.30971	2.24373	4.37568	1.34285e-05	0.000248392	1.68555	0.753223	-0.512471	2.01892	0.221432	0.712455	2.23523	3.17646	4.51982	3.97322	0.706426	1.11979	1.05877	1.86307	1.46429
ENSDARG00000006522	494472	otop2	protein_coding	ZFIN	2	otopetrin 2 [Source:ZFIN;Acc:ZDB-GENE-050104-2]	-1.23	-0.29866	-1.00625	0.408927	0.379046	0.514211	-1.2118	-0.277149	-0.965952	0.411654	0.401081	0.508871	1.01502	0.0215107	-0.516802	0.559823	0.93263	0.985704	4.33896	5.27489	4.5027	3.57603	4.14066	4.51448	4.3556	4.03602	4.31131
ENSDARG00000006524	337866	supt6h	protein_coding	ZFIN	1	SPT6 homolog, histone chaperone and transcription elongation factor [Source:NCBI gene;Acc:337866]	2.19958	1.13723	0.567827	1.70663	0.000816844	0.00685838	2.63383	1.39716	0.852823	1.9415	8.97203e-05	0.000956523	1.19742	0.259931	-0.142702	0.662565	0.186856	0.679956	7.52354	7.98735	8.39167	8.49313	6.96606	6.92981	7.2155	6.82602	7.37879
ENSDARG00000006526	334613	fn1b	protein_coding	ZFIN	5	fibronectin 1b [Source:ZFIN;Acc:ZDB-GENE-030131-6545]	1.36175	0.445457	-0.330828	1.22174	0.237466	0.369474	3.11709	1.6402	0.91863	2.36177	0.000273506	0.00227034	2.28904	1.19474	0.640325	1.74916	0.000434726	0.355235	7.77484	7.8491	8.80925	8.48213	6.84256	7.46822	6.89862	7.33666	8.51215
ENSDARG00000006527	327372	brd3a	protein_coding	ZFIN	5	bromodomain containing 3a [Source:ZFIN;Acc:ZDB-GENE-030131-6141]	3.21075	1.68291	1.11581	2.25001	2.14203e-05	0.000688796	3.55156	1.82845	1.28211	2.3748	6.07063e-06	0.000156747	1.10615	0.145544	-0.256173	0.547262	0.448433	0.837567	6.82889	7.41391	7.92244	8.16394	6.09711	6.35589	6.26283	6.08789	6.32712
ENSDARG00000006544	570839	c1qtnf6b	protein_coding	ZFIN	1	C1q and TNF related 6b [Source:ZFIN;Acc:ZDB-GENE-080411-1]	-1.75993	-0.815517	-1.50647	-0.124561	0.0241361	0.0758485	-2.45733	-1.29709	-1.95805	-0.636133	0.000940424	0.00577565	-1.39627	-0.481575	-0.951535	-0.0116142	0.0453231	0.539149	5.0686	3.91782	4.60252	4.20499	5.70428	6.01503	5.48388	5.28236	5.33796
ENSDARG00000006545	436881	rgp1	protein_coding	ZFIN	3	GP1 homolog, RAB6A GEF complex partner 1 [Source:ZFIN;Acc:ZDB-GENE-040718-352]	1.0279	0.0397009	-0.412818	0.49222	0.852833	0.902569	-1.27778	-0.353641	-0.782164	0.074883	0.0981084	0.177573	-1.31343	-0.393341	-0.745427	-0.0412563	0.0312331	0.512196	5.40093	4.71668	5.24653	5.39795	5.75082	5.70683	5.57365	5.5509	5.26409
ENSDARG00000006546	406590	ak4	protein_coding	ZFIN	4	adenylate kinase 4 [Source:ZFIN;Acc:ZDB-GENE-040426-2505]	-1.12242	-0.166612	-0.707825	0.374601	0.518227	0.640391	-1.14028	-0.189389	-0.711733	0.332954	0.448101	0.553438	-1.01591	-0.0227774	-0.44366	0.398105	0.90886	0.980504	5.08562	5.23843	4.97576	4.8709	5.22999	4.69226	5.24245	5.48609	4.94909
ENSDARG00000006553	449660	rras	protein_coding	ZFIN	5	RAS related [Source:ZFIN;Acc:ZDB-GENE-041010-217]	1.71615	0.779175	0.336344	1.22201	0.00216128	0.0139609	1.97522	0.982016	0.55253	1.4115	0.000259643	0.0021787	1.15096	0.202841	-0.158183	0.563865	0.246894	0.732926	5.66188	5.88281	6.54618	6.05043	5.31129	5.38334	5.27493	5.30257	5.54345
ENSDARG00000006560	100002070	irf4a	protein_coding	ZFIN	1	interferon regulatory factor 4a [Source:ZFIN;Acc:ZDB-GENE-070912-330]	-2.3606	-1.23916	-2.04578	-0.432531	0.00548102	0.026863	-2.80817	-1.48963	-2.27318	-0.706077	0.00120711	0.00698688	-1.1896	-0.250474	-0.716644	0.215697	0.267116	0.743891	4.03523	3.94393	3.10336	2.95515	4.70213	4.75767	4.16079	4.39725	4.26156
ENSDARG00000006566	405892	nlk1	protein_coding	ZFIN	3	nemo-like kinase, type 1 [Source:ZFIN;Acc:ZDB-GENE-040701-1]	2.23096	1.15766	0.619781	1.69555	0.000439377	0.00437786	2.54885	1.34984	0.832693	1.86699	7.6436e-05	0.000849108	1.14249	0.192179	-0.208495	0.592853	0.319564	0.776191	6.52439	7.08775	7.05499	7.70554	5.97053	5.95704	6.15061	6.10526	6.16338
ENSDARG00000006567	445096	dus4l	protein_coding	ZFIN	1	dihydrouridine synthase 4-like (S. cerevisiae) [Source:ZFIN;Acc:ZDB-GENE-040801-233]	1.09127	0.126005	-0.882627	1.13464	0.791805	0.859324	-1.60211	-0.67997	-1.58676	0.226825	0.129463	0.217287	-1.74833	-0.805976	-1.55734	-0.0546129	0.0373951	0.520682	3.68823	4.12603	3.1481	3.40906	3.59023	4.10101	4.28294	4.08352	2.76495
ENSDARG00000006568	541398	kcnmb2	protein_coding	ZFIN	1	potassium large conductance calcium-activated channel, subfamily M, beta member 2 [Source:ZFIN;Acc:ZDB-GENE-050320-97]	-1.83377	-0.874814	-1.68792	-0.0617091	0.0369147	0.102215	-1.83239	-0.873725	-1.67151	-0.0759359	0.0341473	0.0821896	1.00076	0.00108847	-0.525351	0.527528	0.99651	0.999405	3.45146	3.43765	2.38146	3.24024	3.59023	3.61054	3.86612	3.78621	3.6992
ENSDARG00000006577	NA	nadka	protein_coding	ZFIN	1	NAD kinase a [Source:ZFIN;Acc:ZDB-GENE-050417-39]	1.72599	0.787422	0.254632	1.32021	0.00699644	0.032109	2.04084	1.02916	0.501176	1.55715	0.000992272	0.00600318	1.18242	0.24174	-0.257419	0.740899	0.315067	0.772968	4.27357	4.54818	5.09482	4.83841	4.14066	3.59273	3.92189	3.80049	4.2514
ENSDARG00000006580	81583	cldnd	protein_coding	ZFIN	1	claudin d [Source:NCBI gene;Acc:81583]	1.17695	0.235055	-0.800686	1.2708	0.632618	0.736169	-1.23637	-0.306108	-1.25112	0.638902	0.496995	0.599515	-1.45514	-0.541163	-1.35794	0.275617	0.176272	0.671328	3.00802	2.58598	3.37207	2.53606	2.91402	3.00328	3.76303	3.37356	2.51613
ENSDARG00000006584	566534	phf8	protein_coding	ZFIN	2	PHD finger protein 8 [Source:NCBI gene;Acc:566534]	2.50395	1.32421	0.820146	1.82827	7.18328e-05	0.00131836	3.15303	1.65674	1.17272	2.14075	4.76191e-06	0.000137241	1.25922	0.332532	-0.0307935	0.695858	0.0696717	0.568969	6.79904	7.2509	7.83706	7.8721	6.3626	5.97089	6.15061	6.48499	6.46319
ENSDARG00000006585	571996	DMWD	protein_coding	HGNC Symbol	2	zmp:0000000529 [Source:ZFIN;Acc:ZDB-GENE-130530-532]	-1.07159	-0.0997505	-0.608905	0.409404	0.679498	0.772949	-1.04668	-0.0658133	-0.5551	0.423473	0.776293	0.834052	1.0238	0.0339371	-0.366225	0.434099	0.857679	0.968654	5.77121	5.99322	5.49189	5.80684	5.55012	6.22326	5.58665	5.81287	5.70479
ENSDARG00000006588	550501	zgc:111983	protein_coding	ZFIN	3	zgc:111983 [Source:ZFIN;Acc:ZDB-GENE-050417-335]	1.02245	0.0320228	-0.666261	0.730307	0.922716	0.950714	1.45072	0.536767	-0.165319	1.23885	0.122753	0.208858	1.41887	0.504744	-0.0885017	1.09799	0.0891219	0.592795	4.82727	4.91452	5.80642	4.38676	4.67605	4.54258	4.40536	4.71635	5.17013
ENSDARG00000006598	559050	sgk2b	protein_coding	ZFIN	3	serum/glucocorticoid regulated kinase 2b [Source:ZFIN;Acc:ZDB-GENE-060929-44]	-2.10625	-1.07468	-1.6942	-0.455146	0.00239582	0.0150047	-1.71449	-0.777776	-1.39387	-0.161678	0.0171968	0.0496343	1.2285	0.296899	-0.115768	0.709566	0.144383	0.642747	4.29912	4.13739	3.49838	3.79504	4.4174	4.33327	4.49999	5.0086	4.70293
ENSDARG00000006600	393397	lsm14aa	protein_coding	ZFIN	4	LSM14A mRNA processing body assembly factor a [Source:ZFIN;Acc:ZDB-GENE-040426-1567]	2.23398	1.15961	0.654887	1.66434	0.000248788	0.0029269	2.63075	1.39547	0.907697	1.88325	3.10428e-05	0.000436027	1.17761	0.235861	-0.152544	0.624267	0.212671	0.703933	6.20284	6.72518	6.82978	7.27768	5.5549	5.82977	5.67043	5.95054	5.78446
ENSDARG00000006601	790937	kaznb	protein_coding	ZFIN	4	kazrin, periplakin interacting protein b [Source:ZFIN;Acc:ZDB-GENE-061215-31]	-1.09848	-0.135514	-0.549636	0.278608	0.492686	0.618207	-1.17178	-0.228699	-0.62453	0.167131	0.234431	0.338734	-1.06672	-0.0931854	-0.418137	0.231766	0.546857	0.880109	6.34981	6.06933	6.23492	6.21894	6.31552	6.68072	6.47575	6.42863	6.3747
ENSDARG00000006602	678575	chrna2a	protein_coding	ZFIN	1	cholinergic receptor, nicotinic, alpha 2a (neuronal) [Source:ZFIN;Acc:ZDB-GENE-040108-2]	-1.29114	-0.368642	-0.910066	0.172782	0.165418	0.286468	1.06048	0.0847236	-0.462028	0.631475	0.743528	0.808049	1.36923	0.453365	0.0211764	0.885555	0.0411301	0.531449	4.227	4.43305	4.10903	4.16362	4.0623	4.31166	3.88027	4.26958	4.58652
ENSDARG00000006603	378726	csrp1a	protein_coding	ZFIN	3	cysteine and glycine-rich protein 1a [Source:ZFIN;Acc:ZDB-GENE-030909-4]	-1.04541	-0.0640639	-0.556455	0.428328	0.783406	0.853075	-1.03907	-0.0552906	-0.531474	0.420893	0.806157	0.857435	1.0061	0.00877329	-0.381216	0.398762	0.962038	0.992332	4.92489	5.32045	4.89276	4.83182	4.97589	4.56102	5.07423	4.83212	4.91087
ENSDARG00000006604	541491	nectin3b	protein_coding	ZFIN	3	nectin cell adhesion molecule 3b [Source:NCBI gene;Acc:541491]	-1.00271	-0.00390251	-0.488983	0.481178	0.986419	0.991702	1.07343	0.102231	-0.368421	0.572882	0.647159	0.728644	1.07634	0.106133	-0.283187	0.495453	0.566562	0.886632	5.14715	5.03482	4.9633	5.47184	5.07898	5.31438	5.04314	4.93281	5.33796
ENSDARG00000006607	567355	gpr27	protein_coding	ZFIN	1	G protein-coupled receptor 27 [Source:ZFIN;Acc:ZDB-GENE-071022-3]	1.3814	0.466135	-0.125825	1.0581	0.112879	0.220969	1.17366	0.231014	-0.326454	0.788481	0.387532	0.495732	-1.17701	-0.235122	-0.732243	0.261999	0.326092	0.779113	4.6074	5.22784	4.82548	4.65652	4.23892	4.65842	4.71254	4.41592	4.12355
ENSDARG00000006609	563181	map2k2a	protein_coding	ZFIN	1	mitogen-activated protein kinase kinase 2a [Source:ZFIN;Acc:ZDB-GENE-041027-1]	1.87005	0.90308	0.481939	1.32422	0.000453332	0.00447297	1.82333	0.866573	0.462626	1.27052	0.000451721	0.00331839	-1.02563	-0.0365072	-0.370524	0.297509	0.817302	0.959401	5.79469	5.43075	6.63333	6.36525	5.66062	5.66482	5.578	5.32745	5.69733
ENSDARG00000006615	792391	hnf1ba	protein_coding	ZFIN	1	HNF1 homeobox Ba [Source:NCBI gene;Acc:792391]	2.08642	1.06103	-2.033	4.15505	0.472564	0.600496	-1.58932	-0.668407	-3.23279	1.89598	0.583504	0.674944	-3.31597	-1.72943	-4.19705	0.738189	0.154226	0.652294	-0.622941	-3.85697	-2.30036	1.61492	0.837671	-0.0377492	0.107677	0.222616	-1.57133
ENSDARG00000006617	541353	napga	protein_coding	ZFIN	1	N-ethylmaleimide-sensitive factor attachment protein, gamma a [Source:ZFIN;Acc:ZDB-GENE-050320-46]	1.62561	0.700978	0.207833	1.19412	0.0088625	0.0380215	1.73009	0.790847	0.315076	1.26662	0.00323751	0.0146287	1.06427	0.0898696	-0.312534	0.492273	0.637996	0.90937	5.62637	5.81369	5.83064	6.44295	5.26539	5.67332	5.23696	5.31257	5.43541
ENSDARG00000006621	692285	pspc1	protein_coding	ZFIN	2	paraspeckle component 1 [Source:NCBI gene;Acc:692285]	2.43334	1.28294	0.70071	1.86517	0.000358997	0.00377374	3.05647	1.61187	1.03777	2.18597	3.74626e-05	0.000500155	1.25608	0.328928	-0.167322	0.825178	0.176108	0.67129	5.50512	6.24238	6.16316	6.83429	4.70213	4.82023	5.14037	4.95214	5.18622
ENSDARG00000006624	327263	ppp2r2ab	protein_coding	ZFIN	3	protein phosphatase 2, regulatory subunit B, alpha b [Source:ZFIN;Acc:ZDB-GENE-030131-5474]	4.28386	2.09891	1.50335	2.69447	3.46585e-06	0.00032864	4.90541	2.29438	1.71248	2.87627	9.92102e-07	7.00319e-05	1.14509	0.195465	-0.289791	0.680721	0.400575	0.814357	5.78454	6.6538	7.2446	7.29814	5.04543	5.07238	4.84103	5.08644	5.03452
ENSDARG00000006636	794165	slitrk2	protein_coding	ZFIN	2	SLIT and NTRK-like family, member 2 [Source:ZFIN;Acc:ZDB-GENE-080327-7]	-1.02762	-0.0393029	-0.700133	0.621527	0.899889	0.93464	-1.20197	-0.265402	-0.893985	0.36318	0.378891	0.487213	-1.16967	-0.2261	-0.738098	0.285899	0.358066	0.794772	4.32213	4.62281	4.10903	4.11018	4.0623	4.50499	4.63958	4.55722	3.97093
ENSDARG00000006639	337509	lnpk	protein_coding	ZFIN	4	lunapark, ER junction formation factor [Source:NCBI gene;Acc:337509]	1.10451	0.143407	-0.385916	0.67273	0.568934	0.683533	-1.28568	-0.362533	-0.862156	0.13709	0.141251	0.231772	-1.42005	-0.50594	-0.919658	-0.0922218	0.0202505	0.500135	5.60371	5.68025	5.52195	5.39348	6.06062	5.62156	5.66635	5.74802	5.13741
ENSDARG00000006640	64603	eomesa	protein_coding	ZFIN	3	eomesodermin homolog a [Source:ZFIN;Acc:ZDB-GENE-001228-1]	1.70901	0.773157	0.340973	1.20534	0.0019137	0.0127319	1.43783	0.523894	0.116576	0.931211	0.0155808	0.0462234	-1.1886	-0.249263	-0.609994	0.111468	0.159666	0.657575	5.22925	5.00412	5.83749	5.58193	5.35028	5.09153	5.05566	5.0086	4.9044
ENSDARG00000006642	323355	drg2	protein_coding	ZFIN	3	developmentally regulated GTP binding protein 2 [Source:ZFIN;Acc:ZDB-GENE-040808-29]	2.43717	1.28521	0.791592	1.77882	7.82823e-05	0.0013791	2.34311	1.22842	0.758978	1.69787	7.4605e-05	0.000833099	-1.04015	-0.0567842	-0.509296	0.395727	0.790896	0.953502	4.81286	5.05891	5.84769	5.5136	4.46893	4.22181	4.57147	4.54878	4.27165
ENSDARG00000006666	564510	bud13	protein_coding	ZFIN	1	BUD13 homolog [Source:ZFIN;Acc:ZDB-GENE-030131-6333]	7.87544	2.97736	1.9951	3.95962	1.72305e-05	0.000622339	15.3058	3.93601	2.74548	5.12653	6.91875e-06	0.000168914	1.94349	0.958647	-0.445149	2.36244	0.164255	0.661817	2.52328	4.3957	5.01252	4.92141	0.706426	1.11979	1.33007	0.527471	2.17283
ENSDARG00000006672	378872	fam49a	protein_coding	ZFIN	9	family with sequence similarity 49 member A [Source:ZFIN;Acc:ZDB-GENE-031002-50]	1.32631	0.407423	-0.00587189	0.820719	0.0528892	0.131198	1.36928	0.453416	0.0552846	0.851548	0.0285939	0.072135	1.03239	0.0459925	-0.29183	0.383815	0.773655	0.949429	5.42643	5.46271	5.67118	5.82354	5.19369	5.4242	5.32749	5.10957	5.39906
ENSDARG00000006677	567460	ripk1l	protein_coding	ZFIN	1	receptor (TNFRSF)-interacting serine-threonine kinase 1, like [Source:ZFIN;Acc:ZDB-GENE-070705-132]	-1.03388	-0.0480741	-0.575272	0.479124	0.847116	0.898503	1.03645	0.0516429	-0.46122	0.564506	0.83143	0.876613	1.07156	0.099717	-0.32257	0.522004	0.61903	0.903167	4.88401	4.97276	4.71087	5.05185	5.0856	4.9307	4.49081	4.8867	4.94279
ENSDARG00000006678	30650	pth2ra	protein_coding	ZFIN	3	parathyroid hormone 2 receptor a [Source:ZFIN;Acc:ZDB-GENE-991123-10]	-1.94207	-0.957595	-1.60348	-0.311711	0.00686041	0.03164	-1.91118	-0.934465	-1.56629	-0.302636	0.00696537	0.0257819	1.01616	0.0231297	-0.404438	0.450697	0.908897	0.980504	4.43461	4.37665	3.29459	4.21515	4.81793	4.71714	4.56273	4.73134	4.76138
ENSDARG00000006683	558288	arhgef6	protein_coding	ZFIN	3	Rac/Cdc42 guanine nucleotide exchange factor (GEF) 6 [Source:ZFIN;Acc:ZDB-GENE-101013-2]	-1.02245	-0.0320329	-0.436044	0.371978	0.866845	0.912636	1.02767	0.0393762	-0.346333	0.425086	0.829139	0.87507	1.05074	0.0714091	-0.244369	0.387187	0.633818	0.907782	6.40818	6.49728	6.58737	6.2315	6.41346	6.43048	6.27627	6.37475	6.45436
ENSDARG00000006691	327089	rpl12	protein_coding	ZFIN	5	ribosomal protein L12 [Source:ZFIN;Acc:ZDB-GENE-030131-5297]	9.11169	3.18772	1.87946	4.49598	0.000146046	0.00201369	14.724	3.8801	2.60889	5.1513	1.60339e-05	0.000276518	1.61595	0.692381	-0.0760989	1.46086	0.0736121	0.573147	7.51919	9.18555	9.79251	10.1282	5.64726	6.12754	6.55724	5.96011	6.7551
ENSDARG00000006712	415255	wipf2b	protein_coding	ZFIN	1	WAS/WASL interacting protein family, member 2b [Source:ZFIN;Acc:ZDB-GENE-040625-182]	-1.01409	-0.0201807	-0.495397	0.455035	0.928416	0.954649	1.04062	0.0574421	-0.401294	0.516178	0.791332	0.84615	1.05528	0.0776228	-0.300144	0.45539	0.664888	0.91839	5.44788	5.73736	5.3168	5.56614	5.59256	5.46883	5.09863	5.32745	5.47525
ENSDARG00000006719	561775	specc1la	protein_coding	ZFIN	2	sperm antigen with calponin homology and coiled-coil domains 1-like a [Source:NCBI gene;Acc:561775]	1.7736	0.826682	0.393579	1.25979	0.00117013	0.00889458	1.99705	0.997873	0.576118	1.41963	0.000191104	0.00172216	1.12599	0.171191	-0.199709	0.542091	0.337477	0.784462	5.18832	4.87435	5.9586	5.8948	4.85714	4.87284	5.04314	4.78261	5.22308
ENSDARG00000006747	436669	tmem178b	protein_coding	ZFIN	2	transmembrane protein 178B [Source:NCBI gene;Acc:436669]	-1.47862	-0.564254	-0.999332	-0.129176	0.0149032	0.0545323	-1.55055	-0.632783	-1.04874	-0.216821	0.00583548	0.0225867	-1.04865	-0.0685286	-0.408552	0.271495	0.670886	0.920683	6.21963	6.03937	5.92364	5.63964	6.50022	6.39495	6.32102	6.65773	6.28042
ENSDARG00000006754	550517	mllt3	protein_coding	ZFIN	3	MLLT3 super elongation complex subunit [Source:ZFIN;Acc:ZDB-GENE-050417-356]	1.14252	0.192216	-0.305874	0.690305	0.420118	0.552605	1.04357	0.0615223	-0.41453	0.537574	0.78482	0.840904	-1.09482	-0.130693	-0.527568	0.266182	0.489998	0.854734	5.50324	5.41216	5.17807	5.99549	5.61561	5.56331	5.41268	5.47278	5.37587
ENSDARG00000006757	321064	klhl41b	protein_coding	ZFIN	1	kelch-like family member 41b [Source:NCBI gene;Acc:321064]	1.29476	0.372686	-0.205084	0.950457	0.187198	0.311675	1.50497	0.589738	0.0302259	1.14925	0.0403095	0.0928701	1.16236	0.217052	-0.250158	0.684261	0.334443	0.783528	5.63463	5.55878	5.48754	6.52078	5.27121	5.71096	5.40291	5.40895	5.71592
ENSDARG00000006758	324587	fam234b	protein_coding	ZFIN	1	family with sequence similarity 234 member B [Source:ZFIN;Acc:ZDB-GENE-030131-3308]	-1.20812	-0.272763	-0.751921	0.206395	0.241033	0.3733	-1.30844	-0.387844	-0.846353	0.0706657	0.0907981	0.168013	-1.08304	-0.115081	-0.489031	0.258869	0.518369	0.867133	6.03552	5.84867	5.69022	5.87891	6.24632	6.50379	5.87498	6.20527	6.036
ENSDARG00000006760	557196	slc24a3	protein_coding	ZFIN	1	solute carrier family 24 member 3 [Source:ZFIN;Acc:ZDB-GENE-090312-67]	-1.48878	-0.574129	-1.19891	0.0506497	0.0686857	0.156997	-1.39502	-0.480289	-1.09058	0.130006	0.113072	0.196737	1.06721	0.093839	-0.364228	0.551906	0.66583	0.91876	4.70186	4.11458	4.25934	4.46547	4.88776	5.24765	4.54508	5.121	4.97402
ENSDARG00000006766	324404	snd1	protein_coding	ZFIN	2	staphylococcal nuclease and tudor domain containing 1 [Source:NCBI gene;Acc:324404]	1.72327	0.78515	0.176121	1.39418	0.0153893	0.0557662	2.34051	1.22683	0.649164	1.80449	0.000491917	0.00353769	1.35818	0.441675	0.00550313	0.877848	0.0475585	0.540196	7.80919	8.19186	8.49595	8.63894	7.18216	7.36182	7.51763	7.14987	7.93527
ENSDARG00000006773	393769	elovl4a	protein_coding	ZFIN	1	ELOVL fatty acid elongase 4a [Source:ZFIN;Acc:ZDB-GENE-040426-1767]	1.83901	0.878931	0.289857	1.46801	0.0065944	0.0307481	1.84049	0.880091	0.314479	1.4457	0.00504571	0.0202872	1.0008	0.00115979	-0.502802	0.505122	0.996115	0.999405	5.24501	5.65281	5.3838	6.27343	5.13109	5.05947	4.68863	4.86647	4.9044
ENSDARG00000006775	100000938	cass4	protein_coding	ZFIN	1	Cas scaffold protein family member 4 [Source:ZFIN;Acc:ZDB-GENE-110131-9]	1.22113	0.28821	-0.152433	0.728854	0.1815	0.305199	1.1605	0.214751	-0.207325	0.636827	0.292162	0.400333	-1.05224	-0.0734595	-0.434627	0.287708	0.668059	0.919325	5.07216	5.02873	5.35069	5.15572	5.05894	4.80484	5.15789	5.10957	4.91087
ENSDARG00000006782	777733	rb1	protein_coding	ZFIN	1	retinoblastoma 1 [Source:ZFIN;Acc:ZDB-GENE-040428-1]	1.40088	0.486337	0.0992747	0.873399	0.0176254	0.0611268	1.52823	0.611858	0.241294	0.982421	0.00339064	0.0151208	1.0909	0.125521	-0.172471	0.423513	0.379989	0.805282	6.37488	6.38977	6.70058	6.86688	6.17984	6.20579	6.14183	6.1945	6.31984
ENSDARG00000006786	57969	copz2	protein_coding	ZFIN	3	coatomer protein complex, subunit zeta 2 [Source:ZFIN;Acc:ZDB-GENE-000406-5]	-1.20231	-0.265812	-1.42105	0.889431	0.627948	0.732576	-1.22973	-0.298346	-1.41609	0.819394	0.574592	0.667247	-1.02281	-0.0325341	-0.910477	0.845409	0.937512	0.986635	3.98275	3.28258	4.79767	3.17927	4.93982	3.33863	4.10165	3.72761	4.49476
ENSDARG00000006791	58098	arntl1a	protein_coding	ZFIN	3	aryl hydrocarbon receptor nuclear translocator-like 1a [Source:ZFIN;Acc:ZDB-GENE-000509-1]	1.53879	0.621793	0.118892	1.12469	0.0191519	0.0646927	1.55997	0.641519	0.157159	1.12588	0.0132879	0.04118	1.01377	0.0197258	-0.406314	0.445765	0.921975	0.983664	5.18274	5.27489	5.61652	5.60142	4.71925	4.84301	5.32232	5.19315	4.89137
ENSDARG00000006797	568757	nt5dc1	protein_coding	ZFIN	2	5'-nucleotidase domain containing 1 [Source:ZFIN;Acc:ZDB-GENE-030131-8274]	1.01681	0.0240555	-0.532845	0.580956	0.927191	0.953761	-1.0634	-0.0886814	-0.622077	0.444714	0.725638	0.793185	-1.08128	-0.112737	-0.554146	0.328672	0.591019	0.896206	4.64933	5.02262	4.53674	4.63398	4.92513	4.74159	4.3556	4.42517	4.55382
ENSDARG00000006811	436872	sult1st6	protein_coding	ZFIN	1	sulfotransferase family 1, cytosolic sulfotransferase 6 [Source:ZFIN;Acc:ZDB-GENE-040718-343]	1.09017	0.124554	-0.801936	1.05104	0.776409	0.848016	-1.32897	-0.410309	-1.25962	0.438999	0.316208	0.42491	-1.4488	-0.534863	-1.24849	0.178767	0.129634	0.630932	3.39933	3.3029	3.99119	2.59949	3.89154	3.2505	3.73217	3.35432	3.07252
ENSDARG00000006812	564794	wdr26b	protein_coding	ZFIN	2	WD repeat domain 26b [Source:NCBI gene;Acc:564794]	1.8401	0.879787	0.44223	1.31734	0.000773691	0.00659572	2.07205	1.05106	0.632146	1.46997	0.000111209	0.00112681	1.12605	0.17127	-0.153437	0.495976	0.27557	0.748412	6.79771	7.04012	7.44503	7.52844	6.3626	6.52977	6.46171	6.38664	6.62736
ENSDARG00000006816	100148942	gtf2f2b	protein_coding	ZFIN	1	general transcription factor IIF, polypeptide 2b [Source:ZFIN;Acc:ZDB-GENE-050417-374]	1.0782	0.108624	-1.31564	1.53289	0.871867	0.915737	1.12397	0.168602	-1.21906	1.55627	0.797374	0.851008	1.04245	0.0599778	-1.13343	1.25339	0.915333	0.982146	1.85189	-0.687041	2.90909	1.67504	2.5809	1.47126	1.98215	2.51019	2.37353
ENSDARG00000006818	30617	urod	protein_coding	ZFIN	1	uroporphyrinogen decarboxylase [Source:NCBI gene;Acc:30617]	1.26809	0.342663	-0.379166	1.06449	0.324373	0.460291	1.42975	0.515759	-0.190615	1.22213	0.138977	0.229016	1.12748	0.173096	-0.442915	0.789107	0.554846	0.882472	4.83911	4.83303	4.62643	5.65838	4.14066	4.7006	5.14623	4.79693	4.81064
ENSDARG00000006832	797549	galnt9	protein_coding	ZFIN	3	polypeptide N-acetylgalactosaminyltransferase 9 [Source:ZFIN;Acc:ZDB-GENE-060526-21]	-1.21306	-0.278647	-0.701896	0.144602	0.178845	0.302517	-1.41749	-0.503342	-0.908078	-0.0986054	0.0185888	0.0526133	-1.16853	-0.224694	-0.54665	0.0972607	0.155835	0.653201	5.4081	5.11745	5.21008	5.05751	5.65618	5.75166	5.53841	5.52532	5.40824
ENSDARG00000006837	252851	mycn	protein_coding	ZFIN	1	MYCN proto-oncogene, bHLH transcription factor [Source:NCBI gene;Acc:252851]	2.97633	1.57353	0.959188	2.18788	9.1534e-05	0.00150216	3.6423	1.86485	1.27005	2.45965	1.21292e-05	0.000234181	1.22376	0.291316	-0.165051	0.747684	0.191526	0.684284	6.39402	7.36402	7.46617	7.66534	5.64278	5.63032	5.81366	5.61291	5.95693
[truncated: 27,013 more rows]

## Sheet: 2. ZF P<0.05, Log FC +-0.58
S. No	Feature_ID	entrezgene_id	external_gene_name	gene_biotype	external_gene_source	description	3-wt_linearFC	3-wt_logFC	3-wt_P.Value	3-wt_adj.P.Val
[truncated: 9,620 more rows]

[truncated: 3 more sheets: 3. GSEA ZF , 4. Cilia ZF, 5. WNT ZF]
