# Supplementary material for: Loss of U11/U12 spliceosome gene ZCRB1 leads to aberrant ciliogenesis and WNT signaling
Source: Life Sci Alliance. 2026 May 27;9(8):e202503607. doi: 10.26508/lsa.202503607 (PMC13216214; doi:10.26508/lsa.202503607)
Supplement: Supplementary file 5 [file LSA-2025-03607_TableS5.xlsx]

## Sheet: Sheet1
Probes used for northern blotting in this study
U1 snRNA	TGCAATGGATAAGCCTCGCCC
U2 snRNA	TATCAGATATTAAACTGATAAGAACAGATACT
U4 snRNA	GCCTCGGATAGACCTCATTGG
U5 snRNA	GGTTAAGACTCAGAGTTGTTCCTCTCCACG
U6 snRNA	GCAGGGGCCATGCTAATCTTCTCTGTATCG
U11 snRNA	TCTCTTGATGTCGATTCCGCAC
U12 snRNA	AGATCGCAACTCCCAGGCATCCCGC
U4atac snRNA	AAAATTGCACCAAAATAAAGCAAAA
U6atac snRNA	AAAAACGATGGTTAGATGCCACGAA
7SK snRNA	GTGTCTGGAGTCTTGGAAGC
Locked nucleic acid (LNA) nucleotides are indicated in bold.
